# Supplementary material for: Pathogen-specific innate immune response patterns are distinctly affected by genetic diversity
Source: Nat Commun. 2023 Jun 5;14:3239. doi: 10.1038/s41467-023-38994-5 (PMC10241821; doi:10.1038/s41467-023-38994-5)
Supplement: Supplementary file 4 — Supplementary Data 1 [file 41467_2023_38994_MOESM4_ESM.xlsx]

## Sheet: DEGs
ensembl_ids	gene_symbol	wiki_descr	log2FC_af3_vs_cl3	log2FC_nm3_vs_cl3	log2FC_sa3_vs_cl3	log2FC_af6_vs_cl6	log2FC_nm6_vs_cl6	log2FC_sa6_vs_cl6	is_signif_af3_vs_cl3	is_signif_nm3_vs_cl3	is_signif_sa3_vs_cl3	is_signif_af6_vs_cl6	is_signif_nm6_vs_cl6	is_signif_sa6_vs_cl6
ENSG00000000460	C1orf112	chromosome 1 open reading frame 112	-0.97546237859504	-1.08357410868515	-0.932028043556051	-0.847591400125246	-1.24889626147476	-0.915509946329009	0	1	0	0	1	0
ENSG00000000938	FGR	FGR proto-oncogene, Src family tyrosine kinase	0.585818295708788	0.198378738259954	0.431840528381539	1.38852883425956	0.45691275467373	0.916795497643756	0	0	0	1	0	0
ENSG00000001084	GCLC	glutamate-cysteine ligase catalytic subunit	0.186634131014991	-2.10007543571914	-1.740630279089	1.22132649966868	-3.54209356143067	-2.46868873329844	0	1	1	1	1	1
ENSG00000001167	NFYA	nuclear transcription factor Y subunit alpha	0.928758329092466	0.964571047178044	0.937206576852663	1.00665886435516	0.793568702627618	0.727210564716633	0	0	0	1	0	0
ENSG00000001461	NIPAL3	NIPA like domain containing 3	-1.44317509569774	-1.39269538535355	-1.52756966285965	-2.27376586796274	-1.85252342498335	-1.98924946398502	1	1	1	1	1	1
ENSG00000001561	ENPP4	ectonucleotide pyrophosphatase/phosphodiesterase 4	0.432453967542257	0.934808894291711	0.823774533160052	0.45766338976737	0.912666495341727	1.15489759182366	0	0	0	0	0	1
ENSG00000001617	SEMA3F	semaphorin 3F	1.47580966520325	-0.125641463089625	0.0800428133415432	1.97551535246022	0.583537080994377	0.684615323948967	1	0	0	1	0	0
ENSG00000002330	BAD	BCL2 associated agonist of cell death	-0.757192776383291	-1.42249775164947	-0.896578528062788	-1.21560897818676	-1.32777072777928	-1.37564715146688	0	1	0	1	1	1
ENSG00000002549	LAP3	leucine aminopeptidase 3	-0.290380021322007	0.852449094330111	0.540904885658017	-0.483003408591795	1.3428793137263	1.20959042713972	0	0	0	0	1	1
ENSG00000002587	HS3ST1	heparan sulfate-glucosamine 3-sulfotransferase 1	0.207630016982866	-0.48358125772658	0.291483286748353	0.153836030596389	0.9837898728285	1.65913029898022	0	0	0	0	0	1
ENSG00000002822	MAD1L1	mitotic arrest deficient 1 like 1	0.272135670301381	-0.478474707459868	-0.370325355411396	-0.0188393134372416	-1.46407274409321	-1.37935269384905	0	0	0	0	1	1
ENSG00000002834	LASP1	LIM and SH3 protein 1	0.101325835040374	-1.72679535942593	-0.82286107471685	0.515770893264103	-1.70932315499358	-1.17093255599277	0	1	0	0	1	1
ENSG00000002919	SNX11	sorting nexin 11	-0.699946702936842	0.178877087690697	-0.0628180625534789	-0.476121811365755	-0.067993433561993	-0.215383395041305	0	0	0	0	0	0
ENSG00000002933	TMEM176A	transmembrane protein 176A	-0.071241947547235	-0.0910743609911569	-0.0530402355764424	-1.2604518779695	-1.13691018683831	-1.10383191902651	0	0	0	1	1	1
ENSG00000003096	KLHL13	kelch like family member 13	-0.149310476870794	-0.161638519102845	-0.287247420247884	-0.889661898137673	-1.01498758398163	-1.0358713330627	0	0	0	0	1	1
ENSG00000003147	ICA1	islet cell autoantigen 1	-0.710014516062547	-0.887891773237863	-0.909002051778449	-1.33426234048222	-0.991563468385912	-1.08336894172476	0	0	0	1	0	1
ENSG00000003400	CASP10	caspase 10	-0.778167491729372	0.678941471702949	0.196659507600062	-0.796135694640156	-0.298025074959168	-0.0238652917687253	0	0	0	0	0	0
ENSG00000003402	CFLAR	CASP8 and FADD like apoptosis regulator	1.25285475660847	2.32971931333264	1.9622179938211	1.41809378982263	1.68643122027963	1.56904117478325	1	1	1	1	1	1
ENSG00000003436	TFPI	tissue factor pathway inhibitor	0.196235818684904	0.098228373725709	-0.551082446176768	2.8663737398448	1.94545544058712	1.50786016084337	0	0	0	1	1	1
ENSG00000004139	SARM1	sterile alpha and TIR motif containing 1	-1.463976504291	-1.66793298701509	-1.64540266064698	-1.98753975603496	-1.26398101643543	-1.27956286727708	1	1	1	1	1	1
ENSG00000004399	PLXND1	plexin D1	-1.11071544179401	-0.496553640959482	-0.748875425440158	-1.36320466311089	-0.490748547696536	-0.725300580957923	1	0	0	1	0	0
ENSG00000004468	CD38	CD38 molecule	-0.573069860941316	2.21570060997565	0.868550127540189	-0.147698304829107	3.31341580240434	2.03263482671136	0	1	0	0	1	1
ENSG00000004660	CAMKK1	calcium/calmodulin dependent protein kinase kinase 1	0.516506678183972	-3.16782839063894	-2.13731969195977	1.10856794054987	-3.57378297872563	-2.22915418867895	0	1	1	1	1	1
ENSG00000004799	PDK4	pyruvate dehydrogenase kinase 4	-1.82806297123558	-4.82136594468044	-4.3891649733234	-2.67788970348817	-5.2716042092567	-5.15533101159905	1	1	1	1	1	1
ENSG00000004809	SLC22A16	solute carrier family 22 member 16	-0.682237416230971	-0.389653453069413	-0.241196890730782	-0.794275366683283	-1.1592253859299	-0.846082923939827	0	0	0	0	1	0
ENSG00000004838	ZMYND10	zinc finger MYND-type containing 10	-0.72817298816489	-0.945279137663131	-1.00307568610249	-0.819797311646434	-1.33210317373825	-1.24496983802935	0	0	1	0	1	1
ENSG00000004846	ABCB5	ATP binding cassette subfamily B member 5	0.275787278381462	1.60434192457287	1.06826900582528	0.667567852760504	1.24891353940246	1.01674330942181	0	1	1	0	1	1
ENSG00000004866	ST7	suppression of tumorigenicity 7	-0.152670852010271	0.547463476189633	-0.0259768617116252	-0.0502172880983897	1.09791946746602	0.780773462486306	0	0	0	0	1	0
ENSG00000004948	CALCR	calcitonin receptor	-1.01267392875794	-0.774536664002597	-0.979927868082815	-1.52706790872169	-1.54594681605456	-1.53009185009701	1	0	0	1	1	1
ENSG00000004975	DVL2	dishevelled segment polarity protein 2	-1.10031369501025	-2.03549330318141	-1.45545951187772	-0.83824681248344	-1.23451088742477	-0.919832506699149	1	1	1	0	1	0
ENSG00000005175	RPAP3	RNA polymerase II associated protein 3	-1.41241389127295	-1.14482067706631	-1.43329545623728	-1.12795942414404	-0.901180756344094	-0.724272426820155	1	1	1	1	0	0
ENSG00000005187	ACSM3	acyl-CoA synthetase medium chain family member 3	-0.882461963004922	-0.496694985544019	-0.746224522789245	-1.00305050172224	-0.878175040349586	-1.30275195862187	0	0	0	1	0	1
ENSG00000005243	COPZ2	coatomer protein complex subunit zeta 2	-0.0402923195024803	-0.106319587028157	-0.0499480544965614	-1.0480410401641	-1.03981356004776	-0.99835865529887	0	0	0	1	1	0
ENSG00000005249	PRKAR2B	protein kinase cAMP-dependent type II regulatory subunit beta	-0.784615758909287	-0.571716822008881	-0.698159033823671	-1.43388528217044	-1.45212464615821	-1.50116971291221	0	0	0	1	1	1
ENSG00000005379	TSPOAP1	TSPO associated protein 1	1.67887573742654	0.14197985848802	0.476057476707413	1.23674881970892	0.262965882300519	0.472482048836462	1	0	0	1	0	0
ENSG00000005381	MPO	myeloperoxidase	-0.780593560891287	-1.65994986221465	-1.27630606833477	-1.83074313692041	-2.41607709957908	-2.22846367041017	0	1	1	1	1	1
ENSG00000005448	WDR54	WD repeat domain 54	0.0827866133781522	-0.283414878789656	-0.261690307593544	-0.0272649855062352	-1.49432192778057	-1.27798427043076	0	0	0	0	1	1
ENSG00000005469	CROT	carnitine O-octanoyltransferase	-1.19213955615713	-1.51277034424203	-1.32621904589138	-1.96953965343774	-2.02135732457711	-2.08362781365644	1	1	1	1	1	1
ENSG00000005471	ABCB4	ATP binding cassette subfamily B member 4	1.0517448561288	-0.821169674044789	-0.0288819954026697	1.39306209115982	-0.710670945554253	-0.0291021667434257	1	0	0	1	0	0
ENSG00000005486	RHBDD2	rhomboid domain containing 2	0.83938976350829	-0.376337941894249	0.566487173659886	1.45607045341776	0.410498021036572	0.761243248317755	0	0	0	1	0	0
ENSG00000005844	ITGAL	integrin subunit alpha L	-1.1932383575935	-1.79605677248606	-1.27493485830718	-1.67423605555791	-2.66547601380782	-1.84945015138646	1	1	1	1	1	1
ENSG00000005882	PDK2	pyruvate dehydrogenase kinase 2	-1.03055341542244	-1.03144431018835	-1.08579580067075	-2.44260880032949	-2.85640253186194	-2.74604903639674	1	1	1	1	1	1
ENSG00000005889	ZFX	zinc finger protein X-linked	0.113349976343394	1.58214984196105	1.06176557598979	0.182055726628045	0.606513159730371	0.498543807986286	0	1	1	0	0	0
ENSG00000006007	GDE1	glycerophosphodiester phosphodiesterase 1	-1.50738719210217	-2.22637562769724	-1.70721465873209	-1.57857773677229	-1.89561444205017	-1.74296379252325	1	1	1	1	1	1
ENSG00000006015	REX1BD	required for excision 1-B domain containing	0.129894788441873	-0.00433018168786178	0.0631043923702426	-0.886410160726292	-1.41905995524644	-1.24876577315432	0	0	0	0	1	1
ENSG00000006016	CRLF1	cytokine receptor like factor 1	1.05366760572176	-0.11400036555079	-0.0213820648226637	1.1114776261252	-0.200313078290733	-0.011185922721242	1	0	0	1	0	0
ENSG00000006025	AC003665.1	oxysterol binding protein like 7	-1.14704425275242	-1.46404252208266	-1.23085544554724	-1.82706770466751	-2.04394378013359	-1.93716350170376	1	1	1	1	1	1
ENSG00000006062	MAP3K14	mitogen-activated protein kinase kinase kinase 14	-1.10765783830895	-2.83624861241645	-2.09225209327195	-0.947253046733072	-2.65004884880338	-2.30570196535227	1	1	1	0	1	1
ENSG00000006118	TMEM132A	transmembrane protein 132A	-0.0384888661012599	0.766610996196663	0.640520537594261	1.49355289535632	2.80159478259011	2.78697150929399	0	0	0	1	1	1
ENSG00000006282	SPATA20	spermatogenesis associated 20	-0.36842093625022	-0.522083801398027	-0.509874277284413	-0.531356238407684	-1.40666263363492	-0.982092887020947	0	0	0	0	1	0
ENSG00000006283	CACNA1G	calcium voltage-gated channel subunit alpha1 G	2.02497640653401	-0.764701488688592	-0.203617071535666	2.19552241364933	-0.548155123059923	-0.192072908859224	1	0	0	1	0	0
ENSG00000006327	TNFRSF12A	TNF receptor superfamily member 12A	1.59090656167829	-0.658392962435594	-0.378823255557823	2.69627855078245	-0.0877258508341231	0.793927857811292	1	0	0	1	0	0
ENSG00000006451	RALA	RAS like proto-oncogene A	0.513040049424552	0.475515673268018	0.263291392299029	0.712069397750134	0.449321504655784	0.701264895824855	0	0	0	0	0	0
ENSG00000006453	BAIAP2L1	BAI1 associated protein 2 like 1	-1.28137495308052	0.850635710072466	-0.243302202017258	1.91832037635492	2.08647105538378	2.76080003660793	1	0	0	1	1	1
ENSG00000006530	AGK	acylglycerol kinase	-0.0212295154648162	1.12313515440258	0.723505548027542	0.627213069479523	1.55545084278489	1.34951070715086	0	1	0	0	1	1
ENSG00000006534	ALDH3B1	aldehyde dehydrogenase 3 family member B1	-1.15454128062349	-1.55399109688669	-1.26979667977999	-1.3151581128254901	-1.79416548563798	-1.66226595261758	1	1	1	1	1	1
ENSG00000006576	PHTF2	putative homeodomain transcription factor 2	-0.0369416477144145	-0.65153405931067	-0.202870327451391	0.0471263131196188	-1.33201122047928	-0.705742032928046	0	0	0	0	1	0
ENSG00000006625	GGCT	gamma-glutamylcyclotransferase	-0.757035328159937	-0.144455372816396	-0.570803786863034	-0.645818902545097	0.409826222447683	0.605267361093718	0	0	0	0	0	0
ENSG00000006634	DBF4	DBF4 zinc finger	0.974798853095231	-0.84254910735057	0.0634438753820654	1.14009733315108	-1.37906278429051	-0.528034309880318	0	0	0	1	1	0
ENSG00000006638	TBXA2R	thromboxane A2 receptor	0.818415116702591	0.0397963163359117	0.242949815035334	1.34053912584646	-0.0278935850053594	0.12820254686091	0	0	0	1	0	0
ENSG00000006652	IFRD1	interferon related developmental regulator 1	1.1122379481161	1.05217465465947	0.950133379688767	1.41452345364622	0.952360580901614	0.845583342257579	1	1	0	1	0	0
ENSG00000006704	GTF2IRD1	GTF2I repeat domain containing 1	0.878602690774918	-1.77626260695213	-0.777702058040096	0.670067637831019	-2.81299787539115	-1.51276510633741	0	1	0	0	1	1
ENSG00000006744	ELAC2	elaC ribonuclease Z 2	-1.33493788670755	-0.913374959148263	-0.850505994970682	-1.31656404279902	-0.463350852781617	-0.355425070750671	1	0	0	1	0	0
ENSG00000006747	SCIN	scinderin	0.77059730227963	-0.688059277802068	-0.0766562149754637	0.277580957986752	-3.01059272235876	-1.37562444702143	0	0	0	0	1	1
ENSG00000007038	PRSS21	serine protease 21	-0.109266048370994	-0.185634169206458	-0.183247133842961	-1.30095770481979	-1.55453999759283	-1.354810127663	0	0	0	1	1	1
ENSG00000007129	CEACAM21	carcinoembryonic antigen related cell adhesion molecule 21	-0.330304637902728	-0.791187304101376	-0.63583187630025	-1.07149293781337	-0.982265909097607	-1.0813539213149	0	0	0	1	0	1
ENSG00000007202	KIAA0100	KIAA0100	-0.66523289990969	-1.08044345512529	-0.64207577761148	-0.716249037547107	-0.932091216434751	-0.650248973474858	0	1	0	0	0	0
ENSG00000007237	AC005747.1	growth arrest specific 7	-0.588015374180584	-0.196291767238456	-0.507244410819946	-1.15318254066354	-0.443720189956877	-0.665711501095846	0	0	0	1	0	0
ENSG00000007255	TRAPPC6A	trafficking protein particle complex 6A	0.162638096661452	-0.0213044678530759	0.179731894378087	-0.842715381171198	-1.06079524760319	-1.05410019799426	0	0	0	0	1	1
ENSG00000007264	MATK	megakaryocyte-associated tyrosine kinase	3.27128213341743	1.10500785366527	1.67108331862582	3.63180267202607	-0.951370965052826	-0.0988708264164552	1	1	1	1	0	0
ENSG00000007312	CD79B	CD79b molecule	-0.258150325019879	-0.433829921112469	-0.578031150566557	-0.69657735136949	-1.21385828000384	-1.33491474517422	0	0	0	0	1	1
ENSG00000007350	TKTL1	transketolase like 1	2.07906319289337	0.900458799528885	0.330969201839271	2.44359124945762	0.557831460339136	0.0014109686693933	1	0	0	1	0	0
ENSG00000007376	RPUSD1	RNA pseudouridine synthase domain containing 1	-0.930495257643161	-1.19368678235062	-1.02228387943746	-0.786878356729726	-0.600930779272916	-0.388699694266792	0	1	1	0	0	0
ENSG00000007384	RHBDF1	rhomboid 5 homolog 1	0.712297603747827	1.42567820061647	0.681965554474176	1.70742079481347	1.06378568036408	1.04897476306551	0	1	0	1	1	1
ENSG00000007866	TEAD3	TEA domain transcription factor 3	-0.152096855258304	-0.254656113868807	-0.32136104475222	0.927378540783944	0.882224889967981	1.0841211962984	0	0	0	0	0	1
ENSG00000007968	E2F2	E2F transcription factor 2	-3.38425465031861	-3.90984057981155	-3.83380823027577	-3.40773801547015	-4.09129954291187	-4.06776337776125	1	1	1	1	1	1
ENSG00000008056	SYN1	synapsin I	0.459578520659687	0.521586071227955	0.328155212667203	1.45973901943674	2.90672238031974	3.07941367238144	0	0	0	1	1	1
ENSG00000008083	JARID2	jumonji and AT-rich interaction domain containing 2	2.25446439918894	1.4837059161067	1.31457628760639	1.85072986576871	0.270993875631542	0.640125136110137	1	1	1	1	0	0
ENSG00000008118	CAMK1G	calcium/calmodulin dependent protein kinase IG	1.47511263116539	3.3414449416599	2.49655590137873	2.03939455321794	3.50816998930036	2.97319763918657	1	1	1	1	1	1
ENSG00000008256	CYTH3	cytohesin 3	-0.28595018950401	-0.161897777409483	0.0332510073849035	-0.376222647609595	-0.565934692046974	0.0632334669566304	0	0	0	0	0	0
ENSG00000008294	SPAG9	sperm associated antigen 9	1.8559800453451	1.54972278430232	1.41801783989483	2.25805489328591	0.749443543073148	1.01801120927179	1	1	1	1	0	1
ENSG00000008323	PLEKHG6	pleckstrin homology and RhoGEF domain containing G6	-0.0119876944758369	1.51074743088343	0.809941629353468	0.0752295527100701	0.921813510795513	0.672180469013819	0	1	0	0	0	0
ENSG00000008382	MPND	MPN domain containing	-0.0821163018070321	0.0281733296655166	0.0966657580935627	-1.12218762666174	-1.36707024243012	-1.11833883348621	0	0	0	1	1	1
ENSG00000008394	MGST1	microsomal glutathione S-transferase 1	0.417837071891749	-0.0695818335662759	-0.0630418262155032	1.44792897493838	-0.0155559567559434	-0.289073743316832	0	0	0	1	0	0
ENSG00000008405	CRY1	cryptochrome circadian regulator 1	1.34860352820616	0.589228461472757	0.583696079159296	1.55773239470631	-0.298281748504093	0.341228833287602	1	0	0	1	0	0
ENSG00000008441	NFIX	nuclear factor I X	-1.07105466639103	0.0283814064985252	-1.03282731998333	-1.7126133456177	0.0255972501191985	0.014748106946013	1	0	1	1	0	0
ENSG00000008516	MMP25	matrix metallopeptidase 25	-1.15677423710362	-0.961770283469058	-1.17079773060081	-1.61599352065666	-0.909283160583223	-1.39297747191661	1	0	1	1	0	1
ENSG00000008517	IL32	interleukin 32	-1.00467470557361	-0.0599500097741942	-0.130789450354515	0.319272460039555	1.44990123568994	1.12623982648156	0	0	0	0	1	1
ENSG00000008853	RHOBTB2	Rho related BTB domain containing 2	-1.96311183700745	-2.91027230490938	-2.71730229905095	-1.6229453833048	-2.48628501739584	-2.20300205262408	1	1	1	1	1	1
ENSG00000008869	HEATR5B	HEAT repeat containing 5B	-1.01253214717149	-0.96733093078888	-1.11896809788298	-0.898187154565391	-0.983163753265474	-0.57525404794011	1	0	1	0	0	0
ENSG00000009780	FAM76A	family with sequence similarity 76 member A	-0.919794006947917	-0.953571740586049	-0.839915613789161	-1.03675752113599	-0.869699756329623	-0.545624042140717	0	0	0	1	0	0
ENSG00000009790	TRAF3IP3	TRAF3 interacting protein 3	-1.27428919224248	0.324058881871684	0.128161825462792	-0.55563312528075	0.475703960796618	0.705942148929937	1	0	0	0	0	0
ENSG00000009950	MLXIPL	MLX interacting protein like	-1.33405439617994	-1.8612450487505	-1.43467509106715	0.465749930216217	-0.681968952200152	-0.841792243224947	1	1	1	0	0	0
ENSG00000010030	ETV7	ETS variant 7	-0.567038841950957	2.08964935709961	0.877201984039105	-0.150313758761754	1.86116664277656	1.72555374339364	0	1	0	0	1	1
ENSG00000010219	DYRK4	dual specificity tyrosine phosphorylation regulated kinase 4	-1.07532666604574	-0.167985048890676	-0.834878696080826	-1.45880198006521	-0.375818917064468	-0.573410268900262	1	0	0	1	0	0
ENSG00000010270	STARD3NL	STARD3 N-terminal like	0.922814750517583	1.31550611924403	1.19089906580651	1.10270863266401	0.814160809002419	0.914819562224328	0	1	1	1	0	0
ENSG00000010278	CD9	CD9 molecule	0.210224989459605	-0.371595569053812	-0.273426814166942	-0.390681669644553	-2.28841771278513	-1.73248516858687	0	0	0	0	1	1
ENSG00000010292	NCAPD2	non-SMC condensin I complex subunit D2	-1.21048433623352	-1.5792914086516	-1.42076891056875	-1.00340500021491	-1.28411608293414	-1.2682831697578	1	1	1	1	1	1
ENSG00000010295	IFFO1	intermediate filament family orphan 1	-1.4416535934607	-2.68308983312702	-2.24348031210719	-1.19402775556724	-2.10291316312826	-1.628413619082	1	1	1	1	1	1
ENSG00000010310	GIPR	gastric inhibitory polypeptide receptor	1.70622416731096	-0.10482318980715	0.164806658430997	2.52607541982013	-0.123263528081877	0.0706646514729104	1	0	0	1	0	0
ENSG00000010318	PHF7	PHD finger protein 7	-0.344489237323215	-1.09351011634023	-0.832485511900234	-0.356871591062647	-1.28998490389318	-0.861771734473206	0	1	0	0	1	0
ENSG00000010322	NISCH	nischarin	-1.1784653513307	-2.16633984045249	-1.63654155812509	-0.3925039894871	-3.06890798888852	-2.48922910611593	1	1	1	0	1	1
ENSG00000010361	FUZ	fuzzy planar cell polarity protein	-0.867236741937958	-1.06155019415791	-0.899013217708669	-1.22776877928572	-2.05829797943094	-1.65289462182705	0	1	0	1	1	1
ENSG00000010404	IDS	iduronate 2-sulfatase	0.0210155510922131	-0.641838698751709	-0.28563570792398	-0.107247723107379	-1.12892190267386	-0.736133048333887	0	0	0	0	1	0
ENSG00000010610	CD4	CD4 molecule	0.0935954757063335	0.115821500324978	0.0162022417484377	-0.942975648351354	-1.14581973708008	-1.27409252438881	0	0	0	0	1	1
ENSG00000010626	LRRC23	leucine rich repeat containing 23	-0.666598367421651	-0.922525191512567	-0.741474654817553	-1.00157546637454	-1.36132460297821	-1.30404372475066	0	0	0	1	1	1
ENSG00000010704	HFE	homeostatic iron regulator	-1.11023225886689	-1.2261869852475	-1.03965527231931	-2.23050773462822	-2.93417056697651	-2.56468477603318	1	1	1	1	1	1
ENSG00000010803	SCMH1	Scm polycomb group protein homolog 1	-0.63050851714532	-0.716954910758821	-0.623625717501343	-1.04658749316849	-0.796396301188202	-0.590051339879921	0	0	0	1	0	0
ENSG00000010810	FYN	FYN proto-oncogene, Src family tyrosine kinase	1.33742163487584	0.985946433592117	1.02820259248305	1.26795861732911	0.159124987423671	0.248468130690406	1	0	1	1	0	0
ENSG00000010818	HIVEP2	human immunodeficiency virus type I enhancer binding protein 2	1.80550413881749	3.26063372512489	2.62453676921612	3.22435493730131	3.2486870651085	3.4571014121954	1	1	1	1	1	1
ENSG00000011021	CLCN6	chloride voltage-gated channel 6	-0.747036588865268	-1.05230337183605	-0.956003412210919	-0.625647577592604	-0.874280946102684	-0.462406107442678	0	1	0	0	0	0
ENSG00000011028	AC080038.1	mannose receptor C type 2	0.287553230703354	0.0181851007115021	-0.28426954725128	-0.150784692882305	-1.01011313954654	-1.25824533015787	0	0	0	0	1	1
ENSG00000011083	SLC6A7	solute carrier family 6 member 7	0.340666587706464	1.3363180193837	0.8295458785362	0.221997668303436	2.06956030133898	1.54595626967123	0	1	0	0	1	1
ENSG00000011105	TSPAN9	tetraspanin 9	-0.858702627773738	-1.01542091916335	-0.883483208205565	-0.28657017359796	-0.146391165862584	0.0447583826599131	0	1	0	0	0	0
ENSG00000011114	BTBD7	BTB domain containing 7	0.26636580089395	0.409207447735111	0.350062592604387	0.589263998192807	0.0264851577988929	0.588757280670891	0	0	0	0	0	0
ENSG00000011143	MKS1	MKS transition zone complex subunit 1	-1.03800441424623	-2.11019881803261	-1.41052486975905	-1.24125007147965	-1.48288566771858	-1.53236580390598	1	1	1	1	1	1
ENSG00000011201	ANOS1	anosmin 1	-1.00495047444884	-0.84822408114709	-0.793413607681101	-1.62814154116462	-0.827490827570757	-1.19501937243288	1	0	0	1	0	1
ENSG00000011258	MBTD1	mbt domain containing 1	-0.946202666930938	-1.80318051944611	-1.48961074488344	-0.738979780666618	-1.1378962712254	-0.796969868096354	0	1	1	0	1	0
ENSG00000011295	TTC19	tetratricopeptide repeat domain 19	0.678303045145823	-0.13089236246564	-0.0407577441446707	-0.0507473533438628	-0.807804297169264	-0.533998601308809	0	0	0	0	0	0
ENSG00000011422	PLAUR	plasminogen activator, urokinase receptor	3.51881467690957	3.29043519380089	3.67664765322146	3.64788706146667	3.45972096396591	3.29357666038021	1	1	1	1	1	1
ENSG00000011523	CEP68	centrosomal protein 68	-0.848783945720494	-1.64797246921309	-1.96677066272122	-0.889221803090736	-0.70192667121873	-0.887913326309891	0	1	1	0	0	0
ENSG00000011566	MAP4K3	mitogen-activated protein kinase kinase kinase kinase 3	1.26230663863617	-0.014177223753669	0.536302177785241	1.03500000612127	-0.968376814333676	-0.240971406620094	1	0	0	1	0	0
ENSG00000011590	ZBTB32	zinc finger and BTB domain containing 32	0.29688077828571	2.29018503228469	0.530379972246431	0.0230364317432496	2.65194319771888	0.797358514372979	0	1	0	0	1	0
ENSG00000011638	TMEM159	transmembrane protein 159	-0.86560907448912106	-0.391309733597635	-1.06499167544483	-0.471578495209184	-0.839149452422134	-0.770374758087955	0	0	1	0	0	0
ENSG00000012048	BRCA1	BRCA1 DNA repair associated	-0.808053570655448	-0.90513257372743	-0.490303842020724	-1.01846479090028	-1.05297844475773	-1.03420164495582	0	0	0	1	1	1
ENSG00000012061	ERCC1	ERCC excision repair 1, endonuclease non-catalytic subunit	0.651650499698807	-0.241558356560277	0.0813072993448098	0.797527108542932	-1.01805083314371	-0.693805785498194	0	0	0	0	1	0
ENSG00000012124	CD22	CD22 molecule	-0.370760435678046	-0.8403319511501	-0.580000467449782	-0.455291411454038	-1.93679806190821	-1.36669206155732	0	0	0	0	1	1
ENSG00000012211	PRICKLE3	prickle planar cell polarity protein 3	-0.971047973952955	-1.17297060204997	-0.997992661903083	-0.798853273221791	-0.895667088083624	-0.714621034546072	0	1	0	0	0	0
ENSG00000012660	ELOVL5	ELOVL fatty acid elongase 5	1.32106282016483	1.687849820899	1.53047397709847	1.4085612994992	1.46981860404191	1.51738144150641	1	1	1	1	1	1
ENSG00000012779	ALOX5	arachidonate 5-lipoxygenase	-0.574835584435619	-0.342554873897863	-0.43928728285862	-2.49089615790184	-3.02864957735549	-2.60388428008032	0	0	0	1	1	1
ENSG00000012983	MAP4K5	mitogen-activated protein kinase kinase kinase kinase 5	0.299339014890186	0.745527176129424	0.263546193622731	0.627639030570631	0.631532896220767	1.08275578924621	0	0	0	0	0	1
ENSG00000013016	EHD3	EH domain containing 3	-0.931776437135401	-1.41829889667607	-1.30706698191894	-1.19461691178164	-1.78804067571631	-1.78827358323261	0	1	1	1	1	1
ENSG00000013364	MVP	major vault protein	0.0377256845018815	0.551750181340917	0.241318317736087	-0.337465832713959	0.662427315620187	0.36755875550188	0	0	0	0	0	0
ENSG00000013374	NUB1	negative regulator of ubiquitin like proteins 1	-1.22696991737752	0.837315877040255	-0.284735502989978	-0.828738004708582	0.849382184682934	0.604445689955317	1	0	0	0	0	0
ENSG00000013375	PGM3	phosphoglucomutase 3	0.0844301242078431	1.38230870886905	0.666873607989752	0.372393313767348	1.25850718322738	1.47251223946233	0	1	0	0	1	1
ENSG00000013441	CLK1	CDC like kinase 1	1.0589050204612	0.391935492197632	0.534281799332789	1.0776259667755	0.250488187430918	0.525814104250925	1	0	0	1	0	0
ENSG00000013503	POLR3B	RNA polymerase III subunit B	-1.13573382966055	-1.28908063044736	-1.23912018370791	-0.956618601474446	-0.594223024441829	-0.366830128749027	1	1	1	0	0	0
ENSG00000013523	ANGEL1	angel homolog 1	-0.681681814755712	-1.932214321354	-0.923942862245928	-1.12467905778067	-1.69479045427762	-1.33413458969434	0	1	0	1	1	1
ENSG00000013563	DNASE1L1	deoxyribonuclease 1 like 1	-0.362452663591785	-0.852218868423469	-0.698696537308048	-0.437132938509458	-1.10636838357583	-0.794929223744678	0	0	0	0	1	0
ENSG00000013588	GPRC5A	G protein-coupled receptor class C group 5 member A	4.63153449509538	4.47709877391053	4.19439412771826	5.07121722984093	4.63607203332886	4.93795813007984	1	1	1	1	1	1
ENSG00000013619	MAMLD1	mastermind like domain containing 1	4.288066742545	4.16003764713011	4.01590627974436	5.02204972935694	4.40304094312033	4.4385261407983	1	1	1	1	1	1
ENSG00000013810	TACC3	transforming acidic coiled-coil containing protein 3	-1.98923977338702	-3.08155357311585	-2.61461863201051	-1.89546838493692	-3.08830060807128	-2.6447370585977	1	1	1	1	1	1
ENSG00000014138	POLA2	DNA polymerase alpha 2, accessory subunit	-0.942151154421082	0.498251219761615	-0.0725421357093219	-1.03078257032172	0.111366032061376	-0.227289173981965	0	0	0	1	0	0
ENSG00000014216	CAPN1	calpain 1	-0.657525247484815	-0.712410366160211	-0.607220930107565	-1.15949991209146	-1.03486294316918	-0.944098943114632	0	0	0	1	1	0
ENSG00000014257	ACPP	acid phosphatase, prostate	-0.663902265260262	0.406225527384815	0.0439301326767958	-1.71267621302761	0.516260922086583	0.89075034126172	0	0	0	1	0	0
ENSG00000014914	MTMR11	myotubularin related protein 11	-0.203920877006731	0.383104760807056	0.0396944125880818	-0.0660578512980312	1.20462005023555	0.679049000770272	0	0	0	0	1	0
ENSG00000014919	COX15	cytochrome c oxidase assembly homolog COX15	-0.896541748050924	-0.87268774874881	-0.893672016626143	-1.08062577892137	-0.466586358190932	-0.750977218632499	0	0	0	1	0	0
ENSG00000015133	CCDC88C	coiled-coil domain containing 88C	-1.0525630434565	-1.69499201406427	-1.52668747695064	-0.702053235167771	-2.16890796925608	-1.68703174925326	1	1	1	0	1	1
ENSG00000015285	WAS	WASP actin nucleation promoting factor	-0.546882363731263	-1.26507895040026	-0.745089426147002	-1.14942110499359	-1.21180603985179	-1.19981960420781	0	1	0	1	1	1
ENSG00000015475	BID	BH3 interacting domain death agonist	1.41125485113715	1.38963094318046	1.75400562070997	1.65268682802488	0.746507693377286	1.11244775620977	1	1	1	1	0	1
ENSG00000015532	XYLT2	xylosyltransferase 2	-2.46732568493822	-2.8993451330319	-2.65025472687522	-2.56918916959385	-2.17268509917001	-2.0989834831371	1	1	1	1	1	1
ENSG00000015676	NUDCD3	NudC domain containing 3	-1.00869019206066	-1.02707089148017	-0.937483753560706	-0.897017901843835	-0.541448517123723	-0.568974064159252	1	1	0	0	0	0
ENSG00000016864	GLT8D1	glycosyltransferase 8 domain containing 1	-1.1548224078035	-1.29658084704627	-1.36087243671907	-0.883879675346442	-0.417905859682866	-0.376100614039336	1	1	1	0	0	0
ENSG00000017260	ATP2C1	ATPase secretory pathway Ca2+ transporting 1	0.914283552890282	1.2791844832846	1.11871705607705	0.854683720666891	0.960734615678974	1.25726507259908	0	1	1	0	0	1
ENSG00000017427	IGF1	insulin like growth factor 1	-1.3969012759797	-1.28859494132107	-1.26317842854035	-1.59029204157189	-1.80112062634811	-1.63336795462046	0	0	0	1	1	1
ENSG00000017483	SLC38A5	solute carrier family 38 member 5	-0.408729444306962	1.10242887647225	0.536995519875418	0.0598859771077707	1.81759104209646	1.22199567068932	0	0	0	0	1	0
ENSG00000018189	RUFY3	RUN and FYVE domain containing 3	-0.452875271188765	1.019618861552	0.471249409875538	-0.0636217134846822	0.99865970054517	0.856312963751731	0	1	0	0	0	0
ENSG00000018280	SLC11A1	solute carrier family 11 member 1	1.33407172316165	-0.23356475758462	0.455504844080181	1.71447919542519	0.920257399978645	1.32399986354388	1	0	0	1	0	1
ENSG00000019144	PHLDB1	pleckstrin homology like domain family B member 1	2.78747832494231	2.21929839386935	2.37171324555688	2.89965409386508	1.33275187243002	1.8391279393103	1	1	1	1	1	1
ENSG00000019991	HGF	hepatocyte growth factor	-1.29042754708341	-1.92294961668097	-1.90090461661766	-2.43282610641314	-3.31072874236037	-3.36750506993554	1	1	1	1	1	1
ENSG00000020181	ADGRA2	adhesion G protein-coupled receptor A2	-0.546048142280657	0.646804237066856	0.00874468449290731	-1.20737298198383	2.1650663557346	2.33305027575714	0	0	0	1	1	1
ENSG00000020256	ZFP64	ZFP64 zinc finger protein	-2.35712894862055	-2.79989200260164	-2.7222606551407	-2.13342586703555	-2.06739787413814	-2.02450976165441	1	1	1	1	1	1
ENSG00000020922	MRE11	MRE11 homolog, double strand break repair nuclease	-1.09414305008389	-1.32877068942254	-1.06425290215083	-1.28504975240418	-1.36145807391678	-1.23952776867218	1	1	1	1	1	1
ENSG00000021355	SERPINB1	serpin family B member 1	-0.107891523515637	0.916541589456818	0.492830114704325	-0.201223039665472	1.38949013512336	0.901943497605363	0	0	0	0	1	0
ENSG00000021574	SPAST	spastin	-0.775380775658233	-1.18154290206101	-1.09861267171621	-0.551214545375823	-0.724976564340551	-0.599167641780861	0	1	1	0	0	0
ENSG00000021762	OSBPL5	oxysterol binding protein like 5	-1.57036224702184	-1.49594338248746	-1.59675002000044	-2.01766121041626	-2.24624265104203	-1.72061141890006	1	1	1	1	1	1
ENSG00000022556	NLRP2	NLR family pyrin domain containing 2	-0.193524724077208	-1.01291945038784	-0.346189535435088	1.29075329722089	-0.268626390947999	0.313683261080953	0	1	0	1	0	0
ENSG00000022567	SLC45A4	solute carrier family 45 member 4	-1.17119977165437	-2.65276485763855	-2.28932446048664	-1.09449156976385	-2.53843546271837	-1.93905436876042	1	1	1	1	1	1
ENSG00000022976	ZNF839	zinc finger protein 839	-1.01275769802271	-1.02097417857402	-1.01302264936926	-0.965233283955075	-0.155376775791189	-0.188860056188413	1	1	1	0	0	0
ENSG00000023171	GRAMD1B	GRAM domain containing 1B	0.928588715761665	-1.39395745397921	-0.596084188195809	-0.407133091046025	-2.0080964748759502	-1.50257240015151	0	1	0	0	1	1
ENSG00000023287	RB1CC1	RB1 inducible coiled-coil 1	0.0169143725141313	-0.0289684021590116	-0.282008645478588	1.0566112206622	0.0278815763376679	0.443452261103903	0	0	0	1	0	0
ENSG00000023445	BIRC3	baculoviral IAP repeat containing 3	1.57502318694385	3.0853453884209	2.85769495684206	1.41086028918924	2.48958271241043	2.65416612036434	1	1	1	1	1	1
ENSG00000023516	AKAP11	A-kinase anchoring protein 11	-1.06170589464484	-1.45784133966983	-1.13103382347577	-1.27761268160261	-1.36608172873599	-0.991004968785483	1	1	1	1	1	0
ENSG00000023608	SNAPC1	small nuclear RNA activating complex polypeptide 1	2.05487182859387	0.826010386455194	0.804618435015431	2.19854127172789	1.61355659569616	1.73221992490704	1	0	0	1	1	1
ENSG00000023697	DERA	deoxyribose-phosphate aldolase	-0.462554821330624	-0.635636373448279	-0.478898383672458	-0.982985200282325	-0.981552468985951	-1.09606301125679	0	0	0	0	0	1
ENSG00000023892	DEF6	DEF6 guanine nucleotide exchange factor	-1.11537937228061	-2.12980446297517	-1.40149173051262	-2.26398853397778	-3.45680530769782	-2.79357393608446	1	1	1	1	1	1
ENSG00000023909	GCLM	glutamate-cysteine ligase modifier subunit	2.99854415061636	1.23779698128259	1.2231411055223	4.00586227303662	0.00326532664680865	1.27795030521311	1	1	1	1	0	1
ENSG00000024422	EHD2	EH domain containing 2	0.317253648379276	0.0660490974750359	-0.132622104324954	0.706730474594216	1.11071959582264	1.33709232953845	0	0	0	0	1	1
ENSG00000024862	CCDC28A	coiled-coil domain containing 28A	-0.961624563297305	-1.11343904177086	-0.912531327520641	-1.28589259905042	-1.34699598803327	-1.39228154532072	0	1	0	1	1	1
ENSG00000025156	HSF2	heat shock transcription factor 2	-1.25254962219098	-2.07364782204528	-1.67669114591109	-0.989889127655597	-1.18555122682129	-0.806546788028703	1	1	1	0	1	0
ENSG00000025772	TOMM34	translocase of outer mitochondrial membrane 34	1.28403102602342	1.4353176347462	0.764729316100094	1.18448016201739	0.321518516834195	0.160066208629988	1	1	0	1	0	0
ENSG00000026025	VIM	vimentin	1.2185403120927	2.18734544951798	1.5845066911167	1.4412157663377	1.69543550430037	1.46443090692288	1	1	1	1	1	1
ENSG00000026103	FAS	Fas cell surface death receptor	-1.00233049562436	0.201107802889924	-0.188541901261407	-0.612415018989199	0.466872569164528	-0.359080015758033	1	0	0	0	0	0
ENSG00000026297	RNASET2	ribonuclease T2	0.104700620558005	-0.177556923920095	-0.259432567041467	-0.200774994186624	-1.028300068123	-1.44397562254569	0	0	0	0	1	1
ENSG00000026508	CD44	CD44 molecule (Indian blood group)	0.679747594099728	1.68382346717544	1.28629930042647	0.907053801170477	1.8003235965972	1.55802029747429	0	1	1	0	1	1
ENSG00000026652	AGPAT4	1-acylglycerol-3-phosphate O-acyltransferase 4	1.20623489277648	1.01703027874085	1.2129476883888	1.39251477895739	1.17447903618605	1.4184184870394	1	1	1	1	1	1
ENSG00000026751	SLAMF7	SLAM family member 7	0.461282672258673	3.10854045858609	2.09911011385118	1.11161469158173	3.10150553926516	2.90618403239525	0	1	1	1	1	1
ENSG00000026950	BTN3A1	butyrophilin subfamily 3 member A1	-1.58187606272289	-0.390262036091004	-1.23689811654333	-1.96027580415182	-0.452668852254077	-1.07425599602802	1	0	1	1	0	1
ENSG00000027001	MIPEP	mitochondrial intermediate peptidase	-1.07076298490065	-1.3349550259386	-1.20793124950956	-1.25141839595038	-1.34594898246492	-1.34748343677773	1	1	1	1	1	1
ENSG00000027075	PRKCH	protein kinase C eta	1.66998600227827	1.45758535424352	1.00916197620582	1.46977916942696	2.69276209646484	2.20142884219607	1	1	1	1	1	1
ENSG00000027697	IFNGR1	interferon gamma receptor 1	-1.39430406347762	-1.47350657738937	-1.34831267446507	-1.16780947159203	-1.11141538413145	-1.01664674202192	1	1	1	1	1	1
ENSG00000027869	SH2D2A	SH2 domain containing 2A	1.5964334345458	0.912422706838578	1.28597763133562	1.58459147246811	1.14036229214879	1.07339001968764	1	0	1	1	1	1
ENSG00000028137	TNFRSF1B	TNF receptor superfamily member 1B	1.14410762290415	1.70868442535766	1.4987394292514	1.04540651861368	2.29870006980282	2.24283550711198	1	1	1	1	1	1
ENSG00000029153	ARNTL2	aryl hydrocarbon receptor nuclear translocator like 2	0.378497967079164	1.06269524408457	0.697529416343296	1.24211154311578	2.02213038502346	1.22478007227972	0	1	0	1	1	1
ENSG00000029639	TFB1M	transcription factor B1, mitochondrial	-1.00158291917829	-1.0334275915417	-0.903002069527228	-1.01764304065324	-1.10846522109489	-0.873930574628098	1	1	0	1	1	0
ENSG00000031081	ARHGAP31	Rho GTPase activating protein 31	0.799910477186554	1.20121142257734	1.19924747289927	1.54923901979463	0.945113021821533	1.3319692279945201	0	1	1	1	0	1
ENSG00000032219	ARID4A	AT-rich interaction domain 4A	-1.14308109958117	-0.599502529782604	-0.762831840017636	-0.789558187817721	-0.222252075098717	0.0504052398024941	1	0	0	0	0	0
ENSG00000032444	PNPLA6	patatin like phospholipase domain containing 6	-0.600869649754911	-0.920377594467772	-0.608855058347707	-0.400397785993394	-1.38685409969418	-0.765293440775517	0	0	0	0	1	0
ENSG00000033011	ALG1	ALG1 chitobiosyldiphosphodolichol beta-mannosyltransferase	-0.878243498005891	-0.967776962582449	-0.907495214692307	-1.20587230490663	-0.93315421655255	-0.962608539660421	0	0	0	1	0	0
ENSG00000033327	GAB2	GRB2 associated binding protein 2	0.267686310432777	1.15813285547084	0.585643514312009	-0.239672883312655	1.32181650811605	1.24043515397219	0	1	0	0	1	1
ENSG00000033627	ATP6V0A1	ATPase H+ transporting V0 subunit a1	0.318183858869661	-0.864600489270012	0.0830469007309186	-0.164355992617494	-1.78827846461419	-0.64079942562542	0	0	0	0	1	0
ENSG00000033867	SLC4A7	solute carrier family 4 member 7	0.234401212715648	0.738671765010801	0.680982402920124	-0.137538988299716	0.332683723424016	0.330656243741269	0	0	0	0	0	0
ENSG00000034152	MAP2K3	mitogen-activated protein kinase kinase 3	2.9411863832783	3.10094990778892	2.90823147633249	3.03381850767091	2.3797239137536	2.53363713367573	1	1	1	1	1	1
ENSG00000034533	ASTE1	asteroid homolog 1	-0.951242755962821	-0.975855228734717	-1.06370415487606	-0.871251677682997	-1.02404905305859	-0.87593321293897	0	0	1	0	1	0
ENSG00000034677	RNF19A	ring finger protein 19A, RBR E3 ubiquitin protein ligase	1.16579942634615	0.957428751440621	0.611798012739525	0.980520996638974	0.27176963162254	0.326472928677057	1	0	0	0	0	0
ENSG00000034693	PEX3	peroxisomal biogenesis factor 3	-0.910532716362952	-1.02180728370696	-0.893322923323056	-0.740619701321281	-0.353903020676279	-0.229864675498012	0	1	0	0	0	0
ENSG00000035115	SH3YL1	SH3 and SYLF domain containing 1	-0.68870665481033	-1.06545305740246	-0.809034839314626	-0.819651083106976	-1.01600395896585	-0.776471208590363	0	1	0	0	1	0
ENSG00000035403	VCL	vinculin	-0.602048391978286	-1.50292330934532	-0.66601815488105	-1.59316639079906	-2.93176036724162	-2.82595584720857	0	1	0	1	1	1
ENSG00000035499	DEPDC1B	DEP domain containing 1B	1.52207235836905	0.824845747394995	0.842623035713077	1.81494253518207	0.215803188774051	0.549860969160268	1	0	0	1	0	0
ENSG00000035681	NSMAF	neutral sphingomyelinase activation associated factor	1.04354447579966	1.16332423547675	1.17524148259932	1.3600629178219	0.742830567305692	1.03061813925023	1	1	1	1	0	1
ENSG00000035687	ADSS	adenylosuccinate synthase	1.03033998183849	1.29385342830617	0.893041068828693	0.985190053169975	1.36572800180849	1.55738426089081	1	1	0	0	1	1
ENSG00000035720	STAP1	signal transducing adaptor family member 1	0.0581368901083216	1.11755737780038	0.768076699886273	-0.217376560096989	0.681580122052294	0.786014476954803	0	1	0	0	0	0
ENSG00000035862	TIMP2	TIMP metallopeptidase inhibitor 2	-0.497965824389585	-0.987306442574822	-0.838856953465575	-1.07568509280896	-2.73299448594855	-2.3553085852278	0	0	0	1	1	1
ENSG00000035928	RFC1	replication factor C subunit 1	-1.05378618883703	-0.7510639008843	-1.01849308463208	-0.891730608198548	-0.280119921268941	-0.332651063524363	1	0	1	0	0	0
ENSG00000036448	MYOM2	myomesin 2	1.51423244906869	-0.397660687733792	-0.312523920579471	0.354967549723131	-0.254577645028241	-0.492646330617206	1	0	0	0	0	0
ENSG00000036672	USP2	ubiquitin specific peptidase 2	0.946001935811189	-0.23987475459064	-0.242999562976535	1.38862497052296	-0.138561212238861	-0.00387469658715684	0	0	0	1	0	0
ENSG00000037042	TUBG2	tubulin gamma 2	-1.24426273838243	-1.33212111766123	-1.19922708751899	-1.28088275136432	-1.02430282883021	-0.949798994996961	1	1	1	1	1	0
ENSG00000037474	NSUN2	NOP2/Sun RNA methyltransferase 2	0.263557026321821	0.787369555579755	0.525218172464024	0.643011677932131	0.740336053697105	0.947521184893352	0	0	0	0	0	0
ENSG00000037757	MRI1	methylthioribose-1-phosphate isomerase 1	-1.28186096372519	-1.67245507730092	-1.60016182622684	-1.73325400652982	-2.02209329482983	-1.7620217776664	1	1	1	1	1	1
ENSG00000037897	METTL1	methyltransferase like 1	1.45873372927667	1.8398415670233	1.69938377415097	1.51152328614629	1.81775573518601	1.82862533649496	1	1	1	1	1	1
ENSG00000038210	PI4K2B	phosphatidylinositol 4-kinase type 2 beta	-0.114070373336008	2.73089715191609	1.81262542224632	0.135361952860853	2.33954745509178	2.36793941724539	0	1	1	0	1	1
ENSG00000038427	VCAN	versican	0.732590971214517	-1.09532368053218	0.0519193854872001	1.36901637959441	0.63454314562156	0.611459221058629	0	1	0	1	0	0
ENSG00000038945	MSR1	macrophage scavenger receptor 1	0.409499106818192	-0.431572478904863	0.0894457403124296	-0.398331049438505	-2.43972648750127	-1.35450486674552	0	0	0	0	1	1
ENSG00000039068	CDH1	cadherin 1	0.295357535922002	-0.381500769022471	-7.35789652469945e-5	0.248869772358084	-1.11528811575458	-0.62331235552626	0	0	0	0	1	0
ENSG00000039319	ZFYVE16	zinc finger FYVE-type containing 16	1.14522426421731	-0.0859996872287966	0.50987801525339	1.84670483742439	-0.403925290693064	0.586904450642178	1	0	0	1	0	0
ENSG00000039523	RIPOR1	RHO family interacting cell polarization regulator 1	-0.134762580000437	-1.09980140888067	-0.755156560295868	0.104715782449824	-0.92290167020634	-0.944240814518452	0	1	0	0	0	0
ENSG00000039560	RAI14	retinoic acid induced 14	0.58893202953636	-0.497550421022799	-0.0867349996670992	2.20850040099285	0.265781903444841	0.299694123855104	0	0	0	1	0	0
ENSG00000040341	STAU2	staufen double-stranded RNA binding protein 2	-0.450069916815413	-0.796822679124906	-0.507617149352143	-1.3583467798245	-1.68144550344785	-1.58755149095345	0	0	0	1	1	1
ENSG00000040608	RTN4R	reticulon 4 receptor	-0.586003306571772	-2.76223460100194	-2.18401076005633	-0.448003536368597	-3.37114050010137	-2.78749187980424	0	1	1	0	1	1
ENSG00000040633	PHF23	PHD finger protein 23	-0.920553015835154	-1.64909757253513	-1.22312468084786	-0.408879857799937	-0.964030000990718	-0.540268777638312	0	1	1	0	0	0
ENSG00000040933	INPP4A	inositol polyphosphate-4-phosphatase type I A	-1.13360116850344	-2.51809410423153	-1.51060623645239	-1.32514003499088	-2.4075833875444	-1.9994573480753	1	1	1	1	1	1
ENSG00000041357	PSMA4	proteasome subunit alpha 4	0.0268186406429134	0.741015921876463	0.439917418123012	0.30555076465925	0.883741420327551	0.763069419487181	0	0	0	0	0	0
ENSG00000041982	TNC	tenascin C	0.86809305397888	3.30577989707337	2.97953156212292	2.0880967813693	4.33073894796156	4.99498662502446	0	1	1	1	1	1
ENSG00000041988	THAP3	THAP domain containing 3	-0.658408506625936	0.234411342852255	-0.386208345589997	-0.34918622839726	-0.0887634724490842	-0.0758218099762283	0	0	0	0	0	0
ENSG00000042088	TDP1	tyrosyl-DNA phosphodiesterase 1	0.489806548882093	-0.789930221903566	-0.273603513188928	-0.160425806506232	-1.10384227594538	-0.775306667488983	0	0	0	0	1	0
ENSG00000042286	AIFM2	apoptosis inducing factor mitochondria associated 2	0.918379256486408	0.915183387156792	0.406763931635767	2.24208083576822	1.69887561907455	1.48632722031097	0	0	0	1	1	1
ENSG00000042317	AL049834.1	spermatogenesis associated 7	-1.34574956830594	-1.70333994708598	-1.49296720622443	-1.83393929633964	-1.99178498949159	-1.9197055883548	1	1	1	1	1	1
ENSG00000042445	RETSAT	retinol saturase	-0.466998653589313	-0.53514251066033	-0.543182394170935	-1.02975806455481	-1.05710380736482	-0.994778183965345	0	0	0	1	1	0
ENSG00000042753	AP2S1	adaptor related protein complex 2 subunit sigma 1	-0.183784329830244	-0.596008871214308	0.0250683971999829	-0.52619194199845	-1.22501768795268	-0.855514971618643	0	0	0	0	1	0
ENSG00000042980	ADAM28	ADAM metallopeptidase domain 28	-0.393344745579684	-0.432072681325158	-0.211621348576447	-1.39320979801828	-1.66990469769175	-1.45081886800986	0	0	0	1	1	1
ENSG00000043143	JADE2	jade family PHD finger 2	-1.28793112255806	0.015862934534615	-0.0448447522533662	-1.2926313048229	-0.162379093873714	0.0328228309793103	1	0	0	1	0	0
ENSG00000043462	LCP2	lymphocyte cytosolic protein 2	2.07327537705339	2.94581170764366	2.31837666000471	2.19295985978928	2.05520416778575	2.00490297881916	1	1	1	1	1	1
ENSG00000043514	TRIT1	tRNA isopentenyltransferase 1	-1.61694063059058	-2.24636730006931	-1.8499143351224001	-1.43390709216879	-1.46171745845823	-1.26448424484248	1	1	1	1	1	1
ENSG00000044446	PHKA2	phosphorylase kinase regulatory subunit alpha 2	-0.489039317640627	-0.687851148676823	-0.535393303558965	-0.722148223301138	-1.19667291234882	-0.863414304654423	0	0	0	0	1	0
ENSG00000044459	CNTLN	centlein	-0.404665135993816	1.14641396801272	0.405183556227131	-0.405761002300716	0.7951683874652	0.630288445021425	0	1	0	0	0	0
ENSG00000044574	HSPA5	heat shock protein family A (Hsp70) member 5	1.05205663964312	0.85591898449088	0.951784776922422	0.646162964589318	0.392959739731827	0.72810486881073	1	0	0	0	0	0
ENSG00000046889	PREX2	phosphatidylinositol-3,4,5-trisphosphate dependent Rac exchange factor 2	-0.10281048085183	1.06265393032466	0.0811278626674632	0.0669717928825805	0.64388031389312	0.289125804078565	0	1	0	0	0	0
ENSG00000047230	CTPS2	CTP synthase 2	-1.13741133831757	-1.41654988836631	-1.17571878311305	-2.52989472035881	-2.04847563519333	-2.38091898371172	1	1	1	1	1	1
ENSG00000047346	FAM214A	family with sequence similarity 214 member A	-0.896387057189993	-1.53446983372059	-1.55479374025682	-0.436622156302847	-1.10545831826548	-0.761780176549333	0	1	1	0	1	0
ENSG00000047365	ARAP2	ArfGAP with RhoGAP domain, ankyrin repeat and PH domain 2	0.190733994491334	1.97157840098764	0.957941652171666	0.405472234901122	1.02584670657576	0.932420884107652	0	1	0	0	1	0
ENSG00000047578	KIAA0556	KIAA0556	-0.499257306642501	-1.1930824625166	-0.599440721155142	-0.283282743432709	-0.345447338245893	-0.0797855850429052	0	1	0	0	0	0
ENSG00000047579	DTNBP1	dystrobrevin binding protein 1	-1.31546617312624	-1.85147613517002	-1.51141089043376	-1.12683571311346	-1.52768319427533	-1.19565323042881	1	1	1	1	1	1
ENSG00000047634	SCML1	Scm polycomb group protein like 1	1.99863224762204	1.38304041651819	1.58880129637663	2.67461172948666	0.948263637959768	1.70285743146316	1	1	1	1	0	1
ENSG00000047644	WWC3	WWC family member 3	-0.990602429919664	-0.63751410327304	-0.784780796512874	-1.78134845310833	-0.819221024718072	-0.827532371292043	0	0	0	1	0	0
ENSG00000047648	ARHGAP6	Rho GTPase activating protein 6	-0.743807471028633	-1.90664551334795	-1.05099274903876	-1.31976697350542	-3.14969061511329	-2.72474610723041	0	1	1	1	1	1
ENSG00000048052	HDAC9	histone deacetylase 9	-0.217371949193416	2.09984931345821	1.2108085515535	0.0899052761112218	0.801330460538847	1.16291168246549	0	1	1	0	0	1
ENSG00000048140	TSPAN17	tetraspanin 17	-0.741462836703891	-1.22613642437246	-0.89308611686682	-0.765649448886057	-0.344227122767249	-0.440349493323212	0	1	0	0	0	0
ENSG00000048162	NOP16	NOP16 nucleolar protein	1.11957151325404	1.8219824341671	1.52961716658622	0.850313588342369	0.641884399789435	1.34371181606826	1	1	1	0	0	1
ENSG00000048392	RRM2B	ribonucleotide reductase regulatory TP53 inducible subunit M2B	-1.06065256251678	-0.969370134655645	-1.13131664859108	-0.777822504722426	-0.627276382970061	-0.669191036930646	1	0	1	0	0	0
ENSG00000048471	SNX29	sorting nexin 29	-0.178484485336264	-0.186758338280846	-0.234456320576227	-1.59198494741528	-2.84914197582008	-2.12102277756978	0	0	0	1	1	1
ENSG00000048740	CELF2	CUGBP Elav-like family member 2	-0.125350307799485	-0.724579503225432	-0.338691501748131	-0.618840178244551	-2.42775172375282	-1.40257070514141	0	0	0	0	1	1
ENSG00000048991	R3HDM1	R3H domain containing 1	-0.531607697480878	-0.76020271705591	-0.645871005405941	-0.642061334938894	-1.09192055606886	-1.00923657670095	0	0	0	0	1	1
ENSG00000049130	KITLG	KIT ligand	0.668630144452205	0.193967509571956	0.510024935811855	2.08507706664346	-1.20833943627333	-0.371086643361277	0	0	0	1	1	0
ENSG00000049246	PER3	period circadian regulator 3	0.225068676688767	-1.34759711790919	-0.927021465778925	0.215474040123187	-1.71636744663845	-1.32044909340061	0	1	0	0	1	1
ENSG00000049249	TNFRSF9	TNF receptor superfamily member 9	2.10078083511622	4.72058781487634	2.63757578207475	2.4493459368665	4.07239036761654	2.25280613189709	1	1	1	1	1	1
ENSG00000049449	RCN1	reticulocalbin 1	0.358304548441403	1.97967112475089	0.956818655231228	1.00521469828745	2.5462208237534	2.12259082414026	0	1	0	1	1	1
ENSG00000049618	ARID1B	AT-rich interaction domain 1B	-0.632583013217054	-0.710945171195855	-0.627878147075947	-1.06186431329898	-0.571511528712862	-0.587877404698829	0	0	0	1	0	0
ENSG00000049759	NEDD4L	neural precursor cell expressed, developmentally down-regulated 4-like, E3 ubiquitin protein ligase	0.869050995088196	1.8148412114152	1.14302994384225	1.45258538125793	0.576595558052868	1.13437012163969	0	1	1	1	0	1
ENSG00000049860	HEXB	hexosaminidase subunit beta	0.0777255578774437	0.0750100840821995	0.0802888275636633	-0.664366913879057	-1.0417247032721	-0.95449309958529	0	0	0	0	1	0
ENSG00000049883	PTCD2	pentatricopeptide repeat domain 2	-0.79303022240396	-0.25312213292743	-0.765127380406447	-1.01287568588723	0.0857410408247582	-0.128804124973967	0	0	0	1	0	0
ENSG00000050130	JKAMP	JNK1/MAPK8 associated membrane protein	-1.02221878312087	-1.40715221985721	-1.0679071751675	-0.596269029933304	-0.338521950338642	-0.232646568487813	1	1	1	0	0	0
ENSG00000050344	NFE2L3	nuclear factor, erythroid 2 like 3	-0.761296940639705	1.19776733570138	0.944971226373809	-0.580242578717373	0.821160996432118	0.658252018364456	0	1	0	0	0	0
ENSG00000050628	PTGER3	prostaglandin E receptor 3	1.08406814724093	1.06743833051211	0.810668369826359	2.04042228765734	0.347498346070949	1.22772942496942	1	1	0	1	0	1
ENSG00000050730	TNIP3	TNFAIP3 interacting protein 3	1.48748412784626	5.1196071462878	4.20481548594862	2.6814275847091	5.10387967803922	5.1451959734873	1	1	1	1	1	1
ENSG00000050748	MAPK9	mitogen-activated protein kinase 9	-0.834026432552292	-1.06561280186268	-0.917693627444178	-1.32012913354663	-0.81826352724182	-0.874614073989075	0	1	0	1	0	0
ENSG00000050767	COL23A1	collagen type XXIII alpha 1 chain	-0.153650324154057	-0.292241642454073	-0.281108601028691	-0.77324149264862	-2.32710008448587	-1.62822408010384	0	0	0	0	1	1
ENSG00000050820	BCAR1	BCAR1 scaffold protein, Cas family member	-0.43573625085445	-0.339147875438241	-0.482039833403362	1.12979923336809	1.47422767660926	0.984009840126381	0	0	0	1	1	0
ENSG00000051128	HOMER3	homer scaffold protein 3	-0.0325887174441145	-1.15818332766043	-0.803094103323001	-0.245934594608269	-2.24850011560482	-1.60028010319265	0	1	0	0	1	1
ENSG00000051596	THOC3	THO complex 3	-1.5927111966132	-1.91109030291154	-1.51152609724931	-1.79539069464951	-1.46975784968347	-1.38804363211763	1	1	1	1	1	1
ENSG00000051825	MPHOSPH9	M-phase phosphoprotein 9	-0.998414102227271	-1.15422133772342	-0.92238325676789	-1.20530462674652	-1.0157389929907	-0.833907077387875	0	1	0	1	1	0
ENSG00000052749	RRP12	ribosomal RNA processing 12 homolog	1.46204290204598	0.148734437539266	0.77513400435076	1.8187233701268	0.374464065007349	0.835586843532662	1	0	0	1	0	0
ENSG00000052795	FNIP2	folliculin interacting protein 2	1.5260844382827	1.84852780862253	1.15839793327162	2.32411009970971	1.50775231932453	2.01737051585795	1	1	1	1	1	1
ENSG00000052802	MSMO1	methylsterol monooxygenase 1	0.875622708903336	0.878291388756218	1.00000776738914	0.439237869143567	-0.980291266737196	-0.450141225673671	0	0	1	0	0	0
ENSG00000053371	AKR7A2	aldo-keto reductase family 7 member A2	-0.402651073574551	-0.494926697919205	-0.41470106006216	-1.37232895956843	-1.4621713296612	-1.56256476258315	0	0	0	1	1	1
ENSG00000053372	MRTO4	MRT4 homolog, ribosome maturation factor	0.938773714609889	0.996164371343245	1.09247815403261	1.02798419743927	0.473808291112308	0.874099849650309	0	0	1	1	0	0
ENSG00000053747	LAMA3	laminin subunit alpha 3	-0.296008052905908	1.40260234992297	-0.00956081890953034	0.00886159973696385	2.38470611086114	0.20179390259381	0	0	0	0	1	0
ENSG00000053918	KCNQ1	potassium voltage-gated channel subfamily Q member 1	-0.215271444249093	-0.441453472861889	-0.425405465194542	-1.36818881712704	-2.22262434026895	-1.970953388006	0	0	0	1	1	1
ENSG00000054219	LY75	lymphocyte antigen 75	-0.531854368882572	0.216973092109961	-0.0346359841062691	-1.18990630806923	0.264018837318999	0.126310341059334	0	0	0	1	0	0
ENSG00000054523	KIF1B	kinesin family member 1B	1.30538214341246	1.35112976469451	1.40045340070958	1.3424554412696	0.588687138506978	1.02818429395408	1	1	1	1	0	1
ENSG00000054598	FOXC1	forkhead box C1	0.166195286993104	1.15827521102358	0.651326566078054	0.125398047029523	0.393092117121467	0.25705849351261	0	1	0	0	0	0
ENSG00000054611	TBC1D22A	TBC1 domain family member 22A	-0.905398752814994	-1.24252685733119	-0.88411581991848	-0.541540608029201	-1.11024490491641	-0.972563778031725	0	1	0	0	1	0
ENSG00000054654	SYNE2	spectrin repeat containing nuclear envelope protein 2	-0.193668651419456	0.377729501701662	0.131155849225681	0.215426591038128	1.10017095247561	0.913745493000518	0	0	0	0	1	0
ENSG00000054965	FAM168A	family with sequence similarity 168 member A	-1.13125206677687	-1.16384172359	-0.983612745100127	-0.857823183003695	0.273956968136933	-0.0117268574462868	1	1	0	0	0	0
ENSG00000054983	GALC	galactosylceramidase	-0.436015840092543	-0.723818692795895	-0.407967441634073	-1.24517741054762	-1.51127958834389	-1.30020778430098	0	0	0	1	1	1
ENSG00000055044	NOP58	NOP58 ribonucleoprotein	0.744785372744982	1.09830105638783	0.958618148174764	0.7212177285925	0.551240378822219	0.890432445587829	0	1	0	0	0	0
ENSG00000055130	CUL1	cullin 1	0.289388577382691	0.83299900255662	0.311451889346157	0.424371623770998	1.53474679596887	1.07372403050898	0	0	0	0	1	1
ENSG00000055163	CYFIP2	cytoplasmic FMR1 interacting protein 2	-0.24157009992628	-0.164928342616335	-0.209651981643001	-1.00141158416346	-1.38551521363849	-1.30847847985103	0	0	0	1	1	1
ENSG00000055208	TAB2	TGF-beta activated kinase 1 (MAP3K7) binding protein 2	0.618767500261238	1.43765794225357	1.17440316070512	0.592188240572723	1.01069732012596	0.822838764644878	0	1	1	0	1	0
ENSG00000055332	EIF2AK2	eukaryotic translation initiation factor 2 alpha kinase 2	-0.222605033860517	1.34460732587195	0.826816287365485	-0.344353135518393	1.10835503911347	0.993353202616835	0	1	0	0	1	0
ENSG00000055483	AC022966.1	ubiquitin specific peptidase 36	1.43310064922745	0.577442155698098	0.716715110908358	0.971389526359755	0.0982807534120792	0.587613689118365	1	0	0	0	0	0
ENSG00000055955	ITIH4	inter-alpha-trypsin inhibitor heavy chain 4	-1.41132265216617	-0.916722103748061	-1.18866047871029	-1.29215676015048	-1.0866782816072	-0.574858796032314	1	0	1	1	1	0
ENSG00000055957	ITIH1	inter-alpha-trypsin inhibitor heavy chain 1	-2.28076608336588	-2.44141780583821	-2.25244959416975	-0.434415435550317	-1.00081630926619	-1.16518334827965	0	1	0	0	1	1
ENSG00000056050	HPF1	histone PARylation factor 1	-1.84642238161512	-1.96083222883771	-1.9009534365612	-1.7030231324028	-1.16855670882183	-1.3066360003052	1	1	1	1	1	1
ENSG00000056558	TRAF1	TNF receptor associated factor 1	2.42664512323137	4.29230306151799	3.75006334574295	3.02206087254374	3.90293771809392	3.54313730893637	1	1	1	1	1	1
ENSG00000056972	TRAF3IP2	TRAF3 interacting protein 2	1.03949734401367	3.73839855474676	2.51063652347575	1.77381761893617	4.56190558134157	3.85362795306119	1	1	1	1	1	1
ENSG00000057019	DCBLD2	discoidin, CUB and LCCL domain containing 2	0.383591907421179	-0.0306994473626946	0.189504520603645	0.402757599507711	-1.05750078010081	-0.621701132129392	0	0	0	0	1	0
ENSG00000057252	SOAT1	sterol O-acyltransferase 1	0.355357239182653	-0.188152540728994	-0.204285527135022	1.27821447182017	-0.575082492368162	-0.137761764289043	0	0	0	1	0	0
ENSG00000057704	TMCC3	transmembrane and coiled-coil domain family 3	0.240673751084392	-1.6543050326187	0.128211156992042	1.54136131915358	-1.98115512864244	-0.381418765878791	0	1	0	1	1	0
ENSG00000057757	PITHD1	PITH domain containing 1	0.0289725317189753	-1.1594938891553	-0.93864795904114	0.213431044117639	-1.51009348983745	-1.2664785642699	0	1	0	0	1	1
ENSG00000057935	MTA3	metastasis associated 1 family member 3	-1.15923291045047	-1.86765405260696	-1.57176089551192	-1.39660453260155	-1.74542835052836	-1.68218673058818	1	1	1	1	1	1
ENSG00000058056	USP13	ubiquitin specific peptidase 13	-0.157672219479254	0.500014964512343	0.0977665826451879	-0.0356196865029853	1.18585616918048	0.35110765721986	0	0	0	0	1	0
ENSG00000058091	CDK14	cyclin dependent kinase 14	-0.160773405351252	-0.19972518509334	-0.0331635902736358	1.7761602268155	0.806960138213137	1.47816629026216	0	0	0	1	0	1
ENSG00000058272	PPP1R12A	protein phosphatase 1 regulatory subunit 12A	-0.13455015992825	1.05589933296174	0.495386553321486	0.357142038500695	0.291036277878214	0.650998844618237	0	1	0	0	0	0
ENSG00000058453	CROCC	ciliary rootlet coiled-coil, rootletin	-0.985158767907186	-0.901904328870526	-0.907023407995045	-1.88643354089231	-1.79096622198987	-1.62584020805647	0	0	0	1	1	1
ENSG00000058668	ATP2B4	ATPase plasma membrane Ca2+ transporting 4	-0.868717862379477	-1.32515219737754	-1.17346681814927	-2.01771761041717	-2.87495281232128	-2.78076373093896	0	1	1	1	1	1
ENSG00000058799	YIPF1	Yip1 domain family member 1	-0.832161326444457	-0.31888608958383	-0.168752653854853	-1.0426127418393	0.191398655226384	0.182895082609677	0	0	0	1	0	0
ENSG00000058804	NDC1	NDC1 transmembrane nucleoporin	-0.813645959299238	-1.16576036438015	-0.828600923970024	-0.864166841713477	-1.38487094120713	-1.1121966029999	0	1	0	0	1	1
ENSG00000058866	DGKG	diacylglycerol kinase gamma	0.596404173513124	-0.171137376742842	-0.0529745211326297	1.80999947257501	-0.0483974403141539	0.879963299860735	0	0	0	1	0	0
ENSG00000059122	FLYWCH1	FLYWCH-type zinc finger 1	-1.25583634055444	-1.92713166724172	-1.64997571700831	-1.48227368175703	-2.22833423504208	-1.82982081617573	1	1	1	1	1	1
ENSG00000059145	UNKL	unk like zinc finger	-0.60660892810526	-1.5832744232067	-1.61029188914455	0.498644724014444	-0.699618835081024	-0.414878648080224	0	1	1	0	0	0
ENSG00000059377	TBXAS1	thromboxane A synthase 1	0.0978656111691047	0.0695183840479252	0.0661453092780765	-0.888569562050488	-1.32093660751674	-1.18559139687975	0	0	0	0	1	1
ENSG00000059378	PARP12	poly(ADP-ribose) polymerase family member 12	-0.520357773764119	1.28236667869454	0.512408565312897	-0.0532719594717218	1.30697497507468	1.25093917572275	0	1	0	0	1	1
ENSG00000059588	TARBP1	TAR (HIV-1) RNA binding protein 1	-1.08163305867046	-0.929689438394311	-1.03145512495055	-1.37741049656844	-1.71098077226379	-1.66773241388288	1	0	1	1	1	1
ENSG00000059728	MXD1	MAX dimerization protein 1	0.944504724288895	1.10757233287102	1.19167394547678	1.39857191832816	1.81044112648954	1.52681876087948	0	1	1	1	1	1
ENSG00000059758	CDK17	cyclin dependent kinase 17	0.483045032858731	1.30849058615611	1.0429568271813	0.770964687322091	0.358074131714218	1.00221247464833	0	1	1	0	0	1
ENSG00000059769	DNAJC25	DnaJ heat shock protein family (Hsp40) member C25	0.864034909473842	0.862104372192242	0.582214391937701	1.33307207340726	1.05533372538319	1.41674754397717	0	0	0	1	1	1
ENSG00000059804	SLC2A3	solute carrier family 2 member 3	4.52010111744963	2.03861067971253	2.71847297937989	4.80745807042473	2.60884486155338	3.1593096349078	1	1	1	1	1	1
ENSG00000059915	PSD	pleckstrin and Sec7 domain containing	0.582477908813398	0.833062228484305	0.829061834259183	1.00565879953505	1.14474917008221	1.74611704700804	0	0	0	1	1	1
ENSG00000060138	YBX3	Y-box binding protein 3	0.534348201510923	0.736700224565209	0.389068879844629	0.481006092446754	1.13072318262655	0.928775863772624	0	0	0	0	1	0
ENSG00000060491	OGFR	opioid growth factor receptor	-0.436678735696779	0.831199662558315	0.259729231091384	0.116474826605439	0.847827007182896	1.17684965018625	0	0	0	0	0	1
ENSG00000060558	GNA15	G protein subunit alpha 15	1.30732564910741	0.856070432878649	0.916347374043024	1.21706996599512	1.32204313294475	1.31989731806223	1	0	0	1	1	1
ENSG00000060749	QSER1	glutamine and serine rich 1	-1.01562184750088	-1.48507656716261	-1.08097002640132	-0.956911258920186	-1.63459253695738	-1.20797196423592	1	1	1	0	1	1
ENSG00000060971	ACAA1	acetyl-CoA acyltransferase 1	-0.56599778482452	-0.349751114883954	-0.356557843878234	-1.219600961649	-0.746183624889515	-0.690512767230047	0	0	0	1	0	0
ENSG00000060982	BCAT1	branched chain amino acid transaminase 1	1.06113479471463	1.04578148346232	0.952545291537067	1.61870941534781	1.24175859135457	1.5492489951012	1	1	0	1	1	1
ENSG00000061273	HDAC7	histone deacetylase 7	-1.11344197255584	-0.548775280704693	-0.795715222638057	-0.160000438471547	0.70547602494982	0.903243064168741	1	0	0	0	0	0
ENSG00000061938	TNK2	tyrosine kinase non receptor 2	-1.06589223208028	-0.902690911719833	-0.786735537535234	-1.25021949941978	-1.22707757120094	-0.763490786439361	1	0	0	1	1	0
ENSG00000062194	GPBP1	GC-rich promoter binding protein 1	0.760964452591708	1.3902860470268401	1.00027196895791	0.688500675656162	0.910578780271188	0.859441904841389	0	1	1	0	0	0
ENSG00000062282	DGAT2	diacylglycerol O-acyltransferase 2	0.554807314334755	0.380657563339398	0.401002123427131	1.53378634171193	0.22572321666376	0.125946255487422	0	0	0	1	0	0
ENSG00000062370	ZNF112	zinc finger protein 112	-1.11050133212688	-1.21854929670448	-1.34532554495645	-0.859263792512226	-0.887029039410223	-0.805993751697208	1	1	1	0	0	0
ENSG00000062582	MRPS24	mitochondrial ribosomal protein S24	0.257829346257141	1.21477144238846	0.524683969501444	0.126529005696859	0.549439178678702	0.30903950517564	0	1	0	0	0	0
ENSG00000062598	ELMO2	engulfment and cell motility 2	-0.130298621664755	0.981425623493059	0.407884369323698	0.348222214021851	1.82095924219113	1.38272463430376	0	0	0	0	1	1
ENSG00000062822	POLD1	DNA polymerase delta 1, catalytic subunit	-1.25682159757974	-2.13813938307805	-1.71589785926981	-1.7091220262966	-3.13461216286655	-2.66593405795905	1	1	1	1	1	1
ENSG00000063127	SLC6A16	solute carrier family 6 member 16	-0.838322540703728	-1.10258104192113	-1.15326346767521	-1.13972095445505	-1.53052401512761	-1.38626285156506	0	1	1	1	1	1
ENSG00000063176	SPHK2	sphingosine kinase 2	-1.50325198344709	-1.94352114307292	-1.57751619351671	-1.42234436063617	-1.01762607773938	-0.922924212070589	1	1	1	1	1	0
ENSG00000063180	CA11	carbonic anhydrase 11	0.0674356798962125	-0.457625606556012	-0.224954595825788	-0.948490598589763	-1.7903297103956	-1.43912031514437	0	0	0	0	1	1
ENSG00000063241	ISOC2	isochorismatase domain containing 2	-0.104711885962483	-0.752967998650629	-0.181874744728301	-0.46472710708617	-1.10876235073289	-0.454672668315076	0	0	0	0	1	0
ENSG00000063438	AHRR		-1.11414919141476	-1.68832846405977	-1.20552656396679	-0.865058689051893	-2.49142806802578	-1.71846116872364	1	1	1	0	1	1
ENSG00000063601	MTMR1	myotubularin related protein 1	-1.12448588203368	-1.02978804065424	-1.11474652352423	-1.60727472652694	-1.29239631243088	-1.27175060345526	1	1	1	1	1	1
ENSG00000063660	GPC1	glypican 1	0.244343968559245	0.340698015494697	-0.0241362260562884	2.17667124938785	0.350994884522583	0.498729413352963	0	0	0	1	0	0
ENSG00000063761	ADCK1	aarF domain containing kinase 1	-1.39885422255478	-2.04217978129144	-1.51584798022938	-1.68121285416809	-2.03557066711906	-1.8755140225609	1	1	1	1	1	1
ENSG00000064012	CASP8	caspase 8	-1.35341278854966	-0.62902554051003	-1.2102698009241	-0.933448811636262	-0.233011646565747	-0.42546117910342	1	0	1	0	0	0
ENSG00000064042	LIMCH1	LIM and calponin homology domains 1	-1.415792016663	-1.35574886732409	-1.40044635256478	-0.995002833931507	-1.53861873266274	-1.58735475281947	1	1	1	0	1	1
ENSG00000064115	TM7SF3	transmembrane 7 superfamily member 3	-0.698781898495155	-0.867704383420975	-0.77406412103754	-1.82282993632652	-2.21114717965518	-1.85886579180253	0	0	0	1	1	1
ENSG00000064201	TSPAN32	tetraspanin 32	-0.387552752529184	-0.39501247053855	-0.570815364503958	-1.58619707758216	-2.10947280500585	-2.12043829347443	0	0	0	1	1	1
ENSG00000064225	ST3GAL6	ST3 beta-galactoside alpha-2,3-sialyltransferase 6	1.20841485695718	0.366495055306017	0.660663304314778	1.54271255529079	-1.24880629976294	0.0762593834823435	1	0	0	1	1	0
ENSG00000064300	NGFR	nerve growth factor receptor	0.76050582653398	-0.365357631279345	-0.42143946338674	1.87768435978191	0.275965336971909	0.779957792650676	0	0	0	1	0	0
ENSG00000064651	SLC12A2	solute carrier family 12 member 2	0.130677703631501	-0.6126802780719	-0.202589054143681	0.176715791644213	-1.34307118869302	-0.745156107424489	0	0	0	0	1	0
ENSG00000064652	SNX24	sorting nexin 24	-1.2951674252285	-2.11079188898504	-1.49222355693741	-1.91597706379197	-3.1707190577088	-2.45944993463253	1	1	1	1	1	1
ENSG00000064666	CNN2	calponin 2	-0.0169221904160821	-0.324393336325179	2.87981841413753e-4	-1.00742379587618	0.181200361635169	0.358179389060067	0	0	0	1	0	0
ENSG00000064687	ABCA7	ATP binding cassette subfamily A member 7	-0.42691287480619	-0.0673905758620685	-0.180013405097373	-1.60180066280057	-0.425324620154236	-0.142228379086617	0	0	0	1	0	0
ENSG00000064787	BCAS1	breast carcinoma amplified sequence 1	0.584216097242486	0.606628054872261	1.43285194311009	0.266112361221928	0.472980857900375	0.626633496137707	0	0	1	0	0	0
ENSG00000064886	CHI3L2	chitinase 3 like 2	0.403833610945781	3.08146109420913	1.77262430069714	0.382834286689355	5.21033977591247	4.3093952428017	0	1	1	0	1	1
ENSG00000064932	SBNO2	strawberry notch homolog 2	0.164574718736028	1.40461492504926	0.794431618059659	0.737632320644856	2.00100459066001	2.13183406325433	0	1	0	0	1	1
ENSG00000064933	PMS1	PMS1 homolog 1, mismatch repair system component	-0.818808391774332	-0.93952199508348	-1.00682032054776	-1.01814692741243	-0.840222235753701	-0.814381449777742	0	0	1	1	0	0
ENSG00000064961	HMG20B	high mobility group 20B	0.432359629737712	-0.409864209781144	-0.179548265924927	0.689085975059517	-1.00555965441943	-0.667177336150414	0	0	0	0	1	0
ENSG00000064999	ANKS1A	ankyrin repeat and sterile alpha motif domain containing 1A	-0.981811243021545	-1.67293733006455	-0.737743937313665	-1.11309194206469	-0.789349973541214	-0.28459987598482	0	1	0	1	0	0
ENSG00000065054	SLC9A3R2	SLC9A3 regulator 2	-0.816874010166594	-1.79722291878582	-1.63844078852231	0.485498363062853	-1.02389529251027	-1.0300350791492	0	1	0	0	1	1
ENSG00000065057	NTHL1	nth like DNA glycosylase 1	-2.42426774070885	-2.61994739604189	-2.57535608218349	-3.27344911439695	-3.16802787593935	-3.12117755150658	1	1	1	1	1	1
ENSG00000065150	IPO5	importin 5	0.081611021210663	1.00688748352273	0.426079152109882	0.108997467576862	0.664635860488035	0.621143723568024	0	1	0	0	0	0
ENSG00000065154	OAT	ornithine aminotransferase	1.3076707775055	0.455927893386714	0.612372450162361	1.71551319093904	0.252501070990865	0.394496188706572	1	0	0	1	0	0
ENSG00000065243	PKN2	protein kinase N2	-1.05422851035769	-0.209568086283702	-0.518644697859384	-0.880768784978748	-0.435398144552088	-0.223947597835407	1	0	0	0	0	0
ENSG00000065308	TRAM2	translocation associated membrane protein 2	-0.779044449962401	-1.98267424106852	-1.79973387491349	-1.69014719167735	-2.55474937737654	-2.28548941138245	0	1	1	1	1	1
ENSG00000065320	NTN1	netrin 1	-0.285342179697495	0.899136028620965	-0.0658286740876696	0.829151031133381	1.9007723840288	1.13839845241757	0	0	0	0	1	1
ENSG00000065413	ANKRD44	ankyrin repeat domain 44	-0.927962069685216	-1.07820705759088	-0.940573028580836	-1.18453648883595	-1.61116127033255	-1.460457055683	0	1	0	1	1	1
ENSG00000065491	TBC1D22B	TBC1 domain family member 22B	0.431961004854028	1.00499357476075	0.607602758640409	0.367129873892149	1.5504846091006	1.71644464798553	0	1	0	0	1	1
ENSG00000065526	SPEN	spen family transcriptional repressor	0.551513182134194	0.216449541616589	0.392455867322475	0.370754435376856	0.270946408671275	0.671464962405566	0	0	0	0	0	0
ENSG00000065534	MYLK	myosin light chain kinase	-1.43786589293782	-0.973584198505697	-1.11179836975755	0.614804677226732	-0.0838404272764385	-0.278257359944126	1	0	1	0	0	0
ENSG00000065559	MAP2K4	mitogen-activated protein kinase kinase 4	-0.433034202477768	-0.27492491051171	-0.334211601211417	-0.352092467794733	-0.226924862574885	-0.144542252878191	0	0	0	0	0	0
ENSG00000065600	TMEM206	transmembrane protein 206	0.493351905096696	-0.829714252377953	-0.506471874506845	1.55876863151946	-0.848338546547238	-0.153608997483463	0	0	0	1	0	0
ENSG00000065618	COL17A1	collagen type XVII alpha 1 chain	0.214060273986771	1.29351021860224	0.301589834940084	0.424362832099619	1.09981759296607	0.441007540704816	0	1	0	0	1	0
ENSG00000065621	GSTO2	glutathione S-transferase omega 2	1.95071827592234	0.809587873144303	0.903852226975274	2.21760937816307	1.056835832463	1.26313551525644	1	0	0	1	1	1
ENSG00000065802	ASB1	ankyrin repeat and SOCS box containing 1	0.392416649259337	0.0709667897375123	0.274132693983494	0.935296762874981	-0.161416065440544	0.179248427401921	0	0	0	0	0	0
ENSG00000065809	FAM107B	family with sequence similarity 107 member B	2.11567517027025	1.33293156335817	1.16399520453092	1.84620805621631	-0.391760812145945	0.0148362801287737	1	1	1	1	0	0
ENSG00000065833	ME1	malic enzyme 1	-0.0551335783604493	-0.574335580097355	-0.352184481147445	0.134146198405141	-3.51611935938964	-2.40068071383546	0	0	0	0	1	1
ENSG00000065911	MTHFD2	methylenetetrahydrofolate dehydrogenase (NADP+ dependent) 2, methenyltetrahydrofolate cyclohydrolase	0.347786972283729	1.04052664254193	0.923378249910089	0.971994303603543	1.1503421679138	1.29264960773817	0	1	0	0	1	1
ENSG00000065923	SLC9A7	solute carrier family 9 member A7	-0.03475686925328	-0.845227808830645	-0.569019703778153	-0.0100756329439733	-2.22599075084597	-1.47507538722361	0	0	0	0	1	1
ENSG00000065970	FOXJ2	forkhead box J2	-0.912344857995984	-1.14569716697934	-0.934991704186419	-0.954669739792673	-0.908949299250456	-0.64540084445039	0	1	0	0	0	0
ENSG00000065989	PDE4A	phosphodiesterase 4A	1.17378112684229	0.22968172969337	0.701156642380388	1.21018456890981	1.01469597805851	1.15974538482451	1	0	0	1	1	1
ENSG00000066027	PPP2R5A	protein phosphatase 2 regulatory subunit B'alpha	0.200504757002145	-0.889996659132823	-0.645817163009629	0.185977516313324	-1.28409756480091	-0.938831413636094	0	0	0	0	1	0
ENSG00000066294	CD84	CD84 molecule	-0.260350469764746	-1.49464990796213	-1.11448906505652	-0.262892736338536	-1.79570571246299	-1.56334679481531	0	1	1	0	1	1
ENSG00000066651	TRMT11	tRNA methyltransferase 11 homolog	-0.988140317875081	-1.3518651330906	-0.962163721020728	-0.569845400725324	-0.796698150603164	-0.575898407853704	0	1	0	0	0	0
ENSG00000066697	MSANTD3	Myb/SANT DNA binding domain containing 3	2.45411752552437	2.83855686565089	2.51674253355043	3.23069400108371	2.525142062006	2.66993668540308	1	1	1	1	1	1
ENSG00000066739	ATG2B	autophagy related 2B	-0.856939517300621	-1.13658949541351	-1.06629315929177	-0.783843059896318	-0.462989377810653	-0.351495459231311	0	1	1	0	0	0
ENSG00000066926	FECH	ferrochelatase	-1.49078313898079	-1.91887733404053	-1.55174549714396	-1.71280494625326	-2.18500958311179	-1.78835388680812	1	1	1	1	1	1
ENSG00000067048	DDX3Y	DEAD-box helicase 3 Y-linked	1.93850326196789	1.76202956934263	1.99145868276583	2.02698033567193	1.26304852486331	1.51516484144111	1	1	1	1	1	1
ENSG00000067057	PFKP	phosphofructokinase, platelet	1.76245852020812	1.12599108133719	0.734335491656631	2.86469811033245	1.41239622553989	1.46455356682447	1	1	0	1	1	1
ENSG00000067064	IDI1	isopentenyl-diphosphate delta isomerase 1	1.30585338746271	0.954470473728284	1.00285117522527	1.08465328087673	-0.277938905403652	0.264177393509461	1	0	1	1	0	0
ENSG00000067082	KLF6	Kruppel like factor 6	0.72688097615565594	1.28802043473164	1.24381951371136	0.564341712498441	0.480336390261337	0.746132382217091	0	1	1	0	0	0
ENSG00000067113	PLPP1	phospholipid phosphatase 1	0.10477501867645	1.85041265741985	0.836065366710532	0.945767248242694	1.48340805655785	1.53379730547869	0	1	0	0	1	1
ENSG00000067191	CACNB1	calcium voltage-gated channel auxiliary subunit beta 1	-0.0931875458057316	-1.38435519810409	-1.12622264541578	-0.633361689977691	-1.51027625850533	-1.35486403145027	0	1	1	0	1	1
ENSG00000067221	STOML1	stomatin like 1	-1.02054598712113	1.14281865346934	0.469409757831995	-1.1795996920397	0.218881879545098	0.210951920738108	1	1	0	1	0	0
ENSG00000067334	DNTTIP2	deoxynucleotidyltransferase terminal interacting protein 2	2.13855389822882	1.21984305456982	1.39140928707952	2.51603034640801	0.57322712425008	1.14305459323895	1	1	1	1	0	1
ENSG00000067704	IARS2	isoleucyl-tRNA synthetase 2, mitochondrial	-1.27466826827461	-1.19086116230591	-1.12968386002897	-1.0932710092204	-0.756214402768696	-0.631635622096919	1	1	1	1	0	0
ENSG00000067715	SYT1	synaptotagmin 1	-0.173792031189417	-0.380011914815257	-0.0451007954886178	1.69381524047282	-0.939896018318646	-0.375912832348306	0	0	0	1	0	0
ENSG00000067836	ROGDI	rogdi atypical leucine zipper	-1.01485134828884	-1.09759667959011	-1.02775126253575	-2.19712597241396	-2.56377337916932	-2.29801518284855	1	1	1	1	1	1
ENSG00000067992	PDK3	pyruvate dehydrogenase kinase 3	-0.090704565008747	-0.337338800450113	-1.04632105370133	-0.169066128519865	-1.23361720938362	-2.61268760599417	0	0	1	0	1	1
ENSG00000068001	HYAL2	hyaluronidase 2	-0.698466554605817	-1.93326989066461	-1.0171944794649	-0.649550160023361	-1.54621392257805	-1.1021843157752	0	1	1	0	1	1
ENSG00000068024	HDAC4	histone deacetylase 4	-0.288197257102657	-1.5398901373174	-0.54729897111563	-0.5011529044572	-0.695285359854774	-0.615323081964999	0	1	0	0	0	0
ENSG00000068028	RASSF1	Ras association domain family member 1	-0.570477156977105	-1.68751060897042	-1.46727796248969	-0.650909511990791	-1.55812615958705	-1.10990250875124	0	1	1	0	1	1
ENSG00000068079	IFI35	interferon induced protein 35	-0.104170266088544	0.915463697766915	0.636332173438339	-0.334133119703872	1.31521590830297	1.24803033773978	0	0	0	0	1	1
ENSG00000068137	PLEKHH3	pleckstrin homology, MyTH4 and FERM domain containing H3	-1.40650642637289	-2.33711963646993	-1.8334909585373	-1.64926195325797	-2.18295872858964	-1.94476029274659	1	1	1	1	1	1
ENSG00000068366	ACSL4	acyl-CoA synthetase long chain family member 4	1.97783231686605	1.93083999778285	2.09612376901114	1.52348233772287	2.15792886142248	2.47938499207799	1	1	1	1	1	1
ENSG00000068383	INPP5A	inositol polyphosphate-5-phosphatase A	1.16547823620489	-0.27869207844001	0.152568716437415	1.13391320341844	-0.702855606288911	-0.40711507259765	1	0	0	1	0	0
ENSG00000068489	PRR11	proline rich 11	-2.00430125855323	-2.4003471925713	-1.95648045242427	-3.3537201443815	-3.31911894495899	-2.92323262921581	1	1	1	1	1	1
ENSG00000068724	TTC7A	tetratricopeptide repeat domain 7A	-1.87274204720912	-2.22414684412943	-1.99123180767881	-1.95997295503961	-2.5037434582856	-2.27537539926643	1	1	1	1	1	1
ENSG00000068831	RASGRP2	RAS guanyl releasing protein 2	-0.851239862042724	-0.726748616999576	-0.894762877077945	-1.41456371955704	-0.309213197825399	0.706443423977059	0	0	0	1	0	0
ENSG00000068885	IFT80	intraflagellar transport 80	-0.72528040100145	-1.14962503516007	-0.775041582490949	-0.529527965707785	-0.378236736600323	-0.235075811364854	0	1	0	0	0	0
ENSG00000069329	VPS35	VPS35 retromer complex component	-0.358762309148872	-0.516871285900055	-0.376133339305251	-0.632452599588058	-0.515334904770157	-0.450008228333545	0	0	0	0	0	0
ENSG00000069399	BCL3	BCL3 transcription coactivator	-0.140981402409249	1.5003703172704	0.801440475793051	0.157776000190168	2.00401399838017	1.91333508977463	0	1	0	0	1	1
ENSG00000069424	KCNAB2	potassium voltage-gated channel subfamily A regulatory beta subunit 2	-0.461812775287027	-1.92494381054056	-1.22168353355128	-0.00275166983733571	-3.58817270632431	-2.49838312282724	0	1	1	0	1	1
ENSG00000069482	GAL	galanin and GMAP prepropeptide	2.16414887615649	0.107416002314961	0.29021376276093	4.52948104089705	0.0808637386178336	0.521199912788732	1	0	0	1	0	0
ENSG00000069493	CLEC2D	C-type lectin domain family 2 member D	-0.162500836696149	1.97656766975146	1.37163460904396	0.771688211711658	1.65630522939005	2.09643280451535	0	1	1	0	1	1
ENSG00000069667	RORA	RAR related orphan receptor A	0.505130174668832	0.335923538801553	0.221519163632492	1.24692510875062	0.234824911203001	0.332765478363345	0	0	0	1	0	0
ENSG00000069702	TGFBR3	transforming growth factor beta receptor 3	0.273699000341784	1.0375434374592	0.976222487308096	0.455695194631671	0.299270858918636	0.650647366335593	0	1	0	0	0	0
ENSG00000069849	ATP1B3	ATPase Na+/K+ transporting subunit beta 3	1.36077654877694	0.920133663163646	1.01853082134248	1.78019478320503	1.18708395220174	1.43489558659995	1	0	1	1	1	1
ENSG00000069869	NEDD4	neural precursor cell expressed, developmentally down-regulated 4, E3 ubiquitin protein ligase	-0.557876134204363	0.679692019031728	-0.575932836804504	-0.905713466337018	1.12008109240638	-0.0383483827424975	0	0	0	0	1	0
ENSG00000069943	PIGB	phosphatidylinositol glycan anchor biosynthesis class B	-1.11110240496215	-1.51797826641041	-1.22329707204321	-0.99407156487664206	-0.549640630341921	-0.62426997408538	1	1	1	0	0	0
ENSG00000069956	MAPK6	mitogen-activated protein kinase 6	1.96664760680886	1.56148009932834	1.78595429415565	1.93699428559095	0.809621695930087	1.22583766305028	1	1	1	1	0	1
ENSG00000069966	GNB5	G protein subunit beta 5	-0.113146856800047	-0.845444552304863	-0.582170077480768	-0.661283858439415	-1.37868526627694	-1.28412891001556	0	0	0	0	1	1
ENSG00000069998	HDHD5	haloacid dehalogenase like hydrolase domain containing 5	-1.01939996136107	-1.87391315067021	-1.76562261833718	-0.65653003481401	-0.848893845305858	-0.884802921200597	1	1	1	0	0	0
ENSG00000070018	LRP6	LDL receptor related protein 6	0.232758761833177	0.452282915164426	0.08761956118197	0.463637844265497	1.7756278678414	1.22525064494599	0	0	0	0	1	1
ENSG00000070047	PHRF1	PHD and ring finger domains 1	-0.0864025847691986	0.129550798347224	-0.00760894538751077	0.0908196155398004	0.287130672331699	0.420491194514763	0	0	0	0	0	0
ENSG00000070190	DAPP1	dual adaptor of phosphotyrosine and 3-phosphoinositides 1	-1.24166407029081	0.925465308434226	0.197530524891699	-1.23524939307912	0.869290487029287	0.027245205280005	1	0	0	1	0	0
ENSG00000070366	SMG6	SMG6 nonsense mediated mRNA decay factor	-0.673421178020654	-1.31351483795374	-0.855462457328844	-0.479856198184524	-0.876708445232213	-0.731973695787891	0	1	0	0	0	0
ENSG00000070371	CLTCL1	clathrin heavy chain like 1	-0.758138964868408	-0.803570050356482	-0.772276769101224	-1.25387765787041	-1.42751166748754	-1.12007445297738	0	0	0	1	1	1
ENSG00000070413	DGCR2	DiGeorge syndrome critical region gene 2	-1.38749361202405	-1.36005641591011	-1.33893996626658	-0.779210176441462	-0.547646862366936	-0.529902241222824	1	1	1	0	0	0
ENSG00000070444	MNT	MAX network transcriptional repressor	0.138267926396864	-1.47724172243926	-0.940218411454313	0.355436752268796	-1.45794432205339	-0.558930406188375	0	1	0	0	1	0
ENSG00000070495	JMJD6	jumonji domain containing 6, arginine demethylase and lysine hydroxylase	1.58731429833178	0.751335542456511	0.818397448756533	1.46221097633453	0.850904288164114	1.06061684884503	1	0	0	1	0	1
ENSG00000070501	POLB	DNA polymerase beta	-1.56819995756274	-1.92156938659475	-1.68078465710403	-1.87988552773587	-1.96473370737651	-1.94615049068168	1	1	1	1	1	1
ENSG00000070540	WIPI1	WD repeat domain, phosphoinositide interacting 1	0.274893530536034	-0.710064166734099	-0.608440979622896	-0.188947226078125	-0.325120470618488	-0.164724554381713	0	0	0	0	0	0
ENSG00000070614	NDST1	N-deacetylase and N-sulfotransferase 1	-0.330113730968687	-1.71271397317146	-1.08810001917679	0.70252184259824	-0.896015257026516	-0.249965349394992	0	1	1	0	0	0
ENSG00000070669	ASNS	asparagine synthetase (glutamine-hydrolyzing)	0.512788344708212	0.245833344369593	0.362642775750933	2.47629092167471	0.974734999039014	1.4082360542837	0	0	0	1	0	1
ENSG00000070718	AP3M2	adaptor related protein complex 3 subunit mu 2	-1.59001393357739	-1.93596441915992	-1.84429925782298	-1.47729776796316	-1.67459094293524	-1.19188225203513	1	1	1	1	1	1
ENSG00000070759	TESK2	testis associated actin remodelling kinase 2	-0.854103077651736	-2.44740522896839	-1.77727891985508	-1.13306746335947	-2.81177319077946	-2.24204514568907	0	1	1	1	1	1
ENSG00000070808	CAMK2A	calcium/calmodulin dependent protein kinase II alpha	0.0176497207433661	1.36437749663731	0.564642682809068	0.122458437159578	3.00376104171846	2.47468064774623	0	1	0	0	1	1
ENSG00000070882	OSBPL3	oxysterol binding protein like 3	-0.937646241848176	-0.763360700714174	-0.936135914407234	-1.42666552242087	-1.64427345452743	-1.63845808581969	0	0	0	1	1	1
ENSG00000070961	ATP2B1	ATPase plasma membrane Ca2+ transporting 1	2.42090851816634	3.06111308911326	2.95528630138798	1.51755707714765	1.42103114934806	1.68455110831106	1	1	1	1	1	1
ENSG00000071051	NCK2	NCK adaptor protein 2	0.162939765702054	1.80703828995672	1.04057838950573	0.805644341438594	1.15698266625766	0.846181531119804	0	1	1	0	1	0
ENSG00000071054	MAP4K4	mitogen-activated protein kinase kinase kinase kinase 4	0.404001132527198	2.15254389982879	0.68075403740243	0.441196261229878	1.59064880117082	0.703714640638646	0	1	0	0	1	0
ENSG00000071073	MGAT4A	alpha-1,3-mannosyl-glycoprotein 4-beta-N-acetylglucosaminyltransferase A	-2.2205888985565	-2.52479328638379	-2.23315869867878	-2.16453500992174	-1.56074725004014	-1.31431461643052	1	1	1	1	1	1
ENSG00000071127	WDR1	WD repeat domain 1	0.834607424907265	1.30962493393722	1.02542977834441	0.722279432144384	0.686873490320977	0.640581359153549	0	1	1	0	0	0
ENSG00000071205	ARHGAP10	Rho GTPase activating protein 10	0.339351884552202	1.04564543630766	0.316928456738463	0.445680886895057	-0.278902781971586	0.0814532569143886	0	1	0	0	0	0
ENSG00000071242	RPS6KA2	ribosomal protein S6 kinase A2	-0.0925628063456114	-0.993144386880014	-0.696878833040003	-0.390217305469514	-3.26072044679015	-2.74114463025698	0	0	0	0	1	1
ENSG00000071246	VASH1	vasohibin 1	-0.300813035010422	-2.06266818994204	-1.06346668716064	-0.596896513817191	-1.53154242459526	-1.2497207447186	0	1	1	0	1	1
ENSG00000071282	LMCD1	LIM and cysteine rich domains 1	0.429216996067943	-0.676122180979305	-0.753388268811773	1.95728382734489	0.0127467877716617	0.346664547921019	0	0	0	1	0	0
ENSG00000071564	TCF3	transcription factor 3	-0.641262942712525	-1.47791104420069	-1.03838925124612	-0.750299643753642	-1.67839227780841	-1.06323344357327	0	1	1	0	1	1
ENSG00000071575	TRIB2	tribbles pseudokinase 2	0.0377923128434559	0.199457034629121	0.090942397677935	2.38171186838804	0.234452717163984	0.658671532491137	0	0	0	1	0	0
ENSG00000071794	HLTF	helicase like transcription factor	-1.60675134297114	-2.11293828392751	-1.8601683129644	-1.71809365871786	-2.2576152424822	-1.91129787631599	1	1	1	1	1	1
ENSG00000071894	CPSF1	cleavage and polyadenylation specific factor 1	-0.630990861796853	-0.418207793528196	-0.526134752743402	-1.02330445125362	-0.866300131112868	-0.605307305854492	0	0	0	1	0	0
ENSG00000071967	CYBRD1	cytochrome b reductase 1	-0.679935022931086	-0.678154675445621	-0.816609211690474	-2.10821563565901	-2.80423725807841	-2.50042753085112	0	0	0	1	1	1
ENSG00000072042	RDH11	retinol dehydrogenase 11	-0.861269661904753	-1.27715969904365	-1.02604624645979	-0.893276669926984	-1.14830141548247	-1.05718721096391	0	1	1	0	1	1
ENSG00000072062	PRKACA	protein kinase cAMP-activated catalytic subunit alpha	-0.68096554227319706	-1.06762718661227	-0.432881109217463	-0.76625760041427	-1.15804137673237	-0.821869423557979	0	1	0	0	1	0
ENSG00000072071	ADGRL1	adhesion G protein-coupled receptor L1	-0.573343509177005	-1.23910882554891	-0.880883166180558	-0.720016175066668	-2.19860128708683	-2.06242802372896	0	1	0	0	1	1
ENSG00000072110	ACTN1	actinin alpha 1	0.908918626722669	0.532146610811884	0.681679491627592	1.38301065450999	0.480804469279252	0.915771317468584	0	0	0	1	0	0
ENSG00000072135	PTPN18	protein tyrosine phosphatase non-receptor type 18	-1.23500025411442	-1.25303630779604	-1.14420501529042	-1.684884120662	-1.24229545808843	-1.20473972167374	1	1	1	1	1	1
ENSG00000072163	LIMS2	LIM zinc finger domain containing 2	-0.910775136654987	1.04136219276496	-0.13465604679464	0.557266633634526	0.841750750627303	1.48686163396229	0	1	0	0	0	1
ENSG00000072210	ALDH3A2	aldehyde dehydrogenase 3 family member A2	0.112754682024977	-0.925637924905736	-0.529893604466166	0.651464960149204	-1.29178942418346	-0.477698441761122	0	0	0	0	1	0
ENSG00000072274	TFRC	transferrin receptor	1.87839509737609	1.71545739686069	1.86458162553383	2.15995488676844	2.61017416944132	3.52922188233296	1	1	1	1	1	1
ENSG00000072364	AFF4	AF4/FMR2 family member 4	1.05097752437166	1.18984658124755	0.848074851945838	1.28995156067685	0.59557157610979	0.941662227855474	1	1	0	1	0	0
ENSG00000072401	UBE2D1	ubiquitin conjugating enzyme E2 D1	-0.0778755383119067	1.0619003940866	1.14666963013143	0.501871047345662	0.592052425502705	0.568163649966947	0	1	1	0	0	0
ENSG00000072422	RHOBTB1	Rho related BTB domain containing 1	-1.19550353667475	-1.94392952904852	-1.59948613611555	-1.93330299523808	-2.53102356366016	-2.26111444139267	1	1	1	1	1	1
ENSG00000072682	P4HA2	prolyl 4-hydroxylase subunit alpha 2	0.687298903841348	0.540270796730495	0.209922079688658	1.36361301970506	0.542433519702971	0.665648967642166	0	0	0	1	0	0
ENSG00000072736	NFATC3	nuclear factor of activated T cells 3	-1.08866455369236	-2.46205419729364	-1.76825303852797	-0.921439962282564	-1.78561887557613	-1.53377866075937	1	1	1	0	1	1
ENSG00000072786	STK10	serine/threonine kinase 10	0.741360307645652	0.65444335260056	0.748538498051014	1.12944832414692	0.0112509172599769	0.529600721833861	0	0	0	1	0	0
ENSG00000072818	ACAP1	ArfGAP with coiled-coil, ankyrin repeat and PH domains 1	-0.943389079589327	-1.25386829560248	-0.931914951531615	-1.62431857993236	-1.81596159543617	-1.48588986496654	0	1	0	1	1	1
ENSG00000072954	TMEM38A	transmembrane protein 38A	-0.929948308545293	-1.26206526764609	-1.18840754325564	-1.36331890000055	-1.91176526608973	-1.96050533424726	0	1	1	1	1	1
ENSG00000073008	PVR	PVR cell adhesion molecule	-0.239998480218772	1.46241567608609	0.665032123975503	0.588737250801691	2.21682845182577	1.42671923285445	0	1	0	0	1	1
ENSG00000073050	XRCC1	X-ray repair cross complementing 1	-0.18918021134245	-1.52680786229249	-0.677182935276043	-0.273999734082346	-1.38109498404175	-1.0658740242462	0	1	0	0	1	1
ENSG00000073060	SCARB1	scavenger receptor class B member 1	-1.28593860935118	-1.57807780955858	-1.4982125054455	-2.44917397010825	-3.88413362852872	-3.38388745851188	1	1	1	1	1	1
ENSG00000073111	MCM2	minichromosome maintenance complex component 2	-0.286648554122342	-0.810301958443316	-0.403278712574247	-0.0544462969069449	-1.06438518568172	-0.683993526088244	0	0	0	0	1	0
ENSG00000073150	PANX2	pannexin 2	0.874600870672791	-0.240995082159617	-0.179995315013389	2.08250332888934	0.263117737671567	0.852742824494643	0	0	0	1	0	0
ENSG00000073331	ALPK1	alpha kinase 1	-1.61946863019679	-1.63120134482692	-1.3634901084281	-1.54883855595668	-1.11010761442375	-1.13706160231813	1	1	1	1	1	1
ENSG00000073417	PDE8A	phosphodiesterase 8A	0.866129134447896	1.38738403600998	1.12089701185223	1.04872658246	1.20354740213189	1.42919111145911	0	1	1	1	1	1
ENSG00000073464	CLCN4	chloride voltage-gated channel 4	-1.87468065230997	-2.25641963795132	-1.97278279106894	-2.68028099859569	-3.05715441090833	-2.89818367573043	1	1	1	1	1	1
ENSG00000073605	GSDMB	gasdermin B	-1.59051607288008	-1.4014653624345	-1.48991150797682	-1.4709597213587	-1.03942368942023	-1.04289516811688	1	1	1	1	1	1
ENSG00000073712	FERMT2	fermitin family member 2	2.80783521166197	3.03938968413287	2.42652909209241	4.2902395775089	3.20012466626842	3.12408329384218	1	1	1	1	1	1
ENSG00000073737	DHRS9	dehydrogenase/reductase 9	-0.224014568076936	-2.66988711869708	-2.2844713648092	-2.33520193563077	-5.33685916914637	-5.2256037233538	0	1	1	1	1	1
ENSG00000073756	PTGS2	prostaglandin-endoperoxide synthase 2	2.80187892124145	6.41178460700577	5.48421019891305	3.92650228600097	6.54226131017754	6.16709921101355	1	1	1	1	1	1
ENSG00000073803	MAP3K13	mitogen-activated protein kinase kinase kinase 13	0.6748832387927	1.06233879126511	0.989599547642692	0.266337089115864	1.000999316482	0.789764488995528	0	1	0	0	1	0
ENSG00000073849	ST6GAL1	ST6 beta-galactoside alpha-2,6-sialyltransferase 1	-1.80115511333433	-1.62532990203651	-1.67622604075974	-1.89862724656684	-2.12749185305222	-1.80864738739818	1	1	1	1	1	1
ENSG00000073861	TBX21	T-box 21	2.14243440695072	0.858304713946806	0.724247015485769	3.63332277718813	1.28705021541392	1.54374777703299	1	0	0	1	1	1
ENSG00000073910	FRY	FRY microtubule binding protein	-0.448609045913346	0.418823029201152	0.182642740302245	-0.868969436906244	-2.1131116325327	-0.742588050213421	0	0	0	0	1	0
ENSG00000073921	PICALM	phosphatidylinositol binding clathrin assembly protein	-0.00178926605568259	0.461329504195263	0.250632553801727	0.340973833583612	0.596734515264134	0.404544474140796	0	0	0	0	0	0
ENSG00000073969	NSF	N-ethylmaleimide sensitive factor, vesicle fusing ATPase	-0.577705931742605	-1.03343708056558	-0.580055952049158	-0.276652123102851	-0.495117575256667	-0.0364488389070613	0	1	0	0	0	0
ENSG00000074071	MRPS34	mitochondrial ribosomal protein S34	-1.26822656517882	-1.43250445300377	-1.33000185607959	-1.26466569007491	-1.18206521872974	-0.986118383418428	1	1	1	1	1	0
ENSG00000074181	NOTCH3	notch receptor 3	0.626099828936442	-0.884358828840777	-0.508118450861472	1.36862822947778	-1.8064990030477	-0.676916342694903	0	0	0	1	1	0
ENSG00000074201	CLNS1A	chloride nucleotide-sensitive channel 1A	-0.93235674310651	-0.72524633450402	-0.770955553978663	-1.07812902650114	-0.415582929682144	-0.653756766494837	0	0	0	1	0	0
ENSG00000074319	TSG101	tumor susceptibility 101	0.0102107433675141	0.552701422851306	0.411778673556192	0.269124481540767	0.569541174324116	0.563615504762538	0	0	0	0	0	0
ENSG00000074370	ATP2A3	ATPase sarcoplasmic/endoplasmic reticulum Ca2+ transporting 3	-0.0392563090426957	-1.17314006752628	-0.414812920430515	0.0130640928682356	-2.0807797136481	-1.15205641004025	0	1	0	0	1	1
ENSG00000074410	CA12	carbonic anhydrase 12	0.190918479783648	0.775920721893692	0.136766294222546	1.49983995714132	4.34498571806184	3.39870724870533	0	0	0	0	1	1
ENSG00000074621	SLC24A1	solute carrier family 24 member 1	-0.967250330928176	-1.26014322985023	-0.978786623167265	-1.02598978683152	-0.867760755023019	-0.822802210576324	0	1	0	1	0	0
ENSG00000074660	SCARF1	scavenger receptor class F member 1	1.44848583735177	1.79809773519282	1.79889823934305	2.48578456279298	2.04323400976809	2.29899878911248	1	1	1	1	1	1
ENSG00000074696	HACD3	3-hydroxyacyl-CoA dehydratase 3	-0.614508787525846	-1.14753986905547	-0.861414176435002	-1.53712501329282	-1.8402509436613	-1.68777115077547	0	1	0	1	1	1
ENSG00000074706	IPCEF1	interaction protein for cytohesin exchange factors 1	-0.511751633381975	-0.371257298070482	-0.582230007916713	-1.10400621877415	-0.748585757021862	-1.05009855325822	0	0	0	1	0	1
ENSG00000074800	ENO1	enolase 1	1.04049337068815	0.383526564455271	0.517446311147929	1.50155713957597	-0.052568755507968	0.0621910445734917	1	0	0	1	0	0
ENSG00000074855	ANO8	anoctamin 8	-0.989950837217581	-0.989341292451099	-0.968150702395703	-2.19398424582661	-2.55315303269822	-2.15339841550901	0	0	0	1	1	1
ENSG00000074966	TXK	TXK tyrosine kinase	-0.362794778251521	-0.467196880822811	-1.10900700881047	-0.406748244860311	-1.35041789897086	-1.22011732986532	0	0	1	0	1	1
ENSG00000075213	SEMA3A	semaphorin 3A	0.724150868559036	0.954097143347388	0.775029807188508	0.686042899368032	1.04676549076225	0.414310278872035	0	0	0	0	1	0
ENSG00000075223	SEMA3C	semaphorin 3C	0.648063854459437	1.90271715377694	1.15066716271855	1.26946718247413	1.80699865401652	1.60635670167473	0	1	1	1	1	1
ENSG00000075239	ACAT1	acetyl-CoA acetyltransferase 1	-0.788703342181836	-0.478006850511823	-0.632479497328702	-1.45098777887249	-0.994663032919651	-1.04949041870882	0	0	0	1	0	1
ENSG00000075240	GRAMD4	GRAM domain containing 4	-1.43680744109414	-2.75183880250288	-1.90672351593989	-1.46371271491548	-3.35115909780598	-2.53873668585802	1	1	1	1	1	1
ENSG00000075275	CELSR1	cadherin EGF LAG seven-pass G-type receptor 1	-0.428418096460169	-0.573410312645354	-0.412081836154271	-0.73862251544001	-1.78386190242947	-1.05653864383909	0	0	0	0	1	1
ENSG00000075303	SLC25A40	solute carrier family 25 member 40	-0.588328150508731	-1.27227512329644	-0.342542528921506	-0.231755513192798	-1.11049141207686	-0.725099701900755	0	1	0	0	1	0
ENSG00000075336	TIMM21	translocase of inner mitochondrial membrane 21	-0.360087580064048	-0.741432637209665	-0.460596084259791	-0.452938914805441	-1.04427691181509	-0.489675595307972	0	0	0	0	1	0
ENSG00000075340	ADD2	adducin 2	0.302106190423122	0.0650064143964987	-0.106389272123079	0.310642709841685	0.690813104085278	1.48924361263797	0	0	0	0	0	1
ENSG00000075391	RASAL2	RAS protein activator like 2	0.318615738673788	-1.20705301497969	-0.267231887638842	0.973079460179958	-1.22025403919022	-0.29108119913083	0	1	0	0	1	0
ENSG00000075399	VPS9D1	VPS9 domain containing 1	-0.204049517491284	0.391535484395844	-0.0161482650645058	0.134503315202714	1.3278015486692	1.11320953650319	0	0	0	0	1	1
ENSG00000075413	MARK3	microtubule affinity regulating kinase 3	0.212866427390964	1.06750460062618	0.723288373582468	0.52491813236466	0.747254264985114	0.8962106762673	0	1	0	0	0	0
ENSG00000075420	FNDC3B	fibronectin type III domain containing 3B	1.34835127960185	2.35825433968018	1.84051050009366	2.06625010087757	2.27544895703292	2.17170900067818	1	1	1	1	1	1
ENSG00000075426	FOSL2	FOS like 2, AP-1 transcription factor subunit	2.05124045881028	2.2512998512849	1.90379923755573	1.90454962205966	2.29939947033345	2.16602280798475	1	1	1	1	1	1
ENSG00000075618	FSCN1	fascin actin-bundling protein 1	0.607208944766075	2.96093113489376	1.75260364777717	1.53169161440392	2.60723462451144	1.66061398016985	0	1	1	1	1	1
ENSG00000075651	PLD1	phospholipase D1	0.620500454555734	1.50283053879599	1.21679259509611	0.878708111101044	2.00280157044925	1.88671606579252	0	1	1	0	1	1
ENSG00000075826	SEC31B	SEC31 homolog B, COPII coat complex component	-1.29187710405291	-1.70419430830786	-1.4578333806001	-1.45776409555705	-1.36620981553341	-1.0381066241472101	1	1	1	1	1	1
ENSG00000075856	SART3	spliceosome associated factor 3, U4/U6 recycling protein	-0.214714727341796	0.0820399330791632	0.0206265232418565	0.029392563491484	0.0374353633458579	0.306137953791104	0	0	0	0	0	0
ENSG00000075884	ARHGAP15	Rho GTPase activating protein 15	-0.203832180257193	-0.0226350501386612	-0.161185905374676	-1.60951768212067	-2.04905533027095	-1.77011527592988	0	0	0	1	1	1
ENSG00000075945	KIFAP3	kinesin associated protein 3	-0.700051622014727	-0.719535591412905	-0.557667739258414	-1.12447663118556	-0.543491792036549	-0.686021340792501	0	0	0	1	0	0
ENSG00000075975	MKRN2	makorin ring finger protein 2	-0.459998328950095	-0.439953789475455	-0.521848931963867	-0.310020620246874	-0.333655174522698	-0.0258744244415026	0	0	0	0	0	0
ENSG00000076003	MCM6	minichromosome maintenance complex component 6	-0.884419992245132	-1.56388576734644	-1.30124187720307	-1.20653274035896	-2.56101214666088	-1.94694949133897	0	1	1	1	1	1
ENSG00000076043	REXO2	RNA exonuclease 2	-0.81290799199487	-0.864405370511617	-0.821156671624434	-1.16979156219255	-1.34161160795618	-1.11654510299269	0	0	0	1	1	1
ENSG00000076053	RBM7	RNA binding motif protein 7	0.517286251726478	1.02884023877092	0.793462371264054	0.56210387191061	0.520615255242313	0.678933203247554	0	1	0	0	0	0
ENSG00000076067	RBMS2	RNA binding motif single stranded interacting protein 2	-0.53521705001749	-0.697960499426062	-0.636306449748177	-1.66201836967914	-1.33985765623718	-1.29181963934916	0	0	0	1	1	1
ENSG00000076248	UNG	uracil DNA glycosylase	-1.92016673331269	-1.70552661387079	-1.87661389616604	-1.68341588625236	-1.39348123433901	-1.16944780601778	1	1	1	1	1	1
ENSG00000076351	SLC46A1	solute carrier family 46 member 1	-3.56972790303312	-4.06348183374233	-4.12397855487367	-4.63354408472412	-5.21771394435575	-4.80649514454644	1	1	1	1	1	1
ENSG00000076382	SPAG5	sperm associated antigen 5	3.78302467029001	2.22179148652363	2.8577814239216	3.57600761110691	1.21869895113203	2.10785142955234	1	1	1	1	1	1
ENSG00000076554	TPD52	tumor protein D52	0.763101911299868	3.26741775023076	2.52196062513446	2.48469104109262	3.28911224692382	3.2899529266574	0	1	1	1	1	1
ENSG00000076555	ACACB	acetyl-CoA carboxylase beta	-1.2461785491524	-1.7016026936622	-1.48562958878307	-2.38285299403669	-2.77003349355434	-2.59073086442999	1	1	1	1	1	1
ENSG00000076604	TRAF4	TNF receptor associated factor 4	1.38807490868346	-0.0934894048363129	1.20892156590145	1.40819488762084	-0.41212903487809	0.973737013920941	1	0	1	1	0	0
ENSG00000076641	PAG1	phosphoprotein membrane anchor with glycosphingolipid microdomains 1	-0.0283279185126526	1.44784108404001	1.11930297594371	0.85092889674499	1.76034541077865	2.07299430989894	0	1	1	0	1	1
ENSG00000076716	GPC4	glypican 4	0.487333495448188	1.02945024979275	0.268597581591155	1.29191741738388	0.0402751297521471	-0.194313545587151	0	1	0	1	0	0
ENSG00000076770	MBNL3	muscleblind like splicing regulator 3	-0.536865527995808	-0.618841984212597	-0.596417496191533	-2.16806166345309	-2.59820932409523	-2.36482427991941	0	0	0	1	1	1
ENSG00000076864	RAP1GAP	RAP1 GTPase activating protein	-1.79040585895078	-1.99708360697238	-1.91400705303253	0.299113863976409	0.0310367820052599	-0.0140349062665694	0	1	0	0	0	0
ENSG00000077063	CTTNBP2	cortactin binding protein 2	-2.06654477791713	-2.10100188789634	-1.30687226963575	-2.77411603812226	-2.83477311241988	-2.32558336487009	1	1	1	1	1	1
ENSG00000077150	NFKB2	nuclear factor kappa B subunit 2	0.915879343893904	2.41147888236584	2.03889623675744	1.16938032717938	2.47712572687857	2.25770075506657	0	1	1	1	1	1
ENSG00000077152	UBE2T	ubiquitin conjugating enzyme E2 T	-1.45439883408168	-2.17365585916462	-1.91121185949953	-1.94657279134906	-2.30443753058999	-1.98834237125151	1	1	1	1	1	1
ENSG00000077157	PPP1R12B	protein phosphatase 1 regulatory subunit 12B	-1.00468120023309	-1.3556722447968	-1.31777145091378	-0.840674101542944	-1.03242892390102	-0.653539754831478	1	1	1	0	1	0
ENSG00000077238	IL4R	interleukin 4 receptor	0.708283493082009	1.10665268526189	0.777178509722037	0.775567096287925	1.4168739827699	1.42685811503572	0	1	0	0	1	1
ENSG00000077348	EXOSC5	exosome component 5	-0.613039300780818	-0.629218681532244	-0.613854300203242	-1.02705711468436	-1.29517451097726	-1.30358978754058	0	0	0	1	1	1
ENSG00000077420	APBB1IP	amyloid beta precursor protein binding family B member 1 interacting protein	-1.42115779356048	-2.58346136352552	-1.92338840891472	-2.25585841122227	-3.11356555740801	-2.74794959873884	1	1	1	1	1	1
ENSG00000077522	ACTN2	actinin alpha 2	1.11697510717459	0.526695197850946	0.0544695800158925	1.44122410099753	0.258529970064758	0.337094327320296	1	0	0	1	0	0
ENSG00000077585	GPR137B	G protein-coupled receptor 137B	0.664704008199005	2.03629821124329	1.22682829984029	1.52095433572453	2.26245556463444	2.21848601990954	0	1	1	1	1	1
ENSG00000077684	JADE1	jade family PHD finger 1	0.0553953816257826	-1.48349527587688	-1.52800771593685	-0.69199570827235	-1.5546594675013	-1.57795164801271	0	1	1	0	1	1
ENSG00000077782	FGFR1	fibroblast growth factor receptor 1	2.21570674534697	0.768738997980024	0.546550092151776	2.32171626202	0.477692431441863	0.466851150880128	1	0	0	1	0	0
ENSG00000077984	CST7	cystatin F	1.62337249797858	0.924902130239783	1.02716004084071	1.51452557236786	0.924584958635176	0.653917028833279	1	0	1	1	0	0
ENSG00000078043	PIAS2	protein inhibitor of activated STAT 2	-0.38946937939722	-1.4772338535058	-0.946675719802723	-0.769206730267231	-1.69130199374185	-1.29057149541892	0	1	0	0	1	1
ENSG00000078053	AMPH	amphiphysin	1.57479030857301	2.2063930184267	0.25776966932051	1.4465479822659	2.15317176460454	0.375210132230638	1	1	0	1	1	0
ENSG00000078070	MCCC1	methylcrotonoyl-CoA carboxylase 1	-1.23240882144332	-1.07548458954434	-1.10427625530453	-1.29239379062079	-0.909335940853205	-0.896916781093697	1	1	1	1	0	0
ENSG00000078081	LAMP3	lysosomal associated membrane protein 3	0.485210145280595	4.08596373661028	2.12450183755685	1.32533911489364	4.90443265056856	3.48384704812354	0	1	1	1	1	1
ENSG00000078098	FAP	fibroblast activation protein alpha	-0.00949854347882113	0.707712206724676	-0.107690819892607	0.45043657225558	1.16754410851311	1.00240337954583	0	0	0	0	1	1
ENSG00000078269	SYNJ2	synaptojanin 2	2.26516745226339	1.41724095842468	1.19278254677095	2.29306431723131	1.02719197764634	0.503111335497657	1	1	1	1	1	0
ENSG00000078304	PPP2R5C	protein phosphatase 2 regulatory subunit B'gamma	-0.142825054704784	-0.706211079180954	-0.361204187235848	-0.453136579113988	-1.13431645025476	-0.722197939175933	0	0	0	0	1	0
ENSG00000078399	HOXA9	homeobox A9	-1.45299851761535	-1.4208949263368	-1.43144521084833	-1.34519070396166	-1.25519815339477	-1.40289158884919	1	1	1	1	1	1
ENSG00000078401	EDN1	endothelin 1	0.655706985668682	2.81376107473148	4.09118002216328	2.38743110558922	2.26290705060316	3.07709669525879	0	1	1	1	1	1
ENSG00000078403	MLLT10	MLLT10 histone lysine methyltransferase DOT1L cofactor	-1.06558590378278	-1.578242739629	-1.3004162092343	-1.08662313890442	-0.985745205721372	-0.762139369365612	1	1	1	1	0	0
ENSG00000078674	PCM1	pericentriolar material 1	-0.491782325978969	-1.08424100474614	-0.793887703646498	-0.369652605774913	-0.843666499105854	-0.532516736293155	0	1	0	0	0	0
ENSG00000078699	CBFA2T2	CBFA2/RUNX1 translocation partner 2	-0.872587508664732	-1.42546497071377	-1.16391735259261	-0.720663547956482	-1.020530249888	-0.657571161003098	0	1	1	0	1	0
ENSG00000078804	TP53INP2	tumor protein p53 inducible nuclear protein 2	2.43050604270498	3.35624085692958	2.32256587389623	2.25850642770444	3.47748767804985	2.72410629698303	1	1	1	1	1	1
ENSG00000079150	FKBP7	FKBP prolyl isomerase 7	-0.0565223772048293	-0.264010941519233	-0.28091568775676	-0.837537465074787	-1.07773662429038	-0.844198722345997	0	0	0	0	1	0
ENSG00000079215	SLC1A3	solute carrier family 1 member 3	0.18014202882926	1.22480778055441	0.581738394855185	0.93272497715206	1.43820343650482	1.27279249924525	0	1	0	0	1	1
ENSG00000079257	LXN	latexin	0.0819870335025263	-1.32585252872871	-0.683795393989657	-1.1772109298408	-1.94782781992636	-1.64575358339479	0	1	0	1	1	1
ENSG00000079263	SP140	SP140 nuclear body protein	0.385056547337075	1.27660804058814	0.843937423642133	0.131384062968847	1.29416723578456	1.22081801649864	0	1	0	0	1	1
ENSG00000079308	TNS1	tensin 1	0.248841899695955	-0.867737890052168	-1.09936000513775	1.19988021521357	-1.39523043219523	-0.847969450771728	0	0	1	1	1	0
ENSG00000079332	SAR1A	secretion associated Ras related GTPase 1A	0.876451545024186	1.74632059145938	0.960651153871686	0.838585959721399	1.81504420532236	1.0486830303673	0	1	0	0	1	1
ENSG00000079337	RAPGEF3	Rap guanine nucleotide exchange factor 3	-0.610949792188726	1.55609094037908	1.07614636272361	0.535312968606354	1.65574000527829	2.13244390617938	0	1	0	0	1	1
ENSG00000079459	FDFT1	farnesyl-diphosphate farnesyltransferase 1	-0.468165416177703	-0.641979888083773	-0.425357709129336	-0.978764979857119	-1.29896669045571	-1.21105703825174	0	0	0	0	1	1
ENSG00000079462	PAFAH1B3	platelet activating factor acetylhydrolase 1b catalytic subunit 3	-0.59933066792616	-0.669414381579462	-0.408889775159073	-1.7434044205785	-2.08096515333837	-1.9333768274918	0	0	0	1	1	1
ENSG00000079482	OPHN1	oligophrenin 1	-0.604223634319442	-0.995868062661177	-0.701746598133402	-1.5051458631944	-1.78503806572843	-1.65582147389818	0	0	0	1	1	1
ENSG00000079616	KIF22	kinesin family member 22	-1.02869037711843	-1.95227595919744	-1.52269723276375	-1.10205292420929	-2.42908192578879	-1.94427595995003	1	1	1	1	1	1
ENSG00000079691	CARMIL1	capping protein regulator and myosin 1 linker 1	0.164125151412743	-0.719886470067074	-0.249460608992304	-0.606827449082916	-1.24597838513038	-0.873851724770577	0	0	0	0	1	0
ENSG00000079739	PGM1	phosphoglucomutase 1	0.036822482381517	-0.890582969733513	-0.814263352005738	0.877006531849664	-1.10532447741763	-0.962365042610652	0	0	0	0	1	0
ENSG00000079950	STX7	syntaxin 7	-0.958966288602613	-1.00889563600729	-0.962443184740773	-0.351131183016057	-0.440184455250326	-0.2167926523863	0	1	0	0	0	0
ENSG00000079999	KEAP1	kelch like ECH associated protein 1	0.723159577383661	0.237266497141387	0.292506053217973	1.15160801825053	0.0332980251550938	0.445992287936929	0	0	0	1	0	0
ENSG00000080007	DDX43	DEAD-box helicase 43	1.38060528273268	0.619279475594866	0.794374946982855	0.854229647060816	-0.0998503128494522	0.434329764049828	1	0	0	0	0	0
ENSG00000080298	RFX3	regulatory factor X3	-1.27378860683452	-1.58905170133219	-1.32349344068581	-1.29990504680009	-0.845367248312332	-1.26289313328201	1	1	1	1	0	1
ENSG00000080345	RIF1	replication timing regulatory factor 1	0.138246005024973	1.04171096430902	0.873184354785039	0.356590986307837	0.285585087418772	0.74918046852566	0	1	0	0	0	0
ENSG00000080371	RAB21	RAB21, member RAS oncogene family	0.944094956864057	1.65418234470147	1.28646264382917	0.966719237026678	1.22160235169261	1.26015291298421	0	1	1	0	1	1
ENSG00000080503	SMARCA2	SWI/SNF related, matrix associated, actin dependent regulator of chromatin, subfamily a, member 2	-0.381944888127411	-1.4579785309503	-1.03816083503763	-1.46093396746313	-2.41961815410022	-2.20233081394881	0	1	1	1	1	1
ENSG00000080546	SESN1	sestrin 1	-1.03730732856772	-1.39205604300531	-1.29782274185885	-0.967782387399022	-1.31042792409895	-1.07187099928042	1	1	1	0	1	1
ENSG00000080573	COL5A3	collagen type V alpha 3 chain	-1.49324676658671	-0.265432327297207	-1.31990830307861	0.370196108585021	1.74854590757229	0.463875736615199	1	0	1	0	1	0
ENSG00000080608	PUM3	pumilio RNA binding family member 3	0.605157572267402	1.18929587006918	1.07164129486524	0.436438727675049	0.940585812838134	1.22573734577973	0	1	1	0	0	1
ENSG00000080815	PSEN1	presenilin 1	0.618771245970589	1.27292753126847	1.11066884389789	0.706776546017565	0.62111946371303	0.726844962626317	0	1	1	0	0	0
ENSG00000080819	CPOX	coproporphyrinogen oxidase	-1.09553427285145	-1.50251896724759	-1.44027272431621	-1.09832342227669	-1.82900560093806	-1.42341053673757	1	1	1	1	1	1
ENSG00000080822	CLDND1	claudin domain containing 1	1.50151539771817	1.46407091292509	1.48822158640675	1.54695217805426	1.00289074565519	1.21182830914629	1	1	1	1	1	1
ENSG00000080824	HSP90AA1	heat shock protein 90 alpha family class A member 1	1.44861256918942	0.789576581650382	0.974171584596438	1.29386558418373	0.589288567882292	0.738529620555889	1	0	0	1	0	0
ENSG00000080839	RBL1	RB transcriptional corepressor like 1	-1.26841394830215	-1.34247129993912	-1.17100459812825	-1.27101469169532	-0.902358154949032	-0.989774902297159	1	1	1	1	0	0
ENSG00000080947	CROCCP3		-1.39781307742812	-1.07540162994357	-1.14602658855053	-0.963709803725922	-0.850307842614636	-0.560176814210105	1	1	1	0	0	0
ENSG00000081014	AP4E1	adaptor related protein complex 4 subunit epsilon 1	-0.0890476776494983	-1.06250314742112	-0.31438706552636	0.350971410729496	-0.902078996437549	-0.390150389340757	0	1	0	0	0	0
ENSG00000081026	MAGI3	membrane associated guanylate kinase, WW and PDZ domain containing 3	-0.793606135206716	1.61443452060645	0.230945418715281	-0.304295196965288	2.26207196978395	1.84502275417258	0	1	0	0	1	1
ENSG00000081041	CXCL2	C-X-C motif chemokine ligand 2	4.95034764866454	4.47381221637851	5.21905757964328	4.65108188010082	2.95550321233602	3.57241234747098	1	1	1	1	1	1
ENSG00000081059	TCF7	transcription factor 7	0.294986544570593	1.43586141681418	0.762479424685818	0.893983663908092	0.959236809691539	0.447599941766824	0	1	0	0	0	0
ENSG00000081177	EXD2	exonuclease 3'-5' domain containing 2	-1.63570802951777	-1.90255244370195	-1.78296957136194	-1.38112730378435	-1.02729127147256	-1.04449919806756	1	1	1	1	1	1
ENSG00000081181	ARG2	arginase 2	-0.416483161754599	-1.70758457652519	-0.905653353646097	-0.484682658826734	-1.73319112800883	-1.05614289954456	0	1	0	0	1	1
ENSG00000081189	MEF2C	myocyte enhancer factor 2C	-0.522335610977015	-1.02537073678168	-0.989832601793297	-2.06210231003349	-2.09518996139134	-2.49978859404784	0	1	0	1	1	1
ENSG00000081320	STK17B	serine/threonine kinase 17b	0.329020538487544	1.32723634225197	1.10323077280753	0.230143751598038	0.546917892854559	0.277178519985241	0	1	1	0	0	0
ENSG00000081386	ZNF510	zinc finger protein 510	-1.38717449797128	-1.13666297580062	-1.28521002446279	-1.38325599141375	-0.92899595940766	-0.869627971142789	1	1	1	1	0	0
ENSG00000081913	PHLPP1	PH domain and leucine rich repeat protein phosphatase 1	1.33795389062606	1.60407744657297	1.18217932666124	0.206348477126053	0.105674723561571	0.057307031915525	1	1	1	0	0	0
ENSG00000081923	ATP8B1	ATPase phospholipid transporting 8B1	-0.135764275549825	-1.08625340048032	-0.365750492823789	-0.927399897627041	-1.43351444727395	-1.29204940696148	0	1	0	0	1	1
ENSG00000081985	IL12RB2	interleukin 12 receptor subunit beta 2	-0.177716548190563	1.11771988184164	0.441464719467447	-0.233209934402938	0.954150273288126	0.859444294089609	0	1	0	0	0	0
ENSG00000082014	SMARCD3	SWI/SNF related, matrix associated, actin dependent regulator of chromatin, subfamily d, member 3	-0.119858677148262	-0.469809926279859	-0.303810947357084	-1.82325312304806	-2.20768349126308	-2.15791228407777	0	0	0	1	1	1
ENSG00000082074	FYB1	FYN binding protein 1	-2.14315280881609	-2.15388506110072	-2.03525528237801	-2.75580947488003	-1.23243249947415	-1.20373562587373	1	1	1	1	1	1
ENSG00000082146	STRADB	STE20 related adaptor beta	-1.20004828865172	-0.633389615305157	-1.25590537888536	-1.33311789299621	-0.364232354580294	-0.809372350853933	1	0	1	1	0	0
ENSG00000082153	BZW1	basic leucine zipper and W2 domains 1	1.62348120065475	1.24116932298167	1.21300475284082	1.96357421474754	0.994996335979742	1.13879849294116	1	1	1	1	0	1
ENSG00000082212	ME2	malic enzyme 2	0.0570510836221516	-0.464724083050379	-0.122051968886031	0.276820234318851	-0.596136364813841	-0.291548389325235	0	0	0	0	0	0
ENSG00000082269	FAM135A	family with sequence similarity 135 member A	-0.953220601110958	-1.31180977519435	-1.03468868040017	-1.15741472374093	-1.17552204727723	-1.07324683939188	0	1	1	1	1	1
ENSG00000082438	COBLL1	cordon-bleu WH2 repeat protein like 1	-0.944653507690435	1.00100583545859	-0.172696183699586	-1.32771302700546	-0.189473029549668	-0.545615691049398	0	1	0	1	0	0
ENSG00000082781	ITGB5	integrin subunit beta 5	-0.529618545162264	-0.903616692740359	-0.709507830791635	-1.32673270590998	-2.58625116232647	-1.88293813002628	0	0	0	1	1	1
ENSG00000083097	DOP1A	DOP1 leucine zipper like protein A	-1.1258880754845	-1.17310863752517	-1.02598604580532	-1.08346246592017	-0.636348354816525	-0.535626714005751	1	1	1	1	0	0
ENSG00000083123	BCKDHB	branched chain keto acid dehydrogenase E1 subunit beta	-0.315589986701117	-0.177000309403867	-0.396473773283154	-1.64453289328688	-1.56622346835196	-1.53275243381967	0	0	0	1	1	1
ENSG00000083290	ULK2	unc-51 like autophagy activating kinase 2	-0.972052885604229	1.36330479588739	0.177584095025914	-0.577786091088282	1.4048031599596	0.215744378965527	0	1	0	0	1	0
ENSG00000083312	TNPO1	transportin 1	0.501917863820869	0.52977931632173	0.324269111784135	1.36217665352963	0.187146422978503	0.68941540276779	0	0	0	1	0	0
ENSG00000083444	PLOD1	procollagen-lysine,2-oxoglutarate 5-dioxygenase 1	-0.931700935910868	-1.48962344314941	-1.04522924760302	-1.28236644940522	-1.9772755976198	-1.66349326613952	0	1	1	1	1	1
ENSG00000083544	TDRD3	tudor domain containing 3	-0.580250950354701	-1.16026931695661	-0.840063501226543	0.00683603988512948	-1.23308953023444	-0.643409290118772	0	1	0	0	1	0
ENSG00000083642	PDS5B	PDS5 cohesin associated factor B	-0.905433522808651	-1.14543187459594	-0.960931380289478	-0.785028386307915	-0.388766420019635	-0.357273271432152	0	1	0	0	0	0
ENSG00000083799	CYLD	CYLD lysine 63 deubiquitinase	0.545576148749278	1.31072754130931	0.841698026902339	0.58578288116014	1.15073153305316	0.921708169371021	0	1	0	0	1	0
ENSG00000083807	SLC27A5	solute carrier family 27 member 5	-0.279312142196204	-0.369956830506287	-0.329294417117243	-1.03196013456204	-1.19003864244801	-1.06632288140834	0	0	0	1	1	1
ENSG00000083838	ZNF446	zinc finger protein 446	-1.17262351950954	-1.25480676735737	-1.38192016727985	-1.02615575956781	-0.199053604472205	-0.268284999241616	1	1	1	1	0	0
ENSG00000084070	SMAP2	small ArfGAP2	-1.53765742716362	-1.21387105461778	-1.25970138901405	-1.57599276397066	-0.194289535589279	-0.444050439299874	1	1	1	1	0	0
ENSG00000084092	NOA1	nitric oxide associated 1	-1.11711194998201	-1.17118746371224	-1.31755353814773	-1.03008053913172	-0.857043241764868	-0.744286748714443	1	1	1	1	0	0
ENSG00000084093	REST	RE1 silencing transcription factor	0.0866772191114491	0.593188202576857	0.328110067114536	0.33260334307811	0.689950955815352	0.742973170405568	0	0	0	0	0	0
ENSG00000084110	HAL	histidine ammonia-lyase	-1.4421535674316	-1.98609949508137	-1.82275221565692	-1.81299274890856	-2.47023801856623	-2.14655229860975	1	1	1	1	1	1
ENSG00000084207	GSTP1	glutathione S-transferase pi 1	0.0840493395626954	-0.122031093091197	-0.0500898631108123	-0.565237753645832	-1.15409359620659	-1.05038437092233	0	0	0	0	1	1
ENSG00000084444	FAM234B	family with sequence similarity 234 member B	-0.784618660201492	-1.19606544952534	-0.806736136673267	-0.222066112334447	-0.656055384440329	-0.422370973400817	0	1	0	0	0	0
ENSG00000084676	NCOA1	nuclear receptor coactivator 1	-0.623483244701058	-0.609260405701724	-0.640660965388357	0.4938253343059	-0.462351186394032	-0.0684340879531717	0	0	0	0	0	0
ENSG00000084693	AGBL5	ATP/GTP binding protein like 5	-0.946989322995192	-1.26844067552797	-1.21608600815684	-1.14565535658767	-1.25566749248688	-1.08554203629924	0	1	1	1	1	1
ENSG00000084731	KIF3C	kinesin family member 3C	-0.786153186190481	-1.31357002527221	-1.4223436527956	-0.780438754219067	-1.9898923301047	-1.66159066574201	0	1	1	0	1	1
ENSG00000084733	RAB10	RAB10, member RAS oncogene family	0.899633971020253	0.836922432296673	0.743531443178644	1.59511035001858	0.622511253293524	0.847480219494316	0	0	0	1	0	0
ENSG00000084734	GCKR	glucokinase regulator	0.391863223558255	2.02556386907986	0.909234264082586	3.19101533057062	3.79781896877248	3.74012481978097	0	1	0	1	1	1
ENSG00000085063	CD59	CD59 molecule (CD59 blood group)	0.0261673876378713	0.365474946849087	0.107247344710309	0.546097382704657	0.670508717643908	1.03093116472084	0	0	0	0	0	1
ENSG00000085117	CD82	CD82 molecule	0.488894413372257	1.43540965113242	1.04605100211277	1.715089090946	2.17121101394279	1.87191120857821	0	1	1	1	1	1
ENSG00000085231	AK6	adenylate kinase 6	0.696660932722395	0.507001079270712	0.535057489560455	1.19750856771493	0.186613022102334	1.03420413283448	0	0	0	1	0	1
ENSG00000085365	SCAMP1	secretory carrier membrane protein 1	-0.5403014923484	-0.237409444675331	-0.285891224364612	-0.455264667387984	-0.510589333740531	-0.347600873577854	0	0	0	0	0	0
ENSG00000085382	HACE1	HECT domain and ankyrin repeat containing E3 ubiquitin protein ligase 1	-0.785498666045663	-0.955725911779173	-0.9672105122286	-1.05049659239334	-0.883969422239686	-0.708094718989442	0	0	0	1	0	0
ENSG00000085415	SEH1L	SEH1 like nucleoporin	1.009431371401	0.880366947083316	0.9322066981045	1.14013163906669	0.491417501598211	0.958714460533667	1	0	0	1	0	0
ENSG00000085491	SLC25A24	solute carrier family 25 member 24	-0.254351289853011	0.312500065696783	0.0118188091948888	-0.096763541484506	0.236187573776367	0.312086865840545	0	0	0	0	0	0
ENSG00000085511	MAP3K4	mitogen-activated protein kinase kinase kinase 4	1.19101648086636	2.36963534987103	2.43448305877162	1.80477901843506	2.00938709182014	2.02233331328614	1	1	1	1	1	1
ENSG00000085552	IGSF9	immunoglobulin superfamily member 9	1.45500139330366	-0.231160996560292	-0.268813373890656	2.3980073884978	0.0845312619484705	0.207835418452628	1	0	0	1	0	0
ENSG00000085662	AKR1B1	aldo-keto reductase family 1 member B	0.118951095104703	0.443503001234947	0.326416809018465	1.28520982621622	0.212958434456397	0.278309383501322	0	0	0	1	0	0
ENSG00000085719	CPNE3	copine 3	-0.345505993512586	-0.296661324809918	-0.336490038426227	-1.82212015098322	-1.58309309493349	-1.80486832029405	0	0	0	1	1	1
ENSG00000085733	CTTN	cortactin	-0.00451145859957492	0.0125247621111092	-0.197398840071984	1.41877747763479	1.44741038140762	1.42407635367092	0	0	0	1	1	1
ENSG00000085831	TTC39A	tetratricopeptide repeat domain 39A	-0.263582807803568	3.13923409852192	1.07786206846703	0.340467708300361	3.13376136600302	2.33769078159436	0	1	1	0	1	1
ENSG00000085832	EPS15	epidermal growth factor receptor pathway substrate 15	-0.831016730055409	-0.254004146244837	-0.594952651672157	-1.10783587252123	-0.0962843274932946	-0.412957935286707	0	0	0	1	0	0
ENSG00000085840	ORC1	origin recognition complex subunit 1	-0.649223919680614	-1.30700052475856	-0.772278582428668	-0.794657998294901	-1.48801015520944	-1.37785906933179	0	1	0	0	1	1
ENSG00000085871	MGST2	microsomal glutathione S-transferase 2	-0.0326943928904589	-0.167403617872568	-0.222017201374334	-1.8263428754369	-2.19207981418161	-2.30034942807053	0	0	0	1	1	1
ENSG00000086015	MAST2	microtubule associated serine/threonine kinase 2	0.205340180256141	-0.717287275691208	-0.252003688213293	-0.162596385658125	-1.00032330362259	-0.715243303528263	0	0	0	0	1	0
ENSG00000086061	DNAJA1	DnaJ heat shock protein family (Hsp40) member A1	1.04724939679317	1.76806854898627	1.37160313637225	0.971283199853334	1.58841568745388	1.38209525971111	1	1	1	0	1	1
ENSG00000086062	B4GALT1	beta-1,4-galactosyltransferase 1	1.2086087550233	2.00329913500104	1.82094653718704	1.27887365172855	1.83498724242427	1.64269449960048	1	1	1	1	1	1
ENSG00000086065	CHMP5	charged multivesicular body protein 5	0.245014685274319	1.1874684818841	0.916809508587944	0.382919199615851	1.33571626353326	1.11351081895619	0	1	0	0	1	1
ENSG00000086232	EIF2AK1	eukaryotic translation initiation factor 2 alpha kinase 1	-0.821726152928801	-0.848482114702747	-0.756023818267128	-0.711564565281853	-0.647546303425099	-0.554552752813549	0	0	0	0	0	0
ENSG00000086288	NME8	NME/NM23 family member 8	-0.930928090391382	-1.03932782495699	-1.11433506073529	-2.0261957375967	-1.37355086577198	-1.25848126546247	0	1	1	1	1	1
ENSG00000086289	EPDR1	ependymin related 1	-0.986458485504197	-0.756576500150481	-0.932112644844742	-0.635995854847261	-0.625493334048287	-1.08936351104314	0	0	0	0	0	1
ENSG00000086300	SNX10	sorting nexin 10	0.0596543482477071	1.65378934733854	1.13177337104446	0.682107590540466	2.01665327695592	1.35910249834403	0	1	1	0	1	1
ENSG00000086544	ITPKC	inositol-trisphosphate 3-kinase C	0.0369220164494745	1.28059322035289	1.56744955042563	0.148088761614663	1.18047636462555	1.61301239730807	0	1	1	0	1	1
ENSG00000086589	RBM22	RNA binding motif protein 22	0.13611447176749	1.08925008206962	0.658190872003899	0.277665626585361	0.601376464417665	0.757982732766272	0	1	0	0	0	0
ENSG00000087008	ACOX3	acyl-CoA oxidase 3, pristanoyl	0.544991210362234	1.23899460976793	0.682606353514524	1.25673537152899	0.975194327313584	1.07567079873226	0	1	0	1	0	1
ENSG00000087053	MTMR2	myotubularin related protein 2	0.130212744738523	0.115007639515486	0.303609100246922	0.174843360029174	0.200663673831885	0.233384222065843	0	0	0	0	0	0
ENSG00000087074	PPP1R15A	protein phosphatase 1 regulatory subunit 15A	2.63386097182786	2.21028598294517	2.42828959057099	2.85999590149501	1.51912532393239	1.63938517647869	1	1	1	1	1	1
ENSG00000087076	HSD17B14	hydroxysteroid 17-beta dehydrogenase 14	0.0602098261784795	0.0471261416019513	0.0946802382170821	-0.587068231772757	-1.45188526941685	-1.0269294342407	0	0	0	0	1	1
ENSG00000087085	ACHE	acetylcholinesterase (Cartwright blood group)	0.545657245547548	1.48718414733095	0.726036345549153	1.13469319719777	1.9773004710753	0.940496289501252	0	1	0	1	1	0
ENSG00000087086	FTL	ferritin light chain	0.468775496463439	-0.256341402284323	0.0898713832659938	0.278452241859781	-1.11165601031193	-0.685700582226625	0	0	0	0	1	0
ENSG00000087111	PIGS	phosphatidylinositol glycan anchor biosynthesis class S	-0.9889328940029	-1.36050373927512	-1.04107385271782	-1.31459489192588	-0.763522560363569	-0.841419959626636	0	1	1	1	0	0
ENSG00000087253	LPCAT2	lysophosphatidylcholine acyltransferase 2	0.00411210474376098	-0.332393883354098	0.0681576430038348	-0.921711416797975	-2.05060877149304	-1.23276172261185	0	0	0	0	1	1
ENSG00000087266	SH3BP2	SH3 domain binding protein 2	0.215552014955315	-0.698384523396036	-0.146729501135504	0.469582783111605	-0.491803596421992	-0.174569680807399	0	0	0	0	0	0
ENSG00000087299	L2HGDH	L-2-hydroxyglutarate dehydrogenase	-0.923171402387077	0.0264913974779737	-0.633032201527501	-1.03179331704161	-0.598976151416944	-0.392830741291848	0	0	0	1	0	0
ENSG00000087301	TXNDC16	thioredoxin domain containing 16	-0.119757304811725	-0.178338076894782	-0.117562584233475	-0.985779807075521	-1.48233001119065	-1.27174440679123	0	0	0	0	1	1
ENSG00000087338	GMCL1	germ cell-less 1, spermatogenesis associated	-1.47769566461894	-2.05846773578882	-1.72211051294221	-1.54200335470528	-1.2023299215477	-1.07910304777906	1	1	1	1	1	1
ENSG00000087586	AURKA	aurora kinase A	-0.484313736870764	-1.54179717833048	-1.11091128297644	-0.513261776675151	-0.891448368317945	-0.955496337850163	0	1	1	0	0	0
ENSG00000087589	CASS4	Cas scaffold protein family member 4	0.10363747412741	-1.22911335054149	-0.532826959724385	0.503233923841466	-1.33436505371261	-0.968189385820638	0	1	0	0	1	0
ENSG00000087842	PIR	pirin	0.375673263090535	0.145258100156106	0.125097938835822	1.33407128606413	-0.261048270548903	0.194943282699694	0	0	0	1	0	0
ENSG00000087884	AAMDC	adipogenesis associated Mth938 domain containing	-0.098283051721912	-0.0189809604115221	-0.103060410894621	-1.25687697663474	-1.09160045624718	-1.15657850903349	0	0	0	1	1	1
ENSG00000087903	RFX2	regulatory factor X2	1.21494156457783	-1.36001301981939	-0.360136773933252	1.21958281178534	-0.20026337079798	0.0447466864569942	1	1	0	1	0	0
ENSG00000088035	ALG6	ALG6 alpha-1,3-glucosyltransferase	-0.513755923517822	-1.19063515474485	-0.794814783502923	-1.31769317960866	-1.23405862572341	-1.18195291350459	0	1	0	1	1	1
ENSG00000088179	PTPN4	protein tyrosine phosphatase non-receptor type 4	-0.985363910685225	-1.5709162149876	-1.24000701556302	-1.27531531515623	-1.53444552109243	-1.69340520267915	0	1	1	1	1	1
ENSG00000088320	REM1	RRAD and GEM like GTPase 1	1.28721062786684	2.45598019382234	1.60237387973519	1.2098497477528	2.17776337212358	1.09341207084376	1	1	1	1	1	1
ENSG00000088367	EPB41L1	erythrocyte membrane protein band 4.1 like 1	0.116495795698046	-1.17362021141128	-0.51137604751567	0.433492905674179	-1.80624060777508	-1.33642602412271	0	1	0	0	1	1
ENSG00000088448	ANKRD10	ankyrin repeat domain 10	1.26579546550489	0.385128592197966	0.474140947090176	0.874744837757111	-0.15736349688999	-0.094042756336589	1	0	0	0	0	0
ENSG00000088812	ATRN	attractin	-1.11800427168302	-1.75288840803209	-1.42557344363762	-0.873913382322919	-1.06531048530838	-0.911122409931182	1	1	1	0	1	0
ENSG00000088826	SMOX	spermine oxidase	2.97968035300539	2.12570677082413	1.24842704738277	3.52287002486332	1.6955950518641	0.897936601931639	1	1	1	1	1	0
ENSG00000088833	NSFL1C	NSFL1 cofactor	-0.338169117646589	-0.589266868514389	-0.471638934365284	-0.121435274216231	-0.160207010546949	-0.103599213856827	0	0	0	0	0	0
ENSG00000088836	SLC4A11	solute carrier family 4 member 11	-0.582467549787065	-0.412336223615664	-0.530499039903287	-0.921391926567583	-1.04900432786913	-0.639586693814873	0	0	0	0	1	0
ENSG00000088882	CPXM1	carboxypeptidase X, M14 family member 1	0.107247521048499	0.642143963170083	0.166766742153787	-0.0134604936066789	1.20497716683528	0.71149210189479	0	0	0	0	1	0
ENSG00000088888	MAVS	mitochondrial antiviral signaling protein	-1.22422386766342	-0.985019771646982	-1.08266712204263	-1.17426744011738	-0.460219124500648	-0.394004239424778	1	0	1	1	0	0
ENSG00000088970	KIZ	kizuna centrosomal protein	-1.68900902370314	-2.06281268426376	-2.08054579455741	-2.00262705393417	-1.70156380682207	-1.59083174948416	1	1	1	1	1	1
ENSG00000088992	TESC	tescalcin	-0.395183434953426	-0.391158953953568	-0.373070464182454	-2.26882250248374	-2.96789176860635	-2.46312212338196	0	0	0	1	1	1
ENSG00000089006	SNX5	sorting nexin 5	-0.256470388513232	-0.962756582103023	-0.599753692544549	-0.763538173945394	-1.20041208489249	-0.8747369755011	0	0	0	0	1	0
ENSG00000089041	P2RX7	purinergic receptor P2X 7	-0.110074450721301	2.03711741016015	1.89683263501061	0.829685045502868	1.10708084274621	2.12380831848567	0	1	1	0	1	1
ENSG00000089050	RBBP9	RB binding protein 9, serine hydrolase	-0.407009412797207	1.04769319739861	0.389471748436261	-0.546288489801867	1.42539614947768	0.683600352667359	0	1	0	0	1	0
ENSG00000089057	SLC23A2	solute carrier family 23 member 2	-0.779470823824217	-2.4293028578750002	-1.82628198684908	0.248477526158816	-2.85713889457176	-1.93560427841581	0	1	1	0	1	1
ENSG00000089060	SLC8B1	solute carrier family 8 member B1	-0.40502414836854	-1.5779152272681	-1.23875765106953	-0.401843917226891	-0.691677858692616	-0.673716604983709	0	1	1	0	0	0
ENSG00000089091	DZANK1	double zinc ribbon and ankyrin repeat domains 1	-0.848141822853645	-1.19284009480755	-0.934844157150594	-0.843316236522931	-0.874251890156126	-0.648419750752426	0	1	0	0	0	0
ENSG00000089159	PXN	paxillin	-0.611760864001091	-1.82191083093993	-1.20548820435841	-0.617416906247091	-1.2428549316891	-1.01535578949881	0	1	1	0	1	1
ENSG00000089163	SIRT4	sirtuin 4	-1.71359776695569	-1.67672211867561	-1.73405766307653	-1.48096998293444	-1.62962046987743	-1.50009422030308	1	1	1	1	1	1
ENSG00000089177	KIF16B	kinesin family member 16B	-0.878750709124745	-1.09791971774175	-0.832430757908312	-1.43397185084693	-1.77453330724967	-1.37761804011016	0	1	0	1	1	1
ENSG00000089195	TRMT6	tRNA methyltransferase 6	1.07222799706894	1.21852066805419	1.21125017758695	0.924406817552489	0.853761737599434	1.18476968258341	1	1	1	0	0	1
ENSG00000089220	PEBP1	phosphatidylethanolamine binding protein 1	-0.433509759869196	-0.401445102162958	-0.440221148847455	-1.32329271489354	-1.46429803772335	-1.33845762307113	0	0	0	1	1	1
ENSG00000089248	ERP29	endoplasmic reticulum protein 29	-0.285861566636372	-0.404865906006105	-0.342289636038257	-1.22195683544377	-1.58392378864097	-1.42898545234045	0	0	0	1	1	1
ENSG00000089280	FUS	FUS RNA binding protein	0.882641154921831	0.797503117794833	0.818948296790448	1.2067569934731	0.790193794645659	0.844811988890584	0	0	0	1	0	0
ENSG00000089351	GRAMD1A	GRAM domain containing 1A	0.685034941317784	3.65994439470289	2.83965369042983	1.41356834803294	3.6810026458505	3.41446800950601	0	1	1	1	1	1
ENSG00000089486	CDIP1	cell death inducing p53 target 1	1.40686111236866	0.345467057018436	0.47752487172528	1.35578264412179	-0.417471939910489	0.197232533339961	1	0	0	1	0	0
ENSG00000089682	RBM41	RNA binding motif protein 41	-1.32867534611707	-1.75205594412892	-1.50955694125715	-1.04672708534459	-0.799620076568471	-0.766306077121845	1	1	1	1	0	0
ENSG00000089692	LAG3	lymphocyte activating 3	-0.150775460559061	0.259980856897638	0.250040741621761	0.689960228764267	1.13449976066468	0.935059404987642	0	0	0	0	1	0
ENSG00000089723	OTUB2	OTU deubiquitinase, ubiquitin aldehyde binding 2	-0.458555954214092	-1.33606065800629	-1.05881161258739	0.0568692812312429	-1.00282251377654	-0.928674882248269	0	1	1	0	1	0
ENSG00000089820	ARHGAP4	Rho GTPase activating protein 4	-0.556857480631322	-0.511923821397161	-0.523773145965027	-1.47423011657731	-2.0631170676362	-1.5191807408541	0	0	0	1	1	1
ENSG00000089876	DHX32	DEAH-box helicase 32 (putative)	0.0199303724395974	-0.199847892875189	-0.0679727386374588	0.235501775250414	0.012800933163162	0.426436814774759	0	0	0	0	0	0
ENSG00000089916	GPATCH2L	G-patch domain containing 2 like	0.724231891498686	-0.0296915629447059	0.232392820447544	0.974175914785528	-0.536114980880333	-0.152988272174072	0	0	0	0	0	0
ENSG00000090006	LTBP4	latent transforming growth factor beta binding protein 4	0.137238910442885	-0.588503238818441	-0.542953210914792	-1.06018911695722	-1.70286237992856	-1.48444091314086	0	0	0	1	1	1
ENSG00000090013	BLVRB	biliverdin reductase B	0.148635462761055	-0.105650812931862	-0.0484760500876678	-0.732600587535973	-2.08805765229776	-1.87652729158054	0	0	0	0	1	1
ENSG00000090020	SLC9A1	solute carrier family 9 member A1	-0.870742546205299	-1.96343759974346	-1.35333047187846	-0.327200783212497	-1.28217644274162	-1.44247304376118	0	1	1	0	1	1
ENSG00000090104	RGS1	regulator of G protein signaling 1	4.96277960928797	1.59003385417015	4.2861541495922	4.43265644055523	1.37702807433333	1.69051460630345	1	1	1	1	1	1
ENSG00000090238	YPEL3	yippee like 3	-2.70373455310799	-3.53206921331128	-3.31120092402213	-2.85940748024179	-2.95921033512505	-3.06090041591295	1	1	1	1	1	1
ENSG00000090339	ICAM1	intercellular adhesion molecule 1	2.24859714028122	2.57556549578808	2.7174931910271	2.57122630974677	2.43743038136858	2.31760899847606	1	1	1	1	1	1
ENSG00000090447	TFAP4	transcription factor AP-4	-2.31402013391234	-2.33709853200323	-2.4341499028995	-2.749415416634	-2.66452033843675	-2.43771474141155	1	1	1	1	1	1
ENSG00000090520	DNAJB11	DnaJ heat shock protein family (Hsp40) member B11	0.922059319792823	0.785043488512907	1.00942191840586	0.938700158585877	0.79829595551903	1.12861294930776	0	0	1	0	0	1
ENSG00000090621	PABPC4	poly(A) binding protein cytoplasmic 4	0.37694615964966	-0.225339592256855	-0.204324246209133	0.257954510100148	-1.12236055273613	-0.696347682343691	0	0	0	0	1	0
ENSG00000090661	CERS4	ceramide synthase 4	-1.24612119114358	-0.463892020785399	-0.902674263584794	-1.14686438088593	-1.12735990710038	-1.43908608735739	1	0	0	1	1	1
ENSG00000090776	EFNB1	ephrin B1	-1.22340316180727	-1.43773097703821	-1.44384589679269	-1.07230341346347	-0.933610693374255	-0.924909925779165	1	1	1	1	0	0
ENSG00000090924	PLEKHG2	pleckstrin homology and RhoGEF domain containing G2	1.68688152702572	0.612188426862337	1.24956784413285	1.2911817875378	1.59741999360472	1.63601708412596	1	0	1	1	1	1
ENSG00000091073	DTX2	deltex E3 ubiquitin ligase 2	0.344362393190021	1.42032056369318	1.06107875753048	0.691388414673806	1.95618092971909	1.66545044886546	0	1	1	0	1	1
ENSG00000091106	NLRC4	NLR family CARD domain containing 4	-1.43796582008659	-1.39823717039884	-1.25165964353582	-1.20513003466506	0.0507405934242612	-0.0284080717727245	1	1	1	1	0	0
ENSG00000091129	NRCAM	neuronal cell adhesion molecule	0.755934786931896	0.165802480850972	0.234203898178564	1.57533674702073	0.164909773621057	0.276243398433441	0	0	0	1	0	0
ENSG00000091136	LAMB1	laminin subunit beta 1	-0.741975850699653	0.622215226511891	0.0597808497361385	0.902629513184313	1.68480593820863	1.96839809204977	0	0	0	0	1	1
ENSG00000091140	DLD	dihydrolipoamide dehydrogenase	0.718912803598276	2.03710233348475	1.41171272485216	1.40269662736183	1.49230082139255	1.49482255283126	0	1	1	1	1	1
ENSG00000091157	WDR7	WD repeat domain 7	-0.812323663145397	-0.892978953863608	-0.636137506913747	-1.10070112168587	-1.44322505216292	-1.27250509363678	0	0	0	1	1	1
ENSG00000091317	CMTM6	CKLF like MARVEL transmembrane domain containing 6	0.476743324700095	1.20530580132566	1.21134834950416	0.511909588399933	1.0241223915919	1.18054759775908	0	1	1	0	1	1
ENSG00000091409	ITGA6	integrin subunit alpha 6	0.598771439214368	1.22374768201453	0.944329207226972	0.28063059965602	-0.150261143052348	0.587575214796368	0	1	0	0	0	0
ENSG00000091436	MAP3K20	mitogen-activated protein kinase kinase kinase 20	0.642361212640139	1.73683484472292	1.34518395064535	0.95485398210595	1.32747669999458	1.13307004064816	0	1	1	0	1	1
ENSG00000091483	FH	fumarate hydratase	0.00990209001075242	1.34864446694678	0.881363861009471	-0.0318297328645586	0.229113191854624	0.627172686391297	0	1	0	0	0	0
ENSG00000091490	SEL1L3	SEL1L family member 3	0.695032564795154	0.0666287600367944	-0.177029266753829	0.994896269469883	0.102369052715911	0.233739536556638	0	0	0	0	0	0
ENSG00000091592	NLRP1	NLR family pyrin domain containing 1	-1.46507433280866	-1.31552612810625	-1.29460383923692	-2.00746303578226	-2.84724089146744	-1.99258491008842	1	1	1	1	1	1
ENSG00000091651	ORC6	origin recognition complex subunit 6	-0.654660716518974	-1.00731013226024	-0.89670072818328	-1.12482039636457	-0.786388625891967	-1.07364364912011	0	1	0	1	0	1
ENSG00000091844	RGS17	regulator of G protein signaling 17	0.37870904203079	-0.102661970489665	-0.246533612156353	1.43021816876476	0.252808926161655	0.166806692180723	0	0	0	1	0	0
ENSG00000091947	TMEM101	transmembrane protein 101	-1.02764407527378	-1.11052736033391	-1.11069719857224	-0.857655194523996	-0.404075283088786	-0.451616717092017	1	1	1	0	0	0
ENSG00000091972	CD200	CD200 molecule	-0.356843787874047	1.49706822818415	0.526644112469328	0.562122304980647	2.92230699059201	1.50279649073644	0	1	0	0	1	1
ENSG00000092020	PPP2R3C	protein phosphatase 2 regulatory subunit B''gamma	0.10917526067512	0.464581772876375	0.380757125079015	0.150924831440497	0.298429352227305	0.331057046505119	0	0	0	0	0	0
ENSG00000092036	HAUS4	HAUS augmin like complex subunit 4	-0.259254351720844	-0.548834100390145	-0.352553385293801	-0.962593326088361	-1.02264115361418	-1.16098880647153	0	0	0	0	1	1
ENSG00000092051	JPH4	junctophilin 4	-0.80578432385091	-0.933208908188714	-0.971060683325859	-1.19883592577871	-1.86476909967434	-1.7168243656577	0	0	0	1	1	1
ENSG00000092067	CEBPE	CCAAT enhancer binding protein epsilon	-0.277445406276407	-2.10676306343363	-1.59031976240733	0.228169830820475	-2.49000732451647	-1.72119940086434	0	1	1	0	1	1
ENSG00000092068	SLC7A8	solute carrier family 7 member 8	-1.4840640958555	-3.22478519697437	-2.77830993682787	-1.32129622579947	-5.98207638578131	-5.13448878965083	1	1	1	1	1	1
ENSG00000092094	OSGEP	O-sialoglycoprotein endopeptidase	-0.6642456368516	-0.733297882348242	-0.479918973513971	-0.934158740980238	-1.03499051216546	-0.76928016368095	0	0	0	0	1	0
ENSG00000092148	HECTD1	HECT domain E3 ubiquitin protein ligase 1	0.0425356374034748	-0.142288289106429	-0.0511502966254564	0.477140321386172	-0.316911746009568	0.126061455048533	0	0	0	0	0	0
ENSG00000092199	HNRNPC	heterogeneous nuclear ribonucleoprotein C (C1/C2)	0.68441916231285	1.64039436118406	1.25676000063586	0.639415242334471	1.24099433288085	1.0273875258311	0	1	1	0	1	1
ENSG00000092200	RPGRIP1	RPGR interacting protein 1	-1.03867858856399	1.56211818190991	-0.0651755669208614	-1.7744851049441701	0.299228302387368	-0.902952282929776	1	1	0	1	0	0
ENSG00000092295	TGM1	transglutaminase 1	-0.648785293033883	0.527861459772732	-0.00171513240545255	-0.393353729617188	-1.14165922581982	-0.601783355017718	0	0	0	0	1	0
ENSG00000092445	TYRO3	TYRO3 protein tyrosine kinase	1.08963903526835	0.685569218780108	0.610275239430257	1.84070810546276	0.648701909672946	0.956217348994227	1	0	0	1	0	0
ENSG00000092470	WDR76	WD repeat domain 76	-1.53017819099861	-1.3022981966718	-1.3864791578699	-1.98956405975075	-1.62645031265486	-1.58795080206576	1	1	1	1	1	1
ENSG00000092621	PHGDH	phosphoglycerate dehydrogenase	0.00141246006289923	-0.320153292085966	-0.240384504929502	0.755150959794419	-1.56007550663778	-1.09628650653017	0	0	0	0	1	1
ENSG00000092820	EZR	ezrin	1.3007888467786901	0.423231662786799	0.604867404212892	0.46076704833909	-0.525902448824546	-0.135640112694855	1	0	0	0	0	0
ENSG00000092847	AGO1	argonaute RISC component 1	-0.799569166645447	-1.93717251174863	-1.52457717155829	-1.19048124755114	-2.99279224695735	-2.61773423251309	0	1	1	1	1	1
ENSG00000092871	RFFL	ring finger and FYVE like domain containing E3 ubiquitin protein ligase	-0.0299242033681259	1.12544048233551	0.732466647544182	0.633571027204464	-0.0181139811580763	0.119650217085811	0	1	0	0	0	0
ENSG00000093134	VNN3	vanin 3	0.540429317004441	2.40877558025628	2.29662530113253	1.3128856044443	3.33720342744516	3.90782487075256	0	1	1	1	1	1
ENSG00000093217	XYLB	xylulokinase	-0.879839882179301	-1.06349252553848	-0.890310913426977	-1.15578562333201	-1.43810067377435	-1.34959137669468	0	1	0	1	1	1
ENSG00000094975	SUCO	SUN domain containing ossification factor	0.16471377092025	0.734574375620973	0.404276601007215	0.120742676658084	0.525304030661552	0.679479279443227	0	0	0	0	0	0
ENSG00000095002	MSH2	mutS homolog 2	-1.66111324789376	-2.32347891332423	-2.07500176700251	-1.86003316054559	-2.08031514609935	-1.71296951237743	1	1	1	1	1	1
ENSG00000095015	MAP3K1	mitogen-activated protein kinase kinase kinase 1	-1.34010797300768	0.154997354187345	-0.241151164853195	-1.06404021610398	0.624197085846002	0.666937909431901	1	0	0	1	0	0
ENSG00000095209	TMEM38B	transmembrane protein 38B	0.638486843847988	0.389862511219437	0.438073312687991	1.38830249489435	0.791796334653529	0.840201128861264	0	0	0	1	0	0
ENSG00000095303	PTGS1	prostaglandin-endoperoxide synthase 1	0.512771463442446	-1.27027621767544	-0.579159591654844	0.414291062939909	-2.92514009311187	-2.12298039831875	0	1	0	0	1	1
ENSG00000095319	NUP188	nucleoporin 188	1.08898377133096	1.57899675518635	1.3011773742993	1.35590423483237	0.794835861476825	1.38600225844437	1	1	1	1	0	1
ENSG00000095321	CRAT	carnitine O-acetyltransferase	-1.20232774346305	-1.6696304877551	-1.29765954918654	-1.6935646171667	-1.41637750499386	-1.21189264813329	1	1	1	1	1	1
ENSG00000095370	SH2D3C	SH2 domain containing 3C	-2.72257816591829	-3.60471380203968	-3.24272215422412	-2.92791125185599	-2.87967506630346	-2.51212377190137	1	1	1	1	1	1
ENSG00000095383	TBC1D2	TBC1 domain family member 2	-0.280816654647842	-2.59211166258211	-1.75333323854931	0.559906442212785	-1.77746363228033	-0.885641958477703	0	1	1	0	1	0
ENSG00000095397	WHRN	whirlin	2.78461537382782	0.328814334159032	0.694533856123741	3.01696736461554	0.358310699974093	0.538755558213193	1	0	0	1	0	0
ENSG00000095585	BLNK	B cell linker	-2.31929576667006	-2.78248898451188	-2.34447441171395	-2.57770227171186	-2.70591150975748	-2.31971169364367	1	1	1	1	1	1
ENSG00000095739	BAMBI	BMP and activin membrane bound inhibitor	1.29936357855306	1.51255937660988	1.35798649842782	1.9880720820303	1.36786033949405	1.02658414984346	1	1	1	1	1	1
ENSG00000095752	IL11	interleukin 11	-1.59749582967335	-2.10114942008238	-1.98891408084695	0.513398655952777	0.00200076963217204	0.0623280154304106	1	0	0	0	0	0
ENSG00000095794	CREM	cAMP responsive element modulator	3.54355903304621	1.91341216975403	2.16717430871804	2.86422813815888	1.63319281571356	1.59813008271916	1	1	1	1	1	1
ENSG00000095951	HIVEP1	human immunodeficiency virus type I enhancer binding protein 1	0.726439945444619	1.09755107829358	1.567688809722	0.619663895999565	1.10287982462929	1.29970183532886	0	1	1	0	1	1
ENSG00000095970	TREM2	triggering receptor expressed on myeloid cells 2	-0.154245015215673	-0.78281538087217	-0.58689846154442	-0.592786463273069	-3.6602838307204	-2.98400018831738	0	0	0	0	1	1
ENSG00000096070	BRPF3	bromodomain and PHD finger containing 3	0.945370211992141	1.18057795491988	1.01072641512644	1.56125383433385	1.06841062052587	0.962189372205215	0	1	1	1	1	0
ENSG00000096092	TMEM14A	transmembrane protein 14A	-0.198901172364357	-0.0620289878924924	-0.126913320192912	-1.47483930154205	-1.54943133390274	-1.69439693767556	0	0	0	1	1	1
ENSG00000096093	EFHC1	EF-hand domain containing 1	-1.51119141295155	-1.42786498316469	-1.55755666071554	-1.59130096954345	-0.816527633338302	-1.15054310756739	1	1	1	1	0	1
ENSG00000096384	HSP90AB1	heat shock protein 90 alpha family class B member 1	1.55801247623927	0.720328938317788	1.14582255813916	1.51044448148729	0.483892361775323	0.67730883891011	1	0	1	1	0	0
ENSG00000096433	ITPR3	inositol 1,4,5-trisphosphate receptor type 3	-0.911424505105995	-0.325589904584608	-0.490233917945904	-1.01767301538773	-0.0521579761863204	-0.292622004117309	0	0	0	1	0	0
ENSG00000096654	ZNF184	zinc finger protein 184	-1.02561955701472	-1.18413427547289	-1.1903685509493	-0.689615759791538	-0.973557983037619	-0.646648456659061	1	1	1	0	0	0
ENSG00000096968	JAK2	Janus kinase 2	-1.25844862434859	0.867071024781749	-0.561722107508421	-1.23102144941313	0.55462340209697	0.162123530619759	1	0	0	1	0	0
ENSG00000097007	ABL1	ABL proto-oncogene 1, non-receptor tyrosine kinase	-0.912969632624796	-1.52810262869077	-1.0544283605707	-1.06524769405144	-1.04137200638697	-0.929565258193098	0	1	1	1	1	0
ENSG00000099139	PCSK5	proprotein convertase subtilisin/kexin type 5	0.110975085911222	0.00472178753742518	0.0605967063795178	1.08946553275646	-0.679646178617807	-0.150133804860455	0	0	0	1	0	0
ENSG00000099194	SCD	stearoyl-CoA desaturase	0.445019410889092	-0.822530341969326	-0.485701372606837	1.03613929426932	-1.7145788349314	-0.986946427195445	0	0	0	1	1	0
ENSG00000099204	ABLIM1	actin binding LIM protein 1	0.630328733026282	0.630399591054872	0.268600713624461	1.53515037294757	0.876173859590087	0.354232036683256	0	0	0	1	0	0
ENSG00000099219	ERMP1	endoplasmic reticulum metallopeptidase 1	-0.385771878023844	-0.466290171933666	-0.377380412681532	-1.3478548068516	-1.47917087045466	-1.43875506138824	0	0	0	1	1	1
ENSG00000099246	RAB18	RAB18, member RAS oncogene family	0.814716280077956	0.722717322160411	0.549490684106725	1.51108880735663	0.409117404876241	0.738789729822247	0	0	0	1	0	0
ENSG00000099250	NRP1	neuropilin 1	1.43843973084122	0.598373539437933	0.857313045728938	2.13223044584502	0.59290157171297	1.12713221797623	1	0	0	1	0	1
ENSG00000099256	PRTFDC1	phosphoribosyl transferase domain containing 1	0.852608210726618	0.189831214763071	0.241364426530329	1.16840415294131	-0.0241846151445308	0.0342255199773287	0	0	0	1	0	0
ENSG00000099282	TSPAN15	tetraspanin 15	-1.65778318206163	-1.554655947597	-1.53060364824585	-2.28786187806099	-1.7522837630446	-1.52505573253875	1	1	1	1	1	1
ENSG00000099308	MAST3	microtubule associated serine/threonine kinase 3	-1.00788656082013	-2.87264323374918	-1.78514723084658	-1.05219643362957	-2.3807678731781	-1.92501757082398	1	1	1	1	1	1
ENSG00000099326	MZF1	myeloid zinc finger 1	-0.535418606683412	-1.32270867524692	-0.692835375464345	-0.124167213722168	-0.691511168007355	-0.325171453571693	0	1	0	0	0	0
ENSG00000099330	OCEL1	occludin/ELL domain containing 1	-0.820501190756461	-1.34440015455177	-0.960931259451464	-1.54659493058834	-2.15125280689081	-2.02633549853593	0	1	0	1	1	1
ENSG00000099331	MYO9B	myosin IXB	0.220410133643881	-0.295508869585439	0.0482688875117431	0.289149542352945	-0.798306838306956	-0.422869176572118	0	0	0	0	0	0
ENSG00000099337	KCNK6	potassium two pore domain channel subfamily K member 6	-1.1685231706056	-1.63057029116593	-1.46616182103699	-1.20721196355382	-1.45432720639693	-0.974033672779308	1	1	1	1	1	0
ENSG00000099365	STX1B	syntaxin 1B	1.03741454151297	0.181056874829645	0.464034383570184	0.704799182383219	-0.365143986367312	-0.144751293439121	1	0	0	0	0	0
ENSG00000099377	HSD3B7	hydroxy-delta-5-steroid dehydrogenase, 3 beta- and steroid delta-isomerase 7	1.4921292311763	-0.983983390301658	0.381398413678807	1.2732466622593	-1.89820893115313	-0.772395488756508	1	0	0	1	1	0
ENSG00000099625	CBARP	CACN subunit beta associated regulatory protein	5.50577757933943	1.25590283776543	2.37482676603034	4.58856747607934	0.403648548812938	1.65193891356975	1	1	1	1	0	1
ENSG00000099783	HNRNPM	heterogeneous nuclear ribonucleoprotein M	0.400989626379894	0.86829138603817	0.632163482960112	0.615532466460278	1.53600148788974	1.50694611069432	0	0	0	0	1	1
ENSG00000099785	MARCH2	membrane associated ring-CH-type finger 2	-0.587428607236409	-0.190523672802275	-0.541306409564093	-1.29816547993277	0.961645443689147	0.692823749724358	0	0	0	1	0	0
ENSG00000099795	NDUFB7	NADH:ubiquinone oxidoreductase subunit B7	-0.0466758003766874	-0.118227193607396	0.0416003615657491	-0.906521400675423	-0.939228731229528	-1.11604899725641	0	0	0	0	0	1
ENSG00000099797	TECR	trans-2,3-enoyl-CoA reductase	-0.68890911753114	-0.920537808933822	-0.832491037950532	-1.00808603503527	-1.28288552680581	-1.21561255278374	0	0	0	1	1	1
ENSG00000099810	MTAP	methylthioadenosine phosphorylase	-1.0317944668354	-1.20964599720259	-1.09989061588289	-1.17037448027105	-1.93768453496366	-1.64132749354604	1	1	1	1	1	1
ENSG00000099814	CEP170B	centrosomal protein 170B	1.18338535171926	0.827945809156434	0.568451996978991	1.41348162967745	0.748339747313422	1.09160763309045	1	0	0	1	0	1
ENSG00000099821	POLRMT	RNA polymerase mitochondrial	-0.944797621368724	-1.39687263575562	-1.1012936111597	-0.876434225021239	-0.489613098895784	-0.427698218924735	0	1	1	0	0	0
ENSG00000099849	RASSF7	Ras association domain family member 7	-1.5333046023018	-3.36060300053138	-2.54011956732056	-1.61089820357904	-2.61371184629277	-2.25848130503473	1	1	1	1	1	1
ENSG00000099860	GADD45B	growth arrest and DNA damage inducible beta	1.88862367708654	3.0283457740166	2.92550793008963	2.0641602216444	2.60944071866273	3.01321093053114	1	1	1	1	1	1
ENSG00000099875	MKNK2	MAP kinase interacting serine/threonine kinase 2	-0.632238291239413	-1.75466702314777	-1.22729537798553	-0.514296820142385	-0.622239205618357	-0.789485019336878	0	1	1	0	0	0
ENSG00000099889	ARVCF	ARVCF delta catenin family member	-1.34293998513989	-1.79763917605634	-1.58488647794465	-1.51410557366166	-1.7262372412154	-1.23634523615709	1	1	1	1	1	1
ENSG00000099910	KLHL22	kelch like family member 22	-0.719893195106675	-1.19696172837598	-0.934568262357504	-0.659169242317298	-1.08374474788638	-0.936611589869299	0	1	0	0	1	0
ENSG00000099937	SERPIND1	serpin family D member 1	0.919747508823595	-0.527990094832202	-0.248232630678806	2.84709930157153	1.20270076063689	1.22999640019783	0	0	0	1	1	1
ENSG00000099954	CECR2	CECR2 histone acetyl-lysine reader	-1.08122060015169	-1.41987925599466	-1.17264856220555	-1.14986043351375	-1.53393348815837	-1.4711843674826801	1	1	1	1	1	1
ENSG00000099985	OSM	oncostatin M	3.16019390592686	3.08408443706057	3.3996398027781	3.90886174604438	4.75257724992217	4.33968417139113	1	1	1	1	1	1
ENSG00000099991	CABIN1	calcineurin binding protein 1	-1.13778400544997	-1.38408744903656	-1.19980311228688	-0.783979310628413	-0.719339537774387	-0.662774077625665	1	1	1	0	0	0
ENSG00000099998	GGT5	gamma-glutamyltransferase 5	-0.131970366565349	0.894600530429637	0.067263856425423	0.960531747628646	2.8799446677066	1.67331006794605	0	0	0	0	1	1
ENSG00000100003	SEC14L2	SEC14 like lipid binding 2	-0.216635274818853	-0.30907533125674	-0.475736978530154	1.04478586636321	0.348779610965414	0.397163349374283	0	0	0	1	0	0
ENSG00000100024	UPB1	beta-ureidopropionase 1	0.906914631040586	3.77893075385965	2.32627450901943	1.66347475911551	3.35774285324482	2.50430255064184	0	1	1	1	1	1
ENSG00000100027	YPEL1	yippee like 1	-0.903421483413275	-1.03480526287291	-0.832910221143071	-0.807003145491916	-1.67591227751224	-1.56348293044122	0	1	0	0	1	1
ENSG00000100031	GGT1	gamma-glutamyltransferase 1	0.607411926667533	-0.0307452548289595	0.444972246492563	1.04356567284604	-0.528981393741039	0.0115842352020314	0	0	0	1	0	0
ENSG00000100036	SLC35E4	solute carrier family 35 member E4	0.858829094766477	0.682726528220144	0.182162613173977	0.850000522148803	0.20217892463245	0.519119533638077	0	0	0	0	0	0
ENSG00000100055	CYTH4	cytohesin 4	-0.331286606149953	-0.83894444500927	-1.46880111008583	-0.152788370482627	-0.0694265582045984	-0.30957410917472	0	0	1	0	0	0
ENSG00000100060	MFNG	MFNG O-fucosylpeptide 3-beta-N-acetylglucosaminyltransferase	-1.16075983712383	-2.12171633628057	-1.56587363724593	-1.49989604387088	-2.76003086415907	-2.2749864746665	1	1	1	1	1	1
ENSG00000100065	CARD10	caspase recruitment domain family member 10	-0.479036797871491	-1.12082766020084	-1.01461065265265	0.221873971686797	-0.203277670477332	-0.220526955949476	0	0	1	0	0	0
ENSG00000100068	LRP5L	LDL receptor related protein 5 like	-0.867918146279557	-1.23064977341442	-0.990892132896095	-0.926441247818965	-0.915418152794173	-0.947760692593212	0	1	0	0	0	0
ENSG00000100077	GRK3	G protein-coupled receptor kinase 3	-0.874684979253924	-1.08359721721198	-0.722667402538303	-1.00009924541826	-1.20735139369821	-0.818415630210072	0	1	0	1	1	0
ENSG00000100079	LGALS2	galectin 2	-0.327953809427859	-0.526396851445745	-0.348175259708457	-1.7832255321903001	-2.97926685612714	-2.37877912794618	0	0	0	1	1	1
ENSG00000100092	SH3BP1	SH3 domain binding protein 1	-0.868837648770641	-2.71221733500458	-1.30825234014953	-0.495023739283024	-1.52597466310875	-1.01955648322393	0	1	1	0	1	1
ENSG00000100100	PIK3IP1	phosphoinositide-3-kinase interacting protein 1	-2.35116732811923	-2.81542330043203	-2.66186680109693	-2.35023895797102	-3.13421181513185	-2.91370769027912	1	1	1	1	1	1
ENSG00000100105	PATZ1	POZ/BTB and AT hook containing zinc finger 1	-1.07722480828371	-0.573991855220259	-0.874903008026151	-1.18184334479095	-0.508916171494063	-0.413801766117623	1	0	0	1	0	0
ENSG00000100106	TRIOBP	TRIO and F-actin binding protein	-0.83569191135742	-1.06033679786087	-0.780537747014982	-0.767012679941659	-0.984389916376969	-0.842868200204551	0	1	0	0	0	0
ENSG00000100122	CRYBB1	crystallin beta B1	-0.237174238455435	-0.248778812067269	-0.265136327180272	-1.49031371631273	-1.73456194753007	-1.62861532520167	0	0	0	1	1	1
ENSG00000100139	MICALL1	MICAL like 1	0.853217489943164	2.41509734850198	1.54012947790421	1.46124755471097	2.57166830013442	2.6050871405996	0	1	1	1	1	1
ENSG00000100147	CCDC134	coiled-coil domain containing 134	1.02224777481127	-0.383263644563643	0.553527909786533	1.2551823959316	0.379434064815307	0.166893886778624	1	0	0	1	0	0
ENSG00000100150	DEPDC5	DEP domain containing 5	-0.845475431577935	-1.71811138656019	-0.92222025529386	-0.679018988162372	-1.25554983770534	-0.887223301867347	0	1	0	0	1	0
ENSG00000100151	PICK1	protein interacting with PRKCA 1	-0.736684293289934	-1.02040300232482	-0.533513537932573	-1.0154440678864	-1.14005953853056	-0.89609786562345894	0	1	0	1	1	0
ENSG00000100167	SEPT3	septin 3	-0.37094665671618	-0.659752790789311	-0.623327386000957	-0.952561273111338	-1.1474322626728	-1.14996842439704	0	0	0	0	1	1
ENSG00000100181	TPTEP1	TPTE pseudogene 1	-0.835119089970742	-1.02405434394228	-0.87821937356244	-1.02509682026508	-1.10852642536581	-0.89766041968764	0	1	0	1	1	0
ENSG00000100201	DDX17	DEAD-box helicase 17	-0.119827222015317	-0.587697663693059	-0.389839856441842	-0.368527878743185	-1.20356786674498	-0.896471277812829	0	0	0	0	1	0
ENSG00000100211	CBY1	chibby family member 1, beta catenin antagonist	-1.76564244004597	-1.7251466321207	-1.9465251952503	-1.55031528343336	-0.894964407025022	-0.97405917606075	1	1	1	1	0	0
ENSG00000100219	XBP1	X-box binding protein 1	0.837878163232278	2.36459993928402	1.7176487218038	0.771255429416847	1.97660827025187	1.6074049366461	0	1	1	0	1	1
ENSG00000100221	JOSD1	Josephin domain containing 1	2.04890631470155	1.1492753741794	1.11705728150678	1.67251083090445	0.545219256974622	0.890023285725556	1	1	1	1	0	0
ENSG00000100226	GTPBP1	GTP binding protein 1	0.222202633071307	1.52937412609801	0.707291245167137	0.252107684718342	1.11233440131784	0.936427383122296	0	1	0	0	1	0
ENSG00000100228	RAB36	RAB36, member RAS oncogene family	1.17681313650789	-0.281275168770817	0.0184696861007328	1.63768078178204	-0.046177819706577	0.77480194921621	1	0	0	1	0	0
ENSG00000100234	TIMP3	TIMP metallopeptidase inhibitor 3	1.07200015853657	-0.178879207082631	0.26800137699737703	2.50347663878106	-0.275900421738685	0.0461892764177335	1	0	0	1	0	0
ENSG00000100243	CYB5R3	cytochrome b5 reductase 3	0.346788870902621	0.774181126249516	0.561390428779453	0.432897255222981	1.0108582669908	0.787030419349798	0	0	0	0	1	0
ENSG00000100246	DNAL4	dynein axonemal light chain 4	-0.938996690328297	-1.02673102419152	-1.05459312077637	-0.299790869963662	0.0228679302281444	0.0422256174610797	0	1	1	0	0	0
ENSG00000100266	PACSIN2	protein kinase C and casein kinase substrate in neurons 2	0.0494342492474711	-0.158629049182612	-0.132886413382006	0.522358122743305	-0.630172407254047	-0.0957662453586377	0	0	0	0	0	0
ENSG00000100271	TTLL1	tubulin tyrosine ligase like 1	-1.71899022431551	-1.97532954612369	-1.83185098544988	-2.29798314323709	-1.86030376874327	-1.92932503293183	1	1	1	1	1	1
ENSG00000100276	RASL10A	RAS like family 10 member A	-0.122055518731905	-1.04918091770642	-0.136542352554753	-0.0389895700064152	-1.70868729174346	-0.891024772740552	0	1	0	0	1	0
ENSG00000100280	AP1B1	adaptor related protein complex 1 subunit beta 1	-0.415054933617916	-0.468553828882293	-0.283090735369419	-1.18008379048677	-1.44360190126343	-1.20512283462709	0	0	0	1	1	1
ENSG00000100284	TOM1	target of myb1 membrane trafficking protein	0.747808361500641	1.10142556112779	0.985511429793297	0.700733022482884	1.32749556254545	1.21807542128098	0	1	0	0	1	1
ENSG00000100285	NEFH	neurofilament heavy	-0.726818164019536	-0.755748112945724	-0.129690603284946	-0.892602316187753	-0.850082113111999	-1.20002867600905	0	0	0	0	0	1
ENSG00000100292	HMOX1	heme oxygenase 1	0.73911148087718	-1.95125707279852	-1.9183617260074	1.04457874743633	-0.535673757989967	-0.0736185070901243	0	1	1	1	0	0
ENSG00000100294	MCAT	malonyl-CoA-acyl carrier protein transacylase	-0.862033443318851	-1.17154197943329	-0.918598010205631	-0.404900835867549	-0.763596380653597	-0.524410898512544	0	1	0	0	0	0
ENSG00000100297	MCM5	minichromosome maintenance complex component 5	-1.24774375780642	-1.65541007526555	-1.47112066098115	-1.59066999016752	-1.27779355845317	-1.4517204631005	1	1	1	1	1	1
ENSG00000100300	TSPO	translocator protein	-0.156188232060914	-0.147315077676148	-0.149197458523692	-0.953009950295235	-1.39958992598254	-1.23698420261763	0	0	0	0	1	1
ENSG00000100304	TTLL12	tubulin tyrosine ligase like 12	-1.10260814125693	-1.34704277898485	-1.05341153952019	-1.0947430642039	-1.55521456248306	-1.28406535023632	1	1	1	1	1	1
ENSG00000100307	CBX7	chromobox 7	-1.68482223987765	-2.11417711213888	-1.88767163148102	-2.21782598544337	-2.39208988081498	-2.3757341653049	1	1	1	1	1	1
ENSG00000100311	PDGFB	platelet derived growth factor subunit B	1.84400783378482	1.50917319835575	2.17204752377993	1.65722784148874	-0.025814773829854	0.440540601935156	1	1	1	1	0	0
ENSG00000100319	ZMAT5	zinc finger matrin-type 5	-1.00300210241718	-1.50067735387956	-1.12257586021982	-1.07120234640606	-1.21960232185079	-1.21507251559366	1	1	1	1	1	1
ENSG00000100321	SYNGR1	synaptogyrin 1	-0.292079818853683	-0.262090122934945	-0.342851155961171	-2.04465474340609	-2.37528159882597	-2.38611850303082	0	0	0	1	1	1
ENSG00000100324	TAB1	TGF-beta activated kinase 1 (MAP3K7) binding protein 1	-1.96933549388104	-2.17756318890556	-2.15505947766847	-1.84168076023351	-1.61925459581238	-1.52149479126327	1	1	1	1	1	1
ENSG00000100342	APOL1	apolipoprotein L1	-0.772510069444444	0.904889220394374	-0.0434987177018446	-0.328593812604934	1.4942938410379	1.03753328248816	0	0	0	0	1	1
ENSG00000100347	SAMM50	SAMM50 sorting and assembly machinery component	-0.889820481848246	-1.04558550033244	-0.943142121720172	-0.918320317112797	-0.421422312416391	-0.457518898117867	0	1	0	0	0	0
ENSG00000100350	FOXRED2	FAD dependent oxidoreductase domain containing 2	-1.98098441692232	-2.65362912741781	-2.19007922579715	-2.77214599761762	-4.151177539357	-3.63993694091007	1	1	1	1	1	1
ENSG00000100354	TNRC6B	trinucleotide repeat containing adaptor 6B	-1.49565794749563	-2.41014752540552	-1.90182873242965	-1.31913269438635	-1.36794952102469	-1.15361208337258	1	1	1	1	1	1
ENSG00000100359	SGSM3	small G protein signaling modulator 3	-0.607076170584952	-0.410668232125331	-0.424278335054431	-1.02603113391988	-0.825843577303604	-0.69320314744618	0	0	0	1	0	0
ENSG00000100360	IFT27	intraflagellar transport 27	-0.639041814027533	-0.643007869365821	-0.583736258021487	-1.05171856584129	-1.69324150891173	-1.41587662821792	0	0	0	1	1	1
ENSG00000100362	PVALB	parvalbumin	0.129270550223508	0.0522999173822024	0.0477946353015612	-0.899730680293697	-0.986004670708712	-1.18270435336066	0	0	0	0	0	1
ENSG00000100364	KIAA0930	KIAA0930	-1.24905469482055	-2.90438679692375	-2.04664117715889	-0.856299077135917	-3.4143072046817	-2.66778416107178	1	1	1	0	1	1
ENSG00000100365	NCF4	neutrophil cytosolic factor 4	-1.03621242541246	-1.1244988139747	-0.798703812975524	-2.06580413674699	-2.55617706230704	-2.45192270448133	1	1	0	1	1	1
ENSG00000100376	FAM118A	family with sequence similarity 118 member A	-0.481914272702007	-0.75591491507546	-0.521887810772373	-0.905851759340725	-1.1071366980471	-0.930052904049684	0	0	0	0	1	0
ENSG00000100379	KCTD17	potassium channel tetramerization domain containing 17	-0.563450890555021	-0.904213761374485	-0.712095005092814	-1.22185495216529	-1.18171515081054	-1.10263349675967	0	0	0	1	1	1
ENSG00000100385	IL2RB	interleukin 2 receptor subunit beta	-0.0250164024481914	0.83496452264249	0.590436449562008	0.050958160914011	1.08428631582264	0.921563429154034	0	0	0	0	1	0
ENSG00000100413	POLR3H	RNA polymerase III subunit H	-0.189693480995649	-0.386386738300544	-0.289112952288514	-0.347110916600884	0.0850676376016159	0.1463398174332	0	0	0	0	0	0
ENSG00000100417	PMM1	phosphomannomutase 1	-0.981870261145836	-1.32744713258811	-1.19552465977363	-1.09813810310388	-1.18547631377424	-0.929400694134606	0	1	1	1	1	0
ENSG00000100418	DESI1	desumoylating isopeptidase 1	0.669638151209981	0.944599012648798	0.765431737749146	1.10290122496533	1.19098093405758	1.11625092071255	0	0	0	1	1	1
ENSG00000100422	CERK	ceramide kinase	1.21293179746581	-1.200735515593	-0.20802290572726	1.1438035524446	-1.15844195519302	-0.507239518451837	1	1	0	1	1	0
ENSG00000100439	ABHD4	abhydrolase domain containing 4	0.567898723342306	-0.79514408495117594	-0.490863223941608	1.78710205974429	-1.0384286820039	-0.251165761798242	0	0	0	1	1	0
ENSG00000100453	GZMB	granzyme B	0.60683718991603	1.2114073498541	0.972213796097119	0.822800448190072	2.37236619130466	2.14994434793741	0	1	0	0	1	1
ENSG00000100503	NIN	ninein	-0.985992649018557	0.01676990308152	-0.276598836053646	-1.12592952579361	0.0425809324068743	0.102841806572094	0	0	0	1	0	0
ENSG00000100504	PYGL	glycogen phosphorylase L	-0.644331478897855	-0.733470839242315	-0.886654030419071	-1.58572785164764	-1.72255217246708	-2.23864080501741	0	0	0	1	1	1
ENSG00000100505	TRIM9	tripartite motif containing 9	1.77705725715599	0.383877834846788	0.375054380447391	1.72435571037197	1.65182593588531	0.477757907037459	1	0	0	1	1	0
ENSG00000100523	DDHD1	DDHD domain containing 1	-1.13381784691292	-1.21506305075356	-1.1612429814368	-1.24274882581288	-2.08742950746577	-1.4494002693753	1	1	1	1	1	1
ENSG00000100526	CDKN3	cyclin dependent kinase inhibitor 3	0.601871357876136	-0.53654972493011	-0.739200131676993	2.15743198306209	-1.29635315914901	-0.329358537251573	0	0	0	1	1	0
ENSG00000100554	ATP6V1D	ATPase H+ transporting V1 subunit D	0.63961549034795	-0.304771311246873	0.161716944730531	1.13146453513186	-0.299412223816454	0.0355598188951849	0	0	0	1	0	0
ENSG00000100558	PLEK2	pleckstrin 2	-0.310262759814862	-1.04379248304006	-0.0943384014228778	-0.040614046049184	-0.779179275789657	-0.656633266328074	0	1	0	0	0	0
ENSG00000100564	PIGH	phosphatidylinositol glycan anchor biosynthesis class H	-0.198165147989056	-0.548411786729353	-0.292224953034715	0.0275069717487435	-0.366663987468362	-0.0726168202415267	0	0	0	0	0	0
ENSG00000100567	PSMA3	proteasome subunit alpha 3	0.574907813823913	1.35284727744802	0.857159869921012	1.12042803334744	1.16812771835302	1.1624756766042	0	1	0	1	1	1
ENSG00000100578	KIAA0586	KIAA0586	-1.08439805811657	-1.37490920287762	-1.17324311298352	-1.15552718451117	-0.86366860296127	-0.6364598630948	1	1	1	1	0	0
ENSG00000100580	TMED8	transmembrane p24 trafficking protein family member 8	-1.38461519881905	-1.93997767672619	-1.66997082167542	-1.09902717554262	-1.05637762476988	-1.12155001037076	1	1	1	1	1	1
ENSG00000100592	DAAM1	dishevelled associated activator of morphogenesis 1	-1.28659112424235	-0.898906316541663	-1.31583380799266	-1.2125518323932	-1.23021906655624	-0.90381663480851	1	0	1	1	1	0
ENSG00000100596	SPTLC2	serine palmitoyltransferase long chain base subunit 2	-1.18817223282732	-0.545517048478424	-0.760692409103655	-0.520977563465872	-0.887020993113896	-0.412085972151491	1	0	0	0	0	0
ENSG00000100600	LGMN	legumain	-0.146467688473773	-0.21494682079179	-0.156574324153845	-0.879131046252351	-1.46220173940515	-1.27310458438222	0	0	0	0	1	1
ENSG00000100605	ITPK1	inositol-tetrakisphosphate 1-kinase	-0.471830254798553	-0.796658929764823	-0.706398039441936	-0.610233952192259	-1.33895119387466	-1.0808361329724	0	0	0	0	1	1
ENSG00000100629	CEP128	centrosomal protein 128	-0.138810620288362	-0.393353455612119	0.137076490930355	-0.131512594244961	-1.40897495208211	-1.0938557816016	0	0	0	0	1	1
ENSG00000100644	HIF1A	hypoxia inducible factor 1 subunit alpha	1.24037890443487	2.07182014394715	1.80115103854515	0.804255390503893	2.61206526552739	2.29720341036873	1	1	1	0	1	1
ENSG00000100647	SUSD6	sushi domain containing 6	0.80814315906952106	1.2393570593984	1.21867148756016	1.28747711358648	1.4657216307245	1.56470849858785	0	1	1	1	1	1
ENSG00000100664	EIF5	eukaryotic translation initiation factor 5	1.12254055762566	0.629309099654584	0.56772403778617	1.64201792421873	0.687510814722861	0.827335168763037	1	0	0	1	0	0
ENSG00000100678	SLC8A3	solute carrier family 8 member A3	0.463667494586755	1.42330023060768	0.375262675665154	0.333993811685326	4.65372505020501	2.88170611269597	0	1	0	0	1	1
ENSG00000100711	ZFYVE21	zinc finger FYVE-type containing 21	-0.971235914996278	-0.62043088657535606	-0.860290619002911	-1.08407799967115	-0.782195449117229	-0.564538143091529	0	0	0	1	0	0
ENSG00000100714	MTHFD1	methylenetetrahydrofolate dehydrogenase, cyclohydrolase and formyltetrahydrofolate synthetase 1	-0.817687880841925	-0.331811437855107	-0.622654875457055	-1.37366620047541	-0.414286813415281	-0.876154663557876	0	0	0	1	0	0
ENSG00000100722	ZC3H14	zinc finger CCCH-type containing 14	-0.838758796545285	-1.07128924657798	-0.96659786311412	-0.76343167342062	-0.598381831009006	-0.418648155206058	0	1	0	0	0	0
ENSG00000100726	TELO2	telomere maintenance 2	-0.462890082830429	-1.01393650890894	-0.53448480358564	-0.281343034587671	-0.18415684827794	0.0136152663374742	0	1	0	0	0	0
ENSG00000100731	PCNX1	pecanex 1	0.180859712659858	-0.0768168229466411	0.278174574340333	0.843709215435556	1.70554449963057	1.49100700376896	0	0	0	0	1	1
ENSG00000100784	RPS6KA5	ribosomal protein S6 kinase A5	-2.21193495286697	-2.77865682454317	-2.33598107657589	-2.29893277771936	-3.23015049964424	-2.77231365598799	1	1	1	1	1	1
ENSG00000100802	C14orf93	chromosome 14 open reading frame 93	-1.46557053893625	-1.58005540217301	-1.59565625496018	-1.51130830776405	-1.38394405652385	-1.32543990936741	1	1	1	1	1	1
ENSG00000100814	CCNB1IP1	cyclin B1 interacting protein 1	-0.639690276977782	-0.965107563738109	-0.742311693611108	-0.931574972638181	-1.35411729231399	-1.00085766877947	0	0	0	0	1	1
ENSG00000100823	APEX1	apurinic/apyrimidinic endodeoxyribonuclease 1	-1.07636706114041	-1.34945038968813	-1.02791007136012	-1.2418808009458	-0.790941113083285	-0.500872612801286	1	1	1	1	0	0
ENSG00000100889	PCK2	phosphoenolpyruvate carboxykinase 2, mitochondrial	-1.45288806107932	-0.979681322674502	-0.857271399819676	-1.05436632032507	-0.979282496619274	-0.457246216429511	1	0	0	1	0	0
ENSG00000100902	PSMA6	proteasome subunit alpha 6	0.702341771692266	2.04412734440489	1.71783971701402	1.05408396161944	2.15174500900646	1.94622220650139	0	1	1	1	1	1
ENSG00000100906	NFKBIA	NFKB inhibitor alpha	1.65428911736623	2.98843056104314	2.70952576257925	1.60275421817593	2.78501030212195	2.48366851747178	1	1	1	1	1	1
ENSG00000100911	PSME2	proteasome activator subunit 2	0.0551819528086251	0.627940675418689	0.401443019290202	-0.396441632713509	1.46575931570154	0.871771518754847	0	0	0	0	1	0
ENSG00000100918	REC8	REC8 meiotic recombination protein	-0.0150557972140688	0.79964231767747	0.518108995830558	0.20929946309172	1.06450727537582	1.15770182983952	0	0	0	0	1	1
ENSG00000100938	GMPR2	guanosine monophosphate reductase 2	-0.773698514305983	-1.15572486730076	-0.849000814433699	-0.961979948945023	-1.12964039278651	-0.934249471720505	0	1	0	0	1	0
ENSG00000100985	MMP9	matrix metallopeptidase 9	1.33828421744501	0.135906770453116	0.577168008067664	2.22290767756158	-0.449225231034613	0.236044108273822	1	0	0	1	0	0
ENSG00000100997	ABHD12	abhydrolase domain containing 12	-0.783887139323967	-0.833341263574424	-0.77016168569307	-1.81825979640467	-2.12549879781193	-2.18022434013733	0	0	0	1	1	1
ENSG00000101000	PROCR	protein C receptor	-0.0801695591958035	-0.462135901241665	-0.0233704207922457	1.16490776939224	0.630558719669887	1.48344188542048	0	0	0	1	0	1
ENSG00000101003	GINS1	GINS complex subunit 1	-2.34989020387567	-2.52962398574142	-2.3000905970534	-2.46215073716172	-2.86864402203442	-2.74583911600003	1	1	1	1	1	1
ENSG00000101004	NINL	ninein like	-0.710764645716397	-1.67310471266637	-1.73056269725536	-0.657865226902364	-1.86997824858768	-1.80943065057071	0	1	1	0	1	1
ENSG00000101017	CD40	CD40 molecule	0.248510907553669	3.09908854406057	2.61442479072834	1.70983114430542	3.60572658449105	3.29617663588642	0	1	1	1	1	1
ENSG00000101019	UQCC1	ubiquinol-cytochrome c reductase complex assembly factor 1	-0.613472199002939	-1.08364981034333	-0.875419134486474	-0.425153759572431	-0.57690341340156	-0.46216005625292	0	1	0	0	0	0
ENSG00000101049	SGK2	serum/glucocorticoid regulated kinase 2	-2.40020325959993	-2.18273251710409	-2.33706988530857	-0.364643556384575	-0.332899767957915	-0.339030110918694	0	0	1	0	0	0
ENSG00000101052	IFT52	intraflagellar transport 52	-0.650619362301277	-0.61923116609142	-0.489998647132971	-1.0777597782781	-0.530178171060094	-0.750301685302168	0	0	0	1	0	0
ENSG00000101079	NDRG3	NDRG family member 3	-0.791891525235772	-0.857512873978006	-0.873690059866564	-2.01430293573136	-2.67087490963288	-2.34257860303315	0	0	0	1	1	1
ENSG00000101082	SLA2	Src like adaptor 2	0.261049119706558	1.01405041627533	0.714404066702032	0.144435364984011	0.661556698395002	0.700792563515865	0	1	0	0	0	0
ENSG00000101109	STK4	serine/threonine kinase 4	0.405052815130774	-0.406949618462513	0.151546465693997	0.198868608558422	-0.351362523567381	-0.321724180089391	0	0	0	0	0	0
ENSG00000101166	PRELID3B	PRELI domain containing 3B	0.506676575830433	1.06261989611881	0.984878032686373	0.798664256810547	0.78518855200489	1.0156988423022	0	1	0	0	0	1
ENSG00000101187	SLCO4A1	solute carrier organic anion transporter family member 4A1	4.8533295067672	3.55318431957554	3.34425264884182	5.47222373093653	4.52372273145402	5.12344310747826	1	1	1	1	1	1
ENSG00000101190	TCFL5	transcription factor like 5	-0.785195751701411	-1.20555176267074	-1.05432667498526	-0.955887294549234	-1.3669540084754	-1.09882389453866	0	1	1	0	1	1
ENSG00000101216	GMEB2	glucocorticoid modulatory element binding protein 2	0.859050714351767	1.26306725483345	1.18444933161346	0.946182410740225	0.868974240170429	1.02763187655999	0	1	1	0	0	1
ENSG00000101220	C20orf27	chromosome 20 open reading frame 27	-1.15484959810875	-1.31707186605351	-1.42769121156585	-2.9099483571326	-3.00249472834528	-2.74141874867271	1	1	1	1	1	1
ENSG00000101224	CDC25B	cell division cycle 25B	-1.09096157055721	-1.16774820344437	-0.937453514118966	-1.45821795136512	-1.36755314242742	-0.983210843822784	1	1	0	1	1	0
ENSG00000101236	RNF24	ring finger protein 24	-0.177459020317962	-0.119671036658794	-0.736083431358778	0.674282658952612	-0.194951281497193	-0.261892937856275	0	0	0	0	0	0
ENSG00000101246	ARFRP1	ADP ribosylation factor related protein 1	0.311751302895944	0.852332936078866	0.686209330111904	0.564566385100056	1.27036170167484	1.05446295070934	0	0	0	0	1	1
ENSG00000101255	TRIB3	tribbles pseudokinase 3	0.918334764658152	0.894860104249597	1.79891757926902	2.36817012681494	0.00319673171918745	1.18038966826458	0	0	1	1	0	1
ENSG00000101265	RASSF2	Ras association domain family member 2	-0.853242261222099	-2.17412508197166	-0.922268094549134	-1.12427761218054	-2.90015083035569	-2.42925025717314	0	1	0	1	1	1
ENSG00000101290	CDS2	CDP-diacylglycerol synthase 2	-0.82268335729243	-0.423703132955461	-0.772615997876526	-0.317837198313445	0.0623939854311215	0.147339954276778	0	0	0	0	0	0
ENSG00000101307	SIRPB1	signal regulatory protein beta 1	-0.287135116930912	-0.445585478644073	-0.340843580559239	-1.4039128329333	-2.15329915717683	-1.89543123418236	0	0	0	1	1	1
ENSG00000101310	SEC23B	Sec23 homolog B, coat complex II component	0.236945741692446	0.945939109659883	0.68855373482098	0.128609144564134	1.20260623665287	0.979816817172218	0	0	0	0	1	0
ENSG00000101331	CCM2L	CCM2 like scaffold protein	-1.23184230226172	2.26402636548537	1.70081326773533	0.331948630389813	3.62172515219764	3.55178092294324	1	1	1	0	1	1
ENSG00000101333	PLCB4	phospholipase C beta 4	0.273820066131605	2.51231554739319	0.520462761984577	0.447341815354307	2.87961868726456	0.445219032391766	0	1	0	0	1	0
ENSG00000101335	MYL9	myosin light chain 9	1.2576989400388	0.276363873965425	0.972797621848237	1.82829463510672	0.22881687502738501	1.21185001520298	1	0	0	1	0	1
ENSG00000101336	HCK	HCK proto-oncogene, Src family tyrosine kinase	-0.99062721476727	0.70278821584475	0.355866118306222	-0.139769494879204	1.2747588795355	1.20573384141135	0	0	0	0	1	1
ENSG00000101337	TM9SF4	transmembrane 9 superfamily member 4	-0.438672519770585	0.245532422093374	0.143662338428816	-0.237314617825651	1.34271924016843	1.17030333267796	0	0	0	0	1	1
ENSG00000101346	POFUT1	protein O-fucosyltransferase 1	-0.842204955440887	0.428064766634524	0.0894329683407097	-0.483782232333352	1.17355670803341	1.16654471336975	0	0	0	0	1	1
ENSG00000101347	SAMHD1	SAM and HD domain containing deoxynucleoside triphosphate triphosphohydrolase 1	-0.551815251467116	-0.0827816269454032	-0.242869994074033	-1.40170442527909	-0.55730764387954	-0.564615135048925	0	0	0	1	0	0
ENSG00000101350	KIF3B	kinesin family member 3B	-0.655049854210298	-0.0769520207311784	0.113031407363243	0.0889962423530888	1.16081719790167	1.10261458212521	0	0	0	0	1	1
ENSG00000101367	MAPRE1	microtubule associated protein RP/EB family member 1	1.06134503791864	1.04720047880361	1.08884741921718	0.899406058891157	0.588209403651962	0.638495160585668	1	1	1	0	0	0
ENSG00000101384	JAG1	jagged canonical Notch ligand 1	3.01399047560319	3.65803536835766	3.64592779473328	3.34492867694953	2.11959218170545	2.3394992811146	1	1	1	1	1	1
ENSG00000101400	SNTA1	syntrophin alpha 1	-0.418315290139325	-0.537604071942743	-0.589985511501534	-0.360329939973108	-1.18586078753495	-1.08281924582524	0	0	0	0	1	1
ENSG00000101417	PXMP4	peroxisomal membrane protein 4	-2.23973591580445	-2.42104451145698	-2.20656129070843	-2.75033435454279	-2.21542868455468	-2.17061859261023	1	1	1	1	1	1
ENSG00000101421	CHMP4B	charged multivesicular body protein 4B	0.721602374569328	1.457581372437	0.940434932891547	0.782453144513193	1.11231414215951	0.897079917704014	0	1	0	0	1	0
ENSG00000101440	ASIP	agouti signaling protein	-0.496894535323714	-1.0351865197625	-0.920651762154503	-0.829640347787261	-1.22905431153488	-1.25180758479201	0	1	0	0	1	1
ENSG00000101444	AHCY	adenosylhomocysteinase	-0.0374497028552517	-0.30676215312172	-0.147278895589431	-0.368050046657868	-1.03866880792452	-0.755540054479791	0	0	0	0	1	0
ENSG00000101457	DNTTIP1	deoxynucleotidyltransferase terminal interacting protein 1	-0.468023112444982	-0.317941010280226	-0.279203883702415	-0.259803705040989	-0.122685627178148	-0.123020908909272	0	0	0	0	0	0
ENSG00000101460	MAP1LC3A	microtubule associated protein 1 light chain 3 alpha	0.151686776676049	2.66930838320255	1.20385591206084	0.68683407647801	3.89095439607971	2.20043301776012	0	1	1	0	1	1
ENSG00000101473	ACOT8	acyl-CoA thioesterase 8	-0.53252018901256	-0.388219646227441	-0.412518224266287	-1.13538224165601	-0.765787170455048	-0.826678411151098	0	0	0	1	0	0
ENSG00000101474	APMAP	adipocyte plasma membrane associated protein	-0.559768411449215	-1.00954394164773	-0.719494892507608	-1.20143112114944	-1.83867866297429	-1.71300214085098	0	1	0	1	1	1
ENSG00000101493	ZNF516	zinc finger protein 516	-0.384219581987555	-1.74052536778296	-1.27211311015411	-0.316490072286201	-1.92473627981246	-1.34679950308507	0	1	1	0	1	1
ENSG00000101544	ADNP2	ADNP homeobox 2	1.30960486432282	1.56157045731261	1.58713537223254	1.25383116729443	0.687218623859158	1.09231609101105	1	1	1	1	0	1
ENSG00000101577	LPIN2	lipin 2	-0.441454428835482	-1.24789679357741	-1.04992185748056	-0.051624292152311	-1.57132914624994	-1.06434464357232	0	1	1	0	1	1
ENSG00000101596	SMCHD1	structural maintenance of chromosomes flexible hinge domain containing 1	-0.282261764440477	-0.0791692501969946	-0.119919150449653	-0.525865175799724	-0.431204675342669	-0.177846440348702	0	0	0	0	0	0
ENSG00000101605	MYOM1	myomesin 1	-0.743194844581252	-1.63157545399459	-1.23467959712442	-1.36898959905555	-1.83263277354447	-1.88990812894326	0	1	1	1	1	1
ENSG00000101639	CEP192	centrosomal protein 192	-0.676124629106509	-0.81516277859316	-0.795014118600099	-0.673336941581516	-0.523319344412553	-0.471487159716503	0	0	0	0	0	0
ENSG00000101695	RNF125	ring finger protein 125	-3.71096676119334	-4.45963128771759	-4.54795457724672	-4.5337360233182	-5.22511587552194	-5.15640439887433	1	1	1	1	1	1
ENSG00000101773	RBBP8	RB binding protein 8, endonuclease	0.786630159796493	1.35976936031212	0.937420680277847	0.663204702186082	0.728778904293535	0.846659691586857	0	1	0	0	0	0
ENSG00000101782	RIOK3	RIO kinase 3	0.676384212350178	0.0752157605912731	0.0722296009305603	1.00067314589604	-0.101875428074029	0.203884159300023	0	0	0	1	0	0
ENSG00000101849	TBL1X	transducin beta like 1 X-linked	-0.878384839054115	-0.603331606347781	-0.827224306088276	-1.59589020057146	-1.40952444781482	-1.60992155446861	0	0	0	1	1	1
ENSG00000101868	POLA1	DNA polymerase alpha 1, catalytic subunit	0.00384091351139537	-0.577290691852093	-0.233609171703781	-0.430173694052033	-1.10832737509247	-0.664680720051389	0	0	0	0	1	0
ENSG00000101888	NXT2	nuclear transport factor 2 like export factor 2	0.304161150684054	1.28453977875185	0.90847750666793	0.376079039980302	1.38723532034169	1.13648983749504	0	1	0	0	1	1
ENSG00000101892	ATP1B4	ATPase Na+/K+ transporting family member beta 4	0.459234300045534	0.0610630575777642	-0.0221150744883363	1.29789815998829	-0.0307471880812695	0.00579663973944011	0	0	0	1	0	0
ENSG00000101911	PRPS2	phosphoribosyl pyrophosphate synthetase 2	-0.559082926171423	-0.565943018700922	-0.52776962226404	-1.31665697674928	-1.02281746779673	-0.794431317182357	0	0	0	1	1	0
ENSG00000101916	TLR8	toll like receptor 8	-1.97953691135872	0.39362145977605	-0.125973453307091	-2.16794792671482	0.499828455908671	1.12902785059401	1	0	0	1	0	1
ENSG00000101945	SUV39H1	suppressor of variegation 3-9 homolog 1	-1.04180849558011	-0.881886824933163	-1.05503813704053	-1.12018978047927	-0.734311678891461	-0.652830573933831	1	0	1	1	0	0
ENSG00000101966	XIAP	X-linked inhibitor of apoptosis	0.890964142105212	0.802924105795824	0.652250952232644	1.25008957660914	0.857241444883714	1.22902350964731	0	0	0	1	0	1
ENSG00000101986	ABCD1	ATP binding cassette subfamily D member 1	0.560647749024728	0.00708952060304147	-0.0775638522724642	1.13958874337471	-0.244606108380805	-0.301751941127977	0	0	0	1	0	0
ENSG00000101997	CCDC22	coiled-coil domain containing 22	-0.638079991442071	-0.96511932576822	-0.671999585186852	-0.567701995744792	-1.09435985315279	-0.86657543078226	0	0	0	0	1	0
ENSG00000102024	PLS3	plastin 3	-1.84156572096131	-0.249520322538222	-2.05868738066602	0.279341531158105	1.77997651447343	0.0852427731714198	1	0	0	0	1	0
ENSG00000102032	RENBP	renin binding protein	-0.422319453618657	-1.14559840130864	-0.931840786281024	-0.207830449957086	-0.950591286921753	-0.395094958112209	0	1	0	0	0	0
ENSG00000102038	SMARCA1	SWI/SNF related, matrix associated, actin dependent regulator of chromatin, subfamily a, member 1	-0.653428861145606	1.17666170925493	0.011968299999876	0.910365832520561	3.27479431042971	2.75491384433891	0	1	0	0	1	1
ENSG00000102078	SLC25A14	solute carrier family 25 member 14	-0.408635664925236	-1.14534585300874	-0.610580442140698	-0.210773426664477	-0.225384817674841	0.041405605886625	0	1	0	0	0	0
ENSG00000102096	PIM2	Pim-2 proto-oncogene, serine/threonine kinase	1.0972948769623	3.36404051182019	3.08364534710863	1.26013818723376	2.53513093278616	3.73822135129655	1	1	1	1	1	1
ENSG00000102119	EMD	emerin	1.74855485504905	1.3847649243403	1.31744127377302	1.6474531586366301	0.547721610508791	0.740287335661344	1	1	1	1	0	0
ENSG00000102125	TAZ	tafazzin	-0.555162348862727	-0.607785182029929	-0.637091624947916	-1.04470081251717	-1.34264009614484	-1.08686014164217	0	0	0	1	1	1
ENSG00000102144	PGK1	phosphoglycerate kinase 1	0.902581879204881	0.396510380626798	0.573586204841265	1.43317557542593	0.165992638519023	0.361105030705028	0	0	0	1	0	0
ENSG00000102172	SMS	spermine synthase	1.07119693095547	2.19208105318697	1.50115301910786	1.13243244817322	1.91042892976825	1.89759897453349	1	1	1	1	1	1
ENSG00000102174	PHEX	phosphate regulating endopeptidase homolog X-linked	0.285748109942421	0.370913491505254	0.0987768390913066	0.396966050308343	1.13848087190405	1.10740831175919	0	0	0	0	1	1
ENSG00000102178	UBL4A	ubiquitin like 4A	-0.263991010220736	-1.49975909109463	-1.08808096972235	0.024278686816895	-1.44132933770839	-0.824520096932414	0	1	1	0	1	0
ENSG00000102181	CD99L2	CD99 molecule like 2	-0.650826084876523	-0.942951898392868	-0.814636637339669	-1.01547110251551	-0.963161305070557	-1.10006037457587	0	0	0	1	0	1
ENSG00000102218	RP2	RP2 activator of ARL3 GTPase	0.428451886490139	2.04973615812231	0.925472549471594	0.49691461732321	1.47537560077729	0.964908311484776	0	1	0	0	1	0
ENSG00000102221	JADE3	jade family PHD finger 3	-0.364795057540834	1.5048218515121	-0.0373943240131018	-0.981945020508411	0.756675466666494	0.188294504467289	0	1	0	0	0	0
ENSG00000102225	CDK16	cyclin dependent kinase 16	0.386706296696884	1.01406533437839	0.897550422174884	0.483947898735426	0.868659003572869	1.10255853749586	0	1	0	0	0	1
ENSG00000102226	USP11	ubiquitin specific peptidase 11	0.741893828928324	1.05323224911477	1.04060978085709	0.995617145769574	1.04696780542363	1.40169036492725	0	1	1	0	1	1
ENSG00000102265	TIMP1	TIMP metallopeptidase inhibitor 1	0.657124799107177	0.712909464974984	0.848002488865212	0.725789013644357	0.875581831836902	1.03933248270303	0	0	0	0	0	1
ENSG00000102312	PORCN	porcupine O-acyltransferase	-0.407839354994625	-0.425648841846506	-0.528923605910325	-1.49919755522151	-1.79513446416604	-1.86585292309984	0	0	0	1	1	1
ENSG00000102384	CENPI	centromere protein I	-0.383151393638377	-0.859647685029112	-0.495956490251861	-0.950565015333065	-1.58183340846789	-1.31697591531095	0	0	0	0	1	1
ENSG00000102393	GLA	galactosidase alpha	1.59088554677125	0.736825814264896	1.36384302086698	2.26549122322547	0.528637599639634	1.56137782579099	1	0	1	1	0	1
ENSG00000102445	RUBCNL	rubicon like autophagy enhancer	2.09823329992974	2.81605766596643	2.736517927453	2.04391466085057	3.6293840150836	3.59987066974934	1	1	1	1	1	1
ENSG00000102471	NDFIP2	Nedd4 family interacting protein 2	0.44153526196833	-0.241346639627187	0.301412662000372	1.51730057592982	0.67772085304345	0.955155749723258	0	0	0	1	0	0
ENSG00000102524	TNFSF13B	TNF superfamily member 13b	-0.517788954705474	1.14896913463334	-0.158562227064428	-0.895915906435377	0.864900884109613	-0.176230363059653	0	1	0	0	0	0
ENSG00000102531	FNDC3A	fibronectin type III domain containing 3A	1.94176484163147	0.54406290895174	1.01948553821081	0.897645728922811	-0.157157302720782	-0.591956355761649	1	0	1	0	0	0
ENSG00000102543	CDADC1	cytidine and dCMP deaminase domain containing 1	-1.13607773401875	-0.538900041982365	-0.965134926928087	-0.820786087029397	-0.249392324872353	-0.334328965146941	1	0	0	0	0	0
ENSG00000102554	KLF5	Kruppel like factor 5	1.84955206673198	2.16710213721137	2.05120446304678	2.10822345956152	0.43491111690484	1.16490636098313	1	1	1	1	0	1
ENSG00000102575	ACP5	acid phosphatase 5, tartrate resistant	-0.542523201037391	-1.24397871519094	-0.973844723715171	-1.11830224572812	-3.90217049077531	-3.11905171017141	0	1	0	1	1	1
ENSG00000102580	DNAJC3	DnaJ heat shock protein family (Hsp40) member C3	0.948679179567578	2.41044944011816	1.54710552973486	1.72425747736294	2.38146085243195	2.5623029421685	0	1	1	1	1	1
ENSG00000102683	SGCG	sarcoglycan gamma	0.177303126132386	-1.01260384411251	-0.389956450789922	0.892382527278352	-1.3712900425158	-0.463306952854307	0	1	0	0	1	0
ENSG00000102699	PARP4	poly(ADP-ribose) polymerase family member 4	-1.08325853509955	-0.344214433683886	-0.502560900662747	-0.836176685322665	-0.875207735841265	-0.570243129428426	1	0	0	0	0	0
ENSG00000102755	FLT1	fms related tyrosine kinase 1	4.97297331004916	4.53042950384229	4.96255385051846	5.69849485144323	3.37013125632124	5.64104717135669	1	1	1	1	1	1
ENSG00000102760	RGCC	regulator of cell cycle	4.44045134437504	0.678218078420008	1.94940480518504	5.09489303505878	-0.619473936994396	1.5013810554706	1	0	1	1	0	1
ENSG00000102780	DGKH	diacylglycerol kinase eta	-0.0528009931115909	1.13227579334814	0.67288301261578	0.981959449535679	0.611037641654475	1.61260730351514	0	1	0	0	0	1
ENSG00000102781	KATNAL1	katanin catalytic subunit A1 like 1	-0.264485293227962	-0.785974517135555	-0.910852982957935	0.479715627614556	-1.12141010969853	-0.641375783990518	0	0	0	0	1	0
ENSG00000102794	ACOD1	aconitate decarboxylase 1	-0.693517241899273	5.3306710176534	3.00704918157144	0.279676062746105	5.15778001600336	3.43417965176146	0	1	1	0	1	1
ENSG00000102804	TSC22D1	TSC22 domain family member 1	1.88700971987637	1.24967493397945	1.7075753776774	1.91014679764291	1.14173299838511	1.18928651786552	1	1	1	1	1	1
ENSG00000102871	TRADD	TNFRSF1A associated via death domain	-0.538376487791487	0.957190229601342	0.213974973964926	-0.253563280807708	1.0321407910388	0.826452349019065	0	0	0	0	1	0
ENSG00000102878	HSF4	heat shock transcription factor 4	-0.675950934929589	-0.75415857440773	-0.970301808582188	-1.05174063101099	-1.0844718322422	-0.980346669337948	0	0	0	1	1	0
ENSG00000102879	CORO1A	coronin 1A	-0.784203296771308	-1.05698127527397	-0.832065435749973	-1.57137376652102	-3.49508162240406	-2.89997453207593	0	1	0	1	1	1
ENSG00000102882	MAPK3	mitogen-activated protein kinase 3	-1.11591479517728	-1.29318467931759	-1.25045994033828	-2.23896528647908	-3.01973541146392	-2.62914202036008	1	1	1	1	1	1
ENSG00000102886	GDPD3	glycerophosphodiester phosphodiesterase domain containing 3	-1.87565597870626	-2.40997194727718	-2.39673224208263	-1.56873664184379	-1.90220604440977	-1.59091955598322	1	1	1	1	1	1
ENSG00000102893	PHKB	phosphorylase kinase regulatory subunit beta	-0.446872311855307	-0.553485258503611	-0.412264585157268	-0.835664650333391	-1.40193694573019	-1.04928432340998	0	0	0	0	1	1
ENSG00000102897	LYRM1	LYR motif containing 1	0.309202517587722	1.45262186426457	0.80705030115629	0.61090546563666	1.27631473267558	0.817859329621826	0	1	0	0	1	0
ENSG00000102908	NFAT5	nuclear factor of activated T cells 5	1.49995632081151	2.24390779731595	2.0013310265227	2.05159217487879	1.54512148452105	2.12417422206259	1	1	1	1	1	1
ENSG00000102921	AC026470.1	NEDD4 binding protein 1	0.334170816940939	1.94385108606023	1.51929523472506	0.817774369766714	1.50979370054743	1.47448478103962	0	1	1	0	1	1
ENSG00000102962	CCL22	C-C motif chemokine ligand 22	0.652690067810617	0.941632325821617	0.744056911447462	1.65378787993129	1.4223500255397	1.18362916863357	0	0	0	1	1	1
ENSG00000102967	DHODH	dihydroorotate dehydrogenase (quinone)	-0.94272053187256	-1.14101731123391	-0.963152080131781	-1.11177794909041	-0.621675898027418	-0.509469618606306	0	1	0	1	0	0
ENSG00000102981	PARD6A	par-6 family cell polarity regulator alpha	-0.736440806435772	-2.35299146052868	-1.41714286515769	-1.85038102428058	-3.40260236477945	-2.69032881524618	0	1	1	1	1	1
ENSG00000102984	ZNF821	zinc finger protein 821	-0.271747982898693	1.11544096333662	0.420693736698102	-0.20372099465495	1.38323393647646	1.7125263336286	0	1	0	0	1	1
ENSG00000103024	NME3	NME/NM23 nucleoside diphosphate kinase 3	-0.435427858628412	-0.370357748942429	-0.464403721625663	-1.63761251242838	-1.25069679954206	-1.51964396523093	0	0	0	1	1	1
ENSG00000103042	SLC38A7	solute carrier family 38 member 7	-0.54662232867498906	-1.09376788826596	-0.713915954479394	-0.336304552601435	-0.784595078384237	-0.38233477740632	0	1	0	0	0	0
ENSG00000103043	VAC14	Vac14, PIKFYVE complex component	0.00590803912800742	0.334874791477167	0.100722960014983	0.441745480807276	1.2910954385839	1.13120141759975	0	0	0	0	1	1
ENSG00000103047	TANGO6	transport and golgi organization 6 homolog	-1.02384700189778	-1.44521235568181	-0.859704511210896	-0.956801827867282	-0.879967353915518	-0.725913068848109	1	1	0	0	0	0
ENSG00000103056	SMPD3	sphingomyelin phosphodiesterase 3	-1.22051136877644	-1.59543854051769	-1.22435003839954	-2.04860657694922	-2.23132954643382	-2.07423818414496	1	1	1	1	1	1
ENSG00000103064	SLC7A6	solute carrier family 7 member 6	-0.693787810682429	-0.920185304819167	-0.533924380588358	-0.707354869925014	-1.0833885084234	-0.699214548506189	0	0	0	0	1	0
ENSG00000103066	PLA2G15	phospholipase A2 group XV	-1.21648972675334	-3.55553630043354	-2.51864818124085	-0.79981682036445	-3.62782434738877	-2.58561425966334	1	1	1	0	1	1
ENSG00000103145	HCFC1R1	host cell factor C1 regulator 1	-0.589319386116263	-0.981708597675934	-0.90221084504932	-0.781627520267787	-1.24108306565931	-1.00295827764959	0	0	0	0	1	1
ENSG00000103160	HSDL1	hydroxysteroid dehydrogenase like 1	-0.364569317174173	0.36225354703734	0.0896568172937871	0.0568061526862259	0.382822003546071	0.670576671876448	0	0	0	0	0	0
ENSG00000103168	TAF1C	TATA-box binding protein associated factor, RNA polymerase I subunit C	-0.473437700330604	0.0558374153857806	0.144234695337866	-0.133128096501521	0.364865061761874	0.686319776540943	0	0	0	0	0	0
ENSG00000103174	NAGPA	N-acetylglucosamine-1-phosphodiester alpha-N-acetylglucosaminidase	-0.721141592574274	-1.15358463233136	-0.883319328994822	-0.930003017406049	-1.11625804450208	-0.962760365960402	0	1	0	0	1	0
ENSG00000103187	COTL1	coactosin like F-actin binding protein 1	-0.126491488225779	-0.381633643983736	-0.275694665452875	-0.991984846708125	-1.79491215925161	-1.40363890691746	0	0	0	0	1	1
ENSG00000103196	CRISPLD2	cysteine rich secretory protein LCCL domain containing 2	0.399542700622687	-0.588269271882633	0.0490034017215237	1.00356692235213	-0.344364936680925	-0.301659007838789	0	0	0	1	0	0
ENSG00000103199	ZNF500	zinc finger protein 500	-1.08490416047835	-0.956441883216826	-1.07774338704419	-1.06355022390889	-0.710853612769476	-0.664184182450102	1	0	1	1	0	0
ENSG00000103202	NME4	NME/NM23 nucleoside diphosphate kinase 4	-0.599779749607286	-0.779545912404688	-0.658290179005424	-2.09557489640822	-2.16038601713708	-2.09268373622916	0	0	0	1	1	1
ENSG00000103222	ABCC1	ATP binding cassette subfamily C member 1	0.408499385378457	0.269489528054927	0.129299173128015	1.60166075579429	0.917739277448427	1.17322875079706	0	0	0	1	0	1
ENSG00000103227	LMF1	lipase maturation factor 1	0.0511017304012186	-0.0306225323270243	0.0434727411474521	-1.12189596785731	-1.12248303860386	-1.12417560500074	0	0	0	1	1	1
ENSG00000103245	CIAO3	cytosolic iron-sulfur assembly component 3	-1.01508580286188	-0.685055681988193	-0.80081207041394	-0.849893842528337	-0.506216576317884	-0.225977977007369	1	0	0	0	0	0
ENSG00000103253	HAGHL	hydroxyacylglutathione hydrolase like	-0.774720932725742	-1.31719188032628	-0.877926098441896	-1.02697405285258	-2.74129836176983	-1.91006685350365	0	1	0	1	1	1
ENSG00000103254	FAM173A	family with sequence similarity 173 member A	-0.703560324326026	-0.689294078390146	-0.580710721879025	-1.20646296928605	-0.728123904046383	-0.796336378254933	0	0	0	1	0	0
ENSG00000103257	SLC7A5	solute carrier family 7 member 5	4.01220420639381	4.72561967684008	4.25092971017696	4.47224215238489	5.1530785544053	4.83280402601977	1	1	1	1	1	1
ENSG00000103260	METRN	meteorin, glial cell differentiation regulator	-0.353958111658365	-0.766273734548755	-0.346458111193064	-1.12051856038877	-1.20873347431472	-1.02430011515409	0	0	0	1	1	1
ENSG00000103313	MEFV	MEFV innate immuity regulator, pyrin	-0.233530878765461	2.48956743562146	1.68415117464	0.0191445637433345	3.12033416469377	2.48815436125656	0	1	1	0	1	1
ENSG00000103319	EEF2K	eukaryotic elongation factor 2 kinase	-1.49282052591691	-0.68761319374698	-0.993143825109709	-1.4440723182497	-1.23929244055186	-0.257559883697103	1	0	0	1	1	0
ENSG00000103342	GSPT1	G1 to S phase transition 1	0.25397015807163	0.416812294000898	0.336557427799372	0.22382858757631	-0.117179126473174	0.282693149150981	0	0	0	0	0	0
ENSG00000103343	ZNF174	zinc finger protein 174	-1.47450837459488	-1.26433451566342	-1.59670579095967	-1.26482878581303	-0.739444227682753	-0.645035315891833	1	1	1	1	0	0
ENSG00000103351	CLUAP1	clusterin associated protein 1	-1.6810101743152	-2.03801474321964	-2.08349737251206	-1.43460429290439	-0.764746886266595	-1.04006117280923	1	1	1	1	0	1
ENSG00000103365	GGA2	golgi associated, gamma adaptin ear containing, ARF binding protein 2	-0.737198005879334	-1.94637393138949	-1.3235016112034	-1.30462393293611	-2.43153604634936	-2.03084927889577	0	1	1	1	1	1
ENSG00000103381	CPPED1	calcineurin like phosphoesterase domain containing 1	-1.18267374296503	-1.29759433781729	-1.11694324226186	-1.65095911642082	-1.76774955707294	-1.5046408534292	1	1	1	1	1	1
ENSG00000103472	RRN3P2		1.71123900634624	0.15676151925043	0.617385925335671	2.56676261069374	0.0872169666870929	0.527682763607618	1	0	0	1	0	0
ENSG00000103479	RBL2	RB transcriptional corepressor like 2	-0.844454663720797	-0.660950116583651	-0.616283671383236	-1.30823729202508	-1.33994653422905	-1.16859377431207	0	0	0	1	1	1
ENSG00000103489	XYLT1	xylosyltransferase 1	0.127176666745099	-0.650853237614225	-0.314631576518351	-0.590225475779514	-1.88531194431606	-1.29115858604171	0	0	0	0	1	1
ENSG00000103490	PYCARD	PYD and CARD domain containing	-1.42517133031929	-1.70110980229884	-1.56274506615563	-2.21838661724288	-3.87556175509045	-3.42958336336565	1	1	1	1	1	1
ENSG00000103495	MAZ	MYC associated zinc finger protein	-0.687357065633259	-1.96718425958347	-1.1795664515267	-0.698934739146094	-2.22379027771386	-1.46522753111508	0	1	1	0	1	1
ENSG00000103496	STX4	syntaxin 4	1.25991164015564	0.738517927065226	0.799159789209447	1.1016716346859	0.250785253743242	0.595895253427587	1	0	0	1	0	0
ENSG00000103502	CDIPT	CDP-diacylglycerol--inositol 3-phosphatidyltransferase	-1.19930333952215	-1.45027608577107	-1.34110188186698	-1.5816056159705	-1.13348026177756	-1.3342714466374	1	1	1	1	1	1
ENSG00000103507	BCKDK	branched chain ketoacid dehydrogenase kinase	0.11576739224461	-0.155234238588853	0.0651166330023977	0.25960187198825	-0.00235937821709428	0.211956902813948	0	0	0	0	0	0
ENSG00000103522	IL21R	interleukin 21 receptor	-1.78132241847692	-1.46962176926084	-1.05962404111963	-1.90327676035757	-2.05712626298527	-0.0941278930903037	1	1	1	1	1	0
ENSG00000103528	SYT17	synaptotagmin 17	-1.50603683361558	0.0244266924134837	-0.300211133579507	-1.39333114876217	0.106529628438005	0.498465743741395	1	0	0	1	0	0
ENSG00000103540	CCP110	centriolar coiled-coil protein 110	-1.54284180337569	-1.29134567179537	-1.31876847030538	-1.24943225707349	-0.869453337968409	-0.538163291103764	1	1	1	1	0	0
ENSG00000103550	KNOP1	lysine rich nucleolar protein 1	-1.46677185198599	-0.929895762200977	-1.12548086298854	-1.6633581078035	-1.01931087552431	-0.625934400494352	1	0	1	1	1	0
ENSG00000103569	AQP9	aquaporin 9	1.06791307232055	2.95560230701371	2.20199151262697	1.16283364800123	3.3373632286353	2.67373150910491	1	1	1	1	1	1
ENSG00000103653	CSK	C-terminal Src kinase	-1.70644397460649	-1.6692675098278	-1.21791826184896	-1.49290773008112	-1.28414623361198	-0.679701343392686	1	1	1	1	1	0
ENSG00000103657	HERC1	HECT and RLD domain containing E3 ubiquitin protein ligase family member 1	-0.726510605300736	-0.811173857274871	-0.574613347209454	-0.674473618142269	-1.04505251374461	-0.785370167172711	0	0	0	0	1	0
ENSG00000103707	MTFMT	mitochondrial methionyl-tRNA formyltransferase	-1.06169935591727	-1.00915698524348	-0.841148492205534	-0.956703868800442	-0.754137844390475	-0.673487569312527	1	1	0	0	0	0
ENSG00000103811	CTSH	cathepsin H	-0.148838734440619	-0.0803106606045646	0.135738737007419	-0.642643935860565	-0.554962062357795	-0.441260648451372	0	0	0	0	0	0
ENSG00000103855	CD276	CD276 molecule	2.82336505945586	2.28719634696784	1.96018434809905	3.15951837780905	2.88360361235806	2.23115532374124	1	1	1	1	1	1
ENSG00000103888	CEMIP	cell migration inducing hyaluronidase 1	0.953065112349194	0.136310356289519	0.798819123011277	1.75114806335768	3.60593410163781	3.45730235561463	0	0	0	1	1	1
ENSG00000103942	HOMER2	homer scaffold protein 2	0.997428980301664	-0.868917472388646	-0.460281077833261	0.284562347375413	-1.48856618981611	-1.33282451751976	0	0	0	0	1	1
ENSG00000103994	ZNF106	zinc finger protein 106	-0.419761311322059	-1.09384249581011	-0.340910238218146	-0.448203596605277	-0.865465172647014	-0.626127299422289	0	1	0	0	0	0
ENSG00000103995	CEP152	centrosomal protein 152	-1.29889705947991	-1.34257114323012	-1.5344032769495	-1.04239781925302	-0.956413616537385	-0.852560629573277	1	1	1	1	0	0
ENSG00000104043	ATP8B4	ATPase phospholipid transporting 8B4 (putative)	2.02207622694417	-0.33564013391124	0.0870295837222609	2.36672203241126	-0.686075747463694	0.0771680367841662	1	0	0	1	0	0
ENSG00000104047	DTWD1	DTW domain containing 1	-0.959168503949145	-1.56864474093233	-1.32262517892108	-1.12348578473485	-1.18679548615045	-1.01999789813033	0	1	1	1	1	1
ENSG00000104055	TGM5	transglutaminase 5	-0.620007681726371	-0.625972896278205	-0.732042465447577	-0.869807022409858	-1.05215291197727	-1.06731269524	0	0	0	0	1	1
ENSG00000104067	TJP1	tight junction protein 1	-0.332225522366125	0.682603881360051	0.935028389786926	0.629740015061349	1.55210658539476	2.48006360182953	0	0	0	0	1	1
ENSG00000104081	BMF	Bcl2 modifying factor	-3.56804178239639	-2.52711227930906	-3.22623388188026	-3.52942767425703	-3.01169409087024	-2.44496494829168	1	1	1	1	1	1
ENSG00000104112	SCG3	secretogranin III	0.0377638644679529	1.44616992432534	0.294224931016995	0.0700640971043965	2.59106170718365	0.356981172117427	0	1	0	0	1	0
ENSG00000104131	EIF3J	eukaryotic translation initiation factor 3 subunit J	0.841975673872645	1.04537365960948	0.882951611442132	1.11738626211644	0.68992223433225	1.0468389217102	0	1	0	1	0	1
ENSG00000104133	SPG11	SPG11 vesicle trafficking associated, spatacsin	-0.896494027374684	-0.615982240928255	-0.692116398477786	-1.00186076840497	-0.469926212689639	-0.495008307415179	0	0	0	1	0	0
ENSG00000104147	OIP5	Opa interacting protein 5	-0.92890040639792	-1.08354950094826	-0.810262038284453	-1.4394042049914	-1.63864410367188	-1.77064080590634	0	1	0	1	1	1
ENSG00000104213	PDGFRL	platelet derived growth factor receptor like	-0.299390612283548	2.39415711202199	1.40196829092969	-0.22391258539588	2.69998362283554	2.40893489710615	0	1	0	0	1	1
ENSG00000104219	ZDHHC2	zinc finger DHHC-type containing 2	-0.0174828070712744	-0.337658340428419	-0.185104976985351	-0.771201356422805	-1.13124358834555	-0.942231662320881	0	0	0	0	1	0
ENSG00000104228	TRIM35	tripartite motif containing 35	-1.28833442575675	-0.750755607400074	-0.979749057890694	-0.976771292464636	-0.33028726607437	-0.205628644169772	1	0	0	0	0	0
ENSG00000104231	ZFAND1	zinc finger AN1-type containing 1	-0.817656308230793	-1.09036100398071	-0.899925098999584	-1.03298168306711	-0.822285647444586	-0.681699951277575	0	1	0	1	0	0
ENSG00000104267	CA2	carbonic anhydrase 2	0.0497121607982452	-1.16533370125994	-0.275279661138198	0.0270799960798095	-3.0022266120809	-2.00255569137999	0	1	0	0	1	1
ENSG00000104290	FZD3	frizzled class receptor 3	-0.647728714436401	-0.906617931803736	-1.39576445816966	-0.687769769593506	-0.961861465635871	-1.00898807914849	0	0	1	0	0	1
ENSG00000104312	RIPK2	receptor interacting serine/threonine kinase 2	1.54091213712572	3.20744958258747	2.77667018016381	1.99915732045125	2.19937019286193	2.01447379451066	1	1	1	1	1	1
ENSG00000104320	NBN	nibrin	0.784437413738608	3.13774999716599	2.38906340536691	1.51037663878969	2.26690921206521	2.23058065545579	0	1	1	1	1	1
ENSG00000104361	NIPAL2	NIPA like domain containing 2	-0.261129991241359	-0.352099272662367	-0.294881566556478	-1.45209948790911	-1.08863688054635	-1.4995354554842	0	0	0	1	1	1
ENSG00000104368	PLAT	plasminogen activator, tissue type	-0.171335461974066	2.40447193257439	1.53698163036752	0.0993461631657357	1.56331655560225	1.7551633148711001	0	1	1	0	1	1
ENSG00000104375	STK3	serine/threonine kinase 3	-0.00374944775016548	0.521793663411851	0.132110237847864	0.392174324197828	1.30281035550451	0.937062737304929	0	0	0	0	1	0
ENSG00000104412	EMC2	ER membrane protein complex subunit 2	-0.411205258054731	-0.392728104347786	-0.426680306240653	-0.219739655382117	0.0723272798399679	0.192266566975345	0	0	0	0	0	0
ENSG00000104419	NDRG1	N-myc downstream regulated 1	1.55622263832751	0.339513323881609	0.385124251160565	2.19666570845641	0.675061346987432	0.892468510380466	1	0	0	1	0	0
ENSG00000104427	ZC2HC1A	zinc finger C2HC-type containing 1A	-1.42416458554671	-0.423255681373699	-1.1032235132638	-1.52787442470309	-1.23642908820305	-0.840753251515275	1	0	1	1	1	0
ENSG00000104432	IL7	interleukin 7	-0.591164700030887	1.88791705262486	1.18029588561196	-0.360533563375303	1.87927029916428	2.21616101046009	0	1	1	0	1	1
ENSG00000104447	TRPS1	transcriptional repressor GATA binding 1	0.409982731740138	-1.56025229463295	-0.451714475366	-0.654312870477553	-1.98220811151401	-1.64734769659142	0	1	0	0	1	1
ENSG00000104450	SPAG1	sperm associated antigen 1	1.03476391707184	1.94154982916364	1.27418126085854	0.326253967634677	1.43265094966645	1.06269854222847	1	1	1	0	1	1
ENSG00000104497	SNX16	sorting nexin 16	0.614054550596673	0.474898534194795	0.590550033582902	0.992810514999135	0.646669675236818	0.883319765457815	0	0	0	0	0	0
ENSG00000104549	SQLE	squalene epoxidase	1.22277441964716	0.57214306363884	0.69508583408145	1.03544238878628	-0.775167708187612	-0.443646123585135	1	0	0	1	0	0
ENSG00000104613	INTS10	integrator complex subunit 10	-0.790319782468795	-1.43785245002537	-1.24075108118197	-0.68620804734768	-0.924308315480407	-0.632735671005132	0	1	1	0	0	0
ENSG00000104635	SLC39A14	solute carrier family 39 member 14	-0.058794274155878	0.472284322197586	0.232471086095233	1.58442999934827	2.41180503326048	2.8895249827251	0	0	0	1	1	1
ENSG00000104643	MTMR9	myotubularin related protein 9	0.441931035063288	1.02263955782067	0.724057964009821	0.492908009014429	0.758442112376853	0.81166628809254	0	1	0	0	0	0
ENSG00000104660	LEPROTL1	leptin receptor overlapping transcript like 1	-0.897934044144339	-1.24093300625987	-0.94932700025114	-1.1477123616254301	-0.924579491592537	-1.01720191732539	0	1	0	1	0	1
ENSG00000104687	GSR	glutathione-disulfide reductase	0.400017906834831	-0.420038725333675	-0.117911004472644	1.41690810438257	-1.27354207926703	-0.43469606102106	0	0	0	1	1	0
ENSG00000104689	TNFRSF10A	TNF receptor superfamily member 10a	0.746489463811392	1.18654779166581	0.973698492887692	1.11903513942716	0.673633245294868	1.0427516813242	0	1	0	1	0	1
ENSG00000104695	PPP2CB	protein phosphatase 2 catalytic subunit beta	0.629699342730454	1.15749842899433	0.882570020077849	0.663118106288822	0.716421339587228	0.780165306025059	0	1	0	0	0	0
ENSG00000104722	NEFM	neurofilament medium	0.838537517323581	0.171346193797992	0.22672453855957	1.23835740666895	0.0920025990615045	0.191475413749366	0	0	0	1	0	0
ENSG00000104728	ARHGEF10	Rho guanine nucleotide exchange factor 10	-0.62695831861011	-1.21426770296672	-1.03519605747706	-0.316038648200875	-1.01071151311952	-0.856372728584287	0	1	1	0	1	0
ENSG00000104738	MCM4	minichromosome maintenance complex component 4	-1.07117148420478	-1.21121730963943	-1.08059892411356	-1.82277113574995	-1.4952134983649	-1.31806384013209	1	1	1	1	1	1
ENSG00000104763	ASAH1	N-acylsphingosine amidohydrolase 1	0.136686731581137	-0.340616477931163	-0.115415196390551	-0.108611183361	-1.27703033492739	-0.835574630296692	0	0	0	0	1	0
ENSG00000104765	BNIP3L	BCL2 interacting protein 3 like	0.785195611773653	-0.489544015850744	-0.319269699357235	1.29240605066205	-0.776659650189867	-0.13813984881755	0	0	0	1	0	0
ENSG00000104783	KCNN4	potassium calcium-activated channel subfamily N member 4	2.10835439843113	2.89204266390474	2.49258270726035	2.965936355766	2.98313624167186	3.34635798031162	1	1	1	1	1	1
ENSG00000104808	DHDH	dihydrodiol dehydrogenase	0.0677706070886633	-0.268484239925144	-0.222502875262273	0.265359044196401	-1.04471410816177	-0.682136979091361	0	0	0	0	1	0
ENSG00000104814	MAP4K1	mitogen-activated protein kinase kinase kinase kinase 1	-0.601267973162602	-0.281190217696659	-0.360124956437287	-2.00270713130471	-2.13921092499048	-2.07536570776515	0	0	0	1	1	1
ENSG00000104823	ECH1	enoyl-CoA hydratase 1	-0.568291002901774	-0.660744007748129	-0.587762830743916	-1.08741815354183	-1.46252547674888	-1.42255843908055	0	0	0	1	1	1
ENSG00000104825	NFKBIB	NFKB inhibitor beta	0.927034313923189	1.22565586261624	1.2003717451806	1.09400723821152	1.0385314783729	1.17065337524645	0	1	1	1	1	1
ENSG00000104835	SARS2	seryl-tRNA synthetase 2, mitochondrial	-0.90865789938372	-1.10191065433962	-0.802495254581021	-0.901155187427605	-0.588822976242205	-0.488614306758814	0	1	0	0	0	0
ENSG00000104856	RELB	RELB proto-oncogene, NF-kB subunit	0.669329388592974	0.981806130488402	1.00505233229745	0.61180279755823	1.13158411516511	0.991034136722495	0	0	1	0	1	0
ENSG00000104863	LIN7B	lin-7 homolog B, crumbs cell polarity complex component	-1.41582067232225	-2.40910200576914	-1.97174216677052	-1.69451289530034	-2.90776645306337	-2.22483003796001	1	1	1	1	1	1
ENSG00000104881	PPP1R13L	protein phosphatase 1 regulatory subunit 13 like	-0.183113697033026	-1.01508668918005	-0.489356558783213	0.291112974182659	-0.624141335059114	-0.348209251064723	0	1	0	0	0	0
ENSG00000104884	ERCC2	ERCC excision repair 2, TFIIH core complex helicase subunit	-1.09010347267213	-1.47760636932541	-1.17126685367007	-1.73788956298461	-1.85082131017738	-1.55697633510234	1	1	1	1	1	1
ENSG00000104885	DOT1L	DOT1 like histone lysine methyltransferase	2.88110700264446	2.77144929491321	2.54601484502738	3.28466043563453	2.04695197794522	2.28330738826076	1	1	1	1	1	1
ENSG00000104889	RNASEH2A	ribonuclease H2 subunit A	-1.0697272013216	-0.981360987657124	-0.942037653093153	-1.71192456518498	-1.26298821651812	-1.50117112249909	1	0	0	1	1	1
ENSG00000104894	CD37	CD37 molecule	-0.298053672130765	-0.503645750050721	-0.425617872950662	-1.38497338346585	-1.97847741692672	-1.70660646924737	0	0	0	1	1	1
ENSG00000104903	LYL1	LYL1 basic helix-loop-helix family member	-1.9212717250469	-3.75260106234302	-2.75466852436326	-1.70895787696309	-2.95138445671553	-2.12465300125065	1	1	1	1	1	1
ENSG00000104907	TRMT1	tRNA methyltransferase 1	-0.512367347574363	-0.571228879313885	-0.390418767631458	-1.02463555822789	-1.3852021489691	-0.97922019622574	0	0	0	1	1	0
ENSG00000104915	STX10	syntaxin 10	-1.54161456784733	-2.18309220079609	-1.8459097747679	-2.26550790483787	-3.50418579864748	-2.98834736235484	1	1	1	1	1	1
ENSG00000104946	TBC1D17	TBC1 domain family member 17	-0.847531333863906	-1.2036920895394	-1.17049413102792	-0.954529798070046	-1.63439979618998	-1.3293600691944	0	1	1	0	1	1
ENSG00000104951	IL4I1	interleukin 4 induced 1	0.0393581390306552	0.664350712497333	0.660475209425728	0.367982754301085	0.909529036208075	0.696699724832947	0	0	0	0	0	0
ENSG00000104972	LILRB1	leukocyte immunoglobulin like receptor B1	-0.722636010272446	0.313459099777158	0.22925803559485	-0.534029382708866	1.49505562257593	1.40664394619013	0	0	0	0	1	1
ENSG00000104974	LILRA1	leukocyte immunoglobulin like receptor A1	-1.040228146308	-0.0828096965807642	-0.202546360698141	-1.19702634062693	1.18274162690549	0.951733812222787	1	0	0	1	1	0
ENSG00000104976	SNAPC2	small nuclear RNA activating complex polypeptide 2	-0.742678311386338	-1.41753001298176	-1.1567593780971	-0.969264807501136	-1.61611202253184	-1.1759967184517	0	1	1	0	1	1
ENSG00000104983	CCDC61	coiled-coil domain containing 61	-0.738943991069836	-0.768113530951338	-0.598893818122184	-1.00054130455173	-0.527372390771962	-0.591002366747553	0	0	0	1	0	0
ENSG00000104998	IL27RA	interleukin 27 receptor subunit alpha	-0.558684939137349	-2.24461022077074	-0.883862619668268	-0.271419218832125	-3.37647723555603	-2.08736803803804	0	1	0	0	1	1
ENSG00000105011	ASF1B	anti-silencing function 1B histone chaperone	-1.38865302915062	-1.8682180970231	-1.1197328200532	-1.57942994929566	-2.54303652759446	-2.31843669452666	1	1	1	1	1	1
ENSG00000105048	TNNT1	troponin T1, slow skeletal type	-0.321722053406993	-0.706353022999094	-0.464287664181548	-1.65719303568185	-2.86699708251881	-2.22860290026542	0	0	0	1	1	1
ENSG00000105072	C19orf44	chromosome 19 open reading frame 44	-1.10392168727145	-1.14950535807379	-1.13386839501353	-1.05822683521761	-0.402752538924154	-0.435981930376717	1	1	1	1	0	0
ENSG00000105088	OLFM2	olfactomedin 2	0.912919542319905	0.19947475259425	0.256994954756132	1.91175703131092	-0.191442433255585	0.27882999350244	0	0	0	1	0	0
ENSG00000105122	RASAL3	RAS protein activator like 3	-0.474451717235721	-1.55193283414323	-0.406734996162809	-0.42452568209394	-1.31740065709014	-0.739708775951652	0	1	0	0	1	0
ENSG00000105131	EPHX3	epoxide hydrolase 3	0.412214176990565	-0.537765041451783	-0.143907093268929	0.523571921170598	-1.62132486312992	-1.04368934055164	0	0	0	0	1	1
ENSG00000105135	ILVBL	ilvB acetolactate synthase like	0.31092433067313	-0.275431202260868	0.0941680901962705	0.0860889797589793	-1.16151739643366	-0.494564767417589	0	0	0	0	1	0
ENSG00000105136	ZNF419	zinc finger protein 419	-1.18013078055706	-0.879708859093188	-1.1643555099109	-0.712626781523129	-0.193505748559581	-0.188588788439668	1	0	1	0	0	0
ENSG00000105137	SYDE1	synapse defective Rho GTPase homolog 1	-0.573852862848096	1.32632311946829	0.260582840477964	0.0779012805176336	2.96667962914081	2.98898362744897	0	1	0	0	1	1
ENSG00000105204	DYRK1B	dual specificity tyrosine phosphorylation regulated kinase 1B	-0.707908705101753	-0.984087064575043	-1.07256983942193	-0.517065371324707	-0.875614390211205	-0.652291194186031	0	0	1	0	0	0
ENSG00000105220	GPI	glucose-6-phosphate isomerase	0.576443203168416	-0.0407902862471819	0.027783486305562	1.25689609456271	-0.733121223326109	-0.333827039733375	0	0	0	1	0	0
ENSG00000105227	PRX	periaxin	-1.06698603549897	-2.11533089655173	-1.90667626437681	-0.706718820513669	-2.28918439627615	-1.83586601312614	1	1	1	0	1	1
ENSG00000105245	NUMBL	NUMB like endocytic adaptor protein	0.364614203340619	-1.23069447562974	-0.923781360908213	1.16421384924411	-1.10364221828614	-0.495301412635333	0	1	0	1	1	0
ENSG00000105246	EBI3	Epstein-Barr virus induced 3	0.240417682384318	3.77026320088904	2.06088761733072	1.04545798461667	4.92385317809034	3.96879775273426	0	1	1	0	1	1
ENSG00000105254	TBCB	tubulin folding cofactor B	-0.199729962150215	0.0578336805729313	0.00608058749020313	-1.0598387831291	-0.596240421172529	-0.664608720584387	0	0	0	1	0	0
ENSG00000105281	SLC1A5	solute carrier family 1 member 5	-0.918013657128698	-1.80058476089011	-1.43646836565458	-0.193461848533589	-2.27767070632603	-1.6630704625832	0	1	1	0	1	1
ENSG00000105327	BBC3	BCL2 binding component 3	-1.95595928374514	-0.973021580343492	-1.56547910391409	-1.34146590874417	-1.27759459749283	-1.69585845981878	1	0	1	1	1	1
ENSG00000105329	TGFB1	transforming growth factor beta 1	0.917960495865698	-0.249928503588961	0.448942389633812	1.34751097907711	-0.968589537544055	-0.0891338756666808	0	0	0	1	0	0
ENSG00000105339	DENND3	DENN domain containing 3	-0.218535119109221	0.399048030844322	0.347008058988157	0.197272260559422	0.604892070476442	0.821067366930229	0	0	0	0	0	0
ENSG00000105352	CEACAM4	carcinoembryonic antigen related cell adhesion molecule 4	-0.184376499484822	-0.459733862680897	-0.499241134476862	-1.70626131113853	-1.22080627403068	-1.14663967654488	0	0	0	1	1	1
ENSG00000105371	ICAM4	intercellular adhesion molecule 4 (Landsteiner-Wiener blood group)	2.24112112540269	1.43090326700827	1.6766231590091	2.03483821168223	0.684400303862866	0.898767189304213	1	1	1	1	0	0
ENSG00000105376	ICAM5	intercellular adhesion molecule 5	2.07576428262809	-0.474592963905692	-0.138265927401506	2.44843415872515	-0.804825288283348	-0.184694025560043	1	0	0	1	0	0
ENSG00000105383	CD33	CD33 molecule	-1.36037033455121	-0.846563609126357	-1.03804061036543	-1.61720951151364	-0.546477746325774	-0.799117349690761	1	0	1	1	0	0
ENSG00000105401	CDC37	cell division cycle 37	0.584745463896203	0.351739687547334	0.488746263249526	1.33576029857278	0.398051521731606	0.776033055938754	0	0	0	1	0	0
ENSG00000105429	MEGF8	multiple EGF like domains 8	-0.853381751827457	-0.898715761387792	-0.709824853334851	-1.31773681630001	-1.53313936062974	-1.39131423886906	0	0	0	1	1	1
ENSG00000105447	GRWD1	glutamate rich WD repeat containing 1	0.653853303162782	1.16399134871069	1.24467000495718	0.346136147825408	0.37383876941019	0.675839888119073	0	1	1	0	0	0
ENSG00000105464	GRIN2D	glutamate ionotropic receptor NMDA type subunit 2D	-1.09717339510636	-1.29707015007898	-1.17208133079872	-1.61575106255947	-1.49946684252224	-1.36968807212705	1	1	1	1	1	1
ENSG00000105472	CLEC11A	C-type lectin domain containing 11A	0.108252482804108	0.0933143827732373	0.0658198407646327	-1.00337000940961	-1.09160361603089	-1.12789828755778	0	0	0	1	1	1
ENSG00000105486	LIG1	DNA ligase 1	-0.344376039642309	-0.0318851992585936	-0.378169920242142	-0.469886469256914	-1.63458364396776	-1.32962057055755	0	0	0	0	1	1
ENSG00000105501	SIGLEC5	sialic acid binding Ig like lectin 5	-0.579829892380357	0.0249625456198808	0.0811215604187434	-0.39533849395172	1.08675964372182	0.465195408922024	0	0	0	0	1	0
ENSG00000105509	HAS1	hyaluronan synthase 1	2.61765985688861	5.32761968820751	4.90408695886259	2.45207941935406	5.7859410101343	5.72340974172807	1	1	1	1	1	1
ENSG00000105514	RAB3D	RAB3D, member RAS oncogene family	-3.01869855599849	-4.34342927510117	-3.4936670137548	-2.60734034469846	-3.07981580060477	-2.79698292611548	1	1	1	1	1	1
ENSG00000105516	DBP	D-box binding PAR bZIP transcription factor	-3.26309045643446	-4.14488814111027	-3.91318392264189	-3.44526787546238	-4.36187869559784	-4.26678505015142	1	1	1	1	1	1
ENSG00000105519	CAPS	calcyphosine	-1.47967930330999	-1.60321168536779	-1.65954923469071	-1.51259726785062	-1.48682216825689	-1.37049945401538	1	1	1	1	1	1
ENSG00000105520	PLPPR2	phospholipid phosphatase related 2	-0.481500540685176	-0.948255675664258	-0.459162118689587	-0.607816021995426	-1.61206651170183	-0.92860623714775	0	0	0	0	1	0
ENSG00000105552	BCAT2	branched chain amino acid transaminase 2	-0.906615890601139	-1.24858765001656	-1.03840001039437	-1.57562353911962	-1.79963952687262	-1.70919937262578	0	1	1	1	1	1
ENSG00000105559	PLEKHA4	pleckstrin homology domain containing A4	-0.866272416949279	2.06633761119279	0.615012178146569	-0.328815419673346	1.23032997429033	1.13039366280505	0	1	0	0	1	1
ENSG00000105607	GCDH	glutaryl-CoA dehydrogenase	-0.836861782978708	-0.804995951344784	-0.756546412258026	-1.20695800891794	-0.570391591258541	-0.616082420715567	0	0	0	1	0	0
ENSG00000105609	LILRB5	leukocyte immunoglobulin like receptor B5	-0.730223560402243	-0.771583328014355	-0.586294523451757	-1.9611680180384	-1.22005110261364	-1.06736574674004	0	0	0	1	1	1
ENSG00000105610	KLF1	Kruppel like factor 1	-2.16032284866281	-2.45461038224884	-2.15059639085362	-2.260975499797	-2.09982592346496	-1.50670181522758	1	1	1	1	1	1
ENSG00000105612	DNASE2	deoxyribonuclease 2, lysosomal	-1.28452500251394	-2.24999551902332	-1.63777498849478	-2.50494708805897	-2.73671088721046	-2.23126173667726	1	1	1	1	1	1
ENSG00000105639	JAK3	Janus kinase 3	-0.406771184808288	0.199455055991807	0.0994168209795816	0.0383157010634376	1.928855301244	1.49308758916471	0	0	0	0	1	1
ENSG00000105643	ARRDC2	arrestin domain containing 2	-0.62773332593114906	-1.98890226637861	-1.57620990309626	-0.648192271789519	-1.70481889301103	-1.46971295459178	0	1	1	0	1	1
ENSG00000105649	RAB3A	RAB3A, member RAS oncogene family	-1.00835966529204	-1.03776548986154	-1.05488374403721	-1.18107425121778	-1.1120686724265	-1.2114476963899	1	1	1	1	1	1
ENSG00000105655	ISYNA1	inositol-3-phosphate synthase 1	0.256688859707093	0.154797880077027	0.112168341515267	1.07937404426168	0.928227961815719	1.21875910924568	0	0	0	1	0	1
ENSG00000105656	ELL	elongation factor for RNA polymerase II	0.469314513091457	1.51630638462742	0.786415628524792	1.03816319907618	2.12861428338043	2.32292612953391	0	1	0	1	1	1
ENSG00000105672	ETV2	ETS variant 2	-0.733399772523613	-0.602226571243832	-0.594332663245162	-0.866369203060487	-1.19445655625021	-0.587858029463792	0	0	0	0	1	0
ENSG00000105695	MAG	myelin associated glycoprotein	0.437711541589661	-1.51306312558291	-0.90667298078539	1.85874972778675	-1.56146070083608	-1.01890443716319	0	1	0	1	1	1
ENSG00000105697	HAMP	hepcidin antimicrobial peptide	-0.457109231969284	-0.804349647818976	-0.660778141236097	0.0776172220453623	0.795032598995032	1.48587710371602	0	0	0	0	0	1
ENSG00000105699	LSR	lipolysis stimulated lipoprotein receptor	-0.0904613472928599	-0.904038164361527	-0.530205559636346	0.648404669700106	-1.1403756448169	-0.47451649297379	0	0	0	0	1	0
ENSG00000105707	HPN	hepsin	-0.369986253642663	2.92161115691397	1.76616185112474	1.40478753162951	5.2047312298137	4.66683974128122	0	1	1	1	1	1
ENSG00000105711	SCN1B	sodium voltage-gated channel beta subunit 1	1.19892100836154	4.51232189038487	3.52599269055693	1.70553759991948	4.97405536047163	4.36906135883715	1	1	1	1	1	1
ENSG00000105717	PBX4	PBX homeobox 4	2.63545506457918	2.32249888679864	2.28592859797497	3.13645753133296	2.31931347525545	2.91908109886356	1	1	1	1	1	1
ENSG00000105722	ERF	ETS2 repressor factor	0.182668121295128	-1.46790999803641	-0.651831970765834	0.407600197506556	-0.868428752844026	-0.377012536019115	0	1	0	0	0	0
ENSG00000105738	SIPA1L3	signal induced proliferation associated 1 like 3	-0.768838061698817	-0.948070496344	-0.884148209970657	-1.50185205354433	-1.36137697956331	-1.55195477455714	0	0	0	1	1	1
ENSG00000105750	ZNF85	zinc finger protein 85	-0.624725668944466	-0.87826986394476	-0.695455017525723	-1.14610486573917	-0.94207906201805	-1.07072517483656	0	0	0	1	0	1
ENSG00000105771	SMG9	SMG9 nonsense mediated mRNA decay factor	0.872275562699956	1.52829428497418	1.33801168585316	1.14275839125885	1.21132658252677	1.2577604829598	0	1	1	1	1	1
ENSG00000105808	RASA4	RAS p21 protein activator 4	-0.876273586436106	-1.07432422944324	-0.878221805542121	-0.837912708943572	-1.21477233284715	-0.950781844624465	0	1	0	0	1	0
ENSG00000105810	CDK6	cyclin dependent kinase 6	-0.680231061860189	0.445452597027033	0.323907316734672	-0.682847757647551	-2.29207451770687	0.205773604325057	0	0	0	0	1	0
ENSG00000105825	TFPI2	tissue factor pathway inhibitor 2	0.587730860763909	2.48479357771717	1.66046928102066	2.77443825513583	2.96272370185848	3.03474526798001	0	1	1	1	1	1
ENSG00000105829	BET1	Bet1 golgi vesicular membrane trafficking protein	-0.135141563137579	1.08099066659151	0.534882960353988	0.0547026060449315	0.635290047664484	0.818592176096101	0	1	0	0	0	0
ENSG00000105835	NAMPT	nicotinamide phosphoribosyltransferase	1.7543950078526	3.59971090694422	3.11777377780055	2.10747533719328	4.2195540464882	4.03098433624666	1	1	1	1	1	1
ENSG00000105849	TWISTNB	TWIST neighbor	1.16153775783034	2.88959344664511	1.92909082574679	0.613230234017967	2.913409421713	2.26998441992291	1	1	1	0	1	1
ENSG00000105851	PIK3CG	phosphatidylinositol-4,5-bisphosphate 3-kinase catalytic subunit gamma	-1.14238442546882	-2.10092719021557	-0.915214130762892	-1.60931717871577	-2.37388218715996	-2.02675197277719	1	1	0	1	1	1
ENSG00000105854	PON2	paraoxonase 2	-0.582859517926608	-0.399419647718702	-0.43144700235119	-1.63819619269703	-1.70167678547653	-1.65376894644318	0	0	0	1	1	1
ENSG00000105855	ITGB8	integrin subunit beta 8	0.987018288654672	3.94035376397107	2.6912338215513	1.67518168344227	4.62688898134466	3.89867051975398	0	1	1	1	1	1
ENSG00000105856	HBP1	HMG-box transcription factor 1	0.361472699807604	0.949030516237856	0.669852992702868	0.33109945893535	0.100300845788134	0.132664197828172	0	0	0	0	0	0
ENSG00000105865	DUS4L	dihydrouridine synthase 4 like	-0.742304547073308	-0.940898759510881	-0.958913496400882	-1.12801063440229	-0.882120491238663	-0.706859429987799	0	0	0	1	0	0
ENSG00000105875	WDR91	WD repeat domain 91	-0.519884330454265	-2.18962289369327	-1.7323383276381	-0.629541614907242	-2.46380581815524	-1.81508850263224	0	1	1	0	1	1
ENSG00000105889	STEAP1B	STEAP family member 1B	0.145116738495242	0.202899631055338	-0.00189914807589556	-0.231368017088895	2.87318348827095	3.07996555925078	0	0	0	0	1	1
ENSG00000105928	GSDME	gasdermin E	0.316275326446855	1.10328907187507	0.47747157881682	0.768133802228771	0.638797029912736	0.469453569918935	0	1	0	0	0	0
ENSG00000105939	ZC3HAV1	zinc finger CCCH-type containing, antiviral 1	-0.0126420539816613	3.52026635883967	1.01429089715341	0.177360491218513	1.85377040255284	0.559655111977089	0	1	1	0	1	0
ENSG00000105948	TTC26	tetratricopeptide repeat domain 26	-0.828835974933882	1.5202802306649	-0.513980024419904	-0.523222728219679	1.6151960132082	0.193122175561025	0	1	0	0	1	0
ENSG00000105963	ADAP1	ArfGAP with dual PH domains 1	-0.314761274624772	0.266311141056887	0.352364509530138	-0.265421886295054	-0.72073985596579	-0.131067372785499	0	0	0	0	0	0
ENSG00000105974	CAV1	caveolin 1	0.773289365021815	0.717124033686835	0.0926441108250312	2.31315641831909	1.7347018482774	1.4411871684972	0	0	0	1	1	1
ENSG00000105976	MET	MET proto-oncogene, receptor tyrosine kinase	2.63128858875498	2.73881284386333	2.17067831206374	3.6156441188442	4.27215229798504	3.69710493838986	1	1	1	1	1	1
ENSG00000105993	DNAJB6	DnaJ heat shock protein family (Hsp40) member B6	0.867166762045695	2.11438943781093	1.41209635485329	1.20486685118514	1.72350721825757	1.39123869977524	0	1	1	1	1	1
ENSG00000106003	LFNG	LFNG O-fucosylpeptide 3-beta-N-acetylglucosaminyltransferase	-0.415664673070916	-1.31047475061308	-0.672140208367362	-0.270671749481971	-0.882427822167913	-0.334780964387008	0	1	0	0	0	0
ENSG00000106004	HOXA5	homeobox A5	0.402138039466463	2.21385434504082	0.994746633450297	0.42483779254608	1.44754640458011	1.64638598671403	0	1	0	0	1	1
ENSG00000106009	BRAT1	BRCA1 associated ATM activator 1	-1.18701668333351	-1.87622241494867	-1.38846619653416	-1.14254869148732	-1.26269992079787	-1.12644999716599	1	1	1	1	1	1
ENSG00000106012	IQCE	IQ motif containing E	-1.15818112407016	-2.59985753041872	-2.08581419013567	-1.65291756790965	-1.98968551049715	-1.97981921030099	1	1	1	1	1	1
ENSG00000106018	VIPR2	vasoactive intestinal peptide receptor 2	0.442498815600474	-0.0018070181441591	0.0825733104833893	1.44406838139389	-0.00144864677024202	0.185913898590932	0	0	0	1	0	0
ENSG00000106034	CPED1	cadherin like and PC-esterase domain containing 1	-0.807750096614459	-0.61673150654942	-0.41170813853394	-2.55561639558067	-2.86511509636227	-2.25000294337847	0	0	0	1	1	1
ENSG00000106049	HIBADH	3-hydroxyisobutyrate dehydrogenase	-0.849199834327867	-1.0955981636725	-0.975837975751965	-1.08481780057969	-1.18200675832676	-1.27071765227906	0	1	0	1	1	1
ENSG00000106069	CHN2	chimerin 2	0.786974613937943	-1.6158085848792	-0.549412916009678	-2.04632074145553	-3.11118156058605	-2.43200584265646	0	1	0	1	1	1
ENSG00000106070	GRB10	growth factor receptor bound protein 10	-0.152628143973877	0.608065151427986	-0.238282399942369	-0.627869996982658	1.14743163193457	-0.270546007861844	0	0	0	0	1	0
ENSG00000106077	ABHD11	abhydrolase domain containing 11	-0.884209013259329	-1.29059095335844	-0.81486038612414	-0.844028240490317	-1.12755633910444	-0.872712451814369	0	1	0	0	1	0
ENSG00000106089	STX1A	syntaxin 1A	1.95292286774666	0.652711842499471	0.805816681527639	2.24139043791467	1.41675548426409	1.7044382894552	1	0	0	1	1	1
ENSG00000106100	NOD1	nucleotide binding oligomerization domain containing 1	-1.88098885325196	0.779423457231161	-0.720425542885381	-1.35103800267416	1.55804643541499	1.01616899335704	1	0	0	1	1	1
ENSG00000106105	GARS	glycyl-tRNA synthetase	0.88511912437023	0.464229764880811	0.501139291206216	1.55509282579809	0.547724747690736	0.883248508485556	0	0	0	1	0	0
ENSG00000106123	EPHB6	EPH receptor B6	-1.20679567019212	-1.32195278984907	-1.17967118787864	-1.63035306090758	-3.01639412767086	-2.42927299825322	1	1	1	1	1	1
ENSG00000106144	CASP2	caspase 2	-1.922231793243	-2.60887493251401	-2.45826719843776	-1.68846042229395	-1.89558946413638	-1.99187283061858	1	1	1	1	1	1
ENSG00000106178	CCL24	C-C motif chemokine ligand 24	0.594661824691152	-0.176865315662571	0.415641236633265	1.45484595025985	-0.576960357625234	0.171748420860994	0	0	0	1	0	0
ENSG00000106211	HSPB1	heat shock protein family B (small) member 1	0.281349715047549	-0.805110667158467	-0.222802600365938	0.0536944501787388	-1.99801313523783	-1.3379146307439	0	0	0	0	1	1
ENSG00000106258	CYP3A5	cytochrome P450 family 3 subfamily A member 5	-1.79741422373257	0.858273190197474	-0.169471266152509	0.513700144715913	3.03688355250513	2.94870063925892	0	0	0	0	1	1
ENSG00000106266	SNX8	sorting nexin 8	1.69704584528833	0.480885327368976	0.98382348566249	1.6113130454221	-0.424524719367552	0.384382750730585	1	0	0	1	0	0
ENSG00000106268	NUDT1	nudix hydrolase 1	-0.0671986403638511	-0.217218760184436	-0.0877491153406167	-1.30755831829304	-1.66309487865069	-1.46489237880552	0	0	0	1	1	1
ENSG00000106290	TAF6	TATA-box binding protein associated factor 6	-1.02190680304053	-1.25623889623739	-1.15422904521914	-1.00143148136913	-0.525585114293204	-0.549612135501604	1	1	1	1	0	0
ENSG00000106305	AIMP2	aminoacyl tRNA synthetase complex interacting multifunctional protein 2	-0.015684696155948	0.570063650334919	0.330692708346279	-0.112535710640609	0.439202588681406	0.551084522069643	0	0	0	0	0	0
ENSG00000106330	MOSPD3	motile sperm domain containing 3	-0.568755620752215	-0.76873138363876	-0.668955119388218	-1.52422570129109	-1.81206155726897	-1.58350551458669	0	0	0	1	1	1
ENSG00000106341	PPP1R17	protein phosphatase 1 regulatory subunit 17	1.44849620420605	3.52928377467866	3.41754918125404	0.880787341020099	5.20961038272899	4.43389020321932	1	1	1	0	1	1
ENSG00000106346	USP42	ubiquitin specific peptidase 42	0.00438718965528848	1.3246090969129	0.871778996608821	0.285533197598509	0.661066094401911	0.941277817400487	0	1	0	0	0	0
ENSG00000106348	IMPDH1	inosine monophosphate dehydrogenase 1	-0.865092745350704	-0.531792420549413	-0.579674321807626	-1.42710360919526	-0.73395644755355	-0.667544470066507	0	0	0	1	0	0
ENSG00000106351	AGFG2	ArfGAP with FG repeats 2	-1.41023922340679	-1.26245312940092	-1.37596916344206	-1.23891027735857	-1.26187345005675	-1.1676536590033	1	1	1	1	1	1
ENSG00000106366	SERPINE1	serpin family E member 1	2.88637213498588	2.16274502841563	2.42104567779205	4.21957024928153	1.69608427372559	2.97569642799052	1	1	1	1	1	1
ENSG00000106367	AP1S1	adaptor related protein complex 1 subunit sigma 1	-0.365536653840562	-0.902138036404723	-0.58681844412806	-0.703756769676201	-1.09269139867248	-0.887544595423501	0	0	0	0	1	0
ENSG00000106392	C1GALT1	core 1 synthase, glycoprotein-N-acetylgalactosamine 3-beta-galactosyltransferase 1	-0.435193451768201	-0.330374358581705	-0.0377367832121578	-0.588010372467733	-0.722332693818088	-0.295567876977698	0	0	0	0	0	0
ENSG00000106415	GLCCI1	glucocorticoid induced 1	-1.44964541160662	-1.75236544698049	-1.74132591826551	-1.28304860645721	-2.30841039403428	-2.21167651212935	1	1	1	1	1	1
ENSG00000106460	TMEM106B	transmembrane protein 106B	-1.08963557663913	-1.2035224557973	-1.11366810154185	-1.43903877258725	-0.783523042683371	-1.01531277369398	1	1	1	1	0	1
ENSG00000106462	EZH2	enhancer of zeste 2 polycomb repressive complex 2 subunit	0.231706467879311	2.58158402630298	1.14445576429803	0.831201189692061	2.39054253649461	1.69097178754967	0	1	1	0	1	1
ENSG00000106477	CEP41	centrosomal protein 41	-0.97706208449327	-1.51963847404408	-1.3281557431566	-1.24439424859948	-1.22186084055106	-1.17470202151044	0	1	1	1	1	1
ENSG00000106479	ZNF862	zinc finger protein 862	-1.58103287494294	-1.83580540005622	-1.60288601725891	-1.63807496312607	-1.15032070316902	-1.13823969101603	1	1	1	1	1	1
ENSG00000106524	ANKMY2	ankyrin repeat and MYND domain containing 2	-0.963221877807031	-1.252678183519	-1.15975954457037	-1.07290759597505	-1.43237161092694	-1.07380240972691	0	1	1	1	1	1
ENSG00000106560	GIMAP2	GTPase, IMAP family member 2	-2.25963922860936	-1.41863648991564	-1.33905719573287	-2.15599754648954	-1.59944397667083	-1.59902151752743	1	1	1	1	1	1
ENSG00000106565	TMEM176B	transmembrane protein 176B	-0.0224677767441897	-0.0508932614421104	0.0126232723880572	-1.02977882869952	-0.981292148986995	-0.945430432662142	0	0	0	1	0	0
ENSG00000106571	GLI3	GLI family zinc finger 3	1.70513642817012	0.90674513602354	0.716250499539792	2.05298338414783	1.59088103467043	2.03953292686756	1	0	0	1	1	1
ENSG00000106591	MRPL32	mitochondrial ribosomal protein L32	0.0481104626747835	0.855594850922324	0.369153633979783	0.223700889836275	0.719321139411788	0.858410673961212	0	0	0	0	0	0
ENSG00000106603	COA1	cytochrome c oxidase assembly factor 1 homolog	-0.546116200246193	1.06562781326409	-0.22845955862251	-0.935745623603102	1.79640036661442	0.234929836571525	0	1	0	0	1	0
ENSG00000106605	BLVRA	biliverdin reductase A	-0.649393085709593	1.92262538367574	-0.0248678529131941	-0.933299978050333	2.45572417748458	0.724667760397296	0	1	0	0	1	0
ENSG00000106608	URGCP	upregulator of cell proliferation	0.436121623713339	1.72667325016422	1.31512785041145	0.272630366609296	0.966956233394341	0.796829293858552	0	1	1	0	0	0
ENSG00000106615	RHEB	Ras homolog, mTORC1 binding	1.40200534605443	1.06194370610266	1.05201424529012	1.54824469722561	0.0334618060456294	0.488592082758089	1	1	1	1	0	0
ENSG00000106617	PRKAG2	protein kinase AMP-activated non-catalytic subunit gamma 2	1.34355695070077	0.452256605606259	0.474234930547601	1.72533960090359	0.233776215971329	0.566613632547957	1	0	0	1	0	0
ENSG00000106636	YKT6	YKT6 v-SNARE homolog	0.353575912161255	0.579452829818819	0.439571718254993	0.586138368932927	0.619878164587427	0.748965041877171	0	0	0	0	0	0
ENSG00000106665	CLIP2	CAP-Gly domain containing linker protein 2	1.11380646040907	0.888723132271631	1.08378611711457	0.566935634121027	0.433969692044541	0.344798134108377	1	0	1	0	0	0
ENSG00000106683	LIMK1	LIM domain kinase 1	0.722259683176897	-1.55596542525488	-0.348685461792524	1.56409516381748	-1.59226509282615	-0.31054678551367	0	1	0	1	1	0
ENSG00000106692	FKTN	fukutin	-0.394152684923874	1.56904844925176	0.868286368309918	0.0299273056106246	1.41577084643053	1.49631787761706	0	1	0	0	1	1
ENSG00000106701	FSD1L	fibronectin type III and SPRY domain containing 1 like	0.695369502722064	3.23771588099724	2.70789007029118	1.39013085208285	4.35482856582669	4.36034843553955	0	1	1	1	1	1
ENSG00000106733	NMRK1	nicotinamide riboside kinase 1	-0.946058521026439	0.0609944733211567	-0.470525132433032	-1.25307365987838	0.507043238842096	0.581410426218983	0	0	0	1	0	0
ENSG00000106771	TMEM245	transmembrane protein 245	-0.851431329054794	-1.3654596057573	-1.06728266204646	-0.851800484014427	-1.02142195350992	-0.947529714141831	0	1	1	0	1	0
ENSG00000106772	PRUNE2	prune homolog 2 with BCH domain	-0.235312332876343	-0.421786154830331	-0.18859810920948	-0.736792579736472	-1.3870687478471	-1.28335054954429	0	0	0	0	1	1
ENSG00000106780	MEGF9	multiple EGF like domains 9	-2.21451596194402	-0.577408541370079	-1.28702698187981	-1.31774481741227	-0.615720625836689	-0.654378927761377	1	0	1	1	0	0
ENSG00000106785	TRIM14	tripartite motif containing 14	-0.63825802510778	1.3198941817243799	0.658267878521114	-0.835358627828792	1.04664051782753	1.04742985816813	0	1	0	0	1	1
ENSG00000106789	CORO2A	coronin 2A	-0.594762016714807	-1.8852859347924	-1.6573573777902	0.0100436671490633	-2.20815580754757	-1.50613027380512	0	1	1	0	1	1
ENSG00000106799	TGFBR1	transforming growth factor beta receptor 1	-0.705858249594365	-1.39556000957018	-1.17528388375806	-0.0923059031696786	-1.74158906533842	-1.04749462639432	0	1	1	0	1	1
ENSG00000106803	SEC61B	Sec61 translocon beta subunit	0.725423056780584	1.39200605923874	1.01320712697207	0.773110717059733	1.38807147287207	1.25703344591122	0	1	1	0	1	1
ENSG00000106804	C5	complement C5	-1.7070499559889	-1.66450720272657	-1.73576309792935	-1.44990212623987	-1.67218645099866	-1.22524072629049	1	1	1	1	1	1
ENSG00000106853	PTGR1	prostaglandin reductase 1	0.473005483329091	-0.226991599737957	-0.148038760712727	1.63951772851337	-0.14084638434621	0.336563255048415	0	0	0	1	0	0
ENSG00000106948	AKNA	AT-hook transcription factor	-1.134336656783	-1.50622897835344	-1.66691403066005	-1.58497768408765	-1.27527549844817	-1.48505220258296	1	1	1	1	1	1
ENSG00000106952	TNFSF8	TNF superfamily member 8	0.762851731248523	2.70163259652488	1.62814740749313	0.411349131365991	2.8220375406811	1.35743924114081	0	1	1	0	1	1
ENSG00000106991	ENG	endoglin	-0.0347262097229589	-1.06327359873747	-0.268082362677067	-0.411685134737846	-0.519977488012953	-0.52090709422925	0	1	0	0	0	0
ENSG00000106992	AK1	adenylate kinase 1	1.29173508288823	-0.939384710317637	-0.0685503344002155	0.785693686857798	-0.415336042228964	-0.0841644620746563	1	0	0	0	0	0
ENSG00000107020	PLGRKT	plasminogen receptor with a C-terminal lysine	-0.0318539974846097	0.924941952221401	0.46568871827574	-0.0896934350808365	1.95952877319145	1.44098173651704	0	0	0	0	1	1
ENSG00000107036	RIC1	RIC1 homolog, RAB6A GEF complex partner 1	-1.57275782551784	-0.830752158621892	-1.02019719759697	-1.00660050602899	-0.0372817768203822	0.103175411741838	1	0	1	1	0	0
ENSG00000107099	DOCK8	dedicator of cytokinesis 8	-0.67284446922784	-0.796772611966704	-0.543336352859702	-1.09891340562613	-1.38492919043282	-0.977526623924289	0	0	0	1	1	0
ENSG00000107104	KANK1	KN motif and ankyrin repeat domains 1	3.03190150106569	4.09193164550176	4.03672700885973	2.81238099759451	3.71673239146834	3.5847067662136	1	1	1	1	1	1
ENSG00000107130	NCS1	neuronal calcium sensor 1	3.40194223216516	2.75927164755831	2.27137543984246	3.79175433594195	3.16096587443252	3.11740519306146	1	1	1	1	1	1
ENSG00000107140	TESK1	testis associated actin remodelling kinase 1	-0.354516186070976	-1.36780694920677	-1.00898863566949	-0.510188635872114	-1.27405188185891	-0.654242672998017	0	1	1	0	1	0
ENSG00000107201	DDX58	DExD/H-box helicase 58	-0.301301410969474	2.49900697965762	1.48579037029418	-0.252776987770143	1.21989981521894	1.13323899018041	0	1	1	0	1	1
ENSG00000107242	PIP5K1B	phosphatidylinositol-4-phosphate 5-kinase type 1 beta	-0.315517607268534	-0.77369884162159	-0.45267462508248	-1.19326063914656	-1.32908243331965	-1.30522194282908	0	0	0	1	1	1
ENSG00000107249	GLIS3	GLIS family zinc finger 3	1.91893655098085	2.17295151131344	1.41306910163014	2.4692636434925	3.04511126052977	2.7795182272934	1	1	1	1	1	1
ENSG00000107281	NPDC1	neural proliferation, differentiation and control 1	-0.177993396298867	-0.253539516278157	-0.243084729577292	-0.871853370298874	-1.01914868828517	-1.08605645765721	0	0	0	0	1	1
ENSG00000107282	APBA1	amyloid beta precursor protein binding family A member 1	-1.28684775068484	-1.37953954002579	-1.35747822574284	-2.52291771276374	-2.66109718494109	-2.73080474100656	1	1	1	1	1	1
ENSG00000107331	ABCA2	ATP binding cassette subfamily A member 2	-0.346470211618974	-0.161621885130989	-0.345783087629698	-1.15173977815678	-1.2706070819563	-1.23457739581686	0	0	0	1	1	1
ENSG00000107338	SHB	SH2 domain containing adaptor protein B	-0.0351031510964459	-3.3976116731474	-2.5870061782935	0.702260817484773	-3.31286155067398	-2.28802494126245	0	1	1	0	1	1
ENSG00000107341	UBE2R2	ubiquitin conjugating enzyme E2 R2	0.455587488248862	-1.086730004249	-0.842270146848318	0.263159857017203	-0.457388176529178	-0.469925989634916	0	1	0	0	0	0
ENSG00000107443	CCNJ	cyclin J	-0.0511116670440606	1.06513790507409	0.662382406561942	0.0702169379256454	0.153297955715103	0.477927204063473	0	1	0	0	0	0
ENSG00000107537	PHYH	phytanoyl-CoA 2-hydroxylase	-0.166622150222454	-0.354682368230453	-0.419243679659258	-1.07701240305956	-1.64516294138491	-1.547350500963	0	0	0	1	1	1
ENSG00000107551	RASSF4	Ras association domain family member 4	-0.785540532085028	0.473772793936856	0.267124240776806	-1.01422667200087	0.969946054162538	1.41864009615417	0	0	0	1	0	1
ENSG00000107554	DNMBP	dynamin binding protein	1.07656557894545	-0.491396130305885	-0.519377577045721	0.185928604769463	-1.37850338860756	-1.22034327297706	1	0	0	0	1	1
ENSG00000107562	CXCL12	C-X-C motif chemokine ligand 12	-0.886375180493246	-0.590637459396458	-0.67032690728982	-1.18057085241511	-1.75598454719205	-1.42728112812296	0	0	0	1	1	1
ENSG00000107593	PKD2L1	polycystin 2 like 1, transient receptor potential cation channel	-0.907359623277159	-1.14490948615903	-0.898530221674742	-1.80496062942582	-3.22403015878645	-2.75702374807775	0	1	0	1	1	1
ENSG00000107643	MAPK8	mitogen-activated protein kinase 8	0.971680310430594	0.957289612693774	0.951953539218227	1.01518503701934	0.725506503133031	1.04034456318582	0	0	0	1	0	1
ENSG00000107669	ATE1	arginyltransferase 1	-1.04433240675834	-1.30049474105652	-1.06014114903065	-0.821788682862183	-0.664523239843007	-0.593904736719622	1	1	1	0	0	0
ENSG00000107672	NSMCE4A	NSE4 homolog A, SMC5-SMC6 complex component	-1.0112990607603	-0.403246578549907	-0.719681198153533	-0.988406159169448	-0.273150160451903	-0.209236369467831	1	0	0	0	0	0
ENSG00000107719	PALD1	phosphatase domain containing paladin 1	-2.39191656756044	-2.93738643315036	-2.11210931560918	-3.72926747036336	-4.37056210131106	-4.46670319182327	1	1	1	1	1	1
ENSG00000107731	UNC5B	unc-5 netrin receptor B	-0.958373572893309	-1.51359395474238	-1.34342191092511	-0.657183930022505	-2.37338221525877	-1.71294837573597	0	1	1	0	1	1
ENSG00000107738	VSIR	V-set immunoregulatory receptor	-2.51922944482119	-3.25957017804114	-2.7259850591199	-3.29816675677647	-3.20720521397892	-2.4075155951005	1	1	1	1	1	1
ENSG00000107771	CCSER2	coiled-coil serine rich protein 2	-0.0287416569799697	1.58308438482157	0.573878196552174	0.187516143852126	0.756360626989335	0.86465644348978	0	1	0	0	0	0
ENSG00000107779	BMPR1A	bone morphogenetic protein receptor type 1A	-1.00175696469292	-1.10932674303389	-1.35586296668018	-0.854744781027369	-1.23110547929525	-1.19180228684572	1	1	1	0	1	1
ENSG00000107796	ACTA2	actin alpha 2, smooth muscle	-0.928434079195336	-0.441471945874091	-0.73028785447205	-1.44521970133676	-1.18590599146417	-1.26321635439515	0	0	0	1	1	1
ENSG00000107798	LIPA	lipase A, lysosomal acid type	0.12629995553844	-0.0374042710761587	0.0417382812873509	-0.35449378411427	-1.43424287888611	-1.2520105658525	0	0	0	0	1	1
ENSG00000107815	TWNK	twinkle mtDNA helicase	0.964389324024116	1.46751678761663	1.31427635905271	0.585364369199827	0.164427433165437	0.804200644705643	0	1	1	0	0	0
ENSG00000107816	LZTS2	leucine zipper tumor suppressor 2	-0.616749741649098	-2.48553417982988	-2.30954666617756	-1.06711282936139	-1.62469017999309	-1.32462238972489	0	1	1	1	1	1
ENSG00000107819	SFXN3	sideroflexin 3	0.221163729556677	-0.787489243405536	-0.319796179798121	-0.0240963364568138	-1.0770420613226	-0.646731972795845	0	0	0	0	1	0
ENSG00000107821	KAZALD1	Kazal type serine peptidase inhibitor domain 1	-0.810781143160138	-1.54241671190098	-1.4148988091194	-1.24486740364175	-1.57146798356348	-1.5784290879956	0	1	1	1	1	1
ENSG00000107863	ARHGAP21	Rho GTPase activating protein 21	0.872508786754394	0.48507183694291	0.205934952023269	1.42758390658481	-0.453550113762907	0.1975586080041	0	0	0	1	0	0
ENSG00000107872	FBXL15	F-box and leucine rich repeat protein 15	-1.19182583093935	0.0613598251812457	-0.27066366725193	-0.899292358510961	0.307475515351391	0.37935588218159	1	0	0	0	0	0
ENSG00000107874	CUEDC2	CUE domain containing 2	-0.535706902544736	-0.425150133382869	-0.348528547421519	-1.36011107874294	-0.292612277606153	-0.477204493910353	0	0	0	1	0	0
ENSG00000107882	SUFU	SUFU negative regulator of hedgehog signaling	-2.0637296623329	-3.39942395340876	-2.56039222465704	-1.19199045570595	-2.20462146047114	-2.25090577705274	1	1	1	1	1	1
ENSG00000107902	LHPP	phospholysine phosphohistidine inorganic pyrophosphate phosphatase	0.024637035512016	-0.0373786739493037	0.0295799092651702	-1.36503722221276	-1.42977017440343	-1.42155532549273	0	0	0	1	1	1
ENSG00000107937	GTPBP4	GTP binding protein 4	1.02011118008288	1.95938540898523	1.55485276653564	0.990722239666915	1.48838389872845	1.48660194103973	1	1	1	0	1	1
ENSG00000107954	NEURL1	neuralized E3 ubiquitin protein ligase 1	0.18393422066811	-0.100855762457164	0.435149066343096	-0.277435324310722	0.623669182739632	1.36666529871939	0	0	0	0	0	1
ENSG00000107957	SH3PXD2A	SH3 and PX domains 2A	-0.269034397472023	-1.32593189241702	-0.814726892193406	-1.28737289333691	-2.10056009931406	-2.00274721635316	0	1	0	1	1	1
ENSG00000107960	STN1	STN1 subunit of CST complex	-1.08603255466908	-1.28761634932365	-1.32236572009254	-1.19611672077784	-1.00440691042688	-1.1814133414615	1	1	1	1	1	1
ENSG00000107968	MAP3K8	mitogen-activated protein kinase kinase kinase 8	1.28787756355225	3.79741450627479	3.21128680793726	1.41958711847316	2.50446134420703	2.61248597725276	1	1	1	1	1	1
ENSG00000108021	TASOR2	transcription activation suppressor family member 2	0.227818243954396	1.14700749386814	0.748348754814188	0.34394688440023	0.488499882805174	0.783383063003148	0	1	0	0	0	0
ENSG00000108106	UBE2S	ubiquitin conjugating enzyme E2 S	0.812202766348316	0.975681086154667	0.984716148098408	1.47465932896214	0.710424173028294	0.817042943569143	0	0	0	1	0	0
ENSG00000108175	ZMIZ1	zinc finger MIZ-type containing 1	0.93497825104068	-0.921713247578809	-0.273072044038064	1.09740155693078	-0.654880544807952	0.0499428480231251	0	0	0	1	0	0
ENSG00000108179	PPIF	peptidylprolyl isomerase F	3.13636721358966	1.59549756889747	1.75809291902621	2.88768634922568	1.51516528060682	1.90699930068009	1	1	1	1	1	1
ENSG00000108219	TSPAN14	tetraspanin 14	-0.966503695482666	1.49598387410995	0.650886949181949	-0.219377777826515	1.30431594281017	1.42295992301568	0	1	0	0	1	1
ENSG00000108262	GIT1	GIT ArfGAP 1	-1.28031023452178	-2.48387929084026	-1.89208684353567	-1.152232362267	-1.69404511346189	-1.35786600219654	1	1	1	1	1	1
ENSG00000108306	FBXL20	F-box and leucine rich repeat protein 20	-1.31379921579468	-1.3228305173081	-2.1769939989143	-0.858645925828796	-0.179482577886757	-0.726328787761016	1	1	1	0	0	0
ENSG00000108312	UBTF	upstream binding transcription factor	-0.90767851351393	-1.60228578237245	-1.36254668204597	-0.735682468774411	-0.765456614364008	-0.819145456520687	0	1	1	0	0	0
ENSG00000108342	CSF3	colony stimulating factor 3	1.41799414241689	5.93229497972915	4.37369041384041	3.6229869655506	6.72272095450725	5.99117834842411	0	1	1	1	1	1
ENSG00000108370	RGS9	regulator of G protein signaling 9	2.55967185130224	-0.115667065747974	0.511613804809409	1.98867592589284	0.305121280493122	0.359700879180996	1	0	0	1	0	0
ENSG00000108384	RAD51C	RAD51 paralog C	0.364889829623687	-0.52900288736346	-0.144186618454084	-0.725519599743656	-1.24215769277364	-0.940792931096598	0	0	0	0	1	0
ENSG00000108387	SEPT4	septin 4	-0.300520702588738	1.75806206595969	-0.223882780317041	-0.619789514547978	1.60624254860116	0.52975036406595	0	1	0	0	1	0
ENSG00000108389	MTMR4	myotubularin related protein 4	-1.08079932458017	-0.691540812186392	-0.908401897545706	-1.0436845579243	-0.687619385047517	-0.494316975323051	1	0	0	1	0	0
ENSG00000108395	TRIM37	tripartite motif containing 37	-0.682424144565675	-1.32874017646504	-0.958682592484626	-0.435429171113768	-0.785318494634521	-0.350820489394972	0	1	0	0	0	0
ENSG00000108405	P2RX1	purinergic receptor P2X 1	-0.00639738010099841	-0.420992447146796	-0.193553206832969	0.142981168315024	-1.60299331291796	-0.891473464701839	0	0	0	0	1	0
ENSG00000108439	PNPO	pyridoxamine 5'-phosphate oxidase	-0.712054140797773	-1.03374698648899	-0.85828455042278	-1.18786579313822	-1.59836206083053	-1.48124137926326	0	1	0	1	1	1
ENSG00000108448	TRIM16L	tripartite motif containing 16 like	1.72724192026513	0.313172808205469	0.214849522717634	3.19606298504707	-0.653324476300559	0.26036558584323	1	0	0	1	0	0
ENSG00000108468	CBX1	chromobox 1	-1.97201489369344	-1.92554882596087	-1.79544050226732	-1.64473661313842	-1.42176122791485	-1.34425733722712	1	1	1	1	1	1
ENSG00000108479	GALK1	galactokinase 1	-0.637068170173788	-0.695550392152477	-0.67294185873657	-2.1093126537245	-1.86488420949957	-1.93644404612349	0	0	0	1	1	1
ENSG00000108510	MED13	mediator complex subunit 13	1.41765211484875	1.3623173338911	1.19833091838989	1.76126656731589	0.948627387687176	1.19952603097383	1	1	1	1	0	1
ENSG00000108528	SLC25A11	solute carrier family 25 member 11	-0.646337094698759	-0.414283757115252	-0.356590876033609	-0.507701255576952	-0.201512897677294	-0.226893953691319	0	0	0	0	0	0
ENSG00000108551	RASD1	ras related dexamethasone induced 1	1.26362734608341	-0.780802871032533	-0.814855070728257	3.81101243386474	0.0177470486728961	0.0206740443973679	1	0	0	1	0	0
ENSG00000108556	CHRNE	cholinergic receptor nicotinic epsilon subunit	1.86602805374393	0.855322562110313	1.41731181594192	0.968874168011436	0.424942786080754	0.824884147260848	1	0	1	0	0	0
ENSG00000108582	CPD	carboxypeptidase D	-0.123336452781132	1.32195764959525	0.729203472637071	-0.253191596929851	1.86850286102194	1.79777028186706	0	1	0	0	1	1
ENSG00000108639	SYNGR2	synaptogyrin 2	-0.555971017247483	-0.640312585523906	-0.588575955311552	-0.956549342124066	-1.03273893691064	-1.15813090891903	0	0	0	0	1	1
ENSG00000108654	DDX5	DEAD-box helicase 5	0.981616341037504	0.830837831459565	0.821143834573555	1.17987661302586	0.337779396803615	0.731120185369851	0	0	0	1	0	0
ENSG00000108671	PSMD11	proteasome 26S subunit, non-ATPase 11	0.821429965541093	0.752136997172073	0.633920628791106	1.5531986011644	0.709368811193542	1.01562708416162	0	0	0	1	0	1
ENSG00000108688	CCL7	C-C motif chemokine ligand 7	0.564860297699552	0.29678946501646303	1.84049363477976	1.05169570426613	-0.413969310739677	1.42416060279542	0	0	1	0	0	1
ENSG00000108691	CCL2	C-C motif chemokine ligand 2	0.954186263653794	1.56197949820813	2.80204247842164	1.66989051259189	1.4172477405013	2.67490276492289	0	1	1	1	1	1
ENSG00000108700	CCL8	C-C motif chemokine ligand 8	0.587699216659541	1.68453458628682	2.85161543309356	0.946762501398756	1.02597268208508	2.49355676034581	0	0	1	0	0	1
ENSG00000108702	CCL1	C-C motif chemokine ligand 1	0.763416007343854	2.19528443053932	2.97077981198572	2.31619091911591	1.20775447068676	2.85709515993111	0	1	1	1	0	1
ENSG00000108771	DHX58	DExH-box helicase 58	-0.547054461516549	2.40982976828663	0.777927093548924	-0.265217934788631	2.56982266280736	1.67815184894263	0	1	0	0	1	1
ENSG00000108773	KAT2A	lysine acetyltransferase 2A	-1.19273717662731	-1.19001958392189	-1.23371732454276	-1.56418807541476	-1.51319554222634	-1.46403253282841	1	1	1	1	1	1
ENSG00000108784	NAGLU	N-acetyl-alpha-glucosaminidase	-0.774362527204303	-1.04730543277397	-0.82943681638969	-0.998169541804644	-1.05248646466886	-0.839192467081343	0	1	0	0	1	0
ENSG00000108798	ABI3	ABI family member 3	-0.887902852168665	-3.16637863367281	-2.13834466175047	-1.99264991120129	-4.12703561107459	-3.58578778749338	0	1	1	1	1	1
ENSG00000108799	EZH1	enhancer of zeste 1 polycomb repressive complex 2 subunit	-0.963313476921394	-1.02194595149298	-1.1754722780223	-0.691892240451619	-0.646633144012062	-0.481305867998267	0	1	1	0	0	0
ENSG00000108819	PPP1R9B	protein phosphatase 1 regulatory subunit 9B	-1.58678749049721	-2.60873209951989	-1.90643691688895	-1.34637491977752	-1.55418205360305	-1.39839242717678	1	1	1	1	1	1
ENSG00000108821	COL1A1	collagen type I alpha 1 chain	-0.675402831027935	1.05353956013439	-0.0360951571478269	1.03024381147166	2.38149711200844	1.89557478211729	0	1	0	1	1	1
ENSG00000108828	VAT1	vesicle amine transport 1	-0.207530583034648	-0.473688856400248	-0.38312082345068	-0.427487953261581	-1.69375482898563	-1.14978089914941	0	0	0	0	1	1
ENSG00000108829	LRRC59	leucine rich repeat containing 59	0.655220877585852	1.44217404705444	1.0386332235456	0.788905359419931	0.874831480778633	1.19644292549234	0	1	1	0	0	1
ENSG00000108840	HDAC5	histone deacetylase 5	-0.557802871783761	-2.30716147137045	-1.49859194521456	-0.899305519895071	-2.69896264903072	-1.98916903221786	0	1	1	0	1	1
ENSG00000108846	ABCC3	ATP binding cassette subfamily C member 3	-0.0669850850502152	-0.434572222967811	-0.329402634266042	-0.124237153186486	-1.71797858971069	-1.24348049758568	0	0	0	0	1	1
ENSG00000108861	DUSP3	dual specificity phosphatase 3	0.92999492393084	0.833632002041547	0.80089119153276	0.692928731858657	0.34491167543722	0.644396377436272	0	0	0	0	0	0
ENSG00000108932	SLC16A6	solute carrier family 16 member 6	2.20793924667001	1.22505888820294	1.6163017554401	1.98132988253264	0.273260011978206	0.613932368180892	1	1	1	1	0	0
ENSG00000108950	FAM20A	FAM20A golgi associated secretory pathway pseudokinase	0.674037393926226	1.3037944391296	0.397752433719294	0.852355977695345	4.33709638916518	3.86394044533456	0	1	0	0	1	1
ENSG00000108960	MMD	monocyte to macrophage differentiation associated	-1.12836372643751	-0.127748646991738	-0.642904079642284	-0.953605056340305	-0.997531313275471	-0.937788513710086	1	0	0	0	0	0
ENSG00000108961	RANGRF	RAN guanine nucleotide release factor	-0.588641885937425	-1.28570645741002	-0.839612925796611	-0.832334565147956	-1.32452196045968	-1.03751079788389	0	1	0	0	1	1
ENSG00000108984	MAP2K6	mitogen-activated protein kinase kinase 6	-0.465093090542202	0.462111414243649	0.127422362916655	-1.18576593882745	-0.88875081481354	-0.431538321273029	0	0	0	1	0	0
ENSG00000109046	WSB1	WD repeat and SOCS box containing 1	1.04822537416069	0.477135320006875	0.714123790642687	1.00752950761354	0.683712993290179	0.906985408708568	1	0	0	1	0	0
ENSG00000109062	SLC9A3R1	SLC9A3 regulator 1	-0.768560846078352	-1.48949486376989	-0.754573870506124	-0.772888258286604	-1.55062935011367	-1.65414019175186	0	1	0	0	1	1
ENSG00000109066	TMEM104	transmembrane protein 104	-0.769770454096768	-1.49502421750706	-0.748165951913849	-0.608375577151433	-1.2965790322102	-1.23554926517505	0	1	0	0	1	1
ENSG00000109072	VTN	vitronectin	-2.98376260797034	-2.61843491289638	-2.79886946971289	0.15304143357097	1.25358970728222	0.77276512241028406	0	0	0	0	1	0
ENSG00000109079	TNFAIP1	TNF alpha induced protein 1	-0.245263416668372	1.13352374976425	0.708913009525679	-0.142532310957959	0.96815176867133	0.800317882697405	0	1	0	0	0	0
ENSG00000109084	TMEM97	transmembrane protein 97	-0.91640906702042	-1.63192256974807	-1.04345407393637	-2.29817631967673	-2.68313136558788	-2.43172184818968	0	1	1	1	1	1
ENSG00000109089	CDR2L	cerebellar degeneration related protein 2 like	-1.10741771960532	-1.5067967539699	-1.67726441562085	-0.87998601298349	-1.63659540994006	-1.41327916362505	1	1	1	0	1	1
ENSG00000109099	PMP22	peripheral myelin protein 22	-1.00350214670058	-0.299213859073747	-1.23985064125133	-0.358328807557198	0.17032500909867	-0.383539546502814	1	0	1	0	0	0
ENSG00000109103	UNC119	unc-119 lipid binding chaperone	-1.13526803945932	-1.03004053175303	-0.815903655231267	-1.25765912036918	-0.806688238815058	-0.90735407520606	1	1	0	1	0	0
ENSG00000109107	ALDOC	aldolase, fructose-bisphosphate C	0.900674266641454	0.0931335006024163	0.192414477380069	1.1745014098013	-0.706903747170844	-0.546969394404938	0	0	0	1	0	0
ENSG00000109118	PHF12	PHD finger protein 12	-1.12992592235179	-0.768247253288991	-0.942934387748784	-0.979580873411361	-0.286570664424087	-0.0425609857476698	1	0	0	0	0	0
ENSG00000109220	CHIC2	cysteine rich hydrophobic domain 2	0.917100601107847	1.27141224835889	1.12867163168148	1.49086059458188	0.861253909904596	0.885460785632284	0	1	1	1	0	0
ENSG00000109265	KIAA1211	KIAA1211	-0.0261522428308704	0.892804774659871	0.154913226413424	0.327610401283797	2.47726565459032	1.92988953731687	0	0	0	0	1	1
ENSG00000109320	NFKB1	nuclear factor kappa B subunit 1	1.98432507498346	3.38828326860142	3.0474129284722	1.65478567423358	2.79299745698581	2.88001814804832	1	1	1	1	1	1
ENSG00000109321	AREG	amphiregulin	5.36644635136457	4.95168445137048	4.46604080280646	4.41041975353144	4.56992051277472	4.89663984849511	1	1	1	1	1	1
ENSG00000109323	MANBA	mannosidase beta	-0.416348594033872	-1.16659485308235	-0.886628855760823	-0.680743468259442	-0.748657677540799	-0.673878361081079	0	1	0	0	0	0
ENSG00000109339	MAPK10	mitogen-activated protein kinase 10	0.0498601414718484	0.275370933880486	-0.220702288932718	1.42287480437886	-0.092950691161515	0.0832280359516436	0	0	0	1	0	0
ENSG00000109436	TBC1D9	TBC1 domain family member 9	-0.467327266841386	2.39148061867717	1.22305223043957	0.349306462675871	2.35732829225497	2.15036430985428	0	1	1	0	1	1
ENSG00000109458	GAB1	GRB2 associated binding protein 1	-1.13974549132241	-1.21727388363854	-1.32177884711639	-0.919619183939702	-1.09261945758362	-0.927153293243061	1	1	1	0	1	0
ENSG00000109501	WFS1	wolframin ER transmembrane glycoprotein	-0.811341519214789	-1.77402048908056	-1.46597995417573	-0.415684414349313	-1.07804325923905	-0.88837952613217	0	1	1	0	1	0
ENSG00000109519	GRPEL1	GrpE like 1, mitochondrial	1.00992613380491	0.74182592394852	0.746522699435707	0.964648936639258	0.645122737356057	0.846185248104394	1	0	0	0	0	0
ENSG00000109606	DHX15	DEAH-box helicase 15	0.80533005705902	1.08646551634118	1.03324805085266	1.08799508204849	0.303516367449016	0.785328356043108	0	1	1	1	0	0
ENSG00000109654	TRIM2	tripartite motif containing 2	-0.234928472846297	-0.69731738727133	-0.765626563761372	1.51823807477695	-1.46788875398672	-0.710713434091366	0	0	0	1	1	0
ENSG00000109667	SLC2A9	solute carrier family 2 member 9	0.470747434536889	-0.00844689890074921	0.0240759245916813	-1.07880893919933	-1.53596873578297	-1.42487476170394	0	0	0	1	1	1
ENSG00000109685	NSD2	nuclear receptor binding SET domain protein 2	-0.505169929401919	-0.821889547380962	-0.605556405038625	-0.811519444213848	-1.36930957788376	-0.892772703179643	0	0	0	0	1	0
ENSG00000109689	STIM2	stromal interaction molecule 2	-0.413117034941125	-1.03883087184252	-0.187581255702256	-0.387185881182134	-1.13926492834078	-0.434248723678722	0	1	0	0	1	0
ENSG00000109756	RAPGEF2	Rap guanine nucleotide exchange factor 2	0.831375450135767	3.27246212856681	2.93804118317267	1.57175631631457	3.01065760618233	3.21184510519197	0	1	1	1	1	1
ENSG00000109762	SNX25	sorting nexin 25	0.52449532677263	0.00529983405993083	0.110625357706697	1.14701297217672	0.438745433757181	0.788060063225711	0	0	0	1	0	0
ENSG00000109775	UFSP2	UFM1 specific peptidase 2	0.0560420677760471	-0.51833793954613006	-0.294587220340127	-0.163914033247826	-0.393991415012329	-0.105238546384971	0	0	0	0	0	0
ENSG00000109814	UGDH	UDP-glucose 6-dehydrogenase	0.572604639336962	0.0423379404223823	0.239922004552259	1.86498056184503	0.199674620422883	0.694599687837504	0	0	0	1	0	0
ENSG00000109861	CTSC	cathepsin C	-0.509484122473964	-0.393441218919989	-0.0256964726001964	-0.879190807249799	-1.01623709901897	-0.404064764966885	0	0	0	0	1	0
ENSG00000109881	CCDC34	coiled-coil domain containing 34	-1.829144524665	-1.76072067347759	-1.74646916992251	-2.50418902053796	-2.47457899316347	-2.54841763817514	1	1	1	1	1	1
ENSG00000109911	ELP4	elongator acetyltransferase complex subunit 4	-0.931359869648193	-1.09286448620649	-0.846747339118928	-1.21069909843749	-0.907493777003631	-1.10228109302928	0	1	0	1	0	1
ENSG00000109920	FNBP4	formin binding protein 4	0.0617769370081845	0.726444361720401	0.489279599234886	0.316047893409918	0.510806066079694	0.87974589955812	0	0	0	0	0	0
ENSG00000109943	CRTAM	cytotoxic and regulatory T cell molecule	-0.216107018472896	-1.70701856704638	-1.29055288715337	-0.00156733321530727	-1.39993021690327	-0.918126212328542	0	1	1	0	1	0
ENSG00000109944	JHY	junctional cadherin complex regulator	-0.761605711881785	-1.18507561895393	-0.972354581347055	-0.869551752594777	-0.91542369563421	-0.988366666831137	0	1	0	0	0	0
ENSG00000109971	HSPA8	heat shock protein family A (Hsp70) member 8	1.21523091850968	0.626497160178392	0.922614093053848	0.93539536182371	0.374655929853611	0.538583862693889	1	0	0	0	0	0
ENSG00000110002	VWA5A	von Willebrand factor A domain containing 5A	-0.244115724021604	-0.754613004936994	-0.634316297118266	0.200743993888157	-2.44472350457146	-2.20080640447609	0	0	0	0	1	1
ENSG00000110011	DNAJC4	DnaJ heat shock protein family (Hsp40) member C4	-0.0260088154259735	-0.702695064267482	-0.40686512693908	-0.933275145708264	-2.09686610597807	-1.79131634053816	0	0	0	0	1	1
ENSG00000110031	LPXN	leupaxin	0.505780690894252	0.660917545491902	0.668870055074906	0.716568947261597	-0.34253715989697	-0.232365249431411	0	0	0	0	0	0
ENSG00000110042	DTX4	deltex E3 ubiquitin ligase 4	-0.390142599094651	0.604033768496725	0.682423986295898	0.383363778661043	-0.0618387341844415	0.872915934209377	0	0	0	0	0	0
ENSG00000110046	ATG2A	autophagy related 2A	0.687314019484388	0.0949039685341359	0.587980045675793	1.01490124822807	0.340974870240251	0.745492509443427	0	0	0	1	0	0
ENSG00000110047	EHD1	EH domain containing 1	2.89516634772711	4.37458606941852	4.16507047534215	3.14760901260466	4.46291977371961	4.55665075924095	1	1	1	1	1	1
ENSG00000110057	UNC93B1	unc-93 homolog B1, TLR signaling regulator	-0.664661119029801	0.110258024113567	-0.236863279429016	-1.21898452481194	0.248166138800493	-0.122584835770745	0	0	0	1	0	0
ENSG00000110076	NRXN2	neurexin 2	-0.0209400042130908	0.328621457513092	0.0874594061363727	-0.00256676198405489	2.53862726174334	3.32709376229824	0	0	0	0	1	1
ENSG00000110077	MS4A6A	membrane spanning 4-domains A6A	-1.10384731952497	-1.18059709478632	-1.1824043117253	-3.62989867751036	-3.95647755470085	-4.02068673300461	1	1	1	1	1	1
ENSG00000110079	MS4A4A	membrane spanning 4-domains A4A	0.0742860731399366	-0.256786464316444	0.0193969322968693	-0.724327767578864	-1.26455280250435	-0.991894838111533	0	0	0	0	1	0
ENSG00000110080	ST3GAL4	ST3 beta-galactoside alpha-2,3-sialyltransferase 4	1.02305921071362	2.19721334330424	1.48644314183708	2.11421987765182	2.04150755575612	1.98759665526993	1	1	1	1	1	1
ENSG00000110090	CPT1A	carnitine palmitoyltransferase 1A	-0.469154689656692	-0.977635908293252	-0.927138815688673	-0.428320980256065	-1.05437996519489	-0.580501993722855	0	0	0	0	1	0
ENSG00000110092	CCND1	cyclin D1	0.492943581095163	0.280562683373392	0.435582045792042	3.69799126801273	1.13493142942054	2.0346863524537	0	0	0	1	1	1
ENSG00000110104	CCDC86	coiled-coil domain containing 86	0.93086231712244	0.827433872400572	1.06306063270143	0.751658181261152	0.12813508981657	0.805834095715654	0	0	1	0	0	0
ENSG00000110108	TMEM109	transmembrane protein 109	-0.469552131922622	-0.46937981359544	-0.533228588891901	-1.0497144639878	-0.792503260557712	-0.901110182320921	0	0	0	1	0	0
ENSG00000110172	CHORDC1	cysteine and histidine rich domain containing 1	1.27626362686266	0.501999535518254	0.645368610436293	1.28270813598489	0.439866694310556	0.765621532826333	1	0	0	1	0	0
ENSG00000110203	FOLR3	folate receptor 3	-0.12623878568944	-0.152053598967864	0.0339801145509113	-0.969814389767331	-1.14601823405919	-1.12073011011673	0	0	0	0	1	1
ENSG00000110218	PANX1	pannexin 1	1.80995856705947	2.71968090923157	1.93627986655351	1.62247024230707	2.46538815751048	2.22585851377773	1	1	1	1	1	1
ENSG00000110237	ARHGEF17	Rho guanine nucleotide exchange factor 17	-1.07086552406918	-1.79658973965492	-1.38851318850666	-0.677457230806669	-0.251985458898141	0.128867155653314	1	1	1	0	0	0
ENSG00000110274	CEP164	centrosomal protein 164	-0.55335445961267	-0.657844578117719	-0.498332784179244	-0.508004397002774	-0.101193266564191	-0.0532999241901408	0	0	0	0	0	0
ENSG00000110315	RNF141	ring finger protein 141	-0.618667918767099	-1.05735420560394	-0.691327395519116	-1.5151223852021	-1.21840901158253	-1.51803553735105	0	1	0	1	1	1
ENSG00000110324	IL10RA	interleukin 10 receptor subunit alpha	-0.517378951560645	1.4021214205012	0.609412565012941	-0.575666373864704	0.697955832735871	0.192504211945998	0	1	0	0	0	0
ENSG00000110330	BIRC2	baculoviral IAP repeat containing 2	0.425914569071722	1.95790858294829	1.4407407291419	0.453669651668829	1.52595242526415	1.47882246609264	0	1	1	0	1	1
ENSG00000110395	CBL	Cbl proto-oncogene	-0.35988024536605	-1.29844575185818	-0.76438314692154	-0.0693224467660917	-1.47098266309997	-0.941377816721057	0	1	0	0	1	0
ENSG00000110422	HIPK3	homeodomain interacting protein kinase 3	0.322793532552941	0.935759960032766	0.69283732255038	0.468998649710728	0.469109771045885	0.780647228853981	0	0	0	0	0	0
ENSG00000110435	PDHX	pyruvate dehydrogenase complex component X	-0.120921645400513	1.03746090559311	0.599009526615057	0.0134417859764787	1.23381833728581	0.984706963308141	0	1	0	0	1	0
ENSG00000110436	SLC1A2	solute carrier family 1 member 2	1.57425953425655	3.47460464703358	2.49580831415447	2.95913844222793	4.4613644501846	3.80314378552095	1	1	1	1	1	1
ENSG00000110442	COMMD9	COMM domain containing 9	-0.875728068882981	-1.16386031264087	-0.860561134721727	-1.00065645819048	-1.07639179545311	-0.886519775409868	0	1	0	1	1	0
ENSG00000110455	ACCS	1-aminocyclopropane-1-carboxylate synthase homolog (inactive)	-0.724200023406323	-0.573708870509674	-0.6974246225114	-1.51221047437286	-1.35643469411904	-1.20673814200902	0	0	0	1	1	1
ENSG00000110514	MADD	MAP kinase activating death domain	-0.597964285358593	-1.17026440992514	-0.667909515489436	-0.23521299488546701	-0.384340585049069	-0.202086398877881	0	1	0	0	0	0
ENSG00000110583	NAA40	N(alpha)-acetyltransferase 40, NatD catalytic subunit	-1.26980180958825	-1.9692341735997	-1.45103015207087	-1.53072464902835	-1.89400855523565	-1.68276682969722	1	1	1	1	1	1
ENSG00000110628	SLC22A18	solute carrier family 22 member 18	-0.0295622122393852	-0.138737178842567	-0.0711995809822584	-0.869979001339686	-0.996381533765774	-1.10298611083234	0	0	0	0	0	1
ENSG00000110660	SLC35F2	solute carrier family 35 member F2	1.27040921899021	-0.32200348364815	0.152750055425608	1.4322265695639	-0.472100154733797	-0.686789039161685	1	0	0	1	0	0
ENSG00000110665	C11orf21	chromosome 11 open reading frame 21	-1.65612244569597	-2.4143094086164	-1.97048364023641	-2.45621991331271	-3.32030783712947	-2.75693875324499	1	1	1	1	1	1
ENSG00000110697	PITPNM1	phosphatidylinositol transfer protein membrane associated 1	-0.248316939114379	-1.03654920389754	-0.373009303559693	-0.588855027073036	-0.965140729854179	-0.680020605855095	0	1	0	0	0	0
ENSG00000110713	NUP98	nucleoporin 98	0.692111010738034	1.52493724357582	1.40484297347466	0.678320472788713	1.39507847976551	1.3676356770146	0	1	1	0	1	1
ENSG00000110717	NDUFS8	NADH:ubiquinone oxidoreductase core subunit S8	-0.586254282254127	-0.852340578023024	-0.60446193938286	-0.901541299245621	-1.58636619935459	-1.32504152577878	0	0	0	0	1	1
ENSG00000110721	CHKA	choline kinase alpha	1.001804074556	-2.00127106389653	-1.20386569271558	1.62584262475743	-1.96828051911774	-0.969112593987127	1	1	1	1	1	0
ENSG00000110799	VWF	von Willebrand factor	0.527422403595248	-0.782266376121509	-0.594916674863555	-0.26573015554291	-2.20523895704586	-2.16975926257644	0	0	0	0	1	1
ENSG00000110841	PPFIBP1	PPFIA binding protein 1	0.64413296846646	-0.215262344264106	-0.202420874051764	1.35418721875653	0.310712106364601	1.18033437839613	0	0	0	1	0	1
ENSG00000110844	PRPF40B	pre-mRNA processing factor 40 homolog B	-0.78645033494295	-0.928755171719983	-0.82774286441388	-1.10673208237736	-1.108308138305	-0.989283338295317	0	0	0	1	1	0
ENSG00000110848	CD69	CD69 molecule	0.910754363646373	2.48344633226735	3.39004417540492	0.978028082991657	0.55558092374897206	1.04247369849732	0	1	1	0	0	1
ENSG00000110852	CLEC2B	C-type lectin domain family 2 member B	-0.579324204737914	-0.66759120910044	-0.871450638549539	0.0448097366061689	-1.52849847142946	-0.942074971328008	0	0	0	0	1	0
ENSG00000110876	SELPLG	selectin P ligand	-2.11459196044509	-3.12846605271137	-2.28306125713292	-1.91948062733373	-2.60870489280031	-2.42809968413845	1	1	1	1	1	1
ENSG00000110880	CORO1C	coronin 1C	0.365595838613695	-0.932145347612767	-0.343800720209035	0.477976417404385	-1.80920481079879	-1.26791204029413	0	0	0	0	1	1
ENSG00000110888	CAPRIN2	caprin family member 2	-1.05275558468254	-1.5611400660665	-1.29871647963357	-1.06750977414914	-1.47471125660452	-1.16186937490443	1	1	1	1	1	1
ENSG00000110906	KCTD10	potassium channel tetramerization domain containing 10	0.823319095818988	1.05686842439016	0.908637179655512	1.08489375850113	0.46651700739599	0.784887546786825	0	1	0	1	0	0
ENSG00000110911	SLC11A2	solute carrier family 11 member 2	0.588994432852849	1.25369897650107	1.28365754193397	0.727029193270852	1.10534512653097	1.41097410767882	0	1	1	0	1	1
ENSG00000110921	MVK	mevalonate kinase	-0.930479853029691	-1.33868791483864	-0.957545636029602	-1.41737140296921	-2.6953648813217	-1.91590850151938	0	1	0	1	1	1
ENSG00000110925	CSRNP2	cysteine and serine rich nuclear protein 2	0.621773199103448	0.816135251422465	0.603902592959871	1.00831965900944	0.743307288809691	0.928371102340271	0	0	0	1	0	0
ENSG00000110934	BIN2	bridging integrator 2	-0.537934182610577	-0.806317915722091	-0.621560343456804	-0.251575515074616	-0.906935406934165	-0.492867855583215	0	0	0	0	0	0
ENSG00000110944	IL23A	interleukin 23 subunit alpha	0.649157574493535	6.17304287086801	5.02237277705016	3.85846763031981	6.78143836011576	6.90538493193292	0	1	1	1	1	1
ENSG00000110987	BCL7A	BAF chromatin remodeling complex subunit BCL7A	0.427832230637454	1.40324013500953	1.06807794212432	0.517434426009667	1.73840068565119	1.23745852710736	0	1	0	0	1	1
ENSG00000111012	CYP27B1	cytochrome P450 family 27 subfamily B member 1	1.30466883415768	2.06949414429862	1.7705476021286	2.04313805260896	3.78432722755252	3.25640215551896	1	1	1	1	1	1
ENSG00000111052	LIN7A	lin-7 homolog A, crumbs cell polarity complex component	-0.637128651044309	-1.22703098147742	-0.988028747922624	-1.07524484429757	-1.89989104842592	-1.69540580733066	0	1	0	1	1	1
ENSG00000111110	PPM1H	protein phosphatase, Mg2+/Mn2+ dependent 1H	-1.00833964861832	-0.50074519017595	0.00170562528573634	-0.318394785844865	-0.969383794855328	-0.39885019614318	1	0	0	0	0	0
ENSG00000111144	LTA4H	leukotriene A4 hydrolase	-0.852643885987539	-0.885230192615533	-0.767614469039282	-2.66134079747013	-4.12817149135925	-3.55050544007599	0	0	0	1	1	1
ENSG00000111181	SLC6A12	solute carrier family 6 member 12	-1.57795822928416	-1.28013967468685	-1.65607307594681	-2.2786255492258	-1.30188922605993	-2.06926234472939	1	1	1	1	1	1
ENSG00000111186	WNT5B	Wnt family member 5B	-0.636517508795911	3.65660213909237	1.92337315089935	0.54070550265503	3.48223872285037	2.46008491280629	0	1	1	0	1	1
ENSG00000111196	MAGOHB	mago homolog B, exon junction complex subunit	0.343868799215391	1.01309056312656	0.737763248082623	0.190317969061506	0.93487023961018	0.802869475231031	0	1	0	0	0	0
ENSG00000111199	TRPV4	transient receptor potential cation channel subfamily V member 4	-0.93144114839635	-1.59843304770574	-0.764705390261084	-0.764563285732522	-1.2431911972902	-0.944761880587984	0	1	0	0	1	0
ENSG00000111231	GPN3	GPN-loop GTPase 3	-1.22628894952867	-1.35657764488891	-1.13116450459581	-1.54916113252212	-1.18603861069742	-1.15882213232762	1	1	1	1	1	1
ENSG00000111247	RAD51AP1	RAD51 associated protein 1	-1.46668914274656	-1.44390164525913	-1.51049801939875	-2.26086389737595	-2.74923207678775	-2.55762544340073	1	1	1	1	1	1
ENSG00000111249	CUX2	cut like homeobox 2	-0.638909268931168	-1.44342063592963	-1.07832408974087	-0.473829969905553	-1.60385488625041	-1.50069106160751	0	1	1	0	1	1
ENSG00000111266	DUSP16	dual specificity phosphatase 16	0.300395445412907	1.3561808767178	1.0183920391274	0.19204655632428	0.821817169770601	0.336535774856008	0	1	1	0	0	0
ENSG00000111271	ACAD10	acyl-CoA dehydrogenase family member 10	-0.994149307703662	-1.01833557029165	-0.978335839710425	-1.11754833980397	-0.545716804515031	-0.543236910631231	0	1	0	1	0	0
ENSG00000111275	ALDH2	aldehyde dehydrogenase 2 family member	-0.205227017534148	-0.15668416427104	-0.273262981594306	-1.49917333890558	-1.06050700513862	-1.39244996022214	0	0	0	1	1	1
ENSG00000111331	OAS3	2'-5'-oligoadenylate synthetase 3	-0.191408796105138	1.28770825904047	0.804114802413573	-0.159586605695545	1.5885774279597	1.50203571389477	0	1	0	0	1	1
ENSG00000111335	OAS2	2'-5'-oligoadenylate synthetase 2	-0.296063803196521	1.56860798800802	0.860248071053433	-0.404938674526947	1.5729760501549	1.25527976881977	0	1	0	0	1	1
ENSG00000111344	RASAL1	RAS protein activator like 1	-0.335246040515804	-2.94395994557756	-2.00845172235149	-0.756385278691918	-4.96947905078014	-3.85589686344156	0	1	1	0	1	1
ENSG00000111348	ARHGDIB	Rho GDP dissociation inhibitor beta	-0.229325640905009	-0.189311693975957	-0.162450041475023	-1.76370114041001	-2.2598381888026	-2.12797111303058	0	0	0	1	1	1
ENSG00000111424	VDR	vitamin D receptor	-0.00329260733932415	-0.88878839961829	-0.475278552766471	1.64903826733212	0.763537467557912	1.02769334202333	0	0	0	1	0	1
ENSG00000111445	RFC5	replication factor C subunit 5	-1.5120709843827	-1.79141283372278	-1.45785675272788	-1.2511902255933	-1.42878557320026	-1.32845122135462	1	1	1	1	1	1
ENSG00000111452	ADGRD1	adhesion G protein-coupled receptor D1	-0.62408836657934	-1.04152893845065	-0.602289077377351	-1.12663391915064	-2.4614386391577	-1.87293346651376	0	1	0	1	1	1
ENSG00000111490	TBC1D30	TBC1 domain family member 30	0.75635106847214	2.427196005277	1.98075505277818	0.442277645100275	2.32686525397296	1.82605246271156	0	1	1	0	1	1
ENSG00000111530	CAND1	cullin associated and neddylation dissociated 1	-0.171823538455351	0.0285357132216696	-0.119428186235104	-0.0258214416031073	0.184275866925029	0.122055345015929	0	0	0	0	0	0
ENSG00000111537	IFNG	interferon gamma	0.0538677514559716	1.65187701978747	1.70725661912733	1.8084330760709	3.4758609124732	3.91306562169488	0	1	1	1	1	1
ENSG00000111554	MDM1	Mdm1 nuclear protein	-0.711466969232538	0.116612169131347	0.524838657558623	-0.0990009081745999	0.629060670451313	1.08489111488239	0	0	0	0	0	1
ENSG00000111602	TIMELESS	timeless circadian regulator	-1.24267396251469	-1.26165859385567	-1.00593548738989	-1.62292790841513	-1.22062000761523	-1.01216072768445	1	1	1	1	1	1
ENSG00000111615	KRR1	KRR1 small subunit processome component homolog	0.289061750242917	1.21350962035655	0.982530316094286	0.735650551021219	0.728419931405526	1.24196117636007	0	1	0	0	0	1
ENSG00000111639	MRPL51	mitochondrial ribosomal protein L51	-0.00716216963902624	-0.0570542067681637	0.012744336199688	-0.114637742267843	-0.0787590744715699	-0.0736337489410649	0	0	0	0	0	0
ENSG00000111640	GAPDH	glyceraldehyde-3-phosphate dehydrogenase	0.989893942179872	0.00367063482322622	0.308744608916445	1.67536291749171	-0.123547578134144	0.227881596545866	0	0	0	1	0	0
ENSG00000111644	ACRBP	acrosin binding protein	-0.164799847423037	0.0157978701176668	-0.139313341165404	-1.00469203699923	-0.570818178867653	-0.75582552497434	0	0	0	1	0	0
ENSG00000111653	ING4	inhibitor of growth family member 4	-1.17457957800813	-1.41413696734237	-1.27455696146693	-0.976260695194335	-1.10877743623346	-0.97063550247895	1	1	1	0	1	0
ENSG00000111666	CHPT1	choline phosphotransferase 1	-0.318245587835949	-0.555645102364567	-0.469030698842747	-1.36649006199737	-1.85420294881977	-1.73635684423813	0	0	0	1	1	1
ENSG00000111669	TPI1	triosephosphate isomerase 1	1.04573063466787	-0.0499712216981494	0.267999239552068	1.61948004348725	-0.285334353945396	0.0887886166778779	1	0	0	1	0	0
ENSG00000111670	GNPTAB	N-acetylglucosamine-1-phosphate transferase subunits alpha and beta	-1.08659415914231	0.167632797164891	-0.0334839335164268	-0.96510781236426	0.0032431216611812	0.1356662145945	1	0	0	0	0	0
ENSG00000111671	SPSB2	splA/ryanodine receptor domain and SOCS box containing 2	-1.08868590029985	-1.70321851511465	-1.40141630933668	-0.995249774655344	-1.09492892155219	-0.701544714736645	1	1	1	0	1	0
ENSG00000111674	ENO2	enolase 2	2.68276738565248	-0.511916717363958	0.0704406029531819	4.08156552160981	-0.889943453353862	0.623056128093171	1	0	0	1	0	0
ENSG00000111676	ATN1	atrophin 1	0.448962968504093	-0.152465560697522	0.147237559895789	1.0444314466863	0.347292085479569	0.697772686703991	0	0	0	1	0	0
ENSG00000111707	SUDS3	SDS3 homolog, SIN3A corepressor complex component	-0.607887088388575	-1.06805703772557	-0.707543786080054	-0.202363625791989	-0.462116482694346	-0.258981379333904	0	1	0	0	0	0
ENSG00000111711	GOLT1B	golgi transport 1B	0.925960385318396	1.46834552463219	1.18648381706744	1.06884204563807	1.05229892355555	1.05372680655316	0	1	1	1	1	1
ENSG00000111716	LDHB	lactate dehydrogenase B	-0.101279871671661	-0.0929667372766114	-0.0310832181925564	-1.19768167077643	-1.51023628898818	-1.46241302798336	0	0	0	1	1	1
ENSG00000111729	CLEC4A	C-type lectin domain family 4 member A	0.0229327011744654	-1.01962886762328	-0.108950576381094	-0.0299199646648055	-1.5166599686891	-0.537767415870689	0	1	0	0	1	0
ENSG00000111732	AICDA	activation induced cytidine deaminase	-0.320039718348482	-0.640919284463009	0.213859510377234	0.116411828753865	-1.34542830762525	-0.396024642613883	0	0	0	0	1	0
ENSG00000111752	PHC1	polyhomeotic homolog 1	0.0898358710027091	-0.905505176352259	-0.298643016319657	0.721652421619516	-1.08962737957769	-0.264010262647256	0	0	0	0	1	0
ENSG00000111801	BTN3A3	butyrophilin subfamily 3 member A3	-1.45438223033601	-0.475812864672105	-1.0428785974291	-1.75358369507001	-0.280503654878255	-0.836010279110205	1	0	1	1	0	0
ENSG00000111802	TDP2	tyrosyl-DNA phosphodiesterase 2	1.0432584299407	-0.19571930502964	0.175196965371611	1.77488525800404	-0.244625891925933	0.422577977878401	1	0	0	1	0	0
ENSG00000111817	DSE	dermatan sulfate epimerase	0.600536030392146	1.03829431263907	0.600000309389884	0.847269543864565	1.75336505996202	1.34880572308851	0	1	0	0	1	1
ENSG00000111837	MAK	male germ cell associated kinase	-1.12146005739269	-0.551079196457511	-0.434943814270653	-1.16247519499739	-0.62931910685368	-0.577960088671129	1	0	0	1	0	0
ENSG00000111843	TMEM14C	transmembrane protein 14C	-0.286306906240329	-0.506721726985763	-0.414525537325252	-1.1835697279333	-1.91100028026421	-1.6333486927513	0	0	0	1	1	1
ENSG00000111846	GCNT2	glucosaminyl (N-acetyl) transferase 2 (I blood group)	-1.46350522193073	0.0745626190552045	0.0204760915952616	-0.832258583635392	-1.06435641465506	-0.31916583112269	1	0	0	0	1	0
ENSG00000111850	SMIM8	small integral membrane protein 8	-0.98279492679336	-1.07153341170989	-0.820239462367533	-1.124362567529	-1.03086518394122	-0.891855785153357	0	1	0	1	1	0
ENSG00000111859	NEDD9	neural precursor cell expressed, developmentally down-regulated 9	2.28266737850952	1.02552952180691	1.26476854503696	2.78177861780872	0.771481693835227	1.41197888635523	1	1	1	1	0	1
ENSG00000111863	ADTRP	androgen dependent TFPI regulating protein	0.571588849918982	1.23258862862637	0.961622670781442	0.492461051291782	0.546357394518601	0.80026499273141	0	1	0	0	0	0
ENSG00000111875	ASF1A	anti-silencing function 1A histone chaperone	-0.417178883435505	-1.07170680727263	-0.893445016271954	0.0903260888800675	-1.02838770735607	-0.703535223061457	0	1	0	0	1	0
ENSG00000111907	TPD52L1	TPD52 like 1	-0.693880717786251	-0.963226243113308	-0.853930421058245	0.170693802746784	-1.09489437062203	-0.711894906982653	0	0	0	0	1	0
ENSG00000111912	NCOA7	nuclear receptor coactivator 7	-0.798197116639905	1.68489460460155	1.211830915204	-1.08752544470137	-0.106719550420234	0.351888973261483	0	1	0	1	0	0
ENSG00000111913	RIPOR2	RHO family interacting cell polarization regulator 2	-0.176501972399004	2.20292248502153	1.04217453269387	-0.129612836733593	3.04277089390952	2.67743748296356	0	1	1	0	1	1
ENSG00000111961	SASH1	SAM and SH3 domain containing 1	-0.154249607108995	1.23362770438648	0.712563825615098	-0.12489949374073	0.669615764894282	0.70565845316959	0	1	0	0	0	0
ENSG00000111962	UST	uronyl 2-sulfotransferase	1.63401291080892	2.12558861773746	1.37970839302948	2.76645991617346	1.58018297852413	2.02412524479518	1	1	1	1	1	1
ENSG00000111981	ULBP1	UL16 binding protein 1	1.27648647939709	0.163428205443901	0.263135363632545	1.27034335736689	-0.139922475891679	0.0912711538393557	1	0	0	1	0	0
ENSG00000112033	PPARD	peroxisome proliferator activated receptor delta	1.29072144989023	0.931973282419399	1.28033517791547	1.84940932167217	1.56359002843507	1.84136506332592	1	0	1	1	1	1
ENSG00000112039	FANCE	FA complementation group E	-0.775585120320613	-1.34564681950508	-1.15101899791596	-0.915993675844627	-1.07173764057445	-0.711915834228726	0	1	1	0	1	0
ENSG00000112062	MAPK14	mitogen-activated protein kinase 14	-1.45591289359539	-1.51620069169071	-1.23194409217013	-0.917038969525122	-0.432665944984902	-0.678237427387237	1	1	1	0	0	0
ENSG00000112078	KCTD20	potassium channel tetramerization domain containing 20	0.907298868895417	0.81152915728192	0.841304158327887	0.278720283674875	0.289361831852349	0.24415646197861	0	0	0	0	0	0
ENSG00000112079	STK38	serine/threonine kinase 38	-1.40688933816733	-1.30406576090613	-1.30449536942929	-1.54378932711465	-1.23409673570748	-1.27406203449524	1	1	1	1	1	1
ENSG00000112081	SRSF3	serine and arginine rich splicing factor 3	0.928263574292413	0.730283901088977	0.725594248842804	1.0563729120288	0.395048003501497	0.506898309897276	0	0	0	1	0	0
ENSG00000112096	SOD2	superoxide dismutase 2	1.84732093970644	2.90528970290056	2.4902986014345	2.23778470947613	3.04474936510045	2.76292180083874	1	1	1	1	1	1
ENSG00000112110	MRPL18	mitochondrial ribosomal protein L18	0.794526087874679	0.253577259510382	0.320111840862502	0.357993111486724	-0.167110263876339	-0.0684589985937952	0	0	0	0	0	0
ENSG00000112118	MCM3	minichromosome maintenance complex component 3	-1.60875836989283	-1.38749658597856	-1.32362256153426	-1.76099290905432	-1.10255531568563	-0.960360734414394	1	1	1	1	1	0
ENSG00000112137	PHACTR1	phosphatase and actin regulator 1	2.57214476776072	1.17351747143724	1.63927515464569	2.74886347063819	0.0956994412089925	1.01075495110488	1	1	1	1	0	1
ENSG00000112139	MDGA1	MAM domain containing glycosylphosphatidylinositol anchor 1	0.535867939312407	0.995503315081882	0.196691143666582	1.50939710758553	1.62361726773555	1.39284783067129	0	0	0	1	1	1
ENSG00000112144	ICK	intestinal cell kinase	-1.580238654715	-1.56078294106487	-1.69039112091965	-1.69795240800302	-1.07760355957635	-1.16952168549987	1	1	1	1	1	1
ENSG00000112149	CD83	CD83 molecule	2.74292228520036	2.98621378956836	3.24217132680777	2.86121852667302	2.38551342425859	2.47051643575517	1	1	1	1	1	1
ENSG00000112182	BACH2	BTB domain and CNC homolog 2	2.74870272731117	1.32806309476453	1.20348139946876	1.21327599816221	0.262620981654023	0.640801113847155	1	1	1	1	0	0
ENSG00000112195	TREML2	triggering receptor expressed on myeloid cells like 2	0.20306299227412	-0.02897920727383	0.176043439645447	1.11371978521536	0.180826201395105	0.411503818366093	0	0	0	1	0	0
ENSG00000112210	RAB23	RAB23, member RAS oncogene family	-1.25158154770422	-1.51963947892727	-1.38401436704155	-1.05561371664776	-1.1117506639631	-0.909359198277428	1	1	1	1	1	0
ENSG00000112234	FBXL4	F-box and leucine rich repeat protein 4	-1.47492026854785	-1.46886796623408	-1.51546446590032	-1.43571954932846	-0.666712824037306	-0.785175132256429	1	1	1	1	0	0
ENSG00000112245	PTP4A1	protein tyrosine phosphatase 4A1	1.62165652458522	1.45430007312467	1.28790006543838	1.61961765690013	0.747657469237509	0.87153344773229	1	1	1	1	0	0
ENSG00000112294	ALDH5A1	aldehyde dehydrogenase 5 family member A1	-1.08451092297797	-1.02974493294057	-0.91006705973065	-1.45574800894067	-1.66580293423677	-1.67710908791228	1	1	0	1	1	1
ENSG00000112297	CRYBG1	crystallin beta-gamma domain containing 1	-1.45159655209952	0.0555757692283964	-0.268075832173027	-1.11880938148631	-0.32863442045867	-0.633188202972137	1	0	0	1	0	0
ENSG00000112299	VNN1	vanin 1	-0.749019812166095	-0.415506364558028	-0.473711953154134	0.786610367136807	1.003936975601	1.44521302127302	0	0	0	0	1	1
ENSG00000112303	VNN2	vanin 2	-0.396501065068339	-0.0168163303777839	-0.0311271822843238	-1.1175727943302	0.944596118602264	1.28109138073732	0	0	0	1	0	1
ENSG00000112304	ACOT13	acyl-CoA thioesterase 13	-0.195828923814726	-0.998254135125389	-0.603484581684154	-0.00318276157463085	-1.8892724611908	-1.11219476180915	0	0	0	0	1	1
ENSG00000112367	FIG4	FIG4 phosphoinositide 5-phosphatase	-0.861407313479225	-1.19835049876487	-0.875022636576583	-1.24991833865223	-1.92974461256879	-1.68050412381572	0	1	0	1	1	1
ENSG00000112378	PERP	p53 apoptosis effector related to PMP22	-0.373820404824638	0.685759466633024	0.265875595932625	2.17141680263838	2.76100799686687	2.2303245265546	0	0	0	1	1	1
ENSG00000112379	ARFGEF3	ARFGEF family member 3	0.981098471168645	0.605212587193975	0.306514028476208	1.57093626289607	0.50401850731624	0.462098749031656	0	0	0	1	0	0
ENSG00000112394	SLC16A10	solute carrier family 16 member 10	3.97434684729868	1.80551501106679	2.69032793701179	3.74044500013605	3.46492479795586	3.85132630996549	1	1	1	1	1	1
ENSG00000112419	PHACTR2	phosphatase and actin regulator 2	0.738413116372454	0.841800616084299	0.751229802805187	1.21514024834363	-0.125252580638977	0.659390978302749	0	0	0	1	0	0
ENSG00000112511	PHF1	PHD finger protein 1	0.798912657890911	0.409696507820111	0.638140221874068	1.24588839237287	0.400602254805337	0.855425286283933	0	0	0	1	0	0
ENSG00000112514	CUTA	cutA divalent cation tolerance homolog	0.186933723937703	-0.0285943511976894	0.0604544618806047	-0.44825400860779	-1.49775495375032	-1.16614107366739	0	0	0	0	1	1
ENSG00000112561	TFEB	transcription factor EB	-0.79447864000089	-1.25289863824599	-0.778790811637479	-0.565474941056682	-1.63727225064429	-1.01043875996815	0	1	0	0	1	1
ENSG00000112578	BYSL	bystin like	1.31199574973115	1.81178982223089	1.65304946404498	1.10148796570382	0.939607881948359	1.37760201290555	1	1	1	1	0	1
ENSG00000112624	BICRAL	BRD4 interacting chromatin remodeling complex associated protein like	-1.04612692949615	-1.04436620384156	-1.07032556279682	-1.0109528952484	-0.534159063714986	-0.521818862610401	1	1	1	1	0	0
ENSG00000112640	PPP2R5D	protein phosphatase 2 regulatory subunit B'delta	-1.36239786364053	-1.68151447038894	-1.52125224310188	-1.19405976556934	-0.923013548290641	-0.954628252503353	1	1	1	1	0	0
ENSG00000112651	MRPL2	mitochondrial ribosomal protein L2	-0.651708529340198	-0.681137622419742	-0.665899661328614	-1.05140611920636	-0.804982167327818	-0.678967598342302	0	0	0	1	0	0
ENSG00000112659	CUL9	cullin 9	-0.803781307893574	-1.5604086606107	-1.02842839628667	-0.689721036873802	-1.53241823352828	-1.16770049291752	0	1	1	0	1	1
ENSG00000112667	DNPH1	2'-deoxynucleoside 5'-phosphate N-hydrolase 1	-0.062649259653003	-0.0564899305859812	0.0464429424904294	-0.511517453912157	-1.1149702296791	-0.764593361284076	0	0	0	0	1	0
ENSG00000112699	GMDS	GDP-mannose 4,6-dehydratase	-0.468482683242344	-0.310583263651536	-0.37272993891801	-1.47400655214876	-1.70356592206063	-1.56341406734911	0	0	0	1	1	1
ENSG00000112715	VEGFA	vascular endothelial growth factor A	3.5648626738885	1.9776768485031	1.80125040240371	3.8232378923145802	4.28062391340394	3.82886466726931	1	1	1	1	1	1
ENSG00000112759	SLC29A1	solute carrier family 29 member 1 (Augustine blood group)	-1.38146316365068	-2.06898949677708	-1.86358140628888	-1.6788789888011	-4.07752156317906	-3.04138933259688	1	1	1	1	1	1
ENSG00000112773	TENT5A	terminal nucleotidyltransferase 5A	-1.08032969682807	-0.132933734790614	-0.374385668231301	-1.50014708587083	-1.50179553625468	-1.49681576208157	1	0	0	1	1	1
ENSG00000112799	LY86	lymphocyte antigen 86	0.103983385620001	0.0123448589867012	0.0451727131601592	-1.29404144857492	-1.6946264873686	-1.7562461834921	0	0	0	1	1	1
ENSG00000112818	MEP1A	meprin A subunit alpha	0.875679473477319	-0.0675263794417093	0.43104322777825	1.41395554345645	0.191306047719344	0.570374823426206	0	0	0	1	0	0
ENSG00000112851	ERBIN	erbb2 interacting protein	0.485966653720102	0.742815854611411	0.891208414912579	1.18024833308629	0.24903248722572	0.804318676675774	0	0	0	1	0	0
ENSG00000112874	NUDT12	nudix hydrolase 12	-0.971646681158599	-0.995828634101664	-1.02006317432338	-0.75384324057056	-0.495915849053719	-0.236845736100947	0	0	1	0	0	0
ENSG00000112877	CEP72	centrosomal protein 72	-0.857538937645287	-1.40229379911895	-1.02853504812343	-0.898278515011199	-0.976849588252468	-0.930039278783056	0	1	1	0	0	0
ENSG00000112893	MAN2A1	mannosidase alpha class 2A member 1	-0.106054440992001	-0.446640095621513	-0.311140013609839	-0.482512166819229	-1.27398350803822	-0.945203446568244	0	0	0	0	1	0
ENSG00000112941	TENT4A	terminal nucleotidyltransferase 4A	0.77071690838332	1.25970306014787	0.720519927107966	1.10638016172041	0.449529157048697	0.74570007191817	0	1	0	1	0	0
ENSG00000112972	HMGCS1	3-hydroxy-3-methylglutaryl-CoA synthase 1	0.96743196584825	2.70174543397614	1.84845198277891	0.733183093530614	1.9347109251834	1.78652591854831	0	1	1	0	1	1
ENSG00000112983	BRD8	bromodomain containing 8	-1.19488484325627	-1.0761036196719	-1.22617972834409	-0.801689841005248	-0.183812733971136	-0.0419496625570932	1	1	1	0	0	0
ENSG00000112992	NNT	nicotinamide nucleotide transhydrogenase	-0.836630447657126	-0.898013770694604	-0.784940333998545	-1.40126592046554	-1.41440526831071	-1.33287457829206	0	0	0	1	1	1
ENSG00000113013	HSPA9	heat shock protein family A (Hsp70) member 9	1.05256667210417	0.839813776182239	0.862074428423688	1.35031375118743	0.656317412585681	1.08781815158824	1	0	0	1	0	1
ENSG00000113070	HBEGF	heparin binding EGF like growth factor	3.55654198358689	1.82238037764313	2.76781823609064	4.62614498184634	2.4067528960724	2.92595332984196	1	1	1	1	1	1
ENSG00000113108	APBB3	amyloid beta precursor protein binding family B member 3	0.940276012371271	-0.581308881674525	0.411082054868765	-0.0239140415040543	-1.16109698210618	-0.543059581354655	0	0	0	0	1	0
ENSG00000113119	TMCO6	transmembrane and coiled-coil domains 6	-0.584116826711612	-1.09742957639982	-0.756070459339728	-0.824473765430921	-0.481309778678185	-0.318095406950104	0	1	0	0	0	0
ENSG00000113140	SPARC	secreted protein acidic and cysteine rich	0.00313469330465162	-0.00913232466165576	-0.0363215268459334	-0.490263747621517	-1.14977804632386	-1.08473127429294	0	0	0	0	1	1
ENSG00000113263	ITK	IL2 inducible T cell kinase	0.286154806994314	1.03939666187855	0.822047605855387	0.605536179454301	1.00476467502092	0.763919011794818	0	1	0	0	1	0
ENSG00000113269	RNF130	ring finger protein 130	-0.19747826144203	-0.301599562947307	-0.268605664111511	-0.876717986686697	-1.3435218961438	-1.17729719001826	0	0	0	0	1	1
ENSG00000113282	CLINT1	clathrin interactor 1	0.0062215591809835	1.22903921267636	0.796225851788973	0.0894222289919967	0.84937642202244	0.941558523804323	0	1	0	0	0	0
ENSG00000113302	IL12B	interleukin 12B	0.590571232118828	5.40106802526432	6.16670952937745	0.93546526797533	7.07509314521922	7.85874691202367	0	1	1	0	1	1
ENSG00000113328	CCNG1	cyclin G1	-1.12347158098294	-0.88551908187049	-1.0770147953890301	-1.22635349598871	-1.12616868869854	-1.08667738502382	1	0	1	1	1	1
ENSG00000113368	LMNB1	lamin B1	-0.173541386328127	1.40288378267224	0.2485627819898	0.264466230840697	3.00009631209852	2.64666828374416	0	1	0	0	1	1
ENSG00000113369	ARRDC3	arrestin domain containing 3	1.57186940933548	0.860579267276223	0.717823883934575	1.30170384816941	0.678508270042831	0.304302151218788	1	0	0	1	0	0
ENSG00000113389	NPR3	natriuretic peptide receptor 3	1.30520075833022	-0.210604311459077	-0.139060817968606	2.38766781124179	0.620339473530982	0.425368485027074	1	0	0	1	0	0
ENSG00000113441	LNPEP	leucyl and cystinyl aminopeptidase	-1.00191383163055	-0.807356362525742	-0.821179548966628	-1.09754385074371	-0.835566090378862	-0.67742097333896	1	0	0	1	0	0
ENSG00000113448	PDE4D	phosphodiesterase 4D	1.61784850951688	0.660096102352553	0.451705404255691	1.47714991865324	2.97027593295488	2.40737357268871	1	0	0	1	1	1
ENSG00000113522	RAD50	RAD50 double strand break repair protein	-1.3592634974695	-1.52637906999556	-1.35805610140156	-1.67223810268227	-1.02330859883215	-1.13255600841661	1	1	1	1	1	1
ENSG00000113532	ST8SIA4	ST8 alpha-N-acetyl-neuraminide alpha-2,8-sialyltransferase 4	-0.219019431445404	1.07571132204063	0.456886505044701	-0.38715859379686	-0.647485602587806	-0.662481387015397	0	1	0	0	0	0
ENSG00000113552	GNPDA1	glucosamine-6-phosphate deaminase 1	-0.211406360955698	-1.59879591385888	-1.07032147595338	-0.378912763007273	-1.94291366665139	-1.5466449834798	0	1	1	0	1	1
ENSG00000113555	PCDH12	protocadherin 12	-0.318705392622052	-1.20267603172211	-0.364949320854754	-0.089971647610214	-0.634832766206674	-0.232548885706795	0	1	0	0	0	0
ENSG00000113580	NR3C1	nuclear receptor subfamily 3 group C member 1	0.931766464896107	1.92471656368254	1.38651785233108	1.57367056521824	1.30472038217634	1.3114384103467	0	1	1	1	1	1
ENSG00000113583	C5orf15	chromosome 5 open reading frame 15	0.259494178151896	1.38227691372283	0.508933165951611	0.600313442284991	1.86454987171511	1.17714614739334	0	1	0	0	1	1
ENSG00000113600	C9	complement C9	-1.27659688141444	-1.68400848655519	-1.72874238185297	1.11795607270087	-0.116370576049741	0.134134700320706	1	0	0	1	0	0
ENSG00000113615	SEC24A	SEC24 homolog A, COPII coat complex component	1.65859189303016	1.06215294757775	0.976456929290284	1.68535856506283	1.04851044983436	1.05588106812491	1	1	0	1	1	1
ENSG00000113621	TXNDC15	thioredoxin domain containing 15	-0.322359557609277	-0.0897341495937386	-0.243734347162228	-0.321221351930056	0.248714611629537	0.311332477988503	0	0	0	0	0	0
ENSG00000113648	H2AFY	H2A histone family member Y	-0.225303967048534	-0.512377627039472	-0.409496606617	-0.543570457667039	-2.05443625254213	-1.44512450947742	0	0	0	0	1	1
ENSG00000113657	DPYSL3	dihydropyrimidinase like 3	1.58656480441935	1.58329442493215	1.50506277097311	4.19963273881597	1.16623947564386	2.34670948393209	1	1	1	1	1	1
ENSG00000113719	ERGIC1	endoplasmic reticulum-golgi intermediate compartment 1	0.339305513577634	0.173741607660113	0.0859116263727926	0.380390278887681	1.1295356145914	0.693183295314594	0	0	0	0	1	0
ENSG00000113721	PDGFRB	platelet derived growth factor receptor beta	-0.532205779137853	-1.38203023172045	-0.933567358525241	1.6128658236146	0.973122528107755	1.18114684218748	0	1	0	1	0	1
ENSG00000113742	CPEB4	cytoplasmic polyadenylation element binding protein 4	1.51036424863115	1.15418487960737	1.18332968167124	1.4606761075208	0.881485707184975	1.02386936218762	1	1	1	1	0	1
ENSG00000113749	HRH2	histamine receptor H2	-2.71592725155194	-0.48293132894568	-1.85167080044986	-2.31198651334081	0.798948652323111	0.801006459941614	1	0	1	1	0	0
ENSG00000113758	DBN1	drebrin 1	0.0985505324072688	-0.261818601632774	-0.390676642201195	1.02163259552312	0.208735128857713	0.156977174198714	0	0	0	1	0	0
ENSG00000113790	EHHADH	enoyl-CoA hydratase and 3-hydroxyacyl CoA dehydrogenase	-1.5936265748082	-1.59968664752275	-1.69793017375546	-1.9431198458658	-0.401455805809695	-0.719446932718855	1	1	1	1	0	0
ENSG00000113811	SELENOK	selenoprotein K	2.09811626610976	1.80678326305303	1.78294944195616	1.34255082272243	1.34462149818105	1.3659683864334	1	1	1	1	1	1
ENSG00000113845	TIMMDC1	translocase of inner mitochondrial membrane domain containing 1	-0.380408682068592	-0.0436597477547571	-0.128411362658883	-0.578651495141323	-0.247608544065767	-0.183663318984811	0	0	0	0	0	0
ENSG00000113916	BCL6	BCL6 transcription repressor	0.499409231036836	1.47849391924753	1.31919417663991	1.50190087646353	2.06242234343532	2.32513557522324	0	1	1	1	1	1
ENSG00000113966	ARL6	ADP ribosylation factor like GTPase 6	-1.13306665816186	-1.87248010876436	-1.49266870029337	-0.842915492261471	-0.934071769192667	-0.809884484929561	1	1	1	0	0	0
ENSG00000114013	CD86	CD86 molecule	1.83157925586514	-0.166096001058482	0.581030668155288	0.987391385005556	-0.813415245121588	-0.640223763644956	1	0	0	0	0	0
ENSG00000114019	AMOTL2	angiomotin like 2	-0.224315497770553	2.16359008369458	1.30488547266679	-0.12828122857102	1.61844587380342	1.44500419708187	0	1	0	0	1	1
ENSG00000114023	FAM162A	family with sequence similarity 162 member A	0.485456783610921	-0.475554701055776	-0.245648650756369	0.913573244963331	-1.88050568288185	-1.68090787396175	0	0	0	0	1	1
ENSG00000114026	OGG1	8-oxoguanine DNA glycosylase	-0.889787414507842	-2.10400250889511	-1.36749788538411	-0.91039062253165	-2.34588648494494	-1.87810916744906	0	1	1	0	1	1
ENSG00000114030	KPNA1	karyopherin subunit alpha 1	0.127933685410131	0.668409482822455	0.467898839347833	0.428064259081123	0.375708757438911	0.588087253668485	0	0	0	0	0	0
ENSG00000114107	CEP70	centrosomal protein 70	0.199290476584802	0.0892032110542653	0.181235053157498	1.13463416475262	-5.97695661256887e-5	0.583535082118496	0	0	0	1	0	0
ENSG00000114115	RBP1	retinol binding protein 1	-0.0239432940560717	-0.388146859063564	0.0242248631261145	-0.694501563169227	-1.27847360039846	-0.701649687410881	0	0	0	0	1	0
ENSG00000114126	TFDP2	transcription factor Dp-2	-0.0979945442300511	-0.131292106472659	-0.417786302855724	-0.979212344005001	1.63947408787778	0.741671284418547	0	0	0	0	1	0
ENSG00000114127	XRN1	5'-3' exoribonuclease 1	-0.301348109179117	1.26952992525738	0.441311252318528	-0.164564328417416	1.40254749122451	1.26652920810478	0	1	0	0	1	1
ENSG00000114251	WNT5A	Wnt family member 5A	1.60121876750556	3.25787043339169	2.33816421593255	3.0990451495964	3.78206398974651	3.47327908441547	1	1	1	1	1	1
ENSG00000114268	PFKFB4	6-phosphofructo-2-kinase/fructose-2,6-biphosphatase 4	-0.398021936141377	-3.13528846986467	-2.10273155705935	-0.494738693285529	-2.56382218061659	-2.06818813171517	0	1	1	0	1	1
ENSG00000114270	COL7A1	collagen type VII alpha 1 chain	0.319702431439886	-1.19527124502903	-0.940692784982548	1.11641674230644	-1.00501584788515	-0.588047332714906	0	1	0	1	1	0
ENSG00000114315	HES1	hes family bHLH transcription factor 1	1.28761326383536	3.25881267732995	2.46985624335217	2.12240097139852	3.56388570715044	3.75907046270836	1	1	1	1	1	1
ENSG00000114331	ACAP2	ArfGAP with coiled-coil, ankyrin repeat and PH domains 2	-0.699222878975515	-1.20638409637689	-0.642972840150165	-0.188773579090384	-0.74524768084772	-0.473185634952302	0	1	0	0	0	0
ENSG00000114346	ECT2	epithelial cell transforming 2	-1.10783150811381	-1.06805563384671	-0.969544503608432	-0.785886584918811	-0.51563396188903	-0.196853407159993	1	1	0	0	0	0
ENSG00000114353	GNAI2	G protein subunit alpha i2	-0.622189185653295	-0.492357981222049	-0.417430020340284	-1.10775363435023	-0.857493093590812	-0.76425215235228	0	0	0	1	0	0
ENSG00000114378	HYAL1	hyaluronidase 1	-1.33338901815075	-1.3613033799097	-1.30094895825682	-0.2286616442565	-0.360379800242449	-0.300950146854756	0	1	0	0	0	0
ENSG00000114388	NPRL2	NPR2 like, GATOR1 complex subunit	-1.78899282175174	-2.45525064219633	-2.01450786633076	-1.79595735044058	-2.00744663144909	-1.64242651448199	1	1	1	1	1	1
ENSG00000114423	CBLB	Cbl proto-oncogene B	0.518876862382541	-1.18954761253226	-0.745543063865449	-0.0496968875883506	-1.3789222769307	-1.20732332014077	0	1	0	0	1	1
ENSG00000114446	IFT57	intraflagellar transport 57	-0.652255392635628	0.572239973185357	0.597774691629281	-0.587956720828591	0.707186948438822	1.03954494840182	0	0	0	0	0	1
ENSG00000114450	GNB4	G protein subunit beta 4	-0.433486881597093	1.09516434530375	0.329660088137091	-0.535772778396523	0.822826979746539	0.852364879721627	0	1	0	0	0	0
ENSG00000114455	HHLA2	HERV-H LTR-associating 2	-0.0349978516500481	1.81112870098756	0.974579799366922	0.234967433789055	1.00516663928942	1.85751533005371	0	1	0	0	1	1
ENSG00000114480	GBE1	1,4-alpha-glucan branching enzyme 1	0.695313482995653	0.136631568934348	0.162699735477229	1.95832118122744	0.131647553730568	0.498034676034601	0	0	0	1	0	0
ENSG00000114529	C3orf52	chromosome 3 open reading frame 52	0.623053342815533	2.3117283210524	1.48081552857816	0.694827539917871	1.1784921411741	1.43725960473775	0	1	1	0	1	1
ENSG00000114541	FRMD4B	FERM domain containing 4B	-0.918665903063377	-0.162703978220913	-0.789308818076744	0.100133860150348	-1.33660874686701	-1.10876206811789	0	0	0	0	1	1
ENSG00000114544	SLC41A3	solute carrier family 41 member 3	-0.607741172991165	-0.997370941761334	-0.850007589039325	-1.11374702465939	-1.12694871915003	-1.13752819572774	0	0	0	1	1	1
ENSG00000114573	ATP6V1A	ATPase H+ transporting V1 subunit A	0.441267291954492	-0.45641356877472	0.0174511837642796	0.881070319694402	-0.644113392636922	-0.256763675837441	0	0	0	0	0	0
ENSG00000114626	ABTB1	ankyrin repeat and BTB domain containing 1	-0.928253579099977	-0.803126588120425	-0.640143138166149	-0.784332637843782	-1.75753207146054	-1.16807346281669	0	0	0	0	1	1
ENSG00000114650	SCAP	SREBF chaperone	-0.901860641485251	-1.22522507734088	-1.00054863945672	-1.07504788573051	-1.03779812071187	-1.12269896248569	0	1	1	1	1	1
ENSG00000114698	PLSCR4	phospholipid scramblase 4	-1.31895949189564	-0.551923914274782	-0.926799169120337	0.0244021137291315	1.10217093374079	1.42136027704772	0	0	0	0	1	1
ENSG00000114735	HEMK1	HemK methyltransferase family member 1	-0.894268630871586	-1.14517046496765	-0.949035524795788	-0.982696265571277	-1.08984701502109	-0.839306585205921	0	1	0	0	1	0
ENSG00000114737	CISH	cytokine inducible SH2 containing protein	1.61801724187651	2.03916811353775	2.47707050280925	2.8212545811364	0.991481788845246	2.13810399063023	1	1	1	1	0	1
ENSG00000114738	MAPKAPK3	mitogen-activated protein kinase-activated protein kinase 3	-0.316117974122392	-1.51225793581667	-0.782584688920224	-0.159851384013754	-1.58436919004738	-1.03316400750868	0	1	0	0	1	1
ENSG00000114739	ACVR2B	activin A receptor type 2B	-1.34648363991237	-1.08843870346638	-1.1842337043014	-0.961279395218139	-0.615917648943093	-0.590405755053821	1	1	1	0	0	0
ENSG00000114770	ABCC5	ATP binding cassette subfamily C member 5	-1.21059230627504	-2.00381316486772	-1.94308409280476	-1.24829578309547	-3.57505919775761	-3.06336576862525	1	1	1	1	1	1
ENSG00000114779	ABHD14B	abhydrolase domain containing 14B	-0.218735040425197	-0.469564663667795	-0.332418422275337	-1.32736545810614	-1.47870369861668	-1.4044583339644101	0	0	0	1	1	1
ENSG00000114784	EIF1B	eukaryotic translation initiation factor 1B	1.24062146038073	2.80509381540008	2.3668685384036	1.66621681832703	1.66490151504775	1.85829443794465	1	1	1	1	1	1
ENSG00000114790	ARHGEF26	Rho guanine nucleotide exchange factor 26	0.722447958908856	0.220813478453294	0.236106519816	2.42560343394442	-0.0217563304831766	0.228649110594788	0	0	0	1	0	0
ENSG00000114796	KLHL24	kelch like family member 24	-0.367271771515855	-1.63787557899429	-1.44636138778548	-0.220759516991454	-1.66685491337544	-1.22387381917771	0	1	1	0	1	1
ENSG00000114853	ZBTB47	zinc finger and BTB domain containing 47	-1.07296786033912	-1.33666440794777	-1.30159808729748	-1.40662319058886	-0.406512765166817	-0.564507915455514	1	1	1	1	0	0
ENSG00000114861	FOXP1	forkhead box P1	-0.00728709427780703	2.25300871665576	1.28024834106486	-0.799041003696095	1.72025392770144	1.55705130784491	0	1	1	0	1	1
ENSG00000114904	NEK4	NIMA related kinase 4	-1.46145249705942	-2.16312000888776	-1.79341841108684	-0.967588020541852	-1.57811898615539	-1.45035278862149	1	1	1	0	1	1
ENSG00000114988	LMAN2L	lectin, mannose binding 2 like	-0.737916695930931	-1.37415911031905	-0.971641109679057	-0.302933628826159	-0.839868159300484	-0.837940959283642	0	1	0	0	0	0
ENSG00000115008	IL1A	interleukin 1 alpha	3.02835470485894	6.33513593270085	6.31449337362321	4.54410332511117	5.38065582273939	5.41693566185695	1	1	1	1	1	1
ENSG00000115009	CCL20	C-C motif chemokine ligand 20	3.69905073383401	5.98173855213951	5.62682576735651	5.19200109644742	5.72829822074558	6.57528267656484	1	1	1	1	1	1
ENSG00000115020	PIKFYVE	phosphoinositide kinase, FYVE-type zinc finger containing	0.698107818000889	0.19380054168326	0.274441525545429	1.14066207566177	0.777903401608254	1.1461051449839	0	0	0	1	0	1
ENSG00000115084	SLC35F5	solute carrier family 35 member F5	0.742941203275863	1.61888867868267	1.67091035156392	1.11465473705748	0.951283010860871	1.35821550247704	0	1	1	1	0	1
ENSG00000115091	ACTR3	actin related protein 3	0.284884861618641	0.860623955786286	0.737272098638024	0.500401188637932	0.38177541283263	0.544291492899337	0	0	0	0	0	0
ENSG00000115107	STEAP3	STEAP3 metalloreductase	-1.15763870039559	0.304338246068162	-0.132057590692271	-1.0242690926218	1.36995428860305	1.01240886588409	1	0	0	1	1	1
ENSG00000115112	TFCP2L1	transcription factor CP2 like 1	-1.48656080804854	-2.0339668812196	-1.74981141882078	-1.79791310722834	-2.5577499605785	-2.4801026321724	1	1	1	1	1	1
ENSG00000115159	GPD2	glycerol-3-phosphate dehydrogenase 2	0.685406090785496	0.705182398583476	0.493904914861947	0.486621365113457	1.56130841916302	0.976803471876158	0	0	0	0	1	0
ENSG00000115163	CENPA	centromere protein A	-0.623864167127556	-0.906703434744385	-0.901288655094138	-0.750732767032445	-1.1550285596398	-0.931067347040548	0	0	0	0	1	0
ENSG00000115170	ACVR1	activin A receptor type 1	1.2821143351952	-0.0795095300750172	0.390483074657976	1.13778507764472	-0.726830497973101	-0.439310945473694	1	0	0	1	0	0
ENSG00000115226	FNDC4	fibronectin type III domain containing 4	-0.44736130028506	1.02155517090459	0.209361829879346	1.80677618696493	1.48893362505306	1.98560923890972	0	1	0	1	1	1
ENSG00000115232	ITGA4	integrin subunit alpha 4	-0.514530153484958	-0.790119422055421	-0.735842901477405	-1.58880790387191	-2.6506061213728	-2.26977805291788	0	0	0	1	1	1
ENSG00000115233	PSMD14	proteasome 26S subunit, non-ATPase 14	0.614334943535812	0.662296093078869	0.56604605746142	1.27871939888699	0.611174408071421	0.82574264406059	0	0	0	1	0	0
ENSG00000115267	IFIH1	interferon induced with helicase C domain 1	-0.457849079330207	2.08583996494995	1.00091077410125	-0.223588741054322	1.1524148304383799	0.826554452694794	0	1	1	0	1	0
ENSG00000115271	GCA	grancalcin	-1.31921131762098	-0.264032418541965	-0.61744353990256	-0.861174427203454	0.514411024350852	0.349213276600094	1	0	0	0	0	0
ENSG00000115286	NDUFS7	NADH:ubiquinone oxidoreductase core subunit S7	-0.192595359674122	-0.149695777670659	0.0926124362436624	-1.04298839093294	-0.974720790905703	-0.948465696169819	0	0	0	1	0	0
ENSG00000115295	CLIP4	CAP-Gly domain containing linker protein family member 4	-0.69706983392708	-1.90739631399375	-1.30119144438568	-0.536814884465713	-2.31820376940807	-1.51265313345622	0	1	1	0	1	1
ENSG00000115306	SPTBN1	spectrin beta, non-erythrocytic 1	-1.45987623139751	-1.99444236388521	-1.5596694432018	-1.37215533066135	-3.07025450668796	-2.65292184686646	1	1	1	1	1	1
ENSG00000115317	HTRA2	HtrA serine peptidase 2	-1.068216152469	-1.10464756523271	-1.14595680649027	-0.722741776064632	-0.825348712209067	-0.637932453306136	1	1	1	0	0	0
ENSG00000115318	LOXL3	lysyl oxidase like 3	-0.421935742011079	-0.484471431388949	-0.534654678893786	-1.76056152779896	-2.6372246371981	-2.34102789103529	0	0	0	1	1	1
ENSG00000115325	DOK1	docking protein 1	-1.21928748926422	-2.11698762511897	-1.81419591477774	-1.01620587343596	-1.50804226346521	-1.44937816608777	1	1	1	1	1	1
ENSG00000115339	GALNT3	polypeptide N-acetylgalactosaminyltransferase 3	-0.257156846036936	1.59237243004553	1.27982503638513	-0.581047416959599	0.624351787652316	0.269042032317524	0	1	1	0	0	0
ENSG00000115365	LANCL1	LanC like 1	-1.39996114525966	-1.78604489880723	-1.39854043919596	-1.7841491737081	-1.27431415757	-1.57653325043462	1	1	1	1	1	1
ENSG00000115419	GLS	glutaminase	1.76147605496599	1.97410035107622	1.68068101523153	1.97231527403082	1.46497764965475	1.54830288693626	1	1	1	1	1	1
ENSG00000115425	PECR	peroxisomal trans-2-enoyl-CoA reductase	-0.421693323756912	-0.390475216888291	-0.345592144713646	-1.90390410200207	-2.00972026816006	-1.9877418851254	0	0	0	1	1	1
ENSG00000115457	IGFBP2	insulin like growth factor binding protein 2	-0.984561548849059	-0.688346197247247	-0.819939001512103	-1.02709889910135	0.0564081955982741	0.361855605410759	0	0	0	1	0	0
ENSG00000115504	EHBP1	EH domain binding protein 1	-0.657672048982757	-0.494185265729069	-0.288572148801738	-1.15826878832695	-0.615450089023941	-0.535770226791674	0	0	0	1	0	0
ENSG00000115520	COQ10B	coenzyme Q10B	1.30279809072821	1.41152726369733	1.31636881134533	1.42344640991742	1.13508092873473	1.30190413069858	1	1	1	1	1	1
ENSG00000115525	ST3GAL5	ST3 beta-galactoside alpha-2,3-sialyltransferase 5	0.180806355216706	-0.703657244734724	-0.414814580083858	0.630130187972565	-1.89997299655693	-0.841808566716755	0	0	0	0	1	0
ENSG00000115541	HSPE1	heat shock protein family E (Hsp10) member 1	1.55840454090648	0.516832783861618	0.94670037321296	1.10493209849997	0.283113483936397	0.430593494091547	1	0	0	1	0	0
ENSG00000115548	KDM3A	lysine demethylase 3A	0.918568573487318	-1.3661292093274	-1.07440462103912	1.14696061775202	-0.399817440693974	0.0132161768224294	0	1	1	1	0	0
ENSG00000115590	IL1R2	interleukin 1 receptor type 2	2.03031062634975	-0.798408471768822	0.698164328679761	1.92636892457514	-2.4881090580575	-0.304772342829183	1	0	0	1	1	0
ENSG00000115594	IL1R1	interleukin 1 receptor type 1	1.71900156000241	2.10760266295478	0.856887573610141	1.03279563601194	1.51242723829102	-0.062338604979339	1	1	0	1	1	0
ENSG00000115598	IL1RL2	interleukin 1 receptor like 2	2.32558538690658	-0.93954933220284	-0.032730401974645	1.715168846901	-2.11315597206473	-1.68495583817336	1	0	0	1	1	1
ENSG00000115604	IL18R1	interleukin 18 receptor 1	1.2079612809508	2.31886922972578	2.05881626978665	1.56027610764697	1.7176369219045	2.0731991845686	1	1	1	1	1	1
ENSG00000115641	FHL2	four and a half LIM domains 2	1.63133400437051	0.053312936746657	0.21076487152352	1.62632646555663	0.217694380128469	0.186170907380417	1	0	0	1	0	0
ENSG00000115648	MLPH	melanophilin	-0.984522362356663	-1.23913596266991	-1.27671118340941	-0.781723493829878	-1.47133666542666	-1.47589113987169	0	0	1	0	1	1
ENSG00000115652	UXS1	UDP-glucuronate decarboxylase 1	0.445121407724723	2.12368915473664	1.63140072683605	1.79066241593715	1.45826390866843	1.82190154115749	0	1	1	1	1	1
ENSG00000115687	PASK	PAS domain containing serine/threonine kinase	-1.02741012448462	-0.995278834216019	-0.943357245021129	-1.50829810662689	-1.31006644680682	-1.65034417484022	1	0	0	1	1	1
ENSG00000115718	PROC	protein C, inactivator of coagulation factors Va and VIIIa	-3.7570230290801	-4.42610687215508	-4.42062912310686	-3.62745457857482	-4.28338647767904	-4.51892279327836	1	1	1	1	1	1
ENSG00000115738	ID2	inhibitor of DNA binding 2	1.540268842521	2.6239547449225	2.97201837415106	2.13640737437492	1.70142860324114	2.37782969013534	1	1	1	1	1	1
ENSG00000115756	HPCAL1	hippocalcin like 1	1.21513743486467	-1.17717514395615	0.130204400101322	1.30405940931997	-2.120086834285	-1.28046447602962	1	1	0	1	1	1
ENSG00000115758	ODC1	ornithine decarboxylase 1	1.64544015089518	0.420289795380988	0.414757169942633	1.64260806151185	0.545589789449655	0.702650254272408	1	0	0	1	0	0
ENSG00000115762	PLEKHB2	pleckstrin homology domain containing B2	0.732621984381696	0.747678282552942	0.703256127839156	1.20799997548916	0.570088310372144	0.744556917252206	0	0	0	1	0	0
ENSG00000115825	PRKD3	protein kinase D3	-0.408974371141167	0.476304989737277	0.58772658884524	-0.0235087386488403	-0.567642025475832	0.0112136140511897	0	0	0	0	0	0
ENSG00000115840	SLC25A12	solute carrier family 25 member 12	-0.997987803253299	0.115547659976574	-0.179345793912563	-1.04849957425086	-0.312128560062107	-0.288418545287185	0	0	0	1	0	0
ENSG00000115841	RMDN2	regulator of microtubule dynamics 2	-1.31758021223002	-1.76147790931356	-1.45274612399618	-0.821538487247312	-1.57514166101961	-1.28098008988299	1	1	1	0	1	1
ENSG00000115844	DLX2	distal-less homeobox 2	1.39722169200973	0.120213793484913	0.222832724854855	1.18368770435578	-0.131134918157128	-0.0135141605867054	1	0	0	1	0	0
ENSG00000115884	SDC1	syndecan 1	-2.06612976677562	-3.56311318043089	-3.42213721836057	0.0627494556845816	-1.16719738200397	-1.19433474728242	1	1	1	0	1	1
ENSG00000115896	PLCL1	phospholipase C like 1 (inactive)	-0.357712825664793	-0.00496318628253674	-0.100407538423614	0.151484331152647	-1.28795030614173	-1.00084890934897	0	0	0	0	1	1
ENSG00000115902	SLC1A4	solute carrier family 1 member 4	0.378190739607006	-0.948641563445638	-0.47669863611131	0.871198853670397	-1.04689752815694	-0.528942813295775	0	0	0	0	1	0
ENSG00000115904	SOS1	SOS Ras/Rac guanine nucleotide exchange factor 1	-0.279221001261266	0.53581554669459	-0.00215337896562707	-0.136936343383752	0.541983129404349	1.0741753097945	0	0	0	0	0	1
ENSG00000115919	KYNU	kynureninase	1.20127410339766	1.83938502681761	1.65715512040522	1.83450247652933	1.80442828580381	1.72879765240341	1	1	1	1	1	1
ENSG00000115935	WIPF1	WAS/WASL interacting protein family member 1	-0.112641964178422	-1.15695388687275	-0.572988571203891	-0.433814571785184	-1.65415867400374	-1.12893299989989	0	1	0	0	1	1
ENSG00000115942	ORC2	origin recognition complex subunit 2	-1.05893371797831	-1.40557772315308	-1.29205973815277	-0.999727841478114	-0.42333257110236	-0.543434569811327	1	1	1	0	0	0
ENSG00000115946	PNO1	partner of NOB1 homolog	1.06761707669205	1.58262652248288	1.4080947921541	0.657063969115317	0.788937972747046	0.994878535084144	1	1	1	0	0	0
ENSG00000115956	PLEK	pleckstrin	1.87920567445205	2.59439417532414	2.83068596841161	2.03797159094014	1.11285504949232	1.6280463930995701	1	1	1	1	1	1
ENSG00000115963	RND3	Rho family GTPase 3	-0.00954049664354144	-0.730315419675656	-0.506032187028178	1.0761721481701	0.510749896193357	0.414117023946829	0	0	0	1	0	0
ENSG00000115970	THADA	THADA armadillo repeat containing	-0.446462795704622	-0.987555303318043	-0.656171077544696	-1.06131006045419	-1.43810324342942	-1.42791025484582	0	0	0	1	1	1
ENSG00000116005	PCYOX1	prenylcysteine oxidase 1	-1.72736445109162	-2.24551989846939	-2.1996203433944	-3.00669423593734	-3.21802470114146	-3.09924484120021	1	1	1	1	1	1
ENSG00000116014	KISS1R	KISS1 receptor	0.961600889379866	0.964273907235817	0.465880003077158	0.807062888346772	2.14639580543486	1.56725470150096	0	0	0	0	1	1
ENSG00000116016	EPAS1	endothelial PAS domain protein 1	0.865352958628995	-0.747887763204262	-0.522146727751524	0.739345923164439	-1.13054717771294	-0.918808416262696	0	0	0	0	1	0
ENSG00000116017	ARID3A	AT-rich interaction domain 3A	0.206716531268656	0.0662173223889201	0.190002467743371	0.873820649176257	0.556188596507273	1.02249900396127	0	0	0	0	0	1
ENSG00000116062	MSH6	mutS homolog 6	-1.13576809873702	-0.669947950418803	-0.653915215184668	-1.08951849555707	-0.889663996299621	-0.651626602156736	1	0	0	1	0	0
ENSG00000116127	ALMS1	ALMS1 centrosome and basal body associated protein	-0.918816981207837	-1.38773867114286	-1.04294888721591	-1.17179995856795	-1.58072474983417	-1.29722481658981	0	1	1	1	1	1
ENSG00000116133	DHCR24	24-dehydrocholesterol reductase	-0.865841946810002	-0.856098806842889	-0.603155333260414	-1.02349483108646	-2.10128623166325	-1.40136757980817	0	0	0	1	1	1
ENSG00000116161	CACYBP	calcyclin binding protein	0.152886362080632	-1.12030094150124	-0.576039380482034	-0.137553741361406	-0.84357279431491	-0.638568649793619	0	1	0	0	0	0
ENSG00000116171	SCP2	sterol carrier protein 2	-0.0579316461628497	-0.0905678655368429	-0.0804720135467866	-1.114966940367	-1.22007553820583	-1.22421461586024	0	0	0	1	1	1
ENSG00000116191	RALGPS2	Ral GEF with PH domain and SH3 binding motif 2	-0.736337693544121	-0.759354925030718	-1.02357952304694	-1.29243981546542	-1.3002936735319	-0.612559395158525	0	0	1	1	1	0
ENSG00000116198	CEP104	centrosomal protein 104	-1.01871389852287	-1.16329565285658	-0.787020118290188	-0.790002321514805	-0.564472521210714	-0.364395152123762	1	1	0	0	0	0
ENSG00000116205	TCEANC2	transcription elongation factor A N-terminal and central domain containing 2	-1.20659680480281	-0.67439678976408	-0.934217762958864	-1.20271623898753	-0.856614042432153	-0.746382275455391	1	0	0	1	0	0
ENSG00000116213	WRAP73	WD repeat containing, antisense to TP73	-1.20050297459511	-0.944731417972869	-0.972829774088061	-0.777745985280751	-0.189683115638718	-0.0357325219138518	1	0	0	0	0	0
ENSG00000116237	ICMT	isoprenylcysteine carboxyl methyltransferase	-1.13114767053605	-1.15658469795925	-1.18285156242722	-0.979997254867391	-0.391758424032828	-0.433439973446881	1	1	1	0	0	0
ENSG00000116273	PHF13	PHD finger protein 13	0.0836943888187451	-1.13740705317288	-0.57523055160707	0.718700816218799	-0.609600156815857	0.00246349979325364	0	1	0	0	0	0
ENSG00000116285	ERRFI1	ERBB receptor feedback inhibitor 1	1.91447830333606	0.375469233770347	0.415780524276916	2.5596804608885	-0.228076536368187	0.443617714744118	1	0	0	1	0	0
ENSG00000116337	AMPD2	adenosine monophosphate deaminase 2	-0.319310912169142	-1.37526043190554	-0.820300504360376	-0.914349756064183	-2.05607029813739	-1.42054197982323	0	1	0	0	1	1
ENSG00000116396	KCNC4	potassium voltage-gated channel subfamily C member 4	-0.728226367208135	-1.66544902755318	-1.12683439739056	-0.308430982847635	-3.08191916491822	-2.04882820358431	0	1	1	0	1	1
ENSG00000116497	S100PBP	S100P binding protein	-1.47973367645837	-1.48049175689288	-1.432313080836	-1.40353674729748	-1.24416082010133	-1.05956324990671	1	1	1	1	1	1
ENSG00000116514	RNF19B	ring finger protein 19B	-0.0996505373478227	2.59209008197209	2.26163635297409	0.429671115462022	2.05435097203004	1.88973617493682	0	1	1	0	1	1
ENSG00000116525	TRIM62	tripartite motif containing 62	-0.954723105403699	-1.471540379227	-1.19366055952094	-0.782074161495837	-0.514757210239847	-0.431987564710387	0	1	1	0	0	0
ENSG00000116560	SFPQ	splicing factor proline and glutamine rich	1.52093856617139	1.72225845111292	1.59235686848551	1.9140071177916	1.02240455772328	1.36598260180024	1	1	1	1	1	1
ENSG00000116574	RHOU	ras homolog family member U	0.893625752328443	1.85891129216143	1.79803842992531	1.53373291095916	1.70500501568834	1.73528729591703	0	1	1	1	1	1
ENSG00000116584	ARHGEF2	Rho/Rac guanine nucleotide exchange factor 2	0.739370779287491	1.13200882695426	0.881208223874479	0.882321106238789	0.762646232053087	0.649394379470826	0	1	0	0	0	0
ENSG00000116586	LAMTOR2	late endosomal/lysosomal adaptor, MAPK and MTOR activator 2	-0.424510840900984	-0.533552412878214	-0.403125230266155	-1.19669798237193	-1.18697195288453	-1.1346135861646	0	0	0	1	1	1
ENSG00000116604	MEF2D	myocyte enhancer factor 2D	1.08326189897618	-0.555280691614053	0.0930682135652313	1.12968449301637	-0.817660089203184	-0.205576190574844	1	0	0	1	0	0
ENSG00000116661	FBXO2	F-box protein 2	-1.15260279650757	-0.729664453110619	-1.06265493183587	0.0590754209976075	1.5905393284536	1.41244396917356	0	0	0	0	1	1
ENSG00000116663	FBXO6	F-box protein 6	-0.415784404201157	1.15077558480697	0.658704972996787	-0.11960486541	1.79490389138593	1.50374872694334	0	1	0	0	1	1
ENSG00000116667	C1orf21	chromosome 1 open reading frame 21	1.08756434313437	2.46894089157485	1.37858253282105	1.02113791468006	3.20010456044333	2.36902924470508	1	1	1	1	1	1
ENSG00000116670	MAD2L2	mitotic arrest deficient 2 like 2	-0.245173923247241	0.736868516850823	0.43970879181182	0.186757437673771	1.47877343569847	1.39938383440281	0	0	0	0	1	1
ENSG00000116675	DNAJC6	DnaJ heat shock protein family (Hsp40) member C6	0.541573824700797	1.28835829819066	0.517151287494473	2.771299541577	0.561183703523955	1.1565455049979	0	1	0	1	0	1
ENSG00000116678	LEPR	leptin receptor	-0.605406891405408	-0.471004916123515	-0.448374483473323	-1.63225491092476	-1.50995596672512	-1.65289393507513	0	0	0	1	1	1
ENSG00000116679	IVNS1ABP	influenza virus NS1A binding protein	0.996747217023766	1.56402943428195	0.956066782895988	1.11157479511714	1.8561950714001	1.46685588181751	0	1	0	1	1	1
ENSG00000116685	KIAA2013	KIAA2013	-1.11714455278111	-1.19476025316113	-1.1183036156057	-0.952842096572433	-0.566764869921662	-0.548424436498979	1	1	1	0	0	0
ENSG00000116688	MFN2	mitofusin 2	0.0161029875371276	0.0632838308644275	0.259320978060358	0.13837890641151	-0.133611253870459	0.112505613784974	0	0	0	0	0	0
ENSG00000116691	MIIP	migration and invasion inhibitory protein	-1.77141456682916	-0.948811096579163	-1.36361652371574	-1.75647343681966	-0.621294857775861	-0.45812312725044	1	0	1	1	0	0
ENSG00000116698	SMG7	SMG7 nonsense mediated mRNA decay factor	-0.412556240559551	1.52173016966174	0.748993745336467	0.0697582744848462	1.20058730899405	1.54947919960141	0	1	0	0	1	1
ENSG00000116701	NCF2	neutrophil cytosolic factor 2	-0.231317768670145	0.518472109830377	-0.445946152167175	0.573398489482462	-0.722669038637916	-0.901514726253551	0	0	0	0	0	0
ENSG00000116711	PLA2G4A	phospholipase A2 group IVA	-1.07140100966714	1.84417774081209	-0.105166269271934	-0.721811632777842	2.48674503687055	2.19125254681598	1	1	0	0	1	1
ENSG00000116717	GADD45A	growth arrest and DNA damage inducible alpha	2.02911346421624	1.50640378436253	1.10586804834072	2.50355575637226	1.44790003534668	0.500700782323995	1	1	1	1	1	0
ENSG00000116729	WLS	Wnt ligand secretion mediator	-0.117517233456518	-0.0198258879878865	-0.114533976704484	-0.812660246912459	-1.53360660339302	-1.54471055418835	0	0	0	0	1	1
ENSG00000116731	PRDM2	PR/SET domain 2	0.244869766416274	0.0402316877096552	0.00941733662483294	0.341930841852004	0.440344240665396	0.572738918109116	0	0	0	0	0	0
ENSG00000116741	RGS2	regulator of G protein signaling 2	1.08684649948497	0.293634042419996	0.150815654990633	0.0403494369045671	1.60933391025846	1.0793391684899	1	0	0	0	1	1
ENSG00000116786	PLEKHM2	pleckstrin homology and RUN domain containing M2	0.260150528757549	-0.022719073521373898	-0.163317969597258	0.456558441334851	-0.552909133448904	-0.326072113536074	0	0	0	0	0	0
ENSG00000116791	CRYZ	crystallin zeta	-0.559870760379264	-0.332952901640746	-0.407538602281157	-1.42402577521831	-1.20762679530736	-1.02353408129789	0	0	0	1	1	1
ENSG00000116809	ZBTB17	zinc finger and BTB domain containing 17	1.01198483408208	1.56607560069424	1.27254577143604	1.0471085836852	2.14841141384463	2.07041158213595	1	1	1	1	1	1
ENSG00000116819	TFAP2E	transcription factor AP-2 epsilon	-1.22055229475218	-1.35128025205453	-1.35145776588618	-0.872628063728305	-0.750822324313619	-0.486803535368457	1	1	1	0	0	0
ENSG00000116830	TTF2	transcription termination factor 2	-1.19604546978484	-0.358147981469895	-0.52356456295063	-1.66474441177517	-1.36017136084666	-1.20663693932743	1	0	0	1	1	1
ENSG00000116833	NR5A2	nuclear receptor subfamily 5 group A member 2	-0.195464599789102	0.861080105218612	-0.595372256188579	0.925056277504941	2.23298365397484	0.28088717435794	0	0	0	0	1	0
ENSG00000116852	KIF21B	kinesin family member 21B	0.453054399919027	0.58544356932739	0.329301116602461	1.30768397981513	0.852755739350106	1.26422557057336	0	0	0	1	0	1
ENSG00000116857	TMEM9	transmembrane protein 9	-0.369660839441825	-0.82978845892629	-0.645373197483918	-1.02368145458182	-1.16415357689664	-1.2989539036722	0	0	0	1	1	1
ENSG00000116863	ADPRHL2	ADP-ribosylhydrolase like 2	0.6326569300233	1.57793318354576	1.17709389975481	0.600284791642859	0.34370671686048	0.734383867606304	0	1	1	0	0	0
ENSG00000116883	AL591845.1		2.74741599747762	-0.0804622352669789	-0.146852399311059	3.23037263992661	-0.700125731495203	-0.0999530526877141	1	0	0	1	0	0
ENSG00000116977	LGALS8	galectin 8	0.519791906392305	-1.03028811896938	-0.585632992365673	1.23540900164863	-0.346454296598955	0.25856138816217	0	1	0	1	0	0
ENSG00000116985	BMP8B	bone morphogenetic protein 8b	-0.413923936252846	-0.789702740043561	-0.689520585168698	-0.897665994774251	-1.41183626660874	-1.34814514539798	0	0	0	0	1	1
ENSG00000116990	MYCL	MYCL proto-oncogene, bHLH transcription factor	-3.48792189081937	-5.42548721771299	-4.58683831382538	-3.6204194515657	-5.26481636761416	-5.26183249376282	1	1	1	1	1	1
ENSG00000116991	SIPA1L2	signal induced proliferation associated 1 like 2	-0.251903875190157	-1.74900226788355	-1.09017791564311	0.73436623553022	-1.54847214550756	-1.02304283551967	0	1	1	0	1	1
ENSG00000117000	RLF	rearranged L-myc fusion	1.57311104301161	0.550021839764021	0.765739943732694	1.47254026553301	0.635990118531409	0.839019988594966	1	0	0	1	0	0
ENSG00000117009	KMO	kynurenine 3-monooxygenase	1.66594525788239	2.85592656146425	2.85098600173508	1.37550235799679	1.80979340271906	2.11003309444357	1	1	1	1	1	1
ENSG00000117016	RIMS3	regulating synaptic membrane exocytosis 3	-1.09613177942607	-1.65920576095272	-1.3829027004279	-1.4859645207439	-1.65022634154159	-1.38550495787298	1	1	1	1	1	1
ENSG00000117020	AKT3	AKT serine/threonine kinase 3	0.0391034675377906	0.942668945018752	0.372960370033975	0.789533285400545	1.33215538894808	1.46879498076622	0	0	0	0	1	1
ENSG00000117036	ETV3	ETS variant 3	1.47897566967307	2.67827172082052	2.01806372865697	1.25345053712519	2.2035805933573	2.19083747559266	1	1	1	1	1	1
ENSG00000117054	ACADM	acyl-CoA dehydrogenase medium chain	-0.445381691888991	-0.742579168421402	-0.502456013272252	-0.807650194044784	-1.16160160952366	-0.883945976013183	0	0	0	0	1	0
ENSG00000117090	SLAMF1	signaling lymphocytic activation molecule family member 1	0.301342815305552	4.45045058306422	2.91512672114172	1.61732596549735	5.79354187543881	5.36560041778724	0	1	1	0	1	1
ENSG00000117091	CD48	CD48 molecule	-0.423711996106789	1.50308184507483	1.05127400502785	0.208656475129756	1.56730433311941	1.55048668828795	0	1	1	0	1	1
ENSG00000117115	PADI2	peptidyl arginine deiminase 2	-0.624363909134341	-0.56048734202051	-0.706200469841671	-2.87597021440055	-2.8295779251835	-3.0675462458022	0	0	0	1	1	1
ENSG00000117143	UAP1	UDP-N-acetylglucosamine pyrophosphorylase 1	2.11094806127334	2.19235487076066	2.19297583604604	1.98711427175634	0.971178339087279	1.5565717324343	1	1	1	1	0	1
ENSG00000117153	KLHL12	kelch like family member 12	0.097971240091431	-0.0947836814026719	0.205927718880457	0.532938502212465	-0.441783944547291	0.181994779345654	0	0	0	0	0	0
ENSG00000117155	SSX2IP	SSX family member 2 interacting protein	-1.15544973796919	-1.91990957275948	-1.94098819515046	-1.65185784309524	-2.08579076775555	-1.7495333472325	1	1	1	1	1	1
ENSG00000117226	GBP3	guanylate binding protein 3	-0.731111854890348	2.035295490619	1.30253290844229	0.120198175199141	2.02746536948681	1.66282089884042	0	1	1	0	1	1
ENSG00000117228	GBP1	guanylate binding protein 1	0.0674785443855611	3.30818519426206	1.979180473426	0.59356558215422806	3.73432682940356	2.68555577257622	0	1	1	0	1	1
ENSG00000117266	CDK18	cyclin dependent kinase 18	-0.759802501833797	-0.897385050172434	-0.65763595425295	-0.680019013580228	-0.987104193962128	-1.01806973287833	0	0	0	0	0	1
ENSG00000117280	RAB29	RAB29, member RAS oncogene family	-0.489494868361082	-0.112757890206292	-0.403885952864531	-0.589166433149913	0.768907334659807	0.38117205544715	0	0	0	0	0	0
ENSG00000117298	ECE1	endothelin converting enzyme 1	1.51173365850371	2.82797762331937	2.12723103653932	1.99266999255657	3.49459855278371	2.91450694673427	1	1	1	1	1	1
ENSG00000117318	ID3	inhibitor of DNA binding 3, HLH protein	0.299921244855191	-2.20631910729373	-1.36457916380329	-0.284713930975094	-2.55604548063756	-1.72959334938293	0	1	1	0	1	1
ENSG00000117360	PRPF3	pre-mRNA processing factor 3	0.0679129758574058	1.34870704489193	0.789264123916482	0.437001568985912	1.40353211918251	1.26421511286946	0	1	0	0	1	1
ENSG00000117394	SLC2A1	solute carrier family 2 member 1	4.53435328254929	1.08376279075741	1.04367175476898	5.75903565915067	0.938556050600093	2.11451810526508	1	1	1	1	0	1
ENSG00000117407	ARTN	artemin	0.0868292220613749	0.885440083606197	0.219708063815271	0.202523310896157	1.82252559536013	1.38149426844336	0	0	0	0	1	1
ENSG00000117425	PTCH2	patched 2	-1.30519768404133	-1.37794604622555	-1.34742757499092	-1.19070291636852	-1.39808669170511	-1.24964053226669	1	1	1	1	1	1
ENSG00000117450	PRDX1	peroxiredoxin 1	0.737095392505846	0.345357996231874	0.48568768201837	1.07507878625601	-0.485765063336002	0.0495002827377965	0	0	0	1	0	0
ENSG00000117461	PIK3R3	phosphoinositide-3-kinase regulatory subunit 3	0.192627865034891	-0.285402996360699	-0.132790448103007	0.690510075693704	-1.02375095206773	-0.51430982138871	0	0	0	0	1	0
ENSG00000117475	BLZF1	basic leucine zipper nuclear factor 1	0.363906914732097	1.74526316920117	1.33749902064656	0.517304893830604	0.909063243643458	0.955976402419914	0	1	1	0	0	0
ENSG00000117479	SLC19A2	solute carrier family 19 member 2	1.5883676101491	0.17027417828922	0.310029696405095	1.43451965904891	0.280459889611988	0.865253040848987	1	0	0	1	0	0
ENSG00000117480	FAAH	fatty acid amide hydrolase	-0.334148494182265	-0.437447432107402	-0.423711278967754	-1.44043692906603	-1.44562978602766	-1.42958169666716	0	0	0	1	1	1
ENSG00000117481	NSUN4	NOP2/Sun RNA methyltransferase 4	0.236379778565393	0.486637424428627	0.498499432896197	-0.0219412678952313	-0.0286866330542715	0.0590303078702429	0	0	0	0	0	0
ENSG00000117500	TMED5	transmembrane p24 trafficking protein 5	0.860696866998668	0.614380572152273	0.693509175821867	1.24415668864969	0.699261183067042	0.846112820162303	0	0	0	1	0	0
ENSG00000117523	PRRC2C	proline rich coiled-coil 2C	0.351122740687794	1.00798326167014	0.733254672932134	0.756246372040988	0.978238999997357	1.17612891201938	0	1	0	0	0	1
ENSG00000117525	F3	coagulation factor III, tissue factor	5.93961059605829	5.70310309787754	6.38681478933122	7.07376418530196	3.34246623632763	4.49556498575729	1	1	1	1	1	1
ENSG00000117528	ABCD3	ATP binding cassette subfamily D member 3	-0.694606024671799	-1.39002045568612	-0.981810331293669	-0.772108383271232	-1.71133614127166	-1.34712085097906	0	1	0	0	1	1
ENSG00000117533	VAMP4	vesicle associated membrane protein 4	-0.30255814379551	0.58208229097418	0.240833407057145	0.22757024424828	0.713468890166942	0.746443857473055	0	0	0	0	0	0
ENSG00000117543	DPH5	diphthamide biosynthesis 5	-1.08473819457724	-1.34340551792431	-1.25701461472426	-1.36977158577671	-1.02381577554792	-1.09632587933259	1	1	1	1	1	1
ENSG00000117560	FASLG	Fas ligand	0.0787318643597406	1.20554342445932	0.777014791633027	0.0235636524924169	1.17579121209225	1.18603478011329	0	1	0	0	1	1
ENSG00000117594	HSD11B1	hydroxysteroid 11-beta dehydrogenase 1	-0.0854364848167853	0.306935291583406	0.600693899152398	0.651018309886017	1.22645954721895	2.05194602214572	0	0	0	0	1	1
ENSG00000117597	UTP25	UTP25 small subunit processor component	0.0755737944113383	1.10769263512865	0.782448654941867	0.0928380212703435	0.425581460731023	0.87906101261092	0	1	0	0	0	0
ENSG00000117602	RCAN3	RCAN family member 3	-1.13362247188712	-1.23184743472304	-1.49216084562234	-0.846869755402149	-1.33065851369929	-0.965795610811333	1	1	1	0	1	0
ENSG00000117625	RCOR3	REST corepressor 3	-1.34909404371284	-1.85575940171399	-1.68934865710759	-1.16036120006672	-1.09913679816405	-0.886536534968238	1	1	1	1	1	0
ENSG00000117632	STMN1	stathmin 1	-0.325680631221816	-0.803088299036026	-0.80409791682651	-1.15703708144275	-3.36994870901651	-3.1423001202299	0	0	0	1	1	1
ENSG00000117643	MAN1C1	mannosidase alpha class 1C member 1	-1.44947074550896	-1.39502396519507	-1.48216420375144	-2.06455860969023	-2.76546463028247	-2.6552243474418	1	1	1	1	1	1
ENSG00000117697	NSL1	NSL1 component of MIS12 kinetochore complex	-1.07183190126729	-1.31460781130622	-1.06201297830458	-1.12852471822199	-0.850843125480849	-0.990210574179711	1	1	1	1	0	0
ENSG00000117707	PROX1	prospero homeobox 1	-1.65600824912968	-1.01155651765363	-1.38247877451876	-0.0600940437386429	0.218995354278479	0.41159174202072	0	1	0	0	0	0
ENSG00000117713	ARID1A	AT-rich interaction domain 1A	-1.00677397267967	-1.22226002070225	-1.15036154063234	-0.83910712947404	-0.587197943168666	-0.664009458192776	1	1	1	0	0	0
ENSG00000117724	CENPF	centromere protein F	-0.808351881217906	-1.07728506175752	-1.04185260843166	-0.889196425077252	-1.57310597717988	-1.43150284821766	0	1	1	0	1	1
ENSG00000117758	STX12	syntaxin 12	0.0408212463350028	1.31905415905933	0.933370842715878	0.370715316555337	1.23673703286188	1.2924328864491	0	1	0	0	1	1
ENSG00000117868	ESYT2	extended synaptotagmin 2	1.27716801543324	-0.0414891665976009	0.296949150593997	0.893703514111127	-0.968993387533339	-0.424454970862323	1	0	0	0	0	0
ENSG00000117877	CD3EAP	CD3e molecule associated protein	-1.34261762967672	-1.67611169829141	-1.3942142511192	-1.37600112292173	-1.83194682552763	-1.02358393811879	1	1	1	1	1	1
ENSG00000117899	MESD	mesoderm development LRP chaperone	0.148578852967071	0.0813251865384055	0.0117497088992074	0.13600338518293	0.534987513131661	0.553935869682296	0	0	0	0	0	0
ENSG00000117906	RCN2	reticulocalbin 2	-0.72043914713395	-1.34324179382383	-0.693724766241899	-0.658142082518332	-0.560609772087309	-0.407331398168036	0	1	0	0	0	0
ENSG00000117984	CTSD	cathepsin D	0.183470708562916	-0.185620002803999	-0.0478132062744714	-0.186284441811162	-1.37756194845275	-1.04984175215703	0	0	0	0	1	1
ENSG00000118046	STK11	serine/threonine kinase 11	-0.634560363690855	-1.07198004409281	-0.866812537218121	-0.900853397819497	-0.978332870506014	-0.833812386783705	0	1	0	0	0	0
ENSG00000118137	APOA1	apolipoprotein A1	-3.88986429723831	-4.29706711600846	-4.09678832694245	0.706890535191702	0.439326176712072	0.295475729490165	1	0	1	0	0	0
ENSG00000118194	TNNT2	troponin T2, cardiac type	0.0094365666398027	0.104196099328122	0.212197308401316	0.356366855696832	1.24033810341401	0.974729595594166	0	0	0	0	1	0
ENSG00000118200	CAMSAP2	calmodulin regulated spectrin associated protein family member 2	0.637605018765934	-0.130269342548967	0.59646830703581	1.1313845271595	-0.453834752673547	0.0441047398227524	0	0	0	1	0	0
ENSG00000118242	MREG	melanoregulin	0.537112286021364	1.08888362791815	0.681298794267885	1.44201255339184	0.979871094013099	1.08931878397742	0	1	0	1	0	1
ENSG00000118257	NRP2	neuropilin 2	0.894284900458219	1.92812634565293	0.95442742754161	1.11615293333246	1.72857148592882	1.3638026400653	0	1	0	1	1	1
ENSG00000118263	KLF7	Kruppel like factor 7	-0.45213504287709	0.311011055003966	0.279892878413302	-1.17864557230895	0.0318391843329612	-0.302481761413356	0	0	0	1	0	0
ENSG00000118308	LRMP	lymphoid restricted membrane protein	-2.43200021801829	-2.74391759506113	-2.81103924986243	-3.15317086363318	-3.36521888084437	-3.15106902581236	1	1	1	1	1	1
ENSG00000118369	USP35	ubiquitin specific peptidase 35	-1.28190555483684	-0.796429361744187	-1.18450527772994	-0.823081107559973	-0.764658298544108	-0.109039950932558	1	0	1	0	0	0
ENSG00000118412	CASP8AP2	caspase 8 associated protein 2	-1.1042573454544	-0.787534220135904	-0.965658416064301	-0.863087717994614	-0.382205542763518	-0.139056505129843	1	0	0	0	0	0
ENSG00000118418	HMGN3	high mobility group nucleosomal binding domain 3	-0.152290598544323	0.0232983397386791	-0.0669267743153665	-1.79708532569897	-1.47951427426902	-1.71596744355065	0	0	0	1	1	1
ENSG00000118420	UBE3D	ubiquitin protein ligase E3D	-0.708187536565405	-1.00345459435057	-0.856514675920533	-0.998844839029246	-1.28332884823174	-0.869380039897842	0	1	0	0	1	0
ENSG00000118482	PHF3	PHD finger protein 3	-1.08567549037752	-0.901129343806021	-1.05456506615598	-0.846485164904316	-0.602176082661071	-0.436411810525833	1	0	1	0	0	0
ENSG00000118495	PLAGL1	PLAG1 like zinc finger 1	0.382865020554743	1.48550525946373	0.632064669361175	0.699691420962638	0.811159305358225	1.1824014597154	0	1	0	0	0	1
ENSG00000118496	FBXO30	F-box protein 30	1.0762781329613	0.100884085030632	0.368138329001992	1.44725166343594	-0.17422841255716	0.243938577210367	1	0	0	1	0	0
ENSG00000118503	TNFAIP3	TNF alpha induced protein 3	1.78128189255501	3.97291897104644	3.15869769717749	2.06083583659839	4.0009371485231	3.12823742441305	1	1	1	1	1	1
ENSG00000118507	AKAP7	A-kinase anchoring protein 7	-0.627392365332576	0.194968678738814	-0.367616525306739	-1.15614402319244	0.120736133678094	-0.259737457011705	0	0	0	1	0	0
ENSG00000118514	ALDH8A1	aldehyde dehydrogenase 8 family member A1	-1.16689209541045	-1.02244258143213	-1.35323529411032	-0.303512578737251	-0.1748005410714	-0.12170370052324	1	1	1	0	0	0
ENSG00000118515	SGK1	serum/glucocorticoid regulated kinase 1	1.0735130376581	-1.47365425100526	0.13877843696252	0.875586130208983	-3.05635854622489	-1.3832866543845	1	1	0	0	1	1
ENSG00000118523	CCN2	cellular communication network factor 2	-0.191427651422651	-0.00189863111077094	-0.153209518237611	0.0581653799694121	1.03339544080475	0.376556263868809	0	0	0	0	1	0
ENSG00000118557	PMFBP1	polyamine modulated factor 1 binding protein 1	-0.754334842616969	-2.42834935700141	-1.47305661216984	-1.29924524856628	-3.8054370278691	-3.24258293258329	0	1	1	1	1	1
ENSG00000118596	SLC16A7	solute carrier family 16 member 7	-0.17503762859206	-0.190039712634284	-0.211694855279887	-0.400867723974319	2.67915087880612	2.45021971325217	0	0	0	0	1	1
ENSG00000118640	VAMP8	vesicle associated membrane protein 8	-0.581377996994987	-0.723898153138291	-0.587407700240868	-1.93571735822452	-2.34443575745458	-2.23910574484249	0	0	0	1	1	1
ENSG00000118655	DCLRE1B	DNA cross-link repair 1B	-0.776280462804516	-0.890837309929279	-0.798546745642684	-0.920080890191058	-1.37584191535207	-1.14109113259818	0	0	0	0	1	1
ENSG00000118689	FOXO3	forkhead box O3	0.595079820427496	1.70832918571598	1.16188767653945	0.310921753294521	1.14919712150066	0.675272654285618	0	1	1	0	1	0
ENSG00000118690	ARMC2	armadillo repeat containing 2	-1.09949354813208	-1.12686767660218	-1.28574238325722	-1.9886429629678	-1.05763203894943	-1.52852706460077	1	1	1	1	1	1
ENSG00000118762	PKD2	polycystin 2, transient receptor potential cation channel	1.09001224117472	0.619593244361641	0.536625413702264	1.06540602891306	0.884307585245876	1.12715757829749	1	0	0	1	0	1
ENSG00000118777	ABCG2	ATP binding cassette subfamily G member 2 (Junior blood group)	0.895590239247525	-0.176826907853195	-0.0304923766563978	1.83405585897727	-0.981335605997056	-0.678757641403114	0	0	0	1	0	0
ENSG00000118785	SPP1	secreted phosphoprotein 1	4.6704425900969	0.833242851986167	2.47973881100231	5.41133478638187	0.502257531835227	2.39440280914031	1	0	1	1	0	1
ENSG00000118849	RARRES1	retinoic acid receptor responder 1	-0.119106277778528	0.264348932015679	0.00549285431409464	-1.10179253417048	-0.528209326571609	-0.656991707323496	0	0	0	1	0	0
ENSG00000118855	MFSD1	major facilitator superfamily domain containing 1	-0.31069752703477	-0.187896138630437	-0.173384768740186	-1.1289228188678	-1.25131071754948	-1.16549952206894	0	0	0	1	1	1
ENSG00000118922	KLF12	Kruppel like factor 12	-0.284810331793869	-0.223765637591704	-0.175593452819496	-1.0293161087997	-1.4016347961771	-1.04208415117179	0	0	0	1	1	1
ENSG00000118939	UCHL3	ubiquitin C-terminal hydrolase L3	-0.713486750157236	-0.651649737169337	-0.586372617568625	-1.32540964856451	-1.65906470419577	-1.45313975258099	0	0	0	1	1	1
ENSG00000118961	LDAH	lipid droplet associated hydrolase	-0.711517820713809	-1.21148847297221	-0.749240049485492	-0.654668701027455	-0.363905745509256	-0.416178903006581	0	1	0	0	0	0
ENSG00000118971	CCND2	cyclin D2	1.97968948077207	0.988174919262655	1.38504720920179	1.8137355050128	1.15667199196992	2.1100524650404	1	0	1	1	1	1
ENSG00000118976	OTUD4P1		0.873220099017569	2.57458694218664	1.99725131114806	1.09147246156098	1.18103057307194	1.42487892865082	0	1	1	1	1	1
ENSG00000118985	ELL2	elongation factor for RNA polymerase II 2	1.28238399175336	0.812369343827073	0.608693470805505	1.4211040307107	0.877835740293807	1.00857621310259	1	0	0	1	0	1
ENSG00000118997	DNAH7	dynein axonemal heavy chain 7	0.127946700393708	0.0295352844624984	0.45133123923081	0.237127459469897	0.186068170497041	2.7187149711757	0	0	0	0	0	1
ENSG00000119042	SATB2	SATB homeobox 2	-0.506808054449732	-0.22488098534077	-0.269570419931469	-1.21889339438979	-0.904907000576532	-0.921943116731236	0	0	0	1	0	0
ENSG00000119048	UBE2B	ubiquitin conjugating enzyme E2 B	0.794349437843099	0.781586844849657	0.78556271083517	1.01661435530703	0.809650939365932	0.956172817411409	0	0	0	1	0	0
ENSG00000119138	KLF9	Kruppel like factor 9	0.320323308877458	1.94537551860263	0.983398265954533	1.25342445657618	1.38028502247704	1.60571907989389	0	1	0	1	1	1
ENSG00000119139	TJP2	tight junction protein 2	0.816687803283799	2.29020513498732	1.68031237590712	0.834213380172505	1.19732977515998	1.21440780620821	0	1	1	0	1	1
ENSG00000119227	PIGZ	phosphatidylinositol glycan anchor biosynthesis class Z	-0.455999269375565	-0.807658423206277	-0.831274337435323	-1.57104081009191	-1.54370876420712	-1.54079107215692	0	0	0	1	1	1
ENSG00000119280	C1orf198	chromosome 1 open reading frame 198	0.789893931920602	0.508705551239659	0.206662000670425	1.14414745590073	-0.579778163456139	-0.0722888590368721	0	0	0	1	0	0
ENSG00000119321	FKBP15	FKBP prolyl isomerase 15	-0.676129275650157	-1.1540495899629	-0.879516750773284	-0.0316640126572759	-0.494458159461155	0.00142837184759229	0	1	0	0	0	0
ENSG00000119326	CTNNAL1	catenin alpha like 1	1.98441448641599	0.937422465431802	1.14588414689246	2.02688436298534	-0.0843280436995516	0.493809086236173	1	0	1	1	0	0
ENSG00000119333	WDR34	WD repeat domain 34	-1.05031553183392	-1.11865362135594	-1.12307611760681	-1.50874675732136	-1.02870675596841	-1.15335191388548	1	1	1	1	1	1
ENSG00000119383	PTPA	protein phosphatase 2 phosphatase activator	-1.14786483136641	-1.35649585905527	-1.07970571128508	-1.4606073667802	-0.704942812633613	-0.677406241529013	1	1	1	1	0	0
ENSG00000119401	TRIM32	tripartite motif containing 32	-1.40056012647983	-1.27504916254704	-1.23512632052404	-1.61438240564125	-1.43657525284419	-1.20045084377433	1	1	1	1	1	1
ENSG00000119408	NEK6	NIMA related kinase 6	0.53059817499035	0.417030868526113	0.453741241352195	1.39924703127398	0.840773734143229	1.19435661560268	0	0	0	1	0	1
ENSG00000119431	HDHD3	haloacid dehalogenase like hydrolase domain containing 3	-0.82632133490764	-1.04973222732652	-0.958886877326334	-0.859160441821832	-0.790948873025955	-0.595634796261141	0	1	0	0	0	0
ENSG00000119457	SLC46A2	solute carrier family 46 member 2	-3.37636789679804	-3.92342998765488	-3.75679858559129	-3.48202117691005	-3.96527084445182	-3.77998094852851	1	1	1	1	1	1
ENSG00000119471	HSDL2	hydroxysteroid dehydrogenase like 2	-0.369953039816322	-0.481112449214254	-0.454161885724904	-1.25679876246934	-1.22897920272541	-1.19493676316087	0	0	0	1	1	1
ENSG00000119508	NR4A3	nuclear receptor subfamily 4 group A member 3	4.20196968726921	5.08267716354837	4.24664480848492	3.57017405831824	4.80272421573283	3.33137544170228	1	1	1	1	1	1
ENSG00000119523	ALG2	ALG2 alpha-1,3/1,6-mannosyltransferase	0.5295626495054	1.70123824993105	1.17865088526452	0.437308593988044	1.04910124763883	1.1373957969753	0	1	1	0	1	1
ENSG00000119535	CSF3R	colony stimulating factor 3 receptor	-0.0946785100314564	0.0284465367694696	-0.0745935316529422	-1.01206751311818	-0.797932780263229	-0.883116360775762	0	0	0	1	0	0
ENSG00000119638	NEK9	NIMA related kinase 9	-0.803598103678516	-1.33903743609116	-0.952976845983581	-0.759902927206697	-0.696615036355099	-0.705836525416882	0	1	0	0	0	0
ENSG00000119640	ACYP1	acylphosphatase 1	-0.717952663661376	-1.18216281609776	-1.02360870277884	-0.119880313880319	-1.10814533963788	-0.692683687189113	0	1	1	0	1	0
ENSG00000119669	IRF2BPL	interferon regulatory factor 2 binding protein like	-0.230892322124884	-1.02615179574256	-0.489737418963313	-0.0228918149631676	-1.27068394277615	-0.481459435397087	0	1	0	0	1	0
ENSG00000119673	ACOT2	acyl-CoA thioesterase 2	-0.138216680684251	-0.764864510020717	-0.428093630023488	-0.0635963816773621	-1.34550598284248	-1.0299249134032	0	0	0	0	1	1
ENSG00000119681	LTBP2	latent transforming growth factor beta binding protein 2	-0.562275907080202	-0.533037776772939	-0.486734557807391	-0.777469958226281	-0.844811878344231	-0.571992833465099	0	0	0	0	0	0
ENSG00000119711	ALDH6A1	aldehyde dehydrogenase 6 family member A1	-0.45571867607371	-0.238036444214764	-0.436692036647796	-1.90961091294312	-1.36138850845635	-1.53538475566164	0	0	0	1	1	1
ENSG00000119725	ZNF410	zinc finger protein 410	0.766118231365345	0.710366217587316	1.22235464854266	0.752113548919532	0.419505365908531	0.659248135417338	0	0	1	0	0	0
ENSG00000119729	RHOQ	ras homolog family member Q	0.0146580124903058	0.727534611358369	0.889724136235382	0.409305328103547	0.945816881845569	1.05736969897622	0	0	0	0	0	1
ENSG00000119772	DNMT3A	DNA methyltransferase 3 alpha	-0.624791277183111	-1.28848861638047	-0.853321279022515	-0.677394690741137	-0.984039868656023	-0.545460130223746	0	1	0	0	0	0
ENSG00000119782	FKBP1B	FKBP prolyl isomerase 1B	-1.02135952751927	-0.761974953306241	-0.621215611420441	-1.45653626944091	-1.52624821969983	-1.23297749902434	1	0	0	1	1	1
ENSG00000119862	LGALSL	galectin like	1.07349960483404	2.05083054449139	0.560200619054874	1.05719785094219	1.03154398113594	0.417693753744687	1	1	0	1	1	0
ENSG00000119865	CNRIP1	cannabinoid receptor interacting protein 1	1.05937119468707	-0.48733315183511	-0.585030124889385	1.51493821129773	-1.02184835863144	-0.463930634895447	1	0	0	1	1	0
ENSG00000119866	BCL11A	BAF chromatin remodeling complex subunit BCL11A	0.996892247292339	2.21234322758951	1.87532886291006	1.15472089088125	2.04380261399822	2.23773627073832	0	1	1	1	1	1
ENSG00000119899	SLC17A5	solute carrier family 17 member 5	0.478522225420221	-1.19714172870054	-0.8316179854791	0.303471323469951	-1.56622203064173	-0.894994403194371	0	1	0	0	1	0
ENSG00000119900	OGFRL1	opioid growth factor receptor like 1	-0.331227084286398	1.45402478152115	0.792127751876332	0.0441251838209324	0.989511999620817	1.0370785303049599	0	1	0	0	0	1
ENSG00000119906	SLF2	SMC5-SMC6 complex localization factor 2	-0.911085354149039	-1.21725776329143	-1.22448957859918	-0.763244635548071	-0.907553298587051	-0.601738836022081	0	1	1	0	0	0
ENSG00000119915	ELOVL3	ELOVL fatty acid elongase 3	-0.503242537581025	-0.851848144275771	-0.265042496433078	-0.888735974473893	-1.51212282356458	-1.23921691904282	0	0	0	0	1	1
ENSG00000119917	IFIT3	interferon induced protein with tetratricopeptide repeats 3	-0.266583016739894	2.61603995019087	1.80190946787371	-0.140799814397559	0.884424101546568	0.641506371595079	0	1	1	0	0	0
ENSG00000119922	IFIT2	interferon induced protein with tetratricopeptide repeats 2	-0.595367595090031	2.70734078270306	1.5701334793172	-0.571900415872226	0.119943996395931	-0.177406201235136	0	1	1	0	0	0
ENSG00000119927	GPAM	glycerol-3-phosphate acyltransferase, mitochondrial	-1.51407889061447	-1.75803533705155	-1.5916918673443	-1.21161722455916	-1.4178409541139	-1.08472252782407	1	1	1	1	1	1
ENSG00000119929	CUTC	cutC copper transporter	-0.777972795489842	-1.07471116643283	-0.840450546729121	-0.600383155069443	-0.924568787816078	-0.745447434793314	0	1	0	0	0	0
ENSG00000119950	MXI1	MAX interactor 1, dimerization protein	-1.35712539835315	-1.69655831642971	-1.80771595665964	-2.42427268994781	-3.96208703690504	-3.82721076305033	1	1	1	1	1	1
ENSG00000119986	AVPI1	arginine vasopressin induced 1	-0.400257458309369	-3.65309026098571	-2.61171082777989	-0.733961934214701	-2.90048329814454	-2.78254627202184	0	1	1	0	1	1
ENSG00000120051	CFAP58	cilia and flagella associated protein 58	0.649121422551638	0.947962284419646	0.54930252737486	1.19161155244573	1.22106930301629	1.00289778915801	0	0	0	1	1	1
ENSG00000120053	GOT1	glutamic-oxaloacetic transaminase 1	-1.0001607362547	-1.91700700367756	-1.17622677411132	-1.12354151115345	-1.56028324928971	-1.31204525243096	1	1	1	1	1	1
ENSG00000120063	GNA13	G protein subunit alpha 13	1.72077377970346	0.879325755122383	0.827478753539628	1.40887428074917	0.326176015792593	0.548628599916176	1	0	0	1	0	0
ENSG00000120129	DUSP1	dual specificity phosphatase 1	2.98316245770159	3.4112410209371	2.99680477232676	2.73118395640008	3.54171492092879	3.45506704756153	1	1	1	1	1	1
ENSG00000120162	MOB3B	MOB kinase activator 3B	1.58148777706488	0.673828312846896	1.05753514825902	2.36256725005259	2.40526313228924	3.09499385050424	1	0	1	1	1	1
ENSG00000120217	CD274	CD274 molecule	1.06150233900789	3.66651196046192	2.72818495805028	2.22986510988758	3.86273997281213	3.66214776546468	1	1	1	1	1	1
ENSG00000120253	NUP43	nucleoporin 43	-1.13853780068831	-1.35736904541849	-1.16305496681563	-1.06455282946777	-1.22553519865761	-1.05232024562727	1	1	1	1	1	1
ENSG00000120256	LRP11	LDL receptor related protein 11	-0.570745377880996	1.93086716231433	1.27700293147494	0.33685859588484	3.06815130902171	3.41063373326203	0	1	1	0	1	1
ENSG00000120262	CCDC170	coiled-coil domain containing 170	-1.42569634851394	-1.14946753806778	-1.15305934931258	-1.21845840757682	-0.770682268204651	-1.11699725540831	1	1	1	1	0	1
ENSG00000120278	PLEKHG1	pleckstrin homology and RhoGEF domain containing G1	-0.491044993258935	0.192014120032103	-0.551284115016529	0.400348634202237	1.46704819870284	0.860440192438559	0	0	0	0	1	0
ENSG00000120280	CXorf21	chromosome X open reading frame 21	-0.735869645511961	-0.754031824121166	-0.483546809020193	-0.963423579915636	-1.21615992230333	-1.05434825888258	0	0	0	0	1	1
ENSG00000120318	ARAP3	ArfGAP with RhoGAP domain, ankyrin repeat and PH domain 3	0.0589706270883664	-1.18311735703837	-0.458041011715456	1.02623529755264	-1.02606627202147	-0.167350106180586	0	1	0	1	1	0
ENSG00000120337	TNFSF18	TNF superfamily member 18	2.19897970374894	1.77988654849247	2.35657874032512	1.52983806114365	-0.372023700812599	0.623250662430244	1	1	1	1	0	0
ENSG00000120370	GORAB	golgin, RAB6 interacting	-0.444402572222291	0.0989250607483689	-0.0908059057101615	-0.189945675711027	0.348486410796716	0.320285101156452	0	0	0	0	0	0
ENSG00000120436	GPR31	G protein-coupled receptor 31	0.496496424198774	3.23701291847304	0.786299873469659	0.141469108442119	3.57040700460635	1.37894751664757	0	1	0	0	1	1
ENSG00000120437	ACAT2	acetyl-CoA acetyltransferase 2	1.05649140901773	1.74698754647516	1.42948562065472	0.499438176103237	0.980618530589654	0.926852242014923	1	1	1	0	0	0
ENSG00000120438	TCP1	t-complex 1	0.973335439945109	0.95860376256469	1.00110760365662	0.609914014345804	0.313384161866339	0.499894082410906	0	0	1	0	0	0
ENSG00000120457	KCNJ5	potassium voltage-gated channel subfamily J member 5	-1.2071731569427	-3.51475689896855	-2.8463306307826	-1.34189000782603	-4.86022084951605	-3.96940308507721	1	1	1	1	1	1
ENSG00000120519	SLC10A7	solute carrier family 10 member 7	-0.743740430573776	-1.05177964621879	-0.674962396587665	-0.615726385736825	-0.433826570744296	-0.38165341069741	0	1	0	0	0	0
ENSG00000120539	MASTL	microtubule associated serine/threonine kinase like	0.986865235664636	2.28543705418394	1.93789065157769	0.991320225101714	1.20152505992021	1.27796643976625	0	1	1	0	1	1
ENSG00000120594	PLXDC2	plexin domain containing 2	-0.240251228000487	-0.553234451301931	-0.307670368553962	-1.48190173003955	-3.70652218233918	-2.63149192493184	0	0	0	1	1	1
ENSG00000120662	MTRF1	mitochondrial translation release factor 1	-0.745794456195682	-1.13369765039442	-0.987297449531711	-0.569447191828224	-0.609153116106238	-0.39963928382008	0	1	0	0	0	0
ENSG00000120686	UFM1	ubiquitin fold modifier 1	1.05327746312737	1.28959861479541	1.12312181173391	1.29182105422641	1.0942931950762	1.21954062998656	1	1	1	1	1	1
ENSG00000120694	HSPH1	heat shock protein family H (Hsp110) member 1	2.14354053308871	0.470187606005789	1.01161816811516	1.83871547187169	0.447605978996078	0.69719763457255	1	0	1	1	0	0
ENSG00000120696	KBTBD7	kelch repeat and BTB domain containing 7	-2.17094366033862	-2.26192874115897	-2.34731969292643	-1.95257357403829	-1.42039787111758	-1.32017579607557	1	1	1	1	1	1
ENSG00000120705	ETF1	eukaryotic translation termination factor 1	1.43824673153666	1.15483569030296	1.25208980001577	1.53231658080705	0.98209946994237	1.2541461918427	1	1	1	1	0	1
ENSG00000120708	TGFBI	transforming growth factor beta induced	0.661291840261925	-0.460175252827193	-0.0637530775147966	0.934285117235902	-1.82087221067654	-0.84568335173801	0	0	0	0	1	0
ENSG00000120709	FAM53C	family with sequence similarity 53 member C	0.969686759661959	-0.407399133677032	0.0388658843024297	1.27611920301769	-0.0839302772587581	0.0574276968319668	0	0	0	1	0	0
ENSG00000120733	KDM3B	lysine demethylase 3B	-0.730701469070711	-1.07035298208242	-0.849732437442284	-0.55925715327857894	-0.309224674020862	-0.283596589453454	0	1	0	0	0	0
ENSG00000120738	EGR1	early growth response 1	3.27660926300808	0.0919314047781555	2.1128894399044	2.94889523981487	-0.27494433509351	0.334505502365464	1	0	1	1	0	0
ENSG00000120784	ZFP30	ZFP30 zinc finger protein	-1.74066617010301	-1.69812647417361	-1.73856187128281	-1.4963554525496	-1.21990174869176	-1.01297094368829	1	1	1	1	1	1
ENSG00000120802	TMPO	thymopoietin	-0.367939964065751	1.46761167926506	1.20104064386606	-0.791255089848043	0.328503952431655	-0.211312469796828	0	1	1	0	0	0
ENSG00000120832	MTERF2	mitochondrial transcription termination factor 2	0.399808537305019	-0.325794851360281	-0.179919421434186	1.47102491129417	-0.369758869926395	0.795632379477924	0	0	0	1	0	0
ENSG00000120833	SOCS2	suppressor of cytokine signaling 2	0.478458624708493	4.06330721498897	3.11228741662322	2.2437704665844	3.81347452340634	3.58692612773534	0	1	1	1	1	1
ENSG00000120875	DUSP4	dual specificity phosphatase 4	5.49691772681473	3.48198047493798	3.57018033473899	5.83702713875452	4.77279527998505	4.51323590749816	1	1	1	1	1	1
ENSG00000120896	SORBS3	sorbin and SH3 domain containing 3	-1.20184437664744	-1.46203213738112	-1.46694860975882	-0.92563583246961	-1.87587268408643	-1.13659732545742	1	1	1	0	1	1
ENSG00000120899	PTK2B	protein tyrosine kinase 2 beta	-0.659787835604858	-0.218464836805473	-0.726532070379371	-0.935236407664247	-0.584335166435274	-0.902209530363006	0	0	0	0	0	0
ENSG00000120910	PPP3CC	protein phosphatase 3 catalytic subunit gamma	0.589450464925278	2.00661370468022	1.44963180575202	1.41238343642448	1.83665187390673	1.76187306639299	0	1	1	1	1	1
ENSG00000120913	PDLIM2	PDZ and LIM domain 2	-1.59885144480207	-2.69531636516067	-1.86209653829572	-0.818232941746167	-2.12280809460337	-1.41486497766515	1	1	1	0	1	1
ENSG00000120925	RNF170	ring finger protein 170	-0.752767865105994	-1.10506820963675	-1.04892885406082	-0.890023131037697	-0.946213393332911	-0.812359237223741	0	1	1	0	0	0
ENSG00000120949	TNFRSF8	TNF receptor superfamily member 8	-0.100138706913453	0.522447560832588	0.475728931183197	-0.265318362990916	1.12883642255248	1.32656986999679	0	0	0	0	1	1
ENSG00000121039	RDH10	retinol dehydrogenase 10	-0.0327925824539811	-0.591058648905324	-0.90422539743555	-0.204329434565784	-1.79046828248125	-1.4274699665654	0	0	0	0	1	1
ENSG00000121057	AKAP1	A-kinase anchoring protein 1	-0.662300100746375	-1.01977589177567	-0.703858268754902	-0.988173754480481	-1.35932268059585	-0.719129535199831	0	1	0	0	1	0
ENSG00000121060	TRIM25	tripartite motif containing 25	0.499041262796862	1.60504037636942	1.00193077885428	0.715967455438445	0.412236409907231	0.848219889984272	0	1	1	0	0	0
ENSG00000121101	TEX14	testis expressed 14, intercellular bridge forming factor	2.05043866662203	1.59242030711462	1.14979464422399	1.29218316885771	0.21520218259968	0.156404260621807	1	1	1	1	0	0
ENSG00000121104	FAM117A	family with sequence similarity 117 member A	-1.38100674264727	-0.214272267015285	-1.27071588520177	-2.03045546305031	-0.958568382484317	-1.87226164430342	1	0	1	1	0	1
ENSG00000121210	TMEM131L	transmembrane 131 like	-1.3704329139624	-1.44533893693664	-0.949369677726883	-1.77024322220948	-0.96500271923396	-0.046642980969453	1	1	0	1	0	0
ENSG00000121236	TRIM6	tripartite motif containing 6	-1.13776919980791	-1.04275521595067	-0.643370489238322	-1.40398897510967	-0.893540307769237	-0.81128791731468	1	1	0	1	0	0
ENSG00000121274	TENT4B	terminal nucleotidyltransferase 4B	1.04781814169082	-0.0931808186789004	-0.166750623582551	0.997559270742739	-0.266259443457092	0.394251124763469	1	0	0	0	0	0
ENSG00000121281	ADCY7	adenylate cyclase 7	-1.65044348012258	-0.732731103742546	-1.61778493105721	-1.48460359705723	-0.721026039938452	-1.05103501147753	1	0	1	1	0	1
ENSG00000121310	ECHDC2	enoyl-CoA hydratase domain containing 2	-1.80601991569363	-1.50711329045674	-1.51612704436046	-0.94739865248158	-0.910290514175174	-0.740510705994639	1	0	0	0	0	0
ENSG00000121316	PLBD1	phospholipase B domain containing 1	-0.333797125107583	-0.131391909809556	-0.256103465952017	-1.10756532384829	-1.59210259827245	-1.50655930551536	0	0	0	1	1	1
ENSG00000121380	BCL2L14	BCL2 like 14	-0.810753448127939	4.04850808350169	1.44835591320123	0.159758041830979	4.89747005484901	3.18374156941384	0	1	0	0	1	1
ENSG00000121454	LHX4	LIM homeobox 4	1.08283106093844	0.941098307252445	0.188131382452567	0.589988420554988	0.0542536563276057	0.0154485709578302	1	0	0	0	0	0
ENSG00000121481	RNF2	ring finger protein 2	0.889818821748684	0.874498076793615	0.757193603715572	1.16031175204296	0.0220483757934645	0.415884678122694	0	0	0	1	0	0
ENSG00000121552	CSTA	cystatin A	0.198884707698223	1.28579537854929	0.698479616445612	-0.484106206574046	1.6388202634452	0.452905412535684	0	1	0	0	1	0
ENSG00000121577	POPDC2	popeye domain containing 2	-0.155392121066073	1.2636631795836	0.620100840960981	0.121821378448261	1.29847120757481	1.08298455147424	0	1	0	0	1	1
ENSG00000121579	NAA50	N(alpha)-acetyltransferase 50, NatE catalytic subunit	1.41761157804077	0.69667659883631206	0.858698175955659	1.86604829402765	0.271343846091508	0.754646252594739	1	0	0	1	0	0
ENSG00000121594	CD80	CD80 molecule	1.15237466817041	3.22525403588072	2.3711326631701	1.59602239279086	3.2406770575939	2.76121102856803	0	1	1	0	1	1
ENSG00000121690	DEPDC7	DEP domain containing 7	-1.2984901056026	-0.824961517559384	-1.33526289312455	-1.87482760184548	-1.22844746839577	-1.92846672122151	1	0	1	1	1	1
ENSG00000121691	CAT	catalase	-0.431756187264076	-0.34334472883202	-0.469359190755863	-2.37052674502365	-2.659066425327	-2.77276173289396	0	0	0	1	1	1
ENSG00000121741	ZMYM2	zinc finger MYM-type containing 2	-0.156045544684411	-1.13597516227103	-0.74266790796114	-0.409027695670751	-0.830255407931591	-0.648179520853411	0	1	0	0	0	0
ENSG00000121743	GJA3	gap junction protein alpha 3	1.75699587929404	1.52045076673969	1.84639582090141	0.685510343411994	2.8409099438635	2.30172133312195	1	1	1	0	1	1
ENSG00000121769	FABP3	fatty acid binding protein 3	1.08684814946614	-0.322268874581081	0.222831218567333	1.35976869595679	-2.0917124102826	-0.890045705917276	1	0	0	1	1	0
ENSG00000121775	TMEM39B	transmembrane protein 39B	-1.04204958385561	-1.4143849863856	-1.12945181637246	-1.16315617473055	-1.39571351617605	-1.28203695083077	1	1	1	1	1	1
ENSG00000121797	CCRL2	C-C motif chemokine receptor like 2	1.71727085008029	2.10612804402631	2.05460465437499	1.72528247882479	1.35603274189566	1.33275695352824	1	1	1	1	1	1
ENSG00000121807	CCR2	C-C motif chemokine receptor 2	-4.87376805702707	-4.06328237559456	-4.09137446091714	-4.25409155460834	-2.76831838919035	-2.53685316040253	1	1	1	1	1	1
ENSG00000121851	POLR3GL	RNA polymerase III subunit G like	-1.29124101417382	-1.9255945350353	-1.3782821258474	-1.56246348845073	-1.70108117299385	-1.71015086674572	1	1	1	1	1	1
ENSG00000121864	ZNF639	zinc finger protein 639	-1.15647201998916	-0.41402967042731	-0.740670039525402	-0.99369444595533	-0.144169802269273	-0.121295503468821	1	0	0	0	0	0
ENSG00000121900	TMEM54	transmembrane protein 54	0.506005641043935	2.63484610485535	1.93566152240765	0.798437246718712	2.58859344628532	2.47818263538608	0	1	1	0	1	1
ENSG00000121933	TMIGD3	transmembrane and immunoglobulin domain containing 3	-1.70075132102826	-2.06836437347569	-1.6913203025137	-2.42231613976438	-3.53458436137071	-3.18724883924784	1	1	1	1	1	1
ENSG00000121957	GPSM2	G protein signaling modulator 2	-1.46492314934916	-2.5801051062539	-2.04914960586897	-1.70839793422058	-2.91320793414297	-2.56563855526918	1	1	1	1	1	1
ENSG00000121964	GTDC1	glycosyltransferase like domain containing 1	-0.306820216944418	-0.0216938525877573	-0.199412712934151	-0.31224765142512	1.22051095085853	0.930578487837219	0	0	0	0	1	0
ENSG00000121966	CXCR4	C-X-C motif chemokine receptor 4	0.237538770646186	-3.81698653422146	-3.56274716604195	-0.268701985064309	-2.66057451705474	-2.6414356471127	0	1	1	0	1	1
ENSG00000122033	MTIF3	mitochondrial translational initiation factor 3	-0.781482165884537	-1.12102219679878	-0.87741667652743	-0.628140220796786	-0.68428398533085	-0.424979923013874	0	1	0	0	0	0
ENSG00000122035	RASL11A	RAS like family 11 member A	0.354546984082302	1.19614077044219	0.826424186559799	0.223627600178928	0.132407871775017	0.0831171567024151	0	1	0	0	0	0
ENSG00000122122	SASH3	SAM and SH3 domain containing 3	-1.26773183201277	-1.54111747126947	-0.777572302783161	-1.30717877965166	-1.03823018365022	-0.710151329300384	1	1	0	1	1	0
ENSG00000122188	LAX1	lymphocyte transmembrane adaptor 1	0.181717463622907	1.13391277026982	0.538047515263305	-0.0558597061294548	0.90976707300938	0.361460486335421	0	1	0	0	0	0
ENSG00000122223	CD244	CD244 molecule	-0.586812414652001	-0.827650793838183	-0.447291166971379	-1.89414054413611	-2.61638541374082	-2.28237419597976	0	0	0	1	1	1
ENSG00000122224	LY9	lymphocyte antigen 9	1.48467033446828	-1.4927738808211	-0.901565330890944	1.79540246775812	-3.14388432883916	-2.30164558389175	1	1	0	1	1	1
ENSG00000122254	HS3ST2	heparan sulfate-glucosamine 3-sulfotransferase 2	-0.937256151165203	-3.51988903489155	-2.54498016838193	-1.65567118344631	-4.84967896290207	-3.89852908028511	0	1	1	1	1	1
ENSG00000122257	RBBP6	RB binding protein 6, ubiquitin ligase	0.87002522962599	1.5479068312922	0.961288002473742	1.19810020970043	0.248057081971129	0.661781596520427	0	1	0	1	0	0
ENSG00000122335	SERAC1	serine active site containing 1	-0.462591874235563	-1.25273450735115	-0.823086459973969	-0.533696952973417	-1.6663600270641	-1.05034323178136	0	1	0	0	1	1
ENSG00000122359	ANXA11	annexin A11	0.00332700256743822	-0.751245088335684	-0.320694945101895	0.340876517576107	-1.38583628443424	-0.793841039516486	0	0	0	0	1	0
ENSG00000122378	PRXL2A	peroxiredoxin like 2A	-0.341640249480548	-0.830808423839578	-0.534815517538646	-0.64977155803976006	-1.99497422554222	-1.34954223427695	0	0	0	0	1	1
ENSG00000122386	ZNF205	zinc finger protein 205	-1.5322632008563	-1.50583276577137	-1.4270572180697	-1.27531136210853	-1.16494791164291	-0.843223840137052	1	1	1	1	1	0
ENSG00000122417	ODF2L	outer dense fiber of sperm tails 2 like	-0.6290448653369	0.290813017764525	-0.214936605716852	-0.039495894007593	1.25273160551465	1.27968456914098	0	0	0	0	1	1
ENSG00000122484	RPAP2	RNA polymerase II associated protein 2	-0.80699990172083	-1.12433791266174	-0.87627039608369806	-0.723593033686825	-0.526863122787226	-0.40902272005301	0	1	0	0	0	0
ENSG00000122507	BBS9	Bardet-Biedl syndrome 9	-0.354039694022577	-0.0963602741401567	-0.219749129982447	-1.30994515429865	-1.77705994538639	-1.60329756684077	0	0	0	1	1	1
ENSG00000122547	EEPD1	endonuclease/exonuclease/phosphatase family domain containing 1	-1.35628034512165	-4.19091827014783	-2.56948894033547	-1.4257167958443	-5.29502813799452	-4.23361772306777	1	1	1	1	1	1
ENSG00000122566	HNRNPA2B1	heterogeneous nuclear ribonucleoprotein A2/B1	0.449745561033372	0.892219119441996	0.650537691856678	0.737736425327014	0.75605410410871	0.890742443117477	0	0	0	0	0	0
ENSG00000122574	WIPF3	WAS/WASL interacting protein family member 3	-1.76396742093075	-1.92434629763627	-1.77459402518827	-2.21855791902146	-2.74746943159795	-2.78665623727813	1	1	1	1	1	1
ENSG00000122591	FAM126A	family with sequence similarity 126 member A	0.197602778527932	1.91401563784746	1.29826525622464	0.399460399569832	0.559759285588296	1.02323703924085	0	1	1	0	0	1
ENSG00000122641	INHBA	inhibin subunit beta A	4.52470685047402	5.93515031379029	5.0672445289756	6.20697734236453	6.16652376423935	6.15271610402311	1	1	1	1	1	1
ENSG00000122642	FKBP9	FKBP prolyl isomerase 9	-0.597456542642533	-0.727395866279704	-0.731305207875401	-1.82194904156943	-1.38220037056941	-1.62667116894818	0	0	0	1	1	1
ENSG00000122643	NT5C3A	5'-nucleotidase, cytosolic IIIA	-0.0443901085219919	1.97307353305403	1.168266194435	0.286921725618766	1.41376569881099	1.30397072829204	0	1	0	0	0	0
ENSG00000122644	ARL4A	ADP ribosylation factor like GTPase 4A	1.83216858975267	0.656401460208131	1.07171766491565	1.93168493626338	0.439898714655591	0.991903586678645	1	0	1	1	0	0
ENSG00000122687	MRM2	mitochondrial rRNA methyltransferase 2	-1.03818987108551	-1.31711537614304	-1.27579002868395	-1.18016943042896	-1.3014362471967	-1.01445833739274	1	1	1	1	1	1
ENSG00000122691	TWIST1	twist family bHLH transcription factor 1	1.2981200523209	0.704124057003753	1.01553492346694	1.01106523289715	0.546605069575129	0.667381162692843	1	0	1	1	0	0
[truncated: 5,908 more rows]

## Sheet: Af3h_vs_Ctrl3h
	Term	Overlap	P.value	Adjusted.P.value	Genes
1	TNF signaling pathway	42/110	1.62325e-09	4.8535e-07	CEBPB;CSF2;CSF1;PIK3CD;TNFAIP3;CXCL1;PTGS2;CXCL3;CXCL2;TNF;CXCL5;ICAM1;RPS6KA4;SOCS3;RPS6KA5;CASP8;CREB3L4;MAP3K8;JUNB;MAPK3;MAP2K3;JUN;JAG1;CCL20;MMP3;DAB2IP;LIF;CFLAR;TRAF1;TNFRSF1B;MAPK14;MMP9;NFKB1;MAPK13;NFKBIA;IL1B;FAS;TAB1;MAP3K14;IL18R1;BIRC3;ATF4
2	Legionellosis	23/55	1.2116e-06	0.000125484	HSPA8;CXCL8;BNIP3;HSPA6;CXCL1;HSPA2;NLRC4;CXCL3;CXCL2;TNF;NFKB1;HSPD1;CLK1;PYCARD;NFKBIA;CASP8;IL1B;CYCS;TLR5;HSPA1B;NAIP;TLR2;HSPA1A
3	MAPK signaling pathway	75/295	1.25904e-06	0.000125484	FLT1;CSF1;ARRB1;IL1RAP;AREG;ELK1;TNF;RPS6KA4;RPS6KA5;MYC;MAP3K8;MAP3K6;PRKACB;MAP3K4;MAP2K3;DUSP4;DUSP5;DUSP2;IL1R1;DUSP1;HGF;CACNA2D3;PLA2G4A;DUSP8;DUSP6;CDC25B;EREG;TGFBR2;DUSP7;IL1A;MRAS;IL1B;MAPKAPK2;MET;ATF4;PDGFB;PDGFA;TGFA;EFNA4;RASGRP4;CACNA1G;PAK1;PDGFC;FLNB;MAP2K5;MAP4K3;MAPK3;HSPA8;MAP3K3;JUN;MAP3K1;GADD45B;ANGPT1;GADD45A;INSR;HSPA6;NFATC3;NFATC1;BRAF;HSPA2;MAPK14;NFKB1;GADD45G;MAPK13;…
4	IL-17 signaling pathway	30/93	1.82425e-05	0.00136363	CEBPB;CSF2;HSP90AB1;CXCL8;TRAF3IP2;TNFAIP3;CXCL1;PTGS2;CXCL3;CXCL2;TNF;CXCL5;CASP8;MAPK6;MAPK3;JUN;HSP90AA1;CCL20;MMP1;MMP3;MAPK14;MMP9;IL17RC;NFKB1;MAPK13;NFKBIA;FOSL1;TRAF4;IL1B;FOSB
5	Transcriptional misregulation in cancer	49/186	3.0775e-05	0.00184034	CD86;CDKN1A;FLT1;CSF2;CXCL8;CCNT1;LDB1;LYL1;HOXA9;HHEX;CCND2;MYC;NFKBIZ;MEN1;IL1R2;LMO2;MMP3;MITF;TRAF1;MMP9;ETV5;MLF1;DUSP6;TGFBR2;RUNX1;SPINT1;BMP2K;PPARG;NUPR1;MET;BIRC3;CEBPA;CEBPB;BCL2A1;DOT1L;PDGFA;FCGR1A;ZBTB17;CDKN2C;GADD45B;JUP;GADD45A;NFKB1;FLI1;GADD45G;PER2;NR4A3;ID2;REL
6	Apoptosis	39/143	8.50494e-05	0.0042383	BCL2A1;PIK3CD;HTRA2;TNF;BBC3;ACTG1;CASP8;TUBA1A;CASP6;CTSL;LMNA;CASP2;PMAIP1;BID;MCL1;MAPK3;DFFB;JUN;PARP4;GADD45B;PARP1;GADD45A;PARP2;DAB2IP;EIF2AK3;CFLAR;TRAF1;PTPN13;NFKB1;GADD45G;ERN1;NFKBIA;IL3RA;BCL2;CYCS;FAS;MAP3K14;BIRC3;ATF4
7	Prion diseases	14/35	0.000260677	0.0111346	PRNP;EGR1;NOTCH1;HSPA5;ELK1;STIP1;IL1A;C5;IL1B;C9;FYN;PRKACB;MAPK3;HSPA1A
8	NF-kappa B signaling pathway	27/95	0.000489216	0.0182845	CXCL8;BCL2A1;CCL4L2;TNFAIP3;PTGS2;CXCL2;TNF;MALT1;ICAM1;CCL4;BLNK;SYK;GADD45B;PARP1;TNFSF14;IL1R1;CFLAR;TRAF1;TICAM1;NFKB1;NFKBIA;IL1B;BCL2;TAB1;MAP3K14;LAT;BIRC3
9	Osteoclast differentiation	33/127	0.000736226	0.0244591	CSF1;NCF4;FHL2;PIK3CD;LILRA1;TNF;SOCS3;CALCR;BLNK;FYN;FCGR1A;JUNB;MAPK3;JUN;SYK;IL1R1;IFNGR1;NFATC1;MITF;MAPK14;NFKB1;FOSL2;TGFBR2;MAPK13;NFKBIA;FOSL1;IL1A;IL1B;FOSB;PPARG;LCP2;TAB1;MAP3K14
10	Salmonella infection	24/86	0.00129586	0.028333	JUN;CSF2;CXCL8;CCL3L1;IFNGR1;CCL4L2;CXCL1;NLRC4;CXCL3;MAPK14;CXCL2;NFKB1;ACTG1;MAPK13;PYCARD;IL1A;IL1B;CCL4;CCL3;PKN2;FLNB;TLR5;RAB7B;MAPK3
11	Rheumatoid arthritis	25/91	0.00132663	0.028333	CD86;FLT1;CSF2;CXCL8;CSF1;CCL3L1;CXCL1;ITGAL;TNF;CXCL5;ICAM1;CTSL;CCL3;ATP6V0E2;IL11;ATP6V1G1;JUN;ANGPT1;CCL20;MMP1;MMP3;VEGFA;IL1A;IL1B;TLR2
12	C-type lectin receptor signaling pathway	28/104	0.000994791	0.028333	SRC;PIK3CD;PTGS2;TNF;MALT1;PYCARD;PAK1;CASP8;NLRP3;MAPK3;PLK3;JUN;EGR2;EGR3;SYK;KSR1;CARD9;NFATC3;NFATC1;MAPK14;NFKB1;MAPK13;NFKBIA;MRAS;IL1B;CLEC6A;MAPKAPK2;MAP3K14
13	HIF-1 signaling pathway	27/100	0.00115793	0.028333	CDKN1A;FLT1;TFRC;SERPINE1;SLC2A1;PIK3CD;ENO1;ENO2;HIF1A;HK2;LDHA;EIF4EBP1;ELOC;EIF4E;CAMK2G;IL6R;PDK1;MAPK3;EGLN1;EGLN3;ANGPT1;IFNGR1;INSR;NFKB1;VEGFA;BCL2;ALDOA
14	NOD-like receptor signaling pathway	42/178	0.0013035	0.028333	NLRX1;HSP90AB1;CXCL8;TNFAIP3;CXCL1;NOD1;BRCC3;NLRC4;TXN;ANTXR2;CXCL3;CXCL2;TNF;PYCARD;PANX1;TRPM2;PSTPIP1;CASP8;IFI16;NAMPT;NLRP3;NLRP1;GBP2;MAPK3;JUN;GABARAPL1;HSP90AA1;RIPK2;CARD9;TMEM173;MAPK14;TICAM1;NFKB1;MAPK13;NFKBIA;MAVS;NLRP12;IL1B;BCL2;TAB1;NAIP;BIRC3
15	Cytokine-cytokine receptor interaction	63/294	0.00146821	0.0292664	IL1RN;CSF2;CXCL8;CSF1;CCL4L2;IL24;CXCL1;IL1RAP;CXCL3;CXCL2;TNF;CXCL5;CCR7;TNFRSF4;IL6R;CCR3;CCR2;ACVR1;IL11;TNFRSF12A;IL1R1;IFNGR1;IL11RA;TNFRSF18;IL1R2;TNFRSF1B;IL17RC;TGFBR2;IL1A;IL1B;IL3RA;TNFRSF21;CX3CR1;CCL3L1;CSF2RA;IL1RL2;CXCR2;CCL4;IL21R;CCL3;IL36RN;TNFSF18;XCR1;TNFSF14;CCL20;TNFSF15;TNFRSF9;TNFSF12;LIF;OSM;INHBA;ACVR2B;EPOR;BMP6;TNFRSF10D;LEP;CLCF1;TNFSF9;FAS;IL7R;IL18R1;CRLF2;BMPR1A

## Sheet: Nm3h_vs_Ctrl3h
	Term	Overlap	P.value	Adjusted.P.value	Genes
1	TNF signaling pathway	53/110	9.80693e-10	3.01073e-07	CSF2;CSF1;PIK3CD;TNFAIP3;CXCL1;CXCL3;CXCL2;TNF;CXCL5;ICAM1;RPS6KA4;CASP7;RPS6KA5;MAP3K8;JUNB;MAP3K5;MAP2K3;EDN1;IL15;MMP3;TRAF1;FOS;TNFRSF1B;MMP14;IL1B;IRF1;LTA;BIRC2;BIRC3;CEBPB;PTGS2;RELA;SOCS3;MAPK9;CCL5;CCL2;RIPK1;MAPK3;JAG1;CCL20;DAB2IP;LIF;CFLAR;MAPK14;NFKB1;NFKBIA;CXCL10;IL6;BCL3;TAB2;TAB1;MAP3K14;IL18R1
2	NOD-like receptor signaling pathway	67/178	1.25007e-06	0.000191886	CXCL8;TNFAIP3;CXCL1;ANTXR2;CXCL3;CXCL2;TNF;PYCARD;PANX1;PSTPIP1;TBK1;CASP5;CASP4;NAMPT;CASP1;GBP5;GABARAPL1;GBP7;RIPK2;IL18;TMEM173;TICAM1;AIM2;PLCB4;IRF3;OAS2;IL1B;OAS3;IRF7;CARD16;BIRC2;IRF9;NAIP;BIRC3;RNASEL;NLRX1;BRCC3;NLRC4;TXN;MEFV;TANK;RELA;TRPM2;MAPK9;CCL5;NLRP3;CCL2;RIPK1;NLRP1;GBP2;GBP1;GBP4;GBP3;MAPK3;STAT2;CARD9;MAPK14;NFKB1;P2RX7;NFKBIA;IL6;NLRP12;BCL2;TAB2;TAB1;BCL2L1;NFKBIB
3	Cytokine-cytokine receptor interaction	99/294	1.98867e-06	0.000203507	IL1RN;CSF3;CSF2;CSF1;CCL4L2;IL1RAP;TNF;IL27RA;IL12B;IL12A;TNFRSF4;IL15RA;IL4R;IL1R1;IL11RA;IL23A;IL6ST;CCL3L1;TNFRSF11B;TNFRSF11A;IL36RN;TNFSF18;XCR1;TNFSF14;TSLP;TNFSF15;TNFRSF9;TNFSF12;LIF;IL36G;TNFRSF10A;INHBA;BMP6;CXCL10;IL6;IL7;TNFSF9;TNFSF8;IL7R;BMPR1A;CXCL6;CD40;IL20;CXCL8;IL24;CXCL1;IL27;FASLG;CXCL3;CXCL2;CXCL5;TNFSF13B;CCR7;CCR3;CCR2;IL10;IL15;IFNGR1;TNFRSF18;IL18;IL19;IL16;IL17RE;TNFRSF…
4	NF-kappa B signaling pathway	40/95	7.81915e-06	0.000480096	CD40;CXCL8;BCL2A1;CCL4L2;TNFAIP3;TNFRSF11A;PTGS2;CXCL2;TNF;RELA;TNFSF13B;ICAM1;CCL4;BLNK;TRIM25;RIPK1;CD14;LYN;GADD45B;PARP1;TNFSF14;IL1R1;DDX58;CFLAR;TRAF1;TICAM1;NFKB1;NFKB2;NFKBIA;IL1B;BCL2;LTA;ATM;TAB2;TAB1;MAP3K14;CARD14;BIRC2;BCL2L1;BIRC3
5	C-type lectin receptor signaling pathway	43/104	6.36977e-06	0.000480096	SRC;PIK3CD;CBLB;CALML4;PTGS2;TNF;RELA;PYCARD;MAPK9;PAK1;PPP3CC;CLEC7A;CASP1;NLRP3;IL12B;IL12A;MAPK3;IL10;PLK3;EGR2;EGR3;KSR1;STAT2;CARD9;NFATC3;MAPK14;NFKB1;NFKB2;NFKBIA;CYLD;IL6;CLEC4D;IL23A;IL1B;IRF1;CLEC6A;MAPKAPK2;BCL3;KRAS;CLEC4E;MAP3K14;CALM2;IRF9
6	Pertussis	32/76	6.12434e-05	0.00268596	CXCL6;CXCL8;C1R;CALML4;TNF;CXCL5;RELA;PYCARD;MAPK9;CASP7;C5;CFL2;CASP1;NLRP3;IL12B;IL12A;CD14;MAPK3;IL10;FOS;MAPK14;TICAM1;NFKB1;IL1A;IL6;IRF3;IL23A;IL1B;IRF1;IRF8;ITGA5;CALM2
7	Transcriptional misregulation in cancer	64/186	5.79921e-05	0.00268596	CDKN1A;CD40;FLT1;CSF2;CXCL8;CCNT1;LDB1;PLAT;BMI1;MPO;AFF1;LYL1;HOXA9;HHEX;MYC;NFKBIZ;KDM6A;MEN1;MEF2C;IGFBP3;MMP3;TRAF1;TGFBR2;RUNX1;ETV7;CCNA1;SPINT1;BMP2K;PPARG;MET;TP53;BIRC3;CEBPA;CEBPB;SLC45A3;BCL2A1;CEBPE;DOT1L;PDGFA;FOXO1;RELA;RXRA;CD14;ZBTB17;CDKN2C;H3F3B;GADD45B;GADD45A;H3F3C;PBX3;GZMB;HMGA2;NFKB1;FLI1;PML;GADD45G;IL6;NR4A3;BCL6;ID2;REL;ATM;TCF3;BCL2L1
8	Legionellosis	25/55	8.64367e-05	0.00331701	ARF1;CXCL8;SAR1A;CXCL1;NLRC4;CXCL3;CXCL2;TNF;RELA;PYCARD;CASP7;CASP1;IL12B;IL12A;CD14;IL18;NFKB1;NFKB2;NFKBIA;IL6;IL1B;CYCS;TLR5;NAIP;TLR2
9	Apoptosis	51/143	0.000113319	0.00386545	PRF1;PIK3CD;FASLG;TNF;LMNB1;CASP7;TUBA1A;CASP6;CAPN2;CASP2;MAP3K5;DFFB;ENDOG;PARP1;PDPK1;PARP2;TRAF1;FOS;SEPT4;TUBA4A;ERN1;TP53;BIRC2;BIRC3;BCL2A1;HTRA2;RELA;MAPK9;PMAIP1;RIPK1;BID;MCL1;MAPK3;GADD45B;GADD45A;BAD;DAB2IP;EIF2AK3;GZMB;TNFRSF10A;CFLAR;PTPN13;NFKB1;GADD45G;NFKBIA;BCL2;CYCS;KRAS;ATM;MAP3K14;BCL2L1
10	Cytosolic DNA-sensing pathway	27/63	0.000157229	0.00482694	CCL4L2;CGAS;ADAR;RELA;PYCARD;TBK1;CCL5;CCL4;CASP1;RIPK1;POLR3GL;DDX58;IL18;TMEM173;NFKB1;NFKBIA;CXCL10;IL6;AIM2;IRF3;POLR3B;POLR3D;IL1B;POLR1C;IRF7;POLR3K;NFKBIB
11	IL-17 signaling pathway	36/93	0.00017657	0.0049279	CXCL6;CEBPB;CSF3;CSF2;CXCL8;TRAF3IP2;TNFAIP3;CXCL1;PTGS2;CXCL3;CXCL2;TNF;CXCL5;RELA;MAPK9;TBK1;CCL2;MAPK6;MAPK3;CCL20;MMP1;MMP3;IL17RE;FOS;MAPK14;IL17RC;NFKB1;NFKBIA;FOSL1;CXCL10;IL6;IFNG;IL1B;FOSB;TAB2;IL17C
12	Influenza A	58/171	0.00019466	0.00498005	CIITA;CXCL8;PIK3CD;ADAR;FASLG;NXT2;TNF;ICAM1;IFIH1;PYCARD;TBK1;CASP1;TRIM25;IL12B;IL12A;KPNA2;MAP2K3;DDX58;IFNGR1;IL18;TICAM1;DNAJC3;IL1A;IRF3;IFNG;OAS2;IL1B;OAS3;IRF7;NUP98;IRF9;RNASEL;NLRX1;RELA;SOCS3;MAPK9;CCL5;NLRP3;CCL2;HLA-DQA2;HLA-DQA1;MAPK3;IVNS1ABP;STAT2;MX1;EIF2AK3;EIF2AK2;TNFRSF10A;EIF2AK4;MAPK14;TMPRSS13;NFKB1;PML;NFKBIA;CXCL10;IL6;CYCS;NFKBIB
13	Rheumatoid arthritis	35/91	0.000249694	0.00589662	CXCL6;FLT1;CSF2;CXCL8;CSF1;CCL3L1;CD80;CXCL1;TNFRSF11A;ITGAL;TNF;CXCL5;TNFSF13B;ICAM1;CCL5;CCL3;ACP5;CCL2;ATP6V0E2;HLA-DQA2;HLA-DQA1;ANGPT1;CCL20;IL15;MMP1;MMP3;IL18;FOS;VEGFA;IL1A;IL6;IFNG;IL23A;IL1B;TLR2
14	Osteoclast differentiation	44/127	0.000656865	0.0144041	CSF1;ITGB3;NCF4;PIK3CD;TNFRSF11B;TNFRSF11A;TNF;RELA;LILRA5;SOCS3;MAPK9;PPP3CC;SOCS1;FCGR3B;BLNK;ACP5;JUNB;MAPK3;IL1R1;IFNGR1;STAT2;LILRB2;GAB2;FOS;MAPK14;NFKB1;TGFBR1;FOSL2;TGFBR2;NFKB2;NFKBIA;FOSL1;IL1A;CYLD;FCGR2A;IFNG;IL1B;FOSB;PPARG;TAB2;LCP2;TAB1;MAP3K14;IRF9
15	Malaria	21/49	0.000820801	0.0162804	IL10;CD40;CSF3;CXCL8;GYPC;HGF;IL18;HBB;HBA2;ITGAL;TNF;ICAM1;IL6;IFNG;IL1B;CCL2;SDC1;IL12A;CD36;MET;TLR2
16	MAPK signaling pathway	88/295	0.000848491	0.0162804	FLT1;CSF1;FASLG;IL1RAP;AREG;DUSP16;ELK1;TNF;RPS6KA4;RPS6KA3;RPS6KA5;PPP3CC;MYC;MAP3K8;PRKACA;MAP3K6;PRKACB;MAP3K4;MAP3K5;MAP2K3;DUSP4;PDGFRB;DUSP5;DUSP2;MEF2C;IL1R1;DUSP1;HGF;CACNA2D3;PLA2G4A;FOS;DUSP8;MAPK8IP3;TGFBR1;CDC25B;EREG;TGFBR2;DUSP7;CACNB1;IL1A;MAPKAPK3;IL1B;MAPKAPK2;RAPGEF2;MET;TP53;PDGFB;PDGFA;TGFA;EFNA5;RASGRP1;EFNA4;RASGRP4;RELA;RASGRP3;RAP1B;MAPK9;PAK1;PDGFC;MKNK2;MAP3K20;CD14;MAP2…
17	JAK-STAT signaling pathway	53/162	0.000938479	0.0169478	CDKN1A;CSF3;IL20;CSF2;IL24;PIK3CD;IL27RA;MYC;PIM1;IL12B;IL12A;IL10;PDGFRB;IL15RA;PIAS3;IL4R;CISH;IL15;IFNGR1;IL11RA;IL19;PIAS2;IFNG;IL23A;IL6ST;IRF9;PDGFB;PDGFA;SOCS2;SOCS3;SOCS1;IL21R;STAT4;MCL1;IL12RB2;SOCS5;STAT5A;TSLP;IL10RA;STAT2;STAT3;LIF;OSM;EPOR;IL6;IL7;IL2RA;LEP;BCL2;IL7R;PTPN2;BCL2L1;CRLF2
18	RIG-I-like receptor signaling pathway	27/70	0.00115759	0.0197433	NLRX1;DDX3X;CXCL8;TANK;TNF;RELA;IFIH1;MAPK9;TBK1;DHX58;TRIM25;IL12B;IL12A;RIPK1;DDX58;ISG15;TMEM173;MAPK14;NFKB1;NFKBIA;CXCL10;CYLD;RNF125;IRF3;IRF7;TBKBP1;NFKBIB
19	Cellular senescence	51/160	0.00217524	0.0351472	CDKN1A;MRE11;CXCL8;TRAF3IP2;SERPINE1;PIK3CD;CALML4;ETS1;PPP1CC;PPP3CC;RASSF5;MYC;CAPN2;NBN;BTRC;MAP2K3;IGFBP3;TGFBR1;TGFBR2;IL1A;CCNA1;RBL1;CCNE2;MAPKAPK2;TP53;LIN9;FOXO3;FOXO1;ZFP36L2;RELA;ZFP36L1;CCNB2;CCNB1;EIF4EBP1;E2F2;MAPK3;CDKN2B;GADD45B;GADD45A;NFATC3;MAPK14;NFKB1;GADD45G;IL6;RAD50;RHEB;TRPV4;CDK1;KRAS;ATM;CALM2
20	Acute myeloid leukemia	25/66	0.00232461	0.0356828	CEBPA;CSF2;BCL2A1;CEBPE;TCF7;PIK3CD;MPO;RELA;MYC;EIF4EBP1;PIM1;CD14;PIM2;MAPK3;STAT5A;TCF7L2;TCF7L1;BAD;STAT3;BRAF;NFKB1;PML;RUNX1;CCNA1;KRAS
21	Toxoplasmosis	38/113	0.00270155	0.039494	CD40;CIITA;LAMA2;TNF;PIK3CG;RELA;MAPK9;SOCS1;IL12B;IL12A;LDLR;HLA-DQA2;HLA-DQA1;MAPK3;MAP2K3;IL10;LAMB3;PDPK1;IFNGR1;BAD;IL10RA;STAT3;MAPK14;IRGM;NFKB1;NFKBIA;IFNG;BCL2;PPIF;CYCS;ITGA6;TAB2;TAB1;BIRC2;BCL2L1;TLR2;NFKBIB;BIRC3

## Sheet: Sa3h_vs_Ctrl3h
	Term	Overlap	P.value	Adjusted.P.value	Genes
1	TNF signaling pathway	49/110	8.57802e-12	2.57341e-09	CSF2;CSF1;TNFAIP3;CXCL1;CXCL3;CXCL2;TNF;CXCL5;ICAM1;RPS6KA4;RPS6KA5;CASP8;CREB3L4;MAP3K8;JUNB;MAP2K3;EDN1;MMP3;TRAF1;FOS;TNFRSF1B;MMP14;IL1B;IRF1;LTA;BIRC2;BIRC3;CEBPB;PTGS2;RELA;SOCS3;CCL5;CCL2;MAPK3;JAG1;CCL20;IFNB1;DAB2IP;LIF;CFLAR;MAPK14;NFKB1;NFKBIA;CXCL10;IL6;TAB2;TAB1;MAP3K14;IL18R1
2	IL-17 signaling pathway	37/93	1.13421e-07	1.70131e-05	CXCL6;CEBPB;CSF3;CSF2;HSP90AB1;CXCL8;TRAF3IP2;TNFAIP3;CXCL1;PTGS2;CXCL3;CXCL2;TNF;CXCL5;RELA;CASP8;TBK1;CCL7;CCL2;MAPK6;MAPK3;CCL20;MMP1;MMP3;IL17RE;FOS;MAPK14;NFKB1;NFKBIA;FOSL1;CXCL10;IL6;TRAF4;IFNG;IL1B;FOSB;TAB2
3	Cytokine-cytokine receptor interaction	84/294	2.85868e-07	2.85868e-05	CXCL6;CD40;IL1RN;CSF3;IL20;CSF2;CXCL8;CSF1;CCL4L2;IL24;CXCL1;CXCL3;CXCL2;TNF;CXCL5;IL12B;IL12A;CCR7;TNFRSF4;CCR3;CCR2;IL10;IL15RA;IFNGR1;IL11RA;TNFRSF18;IFNGR2;IL18;IL19;IL16;IL17RE;TNFRSF1B;TGFBR1;TGFBR2;IL1A;IFNG;IL23A;IL1B;IL3RA;LTA;CX3CR1;CCL3L1;CXCR5;CXCR4;TNFRSF11A;CCL8;CCL7;CCL5;CXCR2;CCL4;IL21R;CCL3;CCL2;CCL1;CCL18;CCL15;TNFSF18;CCL23;XCR1;CCL20;TNFSF15;IFNB1;CD70;TNFRSF9;TNFSF12;LIF;OSM;…
4	NOD-like receptor signaling pathway	57/178	4.32259e-07	3.24195e-05	HSP90AB1;CXCL8;TNFAIP3;CXCL1;ANTXR2;CXCL3;CXCL2;TNF;PYCARD;PANX1;PSTPIP1;CASP8;TBK1;CASP5;CASP4;NAMPT;CASP1;GBP5;RIPK2;IL18;TMEM173;TICAM1;IL1B;IRF7;CARD16;BIRC2;NAIP;BIRC3;NLRX1;BRCC3;NLRC4;TXN;MEFV;TANK;RELA;CCL5;NLRP3;CCL2;NLRP1;GBP2;GBP1;GBP3;MAPK3;IFNB1;CARD9;MAPK14;NFKB1;P2RX7;NFKBIA;MAVS;IL6;NLRP12;BCL2;TAB2;TAB1;BCL2L1;NFKBIB
5	NF-kappa B signaling pathway	36/95	6.87514e-07	4.12509e-05	CD40;CXCL8;BCL2A1;CCL4L2;TNFAIP3;TNFRSF11A;PTGS2;CXCL2;TNF;RELA;RELB;ICAM1;CCL4;BLNK;TRIM25;LYN;CARD10;GADD45B;PARP1;DDX58;CFLAR;TRAF1;TICAM1;NFKB1;NFKB2;NFKBIA;IL1B;BCL2;LTA;TAB2;TAB1;MAP3K14;CARD14;BIRC2;BCL2L1;BIRC3
6	Transcriptional misregulation in cancer	55/186	1.02482e-05	0.000512412	CDKN1A;CD40;FLT1;CSF2;CXCL8;CCNT1;LDB1;PLAT;BMI1;MPO;AFF1;LYL1;HOXA9;HHEX;CCND2;MYC;NFKBIZ;MEN1;MMP3;TRAF1;DUSP6;DDB2;TGFBR2;RUNX1;CCNA1;SPINT1;BMP2K;MET;BIRC3;CEBPA;CEBPB;SLC45A3;BCL2A1;CEBPE;DOT1L;PDGFA;FOXO1;RELA;ZBTB17;CDKN2C;H3F3B;GADD45B;GADD45A;PBX3;NFKB1;FLI1;PML;GADD45G;IL6;NR4A3;BCL6;ID2;REL;TCF3;BCL2L1
7	Legionellosis	22/55	3.70589e-05	0.00156398	CXCL8;IL18;CXCL1;NLRC4;CXCL3;CXCL2;TNF;NFKB1;RELA;NFKB2;PYCARD;NFKBIA;IL6;CASP8;IL1B;CASP1;CYCS;IL12B;IL12A;TLR5;NAIP;TLR2
8	Cytosolic DNA-sensing pathway	24/63	4.31377e-05	0.00156398	POLR3GL;DDX58;IFNB1;CCL4L2;IL18;TMEM173;NFKB1;RELA;PYCARD;NFKBIA;CXCL10;MAVS;IL6;TBK1;POLR3B;POLR3D;IL1B;CCL5;CCL4;POLR1C;IRF7;CASP1;POLR3K;NFKBIB
9	Rheumatoid arthritis	31/91	4.69195e-05	0.00156398	CXCL6;FLT1;CSF2;CXCL8;CSF1;CCL3L1;CD80;CXCL1;TNFRSF11A;ITGAL;TNF;CXCL5;ICAM1;CCL5;CCL3;CCL2;ATP6V0E2;HLA-DQA1;ANGPT1;CCL20;MMP1;MMP3;IL18;FOS;VEGFA;IL1A;IL6;IFNG;IL23A;IL1B;TLR2
10	C-type lectin receptor signaling pathway	34/104	5.39866e-05	0.0016196	SRC;PTGS2;TNF;RELA;RELB;PYCARD;PAK1;CASP8;PPP3CC;CASP1;NLRP3;IL12B;IL12A;MAPK3;IL10;PLK3;EGR3;KSR1;CARD9;NFATC3;NFATC1;MAPK14;NFKB1;NFKB2;NFKBIA;IL6;CLEC4D;IL23A;IL1B;IRF1;CLEC6A;MAPKAPK2;CLEC4E;MAP3K14
11	Toll-like receptor signaling pathway	33/104	0.000132316	0.00360862	CD40;CXCL8;CCL3L1;CD80;CCL4L2;TNF;RELA;CASP8;TBK1;CCL5;CCL4;SPP1;CCL3;IL12B;IL12A;MAP3K8;MAPK3;MAP2K3;IFNB1;FOS;MAPK14;TICAM1;NFKB1;NFKBIA;CXCL10;IL6;IL1B;IRF7;TAB2;TLR6;TAB1;TLR5;TLR2
12	p53 signaling pathway	25/72	0.000174438	0.00436095	CDKN1A;CD82;SERPINE1;THBS1;BBC3;CASP8;CCND2;SESN3;ZMAT3;CHEK2;SESN1;PMAIP1;BID;GADD45B;GADD45A;DDB2;GADD45G;CCNE2;RRM2B;CCNG2;CCNG1;BCL2;CDK1;CYCS;BCL2L1
13	Malaria	19/49	0.000201354	0.00464663	IL10;CD40;CSF3;CXCL8;GYPC;HGF;IL18;ITGAL;THBS1;TNF;ICAM1;IL6;IFNG;IL1B;CCL2;SDC1;IL12A;MET;TLR2
14	RIG-I-like receptor signaling pathway	24/70	0.000290212	0.00621882	NLRX1;DDX3X;CXCL8;DDX58;IFNB1;ISG15;TMEM173;MAPK14;TANK;TNF;NFKB1;RELA;IFIH1;NFKBIA;CXCL10;MAVS;CASP8;TBK1;RNF125;IRF7;TRIM25;IL12B;IL12A;NFKBIB
15	Inflammatory bowel disease (IBD)	22/65	0.000625354	0.0125071	IL10;SMAD3;IFNGR1;IFNGR2;IL18;NFATC1;TNF;NFKB1;RELA;IL1A;IL6;IFNG;IL23A;IL1B;IL21R;STAT4;IL12B;IL12A;TLR5;IL18R1;HLA-DQA1;TLR2
16	Toxoplasmosis	33/113	0.000715985	0.0134247	CD40;CIITA;LAMA2;TNF;RELA;CASP8;SOCS1;IL12B;IL12A;LDLR;HLA-DQA1;MAPK3;MAP2K3;IL10;LAMB3;PDPK1;IFNGR1;IFNGR2;MAPK14;IRGM;NFKB1;NFKBIA;IFNG;BCL2;PPIF;CYCS;TAB2;TAB1;BIRC2;BCL2L1;TLR2;NFKBIB;BIRC3
17	Osteoclast differentiation	36/127	0.000776824	0.0137087	CSF1;NCF1;TNFRSF11A;TNF;RELA;LILRA5;RELB;SOCS3;PPP3CC;SOCS1;BLNK;FYN;JUNB;MAPK3;IFNB1;IFNGR1;IFNGR2;NFATC1;FOS;MAPK14;NFKB1;TGFBR1;FOSL2;TGFBR2;NFKB2;NFKBIA;FOSL1;IL1A;TEC;IFNG;IL1B;FOSB;TAB2;LCP2;TAB1;MAP3K14
18	Pertussis	24/76	0.00111618	0.0179404	IL10;CXCL6;CXCL8;FOS;MAPK14;TICAM1;TNF;NFKB1;CXCL5;RELA;PYCARD;IL1A;IL6;C5;IL23A;IL1B;IRF1;CFL2;CASP1;IRF8;NLRP3;IL12B;IL12A;MAPK3
19	JAK-STAT signaling pathway	43/162	0.00113622	0.0179404	CDKN1A;CSF3;IL20;CSF2;IL24;PDGFB;PDGFA;SOCS2;SOCS3;CCND2;SOCS1;MYC;IL21R;STAT4;PIM1;IL12B;IL12A;MCL1;SOCS5;IL10;IL15RA;PIAS3;CISH;IFNB1;IFNGR1;IL11RA;IFNGR2;LIF;OSM;IL19;IFNLR1;EPOR;IL6;IFNG;IL7;IL23A;LEP;IL3RA;BCL2;IL7R;PTPN2;BCL2L1;CRLF2
20	Chagas disease (American trypanosomiasis)	30/103	0.0012783	0.0191745	CXCL8;CCL3L1;SERPINE1;TNF;RELA;CASP8;CCL5;CCL3;IL12B;CCL2;IL12A;MAPK3;IL10;SMAD3;IFNB1;IFNGR1;IFNGR2;CFLAR;FOS;MAPK14;TICAM1;NFKB1;TGFBR1;TGFBR2;NFKBIA;IL6;IFNG;IL1B;TLR6;TLR2
21	MAPK signaling pathway	70/295	0.00134302	0.019186	FLT1;CSF1;AREG;DUSP16;ELK1;TNF;RPS6KA4;RPS6KA5;PPP3CC;MYC;RAC2;MAP3K8;MAP3K6;PRKACB;MAP3K4;MAP2K3;DUSP4;DUSP5;DUSP2;DUSP1;HGF;CACNA2D3;FOS;DUSP8;MAPK8IP3;TGFBR1;DUSP6;EREG;TGFBR2;DUSP7;CACNB1;IL1A;IL1B;MAPKAPK2;RAPGEF2;MET;PDGFB;PDGFA;TGFA;RASGRP1;EFNA4;RASGRP4;RELA;RELB;RAP1B;PAK1;PDGFC;MKNK2;MAP3K20;MAP2K5;MAPK3;MAP3K3;GADD45B;ANGPT1;GADD45A;INSR;NFATC3;NFATC1;MAPK14;NFKB1;GADD45G;VEGFA;NFKB2;N…
22	Salmonella infection	26/86	0.00145131	0.0197905	CSF2;CXCL8;CCL3L1;CCL4L2;CXCL1;NLRC4;CXCL3;CXCL2;RELA;PYCARD;KLC4;CCL4;CASP1;CCL3;MAPK3;IFNGR1;IFNGR2;IL18;FOS;MAPK14;NFKB1;IL1A;IL6;IFNG;IL1B;TLR5
23	Cellular senescence	42/160	0.00162451	0.0211893	CDKN1A;MRE11;CXCL8;TRAF3IP2;SERPINE1;LIN9;FOXO3;ETS1;FOXO1;ZFP36L2;RELA;PPP1CC;CCND2;PPP3CC;RASSF5;CHEK2;MYC;EIF4EBP1;E2F2;NBN;MAPK3;MAP2K3;CDKN2B;SMAD3;GADD45B;GADD45A;NFATC3;NFATC1;MAPK14;NFKB1;TGFBR1;TGFBR2;GADD45G;IL1A;CCNA1;IL6;RAD50;RBL1;CCNE2;RHEB;MAPKAPK2;CDK1
24	Leishmaniasis	23/74	0.0017759	0.0221987	IL10;NCF1;IFNGR1;IFNGR2;FOS;PTGS2;MAPK14;ELK1;TNF;NFKB1;RELA;NFKBIA;IL1A;IFNG;IL1B;IL12B;IL12A;TAB2;TAB1;HLA-DQA1;TLR2;NFKBIB;MAPK3
25	Chemokine signaling pathway	48/190	0.00190061	0.0228073	CX3CR1;CXCL6;CXCL8;NCF1;CCL3L1;SRC;CCL4L2;PXN;CXCR5;CXCR4;CXCL1;CXCL3;FOXO3;ADCY7;CXCL2;CXCL5;RELA;RAP1B;PAK1;CCL8;GNG2;GRK2;CCL7;GRK5;GNG4;CCL5;CXCR2;CCL4;RAC2;CCL3;CCL2;CCL1;CCR7;CCL18;PRKACB;CCR3;MAPK3;CCR2;CCL15;LYN;CCL23;XCR1;CCL20;NFKB1;VAV1;NFKBIA;CXCL10;NFKBIB
26	Hepatitis B	42/163	0.00237359	0.0273875	CDKN1A;PCNA;DDX3X;CXCL8;SRC;ELK1;TNF;RELA;IFIH1;CASP8;TBK1;CREB3L4;MYC;STAT4;E2F2;BID;MAPK3;MAP2K3;SMAD3;EGR3;DDX58;IFNB1;NFATC3;NFATC1;FOS;MAPK14;TICAM1;NFKB1;TGFBR1;DDB2;TGFBR2;NFKBIA;CCNA1;MAVS;IL6;CCNE2;BCL2;IRF7;CYCS;TAB2;TAB1;TLR2
27	Influenza A	43/171	0.00346842	0.038538	CIITA;NLRX1;CXCL8;TNF;RELA;ICAM1;IFIH1;PYCARD;SOCS3;TBK1;CCL5;CASP1;NLRP3;TRIM25;IL12B;CCL2;IL12A;HLA-DQA1;MAPK3;MAP2K3;DDX58;IFNB1;IFNGR1;IFNGR2;EIF2AK3;IL18;EIF2AK4;MAPK14;TICAM1;NFKB1;PML;NFKBIA;DNAJC3;IL1A;CXCL10;MAVS;IL6;IFNG;IL1B;IRF7;CYCS;NUP98;NFKBIB
28	Apoptosis	37/143	0.00385418	0.0412947	BCL2A1;HTRA2;TNF;RELA;BBC3;CASP8;TUBA1A;CASP6;CASP2;PMAIP1;BID;MCL1;MAPK3;DFFB;ENDOG;GADD45B;PARP1;PDPK1;GADD45A;PARP2;DAB2IP;EIF2AK3;CFLAR;TRAF1;FOS;TUBA4A;NFKB1;GADD45G;ERN1;NFKBIA;IL3RA;BCL2;CYCS;MAP3K14;BIRC2;BCL2L1;BIRC3
29	Glycosaminoglycan biosynthesis	17/53	0.00470166	0.0473766	HS3ST3B1;B4GALT1;CHST7;GLCE;XYLT2;B3GALT6;HS3ST2;NDST2;EXT1;NDST1;CHST12;UST;CHST15;CHST13;CHST14;ST3GAL2;CHST2
30	Herpes simplex virus 1 infection	105/492	0.00473767	0.0473766	ZNF331;ZNF571;ZNF570;TNF;PPP1CC;TBK1;ZFP30;ZNF605;IL12B;ZNF569;IL12A;ZNF205;ZNF689;ZNF688;ZNF566;ZNF443;ZNF563;ZNF442;ZNF440;ZNF284;ZNF680;TICAM1;ZNF717;ZNF836;ZNF439;ZNF554;SOCS3;ZNF709;C5;ZNF829;EIF4EBP1;ZNF823;ZNF546;ZNF700;ZNF786;ZNF785;HLA-DQA1;ZNF267;ZNF420;EIF2AK3;EIF2AK4;ZNF34;NFKB1;NFKBIA;MAVS;ZFP69;IL6;ZNF816;RHEB;ZNF419;ZNF813;BCL2;ZNF658;CYCS;TAB2;TAB1;BCL2L1;ZNF133;ZNF251;ZNF250;IFIH…
31	Pathways in cancer	112/530	0.00500242	0.0484105	ETS1;ELK1;RASSF1;FRAT1;RPS6KA5;CCND2;FRAT2;RASSF5;MYC;PIM1;IL12B;IL12A;PIM2;SKP2;PRKACB;IL15RA;WNT5B;HGF;WNT5A;RUNX1;CCNE2;MSH2;IL23A;NOTCH1;LPAR1;PDGFB;PDGFA;TGFA;PLD1;RASGRP1;HIF1A;FOXO1;RASGRP4;ABL1;DVL2;HMOX1;PMAIP1;ZBTB17;FZD3;JAG1;SMAD3;FZD2;FZD5;GADD45B;GADD45A;PTCH2;NFKB1;GADD45G;NFKB2;NFKBIA;IL6;LPAR5;IL7;LPAR6;BCL2;CYCS;IL7R;BCL2L1;ALK;CDKN1A;HSP90AB1;CXCL8;SLC2A1;BBC3;CASP8;HEY1;SUFU;R…

## Sheet: Af6h_vs_Ctrl6h
	Term	Overlap	P.value	Adjusted.P.value	Genes
1	TNF signaling pathway	50/110	9.00543e-09	2.75566e-06	CSF2;CSF1;PIK3CD;TNFAIP3;CXCL1;CXCL3;CXCL2;TNF;CXCL5;ICAM1;RPS6KA4;RPS6KA5;CREB3L4;MAP3K8;JUNB;MAP2K3;MAP2K1;EDN1;TRAF1;TNFRSF1B;MMP9;MMP14;IL1B;CREB5;BIRC3;ATF4;CEBPB;PTGS2;SOCS3;MAPK9;MAPK8;CCL2;MAPK3;MAP2K6;JUN;JAG1;MLKL;CCL20;DAB2IP;LIF;CFLAR;NFKB1;MAPK12;MAPK13;MAPK10;NFKBIA;MAPK11;IL6;TAB1;IL18R1
2	Fluid shear stress and atherosclerosis	55/139	5.33069e-07	8.15595e-05	HSP90AB1;ITGB3;PIK3CD;KEAP1;TNF;ICAM1;THBD;CTSL;RAC2;ITGAV;ACVR1;HSP90AA1;MEF2C;EDN1;GSTO2;IL1R1;DUSP1;GSTO1;IL1R2;MMP9;IL1A;IFNG;IL1B;PECAM1;SQSTM1;TP53;SDC4;SRC;SDC2;MGST1;PDGFB;MGST2;PDGFA;TXN;MAPK9;MAPK8;GPC1;HMOX1;CCL2;MAP2K5;MAP2K6;GSTM4;GSTM3;NQO1;JUN;CAV1;NFKB1;MAPK12;MAPK13;VEGFA;MAPK10;MAPK11;BCL2;CTNNB1;CALM2
3	Osteoclast differentiation	51/127	8.02224e-07	8.18269e-05	CSF1;ITGB3;NCF4;FHL2;PIK3CD;TNF;SIRPB1;FCGR3A;PPP3CC;CTSK;BLNK;ACP5;JUNB;MAP2K1;SYK;IL1R1;IFNGR1;MITF;TGFBR2;IL1A;IFNG;IL1B;LCP2;SQSTM1;LILRA6;TNFRSF11A;LILRA1;SOCS3;MAPK9;MAPK8;CALCR;SOCS1;FYN;FCGR1A;MAPK3;MAP2K6;JUN;NFATC1;NFKB1;MAPK12;LILRB5;FOSL2;MAPK13;NFKB2;MAPK10;NFKBIA;FOSL1;MAPK11;FOSB;TAB1;FCGR2C
4	Legionellosis	27/55	3.75701e-06	0.000206439	RAB1A;VCP;CXCL8;CXCL1;NLRC4;CXCL3;CXCL2;TNF;HSPD1;PYCARD;CASP1;CR1;BNIP3;HSPA6;HSPA2;NFKB1;NFKB2;CLK1;NFKBIA;IL6;IL1B;CYCS;TLR5;HSPA1B;NAIP;TLR2;HSPA1A
5	Peroxisome	36/83	4.03187e-06	0.000206439	PECR;MVK;PEX11A;PEX11B;ECI2;HSD17B4;CROT;SCP2;PRDX1;PMVK;DHRS4L1;DECR2;ACAA1;ABCD1;GSTK1;ACOT8;PHYH;ACSL1;IDH1;ECH1;IDH2;PIPOX;ACSL5;ACSL4;SOD2;DHRS4;NUDT7;AMACR;EHHADH;PEX6;CAT;PXMP2;PXMP4;ACOX3;CRAT;PAOX
6	Transcriptional misregulation in cancer	66/186	4.04782e-06	0.000206439	CDKN1A;CD40;FLT1;CSF2;CXCL8;LDB1;BMI1;MPO;LYL1;HOXA9;HHEX;CCND2;MYC;NFKBIZ;MEN1;MEF2C;IL1R2;LMO2;MITF;TRAF1;MMP9;MLF1;DUSP6;DDB2;TGFBR2;RUNX1;CCNA1;SPINT1;DDIT3;BMP2K;NUPR1;ERG;MET;TP53;BIRC3;CEBPA;CEBPB;DDX5;BCL2A1;DOT1L;PDGFA;FOXO1;FCGR1A;NGFR;ZBTB17;CDKN2C;H3F3B;GADD45B;JUP;GADD45A;FUS;H3F3C;HMGA2;IGF1;NFKB1;FLI1;GADD45G;PER2;IL6;NR4A3;BCL6;ID2;REL;ATM;CDK14;BCL2L1
7	Pathways in cancer	154/530	7.34035e-06	0.000320878	CSF3R;KEAP1;ETS1;ELK1;FRAT1;RPS6KA5;CCND2;FRAT2;CCND1;RASSF5;MYC;PIM1;PIM2;SKP2;PRKACB;IL6R;PDGFRB;PDGFRA;MAP2K1;HGF;WNT5A;MITF;RUNX1;EML4;MSH6;CCNE2;COL4A2;MSH2;IL23A;TP53;NOTCH3;NOTCH4;LPAR1;MGST1;PDGFB;MGST2;PDGFA;TGFA;RASGRP2;RASGRP1;CSF2RA;FOXO1;RASGRP4;ABL1;HMOX1;PMAIP1;GSTM4;FZD1;GSTM3;ZBTB17;JUN;JAG1;SMAD3;FZD2;GADD45B;JUP;GADD45A;FZD7;PTCH2;BRAF;IGF1;GNG11;NFKB1;GADD45G;NFKB2;NFKBIA;IL6;…
8	MAPK signaling pathway	94/295	9.16763e-06	0.000350662	FLT1;CSF1;ARRB1;IL1RAP;AREG;ELK1;TNF;RPS6KA4;RPS6KA3;RPS6KA5;PPP3CC;MYC;STMN1;RAC2;MAP3K8;MAP3K6;PRKACB;MAP3K4;MAP2K3;MAP4K1;DUSP4;PDGFRB;PDGFRA;DUSP5;DUSP2;MAP2K1;MEF2C;IL1R1;DUSP1;HGF;CACNA2D3;DUSP8;DUSP6;CDC25B;EREG;TGFBR2;IL1A;CACNB3;IL1B;DDIT3;MAPKAPK2;RAPGEF2;MET;TP53;ATF4;PDGFB;PDGFA;TGFA;RASGRP2;RASGRP1;RASGRP4;CACNA1G;RAP1B;MAPK9;PAK1;MAPK8;RRAS;PDGFC;FLNB;MAP2K5;MAP4K3;MAPK3;MAP2K6;NGFR…
9	Toxoplasmosis	44/113	1.1378e-05	0.000386851	ITGB1;LAMA5;CD40;CIITA;LAMA2;XIAP;TNF;PIK3CG;GNAI2;MAPK9;MAPK8;SOCS1;HLA-DMB;ALOX5;CCR5;JAK2;LDLR;MAPK3;MAP2K6;MAP2K3;LAMB3;LAMB2;IFNGR1;BAD;HSPA6;HSPA2;IRGM;NFKB1;MAPK12;MAPK13;MAPK10;NFKBIA;MAPK11;IFNG;BCL2;PPIF;CYCS;TAB1;HSPA1B;BCL2L1;TLR2;NFKBIB;BIRC3;HSPA1A
10	IL-17 signaling pathway	37/93	3.1678e-05	0.000913522	CXCL6;CEBPB;CSF3;CSF2;HSP90AB1;CXCL8;TRAF3IP2;TNFAIP3;CXCL1;PTGS2;CXCL3;CXCL2;TNF;CXCL5;MAPK9;MAPK8;CCL2;MAPK6;MAPK3;JUN;HSP90AA1;CCL20;MMP1;MMP9;IL17RC;NFKB1;MAPK12;MAPK13;MAPK10;NFKBIA;FOSL1;MAPK11;IL6;TRAF4;IFNG;IL1B;FOSB
11	Cellular senescence	56/160	3.2839e-05	0.000913522	CDKN1A;MRE11;CXCL8;TRAF3IP2;SERPINE1;PIK3CD;ETS1;PPP1CC;CCND2;PPP3CC;CCND1;RASSF5;CHEK2;MYC;CHEK1;NBN;CAPN1;MAP2K3;MAP2K1;TGFBR2;RBL2;IL1A;CCNA1;RBL1;CCNE2;MAPKAPK2;VDAC1;SQSTM1;TP53;PPID;ITPR2;ITPR3;LIN9;FOXO1;ZFP36L2;RRAS;EIF4EBP1;E2F2;MAPK3;MAP2K6;CDKN2B;SMAD3;GADD45B;GADD45A;NFATC1;NFKB1;MAPK12;GADD45G;MAPK13;MAPK11;IL6;RAD50;RHEB;CDK1;ATM;CALM2
12	Apoptosis	51/143	4.10695e-05	0.00104727	PIK3CD;TNF;BBC3;CTSO;TUBA1A;CASP6;CTSL;CTSK;CASP2;CTSF;CAPN1;MAP2K1;PARP1;PARP2;TRAF1;TUBA4A;ERN1;DDIT3;IL3RA;TP53;BIRC3;ATF4;BCL2A1;ITPR2;XIAP;ITPR3;SPTA1;MAPK9;MAPK8;PMAIP1;BID;MCL1;MAPK3;NGFR;JUN;GADD45B;GADD45A;BAD;DAB2IP;EIF2AK3;TNFRSF10A;CFLAR;PTPN13;NFKB1;GADD45G;MAPK10;NFKBIA;BCL2;CYCS;ATM;BCL2L1
13	Rheumatoid arthritis	34/91	0.000274284	0.00645623	CXCL6;FLT1;CSF2;CXCL8;CSF1;CCL3L1;CXCL1;TNFRSF11A;ITGAL;TNF;CXCL5;ICAM1;HLA-DMB;CTSL;CTSK;CCL3;ACP5;CCL2;ATP6V0E2;ATP6V1D;JUN;ANGPT1;CCL20;MMP1;VEGFA;IL1A;IL6;CXCL12;IFNG;IL23A;IL1B;ATP6V1B2;CD28;TLR2
14	Colorectal cancer	32/86	0.000445391	0.00748256	CDKN1A;PIK3CD;TGFA;AREG;BBC3;MAPK9;MAPK8;CCND1;MYC;RAC2;PMAIP1;MAPK3;APPL1;TCF7L2;JUN;MAP2K1;SMAD3;GADD45B;GADD45A;BAD;BRAF;DDB2;EREG;TGFBR2;GADD45G;MAPK10;MSH6;MSH2;BCL2;CYCS;CTNNB1;TP53
15	C-type lectin receptor signaling pathway	37/104	0.000464603	0.00748256	SRC;PIK3CD;ITPR2;ITPR3;PTGS2;TNF;MALT1;PYCARD;MAPK9;PAK1;MAPK8;PPP3CC;RRAS;CASP1;NLRP3;MAPK3;PLK3;JUN;EGR2;CCL22;EGR3;SYK;CARD9;NFATC1;NFKB1;MAPK12;MAPK13;NFKB2;MAPK10;NFKBIA;MAPK11;IL6;IL23A;IL1B;MAPKAPK2;CLEC4E;CALM2
16	AGE-RAGE signaling pathway in diabetic complications	36/100	0.000425557	0.00748256	CXCL8;SERPINE1;PIK3CD;TNF;FOXO1;ICAM1;THBD;MAPK9;MAPK8;CCND1;PIM1;CCL2;JAK2;MAPK3;EGR1;JUN;EDN1;SMAD3;NFATC1;VEGFD;F3;NFKB1;MAPK12;TGFBR2;MAPK13;VEGFA;MAPK10;COL1A1;MAPK11;IL1A;IL6;COL4A2;IL1B;BCL2;PLCB1;PLCB2
17	p53 signaling pathway	28/72	0.000433655	0.00748256	CDKN1A;STEAP3;CD82;SERPINE1;BBC3;CCND2;CCND1;AIFM2;CHEK2;PERP;SESN2;CHEK1;PMAIP1;BID;RRM2;GADD45B;GADD45A;IGF1;DDB2;GADD45G;CCNE2;CCNG1;BCL2;CDK1;CYCS;ATM;TP53;BCL2L1
18	HIF-1 signaling pathway	36/100	0.000425557	0.00748256	CDKN1A;PFKFB3;FLT1;TFRC;SERPINE1;SLC2A1;PIK3CD;ENO1;PDHB;ENO2;HK2;LDHA;EIF4EBP1;PGK1;HMOX1;ELOC;EIF4E;CAMK2G;IL6R;PDK1;MAPK3;EGLN1;MAP2K1;EGLN3;EDN1;ANGPT1;IFNGR1;INSR;IGF1;NFKB1;VEGFA;IL6;IFNG;BCL2;ALDOA;GAPDH
19	NOD-like receptor signaling pathway	57/178	0.000423229	0.00748256	HSP90AB1;CXCL8;TNFAIP3;CXCL1;CXCL3;CXCL2;ANTXR1;TNF;PYCARD;PANX1;PSTPIP1;NAMPT;CASP1;GABARAPL1;HSP90AA1;RIPK2;TMEM173;TICAM1;IRF3;IL1B;VDAC1;PLCB1;PLCB2;NAIP;BIRC3;NLRX1;ITPR2;XIAP;NOD1;ITPR3;NLRC4;TXN;TANK;TRPM2;MAPK9;MAPK8;NLRP3;CCL2;NLRP1;GBP2;MAPK3;JUN;CARD9;ERBIN;NFKB1;MAPK12;MAPK13;MAPK10;NFKBIA;MAPK11;MAVS;IL6;NLRP12;BCL2;TAB1;BCL2L1;NFKBIB
20	Pertussis	29/76	0.00050065	0.00765994	ITGB1;CXCL6;CXCL8;NOD1;TNF;CXCL5;GNAI2;PYCARD;MAPK9;MAPK8;C5;CFL2;CASP1;NLRP3;MAPK3;JUN;TICAM1;NFKB1;MAPK12;MAPK13;MAPK10;MAPK11;IL1A;IL6;IRF3;IL23A;IL1B;ITGA5;CALM2
21	Chemokine signaling pathway	59/190	0.000809093	0.0117897	CXCL6;CXCL8;CCL4L2;PIK3CD;CXCL1;ARRB1;CXCL3;CXCL2;CXCL5;PIK3CG;PREX1;GNGT2;RAC2;CCR5;JAK2;PRKACB;CCR3;CCR2;MAP2K1;FGR;ELMO1;XCL1;PLCB1;PLCB2;CX3CR1;CCL3L1;SRC;CXCR5;WAS;ADCY3;RASGRP2;ADCY7;GNAI2;RAP1B;PAK1;GRK3;GRK2;GRK5;GNG4;GNG7;CXCR2;CCL4;CCL3;CCL2;CCL1;MAPK3;CCL15;CCL24;CCL22;CCL20;BAD;BRAF;PPBP;GNG11;NFKB1;NFKBIA;CXCL12;BCAR1;NFKBIB
22	Salmonella infection	31/86	0.00100756	0.0118316	CSF2;CXCL8;CCL3L1;CCL4L2;WAS;CXCL1;NLRC4;CXCL3;CXCL2;PYCARD;MAPK9;MAPK8;CCL4;CASP1;CCL3;FLNB;MAPK3;JUN;IFNGR1;NFKB1;MAPK12;MAPK13;MAPK10;MAPK11;IL1A;IL6;IFNG;IL1B;PKN1;TLR5;RAB7B
23	Small cell lung cancer	33/93	0.000965517	0.0118316	ITGB1;LAMA5;CDKN1A;LAMA2;PIK3CD;XIAP;PTGS2;CCND1;MYC;E2F2;ITGAV;SKP2;ZBTB17;CDKN2B;GADD45B;LAMB3;GADD45A;LAMB2;ITGA2;TRAF1;NFKB1;DDB2;GADD45G;NFKBIA;TRAF4;CCNE2;COL4A2;BCL2;CKS2;CYCS;TP53;BCL2L1;BIRC3
24	Valine, leucine and isoleucine degradation	20/48	0.0010118	0.0118316	HIBADH;MCCC1;BCKDHB;ABAT;ACADSB;ACAT1;ALDH6A1;MCEE;ALDH2;AUH;PCCA;EHHADH;AOX1;HADH;BCAT1;ACAA1;ACADS;DLD;ALDH7A1;BCAT2
25	Prostate cancer	34/97	0.00104396	0.0118316	CDKN1A;HSP90AB1;PDGFB;PIK3CD;PDGFA;TGFA;FOXO1;CCND1;CREB3L4;PDGFC;E2F2;MAPK3;NKX3-1;PDGFRB;PDGFRA;TCF7L2;MAP2K1;HSP90AA1;BAD;IL1R2;BRAF;IGF1;MMP9;NFKB1;NFKBIA;SPINT1;CCNE2;BCL2;CTNNB1;ERG;TP53;CREB5;FGFR1;ATF4
26	Propanoate metabolism	15/32	0.00100578	0.0118316	BCKDHB;ABAT;ACACB;ACAT1;LDHC;LDHB;ALDH6A1;LDHA;MCEE;PCCA;EHHADH;SUCLG2;ACSS1;DLD;LDHAL6B
27	Rap1 signaling pathway	63/206	0.000853742	0.0118316	ITGB1;FLT1;CSF1;ITGB3;PIK3CD;ITGAL;SIPA1L3;RASSF5;RAC2;MAP2K3;PDGFRB;PDGFRA;MAP2K1;HGF;ARAP3;APBB1IP;ADORA2B;RAPGEF2;LCP2;TLN2;PLCB1;RAPGEF5;PLCB2;MET;RAPGEF6;RGS14;SRC;LPAR1;PDGFB;PDGFA;ADCY3;RASGRP2;ADCY7;GNAI2;RAP1B;PARD6A;RRAS;PDGFC;MAPK3;MAP2K6;VASP;NGFR;FYB1;ANGPT1;INSR;BRAF;VEGFD;IGF1;MAPK12;MAPK13;VEGFA;MAPK11;AFDN;KITLG;LPAR5;ID1;FGF18;CTNNB1;CALM2;LAT;BCAR1;SIPA1;FGFR1
28	Fructose and mannose metabolism	15/33	0.00148721	0.0151696	PFKFB2;PFKFB3;TPI1;PMM1;SORD;AKR1B1;HK2;KHK;GMDS;FPGT;ALDOC;ALDOA;FUK;PFKM;PFKP
29	NF-kappa B signaling pathway	33/95	0.00146021	0.0151696	CD40;CXCL8;BCL2A1;CCL4L2;XIAP;TNFAIP3;TNFRSF11A;PTGS2;CXCL2;TNF;MALT1;ICAM1;CCL4;BLNK;SYK;GADD45B;PARP1;TNFSF14;IL1R1;CFLAR;TRAF1;TICAM1;NFKB1;NFKB2;NFKBIA;CXCL12;IL1B;BCL2;ATM;TAB1;LAT;BCL2L1;BIRC3
30	Cytokine-cytokine receptor interaction	84/294	0.00139081	0.0151696	CXCL6;CD40;IL1RN;CSF3;IL20;CSF3R;EDA;CSF2;CXCL8;CSF1;CCL4L2;IL24;CXCL1;IL1RAP;CXCL3;CXCL2;TNF;CXCL5;IL36B;LEPR;CCR5;TNFRSF4;IL6R;CCR3;CCR2;ACVR1;TNFRSF12A;IL1R1;IFNGR1;IL11RA;TNFRSF18;IL1R2;TNFRSF1B;IL17RC;TGFBR2;IL1A;IFNG;IL23A;IL1B;IL3RA;XCL1;CX3CR1;CCL3L1;CXCR5;TNFRSF11A;ACVR1B;CSF2RA;IL1RL2;CXCR2;CCL4;IL21R;CCL3;CCL2;CCL1;IL36RN;CCL15;TNFSF18;NGFR;CCL24;CCL22;TNFSF14;GDF15;CCL20;TNFSF15;TNFRS…
31	Glycolysis / Gluconeogenesis	25/68	0.00217954	0.0215142	GPI;ENO1;PDHB;ENO2;ADH5;HK2;LDHC;LDHB;LDHA;ALDH2;ALDH3B1;PGK1;ACSS1;PCK2;TPI1;PGAM1;ALDOC;GALM;ALDOA;GAPDH;DLD;PFKM;ALDH7A1;PFKP;LDHAL6B
32	Amyotrophic lateral sclerosis (ALS)	20/51	0.00243654	0.0232994	MAP2K3;GPX1;BAD;SLC1A2;TNFRSF1B;TNF;MAPK12;GRIN2D;MAPK13;MAPK11;PPP3CC;CAT;BCL2;CASP1;CYCS;NEFM;BID;TP53;BCL2L1;MAP2K6
33	Hepatitis B	50/163	0.0025658	0.0237919	CDKN1A;DDX3X;CXCL8;PIK3CD;ELK1;TNF;YWHAQ;CREB3L4;MYC;JAK2;MAP2K3;MAP2K1;TICAM1;MMP9;DDB2;TGFBR2;CCNA1;CCNE2;IRF3;TP53;TLR2;CREB5;ATF4;SRC;MAPK9;MAPK8;STAT4;E2F2;BID;MAPK3;MAP2K6;JUN;EGR2;SMAD3;MAP3K1;EGR3;BAD;NFATC1;BRAF;NFKB1;MAPK12;MAPK13;MAPK10;NFKBIA;MAPK11;MAVS;IL6;BCL2;CYCS;TAB1
34	Focal adhesion	59/199	0.00271166	0.0244049	ITGB1;FLT1;ITGB5;ITGB3;TNC;PIK3CD;ELK1;PPP1CC;CCND2;CCND1;RAC2;ITGB8;ITGAV;PDGFRB;PDGFRA;MAP2K1;ITGA4;HGF;ACTN1;ITGA2;COL4A2;TLN2;ITGA5;MYL9;MET;VCL;BIRC3;LAMA5;LAMA2;SRC;PDGFB;PDGFA;XIAP;THBS3;RAP1B;MAPK9;PAK1;MAPK8;PDGFC;SPP1;FYN;FLNB;MAPK3;VASP;JUN;LAMB3;LAMB2;BAD;CAV1;BRAF;VEGFD;IGF1;VEGFA;MAPK10;MYLPF;COL1A1;BCL2;CTNNB1;BCAR1
35	Tryptophan metabolism	17/42	0.00341159	0.0289985	GCDH;MAOA;HAAO;KMO;DHTKD1;ACAT1;ALDH2;KYNU;EHHADH;AFMID;CAT;AOX1;CYP1B1;KYAT1;HADH;DLD;ALDH7A1
36	Human cytomegalovirus infection	65/225	0.00340121	0.0289985	CDKN1A;CXCL8;ITGB3;CCL4L2;PIK3CD;ELK1;TNF;GNGT2;PPP3CC;CCND1;CREB3L4;MYC;RAC2;ITGAV;CCR5;PRKACB;IL6R;CCR3;PDGFRA;MAP2K1;IL1R1;TMEM173;IRF3;IL1B;PLCB1;PLCB2;TP53;CREB5;ATF4;CCL3L1;SRC;PTGER3;ITPR2;ADCY3;ITPR3;PTGS2;ADCY7;GNAI2;GNA13;GNG4;GNG7;CXCR2;CCL4;EIF4EBP1;CCL3;E2F2;CCL2;BID;MAPK3;MAP2K6;NFATC1;GNG11;NFKB1;MAPK12;MAPK13;VEGFA;NFKBIA;MAPK11;IL6;CXCL12;RHEB;CYCS;CTNNB1;CALM2;BCAR1
37	Leishmaniasis	26/74	0.00371184	0.0306979	ITGB1;NCF4;PTGS2;ELK1;TNF;FCGR3A;HLA-DMB;JAK2;FCGR1A;MAPK3;JUN;CR1;ITGA4;IFNGR1;NFKB1;MAPK12;MAPK13;NFKBIA;MAPK11;IL1A;IFNG;IL1B;TAB1;FCGR2C;TLR2;NFKBIB
38	Toll-like receptor signaling pathway	34/104	0.00389537	0.031368	CD40;CXCL8;CCL3L1;CCL4L2;PIK3CD;TNF;MAPK9;MAPK8;CTSK;CCL4;SPP1;CCL3;MAP3K8;MAPK3;MAP2K6;MAP2K3;JUN;MAP2K1;TICAM1;NFKB1;MAPK12;MAPK13;MAPK10;NFKBIA;MAPK11;IL6;IRF3;IL1B;TLR8;TLR7;TLR6;TAB1;TLR5;TLR2
39	Hematopoietic cell lineage	32/97	0.00428922	0.0336539	CSF3;CSF3R;CSF2;CSF1;TFRC;ITGB3;CD1D;TNF;CSF2RA;HLA-DMB;CD37;CD36;FCGR1A;IL6R;CD55;CD33;CR1;ITGA4;IL1R1;IL11RA;IL1R2;ITGA2;GP1BA;GP5;EPOR;IL1A;IL6;KITLG;IL1B;IL3RA;ITGA5;IL7R
40	FoxO signaling pathway	41/132	0.00464507	0.0355348	CDKN1A;SETD7;PRKAG2;PIK3CD;FOXO1;MAPK9;MAPK8;CCND2;CCND1;SKP2;MAPK3;PCK2;PLK4;PLK3;CDKN2B;GABARAPL1;MAP2K1;SMAD3;GADD45B;HOMER1;GADD45A;BNIP3;INSR;PLK2;BRAF;IGF1;CSNK1E;FBXO32;SOD2;MAPK12;TGFBR2;GADD45G;MAPK13;MAPK10;RBL2;MAPK11;IL6;BCL6;CAT;ATM;IL7R
41	Biosynthesis of unsaturated fatty acids	12/27	0.0054558	0.0407189	SCP2;ELOVL5;SCD;TECR;SCD5;HSD17B4;ACOX3;ELOVL7;ACAA1;HACD3;HACD2;HACD4
42	Chagas disease (American trypanosomiasis)	33/103	0.00622584	0.0453228	CXCL8;CCL3L1;SERPINE1;PIK3CD;TNF;GNAI2;MAPK9;GNA15;MAPK8;CCL3;CCL2;MAPK3;JUN;SMAD3;ACE;IFNGR1;CFLAR;TICAM1;NFKB1;MAPK12;TGFBR2;MAPK13;MAPK10;NFKBIA;MAPK11;IL6;GNAL;IFNG;IL1B;TLR6;PLCB1;PLCB2;TLR2
43	Kaposi sarcoma-associated herpesvirus infection	54/186	0.00636888	0.0453228	CDKN1A;CSF2;CXCL8;PIK3CD;CXCL1;CXCL3;CXCL2;PIK3CG;ICAM1;PREX1;GNGT2;PPP3CC;CCND1;MYC;CCR5;JAK2;CCR3;GABARAPL1;MAP2K1;SYK;IFNGR1;TICAM1;CD200R1;IRF3;MAPKAPK2;TP53;SRC;PDGFB;ITPR2;ITPR3;PTGS2;MAPK9;MAPK8;GNG4;GNG7;E2F2;BID;MAPK3;MAP2K6;JUN;NFATC1;GNG11;NFKB1;MAPK12;MAPK13;VEGFA;MAPK10;NFKBIA;MAPK11;RCAN1;IL6;CYCS;CTNNB1;CALM2
44	Acute myeloid leukemia	23/66	0.00685726	0.0476891	CEBPA;TCF7L2;MAP2K1;CSF2;JUP;BCL2A1;BAD;PIK3CD;BRAF;MPO;NFKB1;DUSP6;RUNX1;PER2;CCNA1;CCND1;MYC;EIF4EBP1;PIM1;PIM2;FCGR1A;MAPK3;PPARD

## Sheet: Nm6h_vs_Ctrl6h
	Term	Overlap	P.value	Adjusted.P.value	Genes
1	TNF signaling pathway	53/110	1.34968e-08	4.14351e-06	CSF2;TRADD;TNFAIP3;CXCL1;CXCL3;CXCL2;TNF;CXCL5;ICAM1;RPS6KA4;CASP7;RPS6KA5;AKT3;MAP3K8;JUNB;MAP3K5;MAP2K3;EDN1;IL15;MMP3;TRAF1;FOS;TNFRSF1B;MMP14;IL1B;IRF1;LTA;BIRC2;CREB5;BIRC3;CEBPB;PIK3R3;PTGS2;RELA;SOCS3;CCL5;CCL2;MAPK3;JAG1;CCL20;DAB2IP;LIF;CFLAR;NFKB1;MAPK12;NFKBIA;MAPK11;IL6;BCL3;TAB2;TAB1;MAP3K14;IL18R1
2	Osteoclast differentiation	57/127	9.17109e-08	7.78788e-06	ITGB3;NCF4;TREM2;TNF;SIRPB1;PPP3CA;FCGR3A;PPP3CC;FCGR3B;CTSK;AKT3;BLNK;ACP5;JUNB;IL1R1;IFNGR1;MITF;GAB2;FOS;TGFBR1;TGFBR2;IL1A;IFNG;IL1B;PPARG;LCP2;PIK3R3;TNFRSF11A;LILRA1;LILRA2;RELA;LILRA5;RELB;SOCS3;CALCR;SOCS1;MAPK3;JUND;STAT2;LILRB1;LILRB2;LILRB3;NFKB1;MAPK12;LILRB5;FOSL2;NFKB2;NFKBIA;FOSL1;MAPK11;CYLD;TEC;FCGR2A;TAB2;TAB1;MAP3K14;FCGR2C
3	Cytokine-cytokine receptor interaction	110/294	5.27558e-08	7.78788e-06	IL1RN;CSF3;CSF2;CCL4L2;IL1RAP;CXCL13;TNF;IL27RA;IL36B;LEPR;TNFRSF8;IL12B;IL12A;TNFRSF4;IL13RA1;IL15RA;IL4R;IL1R1;IL11RA;IL1R2;IL23A;CCL3L1;TNFRSF11A;IL36RN;XCR1;TNFSF14;TNFSF15;TNFRSF9;TNFSF12;LIF;IL31RA;IL36G;INHBA;BMP6;IL6;CXCL12;IL7;TNFSF9;TNFSF8;IL7R;BMPR1A;CXCL6;CD40;CXCL9;IL20;EDA;CXCL8;IL24;CXCL1;IL27;FASLG;CXCL3;CXCL2;CXCL5;CCR7;CCR5;CCR3;CCR2;IL10;IL15;IFNGR1;TNFRSF18;IL18;IL19;IL16;IL17…
4	Transcriptional misregulation in cancer	76/186	1.01471e-07	7.78788e-06	CDKN1A;CD40;FLT1;ITGAM;CSF2;CXCL8;LDB1;JMJD1C;PLAT;BMI1;MPO;LYL1;HOXA9;HHEX;CCND2;NFKBIZ;ITGB7;KDM6A;PTCRA;MEF2C;IL1R2;LMO2;MMP3;MITF;TRAF1;PAX5;DDB2;TGFBR2;RUNX1;ETV7;PAX8;SPINT1;EWSR1;BMP2K;PPARG;NUPR1;MET;TP53;BIRC3;CEBPA;CEBPB;SLC45A3;BCL2A1;CEBPE;DOT1L;PDGFA;MLLT3;FOXO1;RELA;RXRA;NSD2;CD14;ZBTB17;ARNT2;CDKN2C;H3F3B;GADD45B;JUP;GADD45A;H3F3C;PBX3;GZMB;HMGA2;IGF1;NFKB1;FLI1;PML;CDK9;IL6;NR4A3;…
5	Amino sugar and nucleotide sugar metabolism	27/48	1.0628e-06	5.43801e-05	GALT;UXS1;HEXB;HEXA;NPL;HK2;CYB5R2;GMPPB;CYB5R1;HK3;UGP2;CYB5R3;GMDS;FPGT;AMDHD2;UAP1L1;PGM3;PGM2;FUK;PGM1;PMM1;GFPT2;GFPT1;CHIT1;GNPDA1;CYB5RL;GALK1
6	C-type lectin receptor signaling pathway	47/104	9.3593e-07	5.43801e-05	SRC;ITPR1;PIK3R3;CBLB;LSP1;CALML4;PTGS2;TNF;RELA;RELB;PYCARD;PPP3CA;PAK1;PPP3CC;RRAS;CLEC7A;AKT3;CASP1;NLRP3;IL12B;IL12A;MAPK3;IL10;PLK3;EGR2;CCL22;STAT2;CARD9;NFATC3;NFKB1;MAPK12;NFKB2;NFKBIA;MAPK11;CYLD;IL6;CLEC4D;MRAS;IL23A;IL1B;IRF1;CLEC6A;MAPKAPK2;BCL3;CLEC4E;MAP3K14;CALM2
7	Chemokine signaling pathway	73/190	2.85602e-06	0.000125257	ITK;CXCL6;CXCL9;CXCL8;CCL4L2;CXCL1;ARRB2;CXCL3;CXCL13;CXCL2;CXCL5;PIK3CG;GNGT2;AKT3;CCR7;PRKACA;CCR5;PRKACB;JAK3;CCR3;CCR2;VAV3;PRKCB;VAV1;VAV2;HCK;PLCB3;PLCB4;DOCK2;PLCB2;CX3CR1;CCL3L1;SRC;PXN;CXCR5;WAS;CXCR4;PIK3R3;FOXO3;PIK3R6;RELA;RAP1B;PAK1;GRK3;GNG2;GRK2;GNG4;GNG7;CCL5;GRK6;CXCR2;CCL4;CCL3;GNG8;CCL2;CCL19;CCL18;MAPK3;CCL15;LYN;CCL23;CCL22;XCR1;CCL20;BAD;STAT2;STAT3;NFKB1;NFKBIA;CXCL12;GNB5;…
8	Rheumatoid arthritis	41/91	4.97396e-06	0.000190876	CXCL6;FLT1;CSF2;CXCL8;CCL3L1;CD80;ITGB2;CXCL1;TNFRSF11A;ITGAL;TNF;CXCL5;ICAM1;HLA-DMA;HLA-DMB;CTSL;CTSK;CCL5;CCL3;ACP5;CCL2;ATP6V0E2;HLA-DOA;ATP6V0A1;ANGPT1;CCL20;IL15;MMP1;MMP3;IL18;FOS;VEGFA;IL1A;IL6;CXCL12;IFNG;IL23A;IL1B;CD28;ATP6V0D2;TLR2
9	Pertussis	35/76	1.33165e-05	0.000454239	CXCL6;ITGAM;CXCL8;C1S;C1R;ITGB2;LY96;NOD1;CALML4;TNF;CXCL5;RELA;PYCARD;CASP7;C5;CFL2;CASP1;NLRP3;IL12B;IL12A;CD14;MAPK3;IL10;FOS;TICAM1;NFKB1;MAPK12;MAPK11;IL1A;IL6;IRF3;IL23A;IL1B;IRF1;CALM2
10	NF-kappa B signaling pathway	41/95	1.79997e-05	0.000552592	CD40;CXCL8;BCL2A1;TRADD;CCL4L2;LY96;TNFAIP3;TNFRSF11A;PTGS2;CXCL2;TNF;RELA;RELB;ICAM1;CCL4;BLNK;CD14;CCL19;LYN;GADD45B;PARP1;TNFSF14;PRKCB;IL1R1;DDX58;CFLAR;TRAF1;TICAM1;NFKB1;NFKB2;NFKBIA;CXCL12;IL1B;LTA;ATM;TAB2;TAB1;MAP3K14;CARD14;BIRC2;BIRC3
11	Leishmaniasis	33/74	5.21323e-05	0.00145496	ITGAM;NCF4;ITGB2;PTGS2;ELK1;TNF;RELA;HLA-DMA;FCGR3A;HLA-DMB;FCGR3B;IL12B;IL12A;HLA-DOA;MAPK3;IL10;ITGA4;PRKCB;IFNGR1;FOS;NFKB1;MAPK12;NFKBIA;MAPK11;IL1A;FCGR2A;IFNG;IL1B;TAB2;TAB1;FCGR2C;TLR2;NFKBIB
12	Biosynthesis of unsaturated fatty acids	16/27	7.30578e-05	0.00186906	ELOVL5;TECR;ELOVL3;SCD5;HSD17B4;ELOVL6;ELOVL7;HACD3;HACD2;HACD4;FADS2;SCP2;SCD;ACOT2;ACOT4;FADS1
13	Amoebiasis	39/96	0.000141207	0.00333465	SERPINB10;ITGAM;CSF2;CXCL8;ITGB2;LAMA3;PIK3R3;HSPB1;CXCL1;CD1D;TNF;RELA;GNA15;IL12B;IL12A;CD14;PRKACA;PRKACB;IL10;SERPINB4;ARG2;SERPINB1;LAMB3;PRKCB;IL1R1;LAMB2;IL1R2;SERPINB9;LAMB1;NFKB1;COL1A1;IL6;PLCB3;PLCB4;IFNG;IL1B;PLCB2;VCL;TLR2
14	Hematopoietic cell lineage	39/97	0.000183107	0.00401528	CSF3;ITGAM;CSF2;TFRC;ITGB3;CD1E;CD1D;CD1C;TNF;HLA-DMA;HLA-DMB;CD38;CD37;CD14;CD36;HLA-DOA;CD55;IL4R;MME;ITGA4;IL1R1;IL11RA;IL1R2;ITGA1;GP1BA;GP5;EPOR;IL1A;IL6;CD4;KITLG;IL7;IL2RA;IL1B;IL3RA;CD9;IL7R;CD44;CD22
15	NOD-like receptor signaling pathway	63/178	0.000221512	0.00453361	CXCL8;TNFAIP3;CXCL1;ANTXR2;CXCL3;CXCL2;ANTXR1;TNF;PYCARD;PANX1;PSTPIP1;TBK1;CASP5;CASP4;NAMPT;CASP1;GBP5;GBP7;RIPK2;IL18;TMEM173;TICAM1;PLCB3;AIM2;PLCB4;IRF3;OAS2;IL1B;OAS3;IRF7;CARD16;PLCB2;BIRC2;NAIP;BIRC3;NLRX1;ITPR1;NOD1;BRCC3;TXN;MEFV;RELA;CCL5;NLRP3;CCL2;NLRP1;GBP2;GBP1;GBP4;GBP3;MAPK3;STAT2;CARD9;NFKB1;MAPK12;P2RX7;NFKBIA;MAPK11;IL6;NLRP12;TAB2;TAB1;NFKBIB
16	MAPK signaling pathway	96/295	0.000237101	0.00454938	FLT1;TRADD;HSPB1;FASLG;ARRB2;IL1RAP;AREG;ELK1;TNF;RPS6KA4;PPP3CA;RPS6KA5;PPP3CC;RPS6KA2;AKT3;STMN1;MAP3K8;PRKACA;MAP3K6;PRKACB;MAP3K4;MAP3K5;MAP2K3;MAP4K1;DUSP4;PDGFRA;DUSP5;DUSP2;MEF2C;PRKCB;IL1R1;DUSP1;HGF;CACNA2D3;PLA2G4A;FOS;DUSP8;TGFBR1;CDC25B;EREG;TGFBR2;DUSP7;CACNB1;IL1A;MRAS;MAPKAPK3;IL1B;MAPKAPK2;RASA2;RAPGEF2;MET;TP53;EPHA2;PDGFA;TGFA;EFNA5;RASGRP1;EFNA4;RASGRP4;RELA;RELB;STK3;RASGRP3;R…
17	Pathways in cancer	159/530	0.000301996	0.00545369	CALML4;ETS1;ELK1;RASSF1;FRAT1;RPS6KA5;CCND2;EDNRB;FRAT2;CCND1;CDH1;AKT3;PIM1;IL12B;IL12A;PIM2;PRKACA;PRKACB;IL13RA1;IL15RA;PDGFRA;IL4R;WNT5B;PRKCB;HGF;WNT5A;MITF;RUNX1;EML4;SMO;CCNE2;MSH2;IL23A;TP53;NOTCH2;NOTCH3;NOTCH1;EPAS1;MGST3;NOTCH4;CUL1;MGST2;PIK3R3;PDGFA;TGFA;LPAR3;LPAR4;PLD1;RASGRP1;HIF1A;FOXO1;RASGRP4;RASGRP3;ABL1;DVL2;PMAIP1;STAT5A;GSTM4;ZBTB17;JAG1;SMAD3;FZD2;FZD5;GADD45B;JUP;GADD45A;…
18	Fatty acid elongation	15/27	0.000329672	0.00562274	ECHS1;ACAA2;ELOVL5;TECR;ELOVL3;ELOVL6;ELOVL7;HACD3;HACD2;HACD4;PPT1;ACOT2;PPT2;HADH;ACOT4
19	Legionellosis	24/55	0.00077724	0.012231	ITGAM;CXCL8;SAR1A;ITGB2;IL18;CXCL1;CXCL3;CXCL2;TNF;NFKB1;RELA;NFKB2;PYCARD;NFKBIA;IL6;CASP7;IL1B;CASP1;IL12B;IL12A;CD14;TLR5;NAIP;TLR2
20	Malaria	22/49	0.000796805	0.012231	IL10;CD40;CSF3;CXCL8;LRP1;GYPC;HGF;ITGB2;IL18;ITGAL;TNF;ICAM1;IL6;IFNG;IL1B;PECAM1;CCL2;SDC1;IL12A;CD36;MET;TLR2
21	Valine, leucine and isoleucine degradation	21/48	0.00155952	0.0217971	ECHS1;ACAA2;HIBADH;HMGCS1;BCKDHB;ABAT;ACADSB;ALDH3A2;ALDH6A1;MCEE;ALDH2;AUH;PCCA;IVD;AOX1;ACADM;HADH;BCAT1;ACADS;DLD;BCAT2
22	IL-17 signaling pathway	35/93	0.00156201	0.0217971	CXCL6;CEBPB;CSF3;CSF2;CXCL8;TRAF3IP2;TRADD;TNFAIP3;CXCL1;PTGS2;CXCL3;CXCL2;TNF;CXCL5;RELA;TBK1;CCL2;MAPK3;JUND;CCL20;MMP1;MMP3;IL17RE;FOS;IL17RC;NFKB1;MAPK12;NFKBIA;FOSL1;MAPK11;IL6;IFNG;IL1B;TAB2;IL17C
23	Glycerophospholipid metabolism	36/97	0.00179528	0.0239631	CDS1;ACHE;DGKE;LPCAT1;LCAT;PLD1;TAZ;LCLAT1;PLB1;SELENOI;AGPAT4;PTDSS2;GPAT4;GPAT3;CDIPT;PLA2G12A;PCYT2;PNPLA7;CHKA;PLA2G4A;MBOAT2;DGKZ;PLA2G15;PLA2G16;PHOSPHO1;GPAM;LPCAT4;GPD2;LPCAT2;PEMT;CHPT1;PNPLA6;GPD1L;LPIN1;LPIN2;PLPP1
24	Toll-like receptor signaling pathway	38/104	0.00189088	0.0241875	CD40;CXCL9;CXCL8;CCL3L1;CD80;CCL4L2;LY96;PIK3R3;TNF;RELA;TBK1;CTSK;CCL5;AKT3;CCL4;CCL3;IL12B;IL12A;MAP3K8;CD14;MAPK3;MAP2K3;FOS;TICAM1;NFKB1;MAPK12;NFKBIA;MAPK11;IL6;IRF3;IL1B;IRF7;IRF5;TLR7;TAB2;TAB1;TLR5;TLR2
25	African trypanosomiasis	17/37	0.00225762	0.0269068	IL10;PRKCB;IL18;FASLG;TNF;ICAM1;IL6;PLCB3;PLCB4;IFNG;IL1B;IL12B;IL12A;IDO2;APOL1;PLCB2;IDO1
26	Apoptosis	49/143	0.00227875	0.0269068	TRADD;PRF1;FASLG;TNF;BBC3;LMNB1;CASP7;TUBA1A;CASP6;CTSL;CTSK;AKT3;CASP2;CTSF;CAPN1;CTSD;SPTAN1;CTSC;MAP3K5;ENDOG;PARP1;TRAF1;FOS;SEPT4;TUBA4A;ERN1;IL3RA;TP53;BIRC2;BIRC3;BCL2A1;ITPR1;PIK3R3;RELA;LMNA;PMAIP1;MCL1;MAPK3;GADD45B;GADD45A;BAD;DAB2IP;GZMB;CFLAR;PTPN13;NFKB1;NFKBIA;ATM;MAP3K14
27	Th1 and Th2 cell differentiation	34/92	0.00256808	0.0292001	NOTCH2;NOTCH3;NOTCH1;DLL1;RELA;DLL4;PPP3CA;HLA-DMA;PPP3CC;HLA-DMB;TBX21;STAT4;IL12B;IL12A;HLA-DOA;JAK3;MAPK3;STAT5A;IL4R;JAG1;IFNGR1;NFATC3;FOS;NFKB1;MAPK12;NFKBIA;MAPK11;CD4;IFNG;IL2RA;IL2RB;MAML3;NFKBIE;NFKBIB
28	Th17 cell differentiation	38/107	0.00335836	0.0368221	IL1RAP;HIF1A;RELA;IL27RA;PPP3CA;HLA-DMA;RXRA;PPP3CC;HLA-DMB;TBX21;IL21R;HLA-DOA;JAK3;MAPK3;STAT5A;IL4R;SMAD3;IL1R1;IFNGR1;STAT3;NFATC3;FOS;NFKB1;TGFBR1;MAPK12;TGFBR2;RUNX1;NFKBIA;MAPK11;IL6;CD4;IFNG;IL23A;IL2RA;IL1B;IL2RB;NFKBIE;NFKBIB
29	Fc gamma R-mediated phagocytosis	33/91	0.00415309	0.0439655	WAS;PIK3R3;ASAP1;ASAP2;PLD1;PAK1;FCGR3A;SCIN;INPP5D;CFL2;AKT3;PIP5K1B;MAPK3;VASP;VAV3;LYN;GSN;MYO10;PRKCB;SPHK2;LIMK2;SPHK1;LIMK1;PLA2G4A;GAB2;VAV1;VAV2;HCK;MARCKS;FCGR2A;AMPH;DOCK2;PLPP1
30	Fructose and mannose metabolism	15/33	0.00457741	0.0461701	PFKFB2;PFKFB4;PFKFB3;PMM1;SORD;HK2;KHK;GMPPB;HK3;GMDS;FPGT;FUK;FBP1;PFKM;PFKP
31	Lysosome	42/123	0.00481251	0.0461701	ASAH1;HEXB;HEXA;ABCB9;NAGPA;LITAF;LIPA;SGSH;GGA2;AP3M2;NAGLU;AP1G2;CTSL;CTSK;LAMP3;CLTCL1;SLC17A5;AP1S1;ACP5;IDS;AP3S2;CTSF;CTSD;CTSC;ATP6V0A1;ABCA2;NAPSA;SORT1;DNASE2B;FUCA1;SLC11A2;AP1B1;NAGA;SUMF1;PLA2G15;GALC;GLB1;PPT1;DNASE2;PPT2;ATP6V0D2;LGMN
32	JAK-STAT signaling pathway	53/162	0.0047045	0.0461701	CDKN1A;CSF3;IL20;CSF2;IL24;IL27RA;CCND2;CCND1;AKT3;LEPR;PIM1;AOX1;IL12B;IL12A;JAK3;IL13RA1;IL10;IL15RA;PDGFRA;IL4R;IL15;IFNGR1;IL11RA;IL19;OSMR;PIAS2;IFNG;IL23A;IL3RA;PIK3R3;PDGFA;SOCS2;SOCS3;SOCS1;IFNL1;IL21R;STAT4;MCL1;SOCS5;STAT5A;STAT2;STAT3;LIF;OSM;EPOR;IL6;IL7;IL2RA;LEP;IL2RB;IL7R;PTPN2;CRLF2
33	Inflammatory bowel disease (IBD)	25/65	0.00496713	0.0462094	TNF;RELA;HLA-DMA;HLA-DMB;TBX21;IL21R;STAT4;IL12B;IL12A;HLA-DOA;IL10;IL4R;SMAD3;IFNGR1;STAT3;IL18;NFKB1;IL1A;IL6;IFNG;IL23A;IL1B;TLR5;IL18R1;TLR2
34	Toxoplasmosis	39/113	0.00524648	0.0473726	CD40;CIITA;LAMA3;LY96;TNF;PIK3R6;PIK3CG;RELA;HLA-DMA;SOCS1;HLA-DMB;ALOX5;AKT3;IL12B;IL12A;CCR5;HLA-DOA;MAPK3;MAP2K3;IL10;LAMB3;LAMB2;IFNGR1;BAD;STAT3;LAMB1;IRGM;NFKB1;MAPK12;NFKBIA;MAPK11;IFNG;PPIF;TAB2;TAB1;BIRC2;TLR2;NFKBIB;BIRC3

## Sheet: Sa6h_vs_Ctrl6h
	Term	Overlap	P.value	Adjusted.P.value	Genes
1	Cytokine-cytokine receptor interaction	110/294	8.97863e-11	2.75644e-08	IL1RN;CSF3;CSF2;CSF1;CCL4L2;IL1RAP;TNF;IL27RA;IL36B;LEPR;TNFRSF8;IL12B;IL12A;TNFRSF4;IL13RA1;IL15RA;IL4R;IL11RA;IL23A;CCL3L1;TNFRSF11B;TNFRSF11A;IL36RN;XCR1;TNFSF15;TNFRSF9;TNFSF12;LIF;IL36G;TNFRSF10A;IFNLR1;INHBA;BMP6;TNFRSF10D;CXCL10;IL6;CXCL12;IL7;TNFSF9;TNFSF8;IL7R;BMPR1A;CXCL6;CD40;CXCL9;IL20;EDA;CXCL8;IL24;CXCL1;IL27;FASLG;CXCL3;CXCL2;CXCL5;CCR7;CCR5;CCR3;CCR2;IL10;IL15;IFNGR1;TNFRSF18;IL18…
2	TNF signaling pathway	52/110	8.42913e-10	1.29387e-07	CSF2;CSF1;TNFAIP3;CXCL1;CXCL3;CXCL2;TNF;CXCL5;ICAM1;RPS6KA4;CASP7;RPS6KA5;AKT3;MAP3K8;JUNB;MAP3K5;MAP2K3;MAP2K1;EDN1;IL15;MMP3;TRAF1;FOS;TNFRSF1B;MMP14;IL1B;IRF1;LTA;BIRC2;BIRC3;CEBPB;PTGS2;RELA;SOCS3;MAPK8;CCL5;CCL2;MAPK3;JAG1;CCL20;LIF;CFLAR;NFKB1;MAPK12;NFKBIA;MAPK11;CXCL10;IL6;BCL3;TAB1;MAP3K14;IL18R1
3	Transcriptional misregulation in cancer	72/186	3.05281e-08	3.12404e-06	CDKN1A;CD40;FLT1;ITGAM;CSF2;CXCL8;LDB1;PLAT;BMI1;MPO;LYL1;HOXA9;HHEX;CCND2;MYC;NFKBIZ;PTCRA;MEF2C;MMP3;MITF;TRAF1;PAX5;ETV5;DDB2;TGFBR2;RUNX1;ETV7;CCNA1;SPINT1;EWSR1;BMP2K;PPARG;NUPR1;ERG;MET;TP53;BIRC3;CEBPA;CEBPB;SLC45A3;BCL2A1;CEBPE;DOT1L;PDGFA;MLLT3;FOXO1;RELA;ZBTB17;ARNT2;CDKN2C;H3F3B;GADD45B;JUP;H3F3C;PBX3;GZMB;HMGA2;IGF1;NFKB1;FLI1;PML;GADD45G;CDK9;IL6;NR4A3;BCL6;ID2;REL;ATM;TCF3;CDK14;BCL…
4	Osteoclast differentiation	54/127	4.13231e-08	3.17155e-06	CSF1;ITGB3;NCF4;TREM2;TNF;SIRPB1;PPP3CA;FCGR3A;PPP3CC;FCGR3B;CTSK;AKT3;BLNK;ACP5;JUNB;JAK1;MAP2K1;IFNGR1;MITF;GAB2;FOS;TGFBR1;TGFBR2;IL1A;IFNG;IL1B;PPARG;LCP2;TNFRSF11B;TNFRSF11A;RELA;LILRA5;SOCS3;MAPK8;CALCR;SOCS1;MAPK3;STAT2;LILRB1;LILRB2;LILRB3;NFKB1;MAPK12;LILRB5;FOSL2;NFKB2;NFKBIA;FOSL1;MAPK11;TEC;FCGR2A;FOSB;TAB1;MAP3K14
5	Rheumatoid arthritis	40/91	8.04518e-07	4.93974e-05	CXCL6;FLT1;CSF2;CXCL8;CSF1;CCL3L1;CD80;CXCL1;TNFRSF11A;ITGAL;TNF;CXCL5;ICAM1;HLA-DMA;HLA-DMB;CTSL;CTSK;CCL5;CCL3;ACP5;CCL2;ATP6V0E2;HLA-DOA;ANGPT1;CCL20;IL15;MMP1;MMP3;IL18;FOS;VEGFA;IL1A;IL6;CXCL12;IFNG;IL23A;IL1B;CD28;ATP6V0D2;TLR2
6	Chemokine signaling pathway	67/190	4.49857e-06	0.000230177	CXCL6;CXCL9;CXCL8;CCL4L2;CXCL1;CXCL3;CXCL2;CXCL5;PIK3CG;GNGT2;AKT3;RAC2;CCR7;CCR5;PRKACB;JAK3;CCR3;CCR2;VAV3;MAP2K1;VAV1;VAV2;HCK;ELMO1;SOS1;PLCB2;CX3CR1;CCL3L1;SRC;PXN;CXCR5;WAS;CXCR4;ADCY7;GNAI1;RELA;RAP1B;PAK1;CCL8;GNG2;GRK2;CCL7;GNG4;GNG7;CCL5;CXCR2;CCL4;CCL3;CCL2;CCL1;CCL18;MAPK3;CCL15;LYN;CCL23;CCL22;XCR1;CCL20;BAD;STAT2;STAT3;NFKB1;NFKBIA;CXCL10;CXCL12;GNB5;NFKBIB
7	C-type lectin receptor signaling pathway	42/104	6.25425e-06	0.000274293	SRC;CBLB;LSP1;PTGS2;TNF;RELA;PYCARD;PPP3CA;PAK1;MAPK8;PPP3CC;RRAS;CLEC7A;AKT3;CASP1;NLRP3;IL12B;IL12A;MAPK3;IL10;PLK3;CCL22;EGR3;STAT2;CARD9;NFATC3;NFKB1;MAPK12;NFKB2;NFKBIA;MAPK11;IL6;CLEC4D;IL23A;IL1B;IRF1;CLEC6A;MAPKAPK2;BCL3;CLEC4E;MAP3K14;CALM2
8	Toxoplasmosis	44/113	1.15945e-05	0.00044494	LAMA5;CD40;CIITA;LY96;XIAP;TNF;GNAI1;PIK3CG;RELA;MAPK8;HLA-DMA;SOCS1;HLA-DMB;ALOX5;AKT3;IL12B;IL12A;CCR5;HLA-DOA;JAK1;MAPK3;MAP2K3;IL10;LAMB3;LAMB2;IFNGR1;BAD;STAT3;LAMB1;IRGM;NFKB1;MAPK12;NFKBIA;MAPK11;IFNG;BCL2;PPIF;CYCS;TAB1;BIRC2;BCL2L1;TLR2;NFKBIB;BIRC3
9	IL-17 signaling pathway	37/93	3.21978e-05	0.000823726	CXCL6;CEBPB;CSF3;CSF2;CXCL8;TRAF3IP2;TNFAIP3;CXCL1;PTGS2;CXCL3;CXCL2;TNF;CXCL5;RELA;MAPK8;TBK1;CCL7;CCL2;MAPK6;MAPK3;CCL20;MMP1;MMP3;IL17RE;FOS;IL17RC;NFKB1;MAPK12;NFKBIA;FOSL1;MAPK11;CXCL10;IL6;IFNG;IL1B;FOSB;IL17C
[truncated: 31 more rows]
