# Supplementary material for: Pathogen-specific innate immune response patterns are distinctly affected by genetic diversity
Source: Nat Commun. 2023 Jun 5;14:3239. doi: 10.1038/s41467-023-38994-5 (PMC10241821; doi:10.1038/s41467-023-38994-5)
Supplement: Supplementary file 5 — Supplementary Data 2 [file 41467_2023_38994_MOESM5_ESM.xlsx]

## Sheet: ctrl_3h
ensembl_id	hgnc_symbol	chr_gene	start_gene	end_gene	strand	gene_length	distance	snp_id	chr_snp	start_snp	end_snp	num_df_used_for_pval	dummy	par1_beta_dis	par2_beta_dis	nom_pval_topgene_topsnp	beta	emp_p_val	beta_pval	qval	nthresholds
ENSG00000100079	LGALS2	22	37966256	37978623	-	1729	376	rs2235338	22	37965880	37965880	200	171.992	1.13002	149.631	7.68681e-64	-0.996569	0.000999001	8.86525e-60	5.48077373938369e-56	9.80675911734785e-05
ENSG00000258289	CHURC1	14	65381080	65411309	+	3121	0	rs17881498	14	65404932	65404932	200	172.363	1.04047	129.455	3.17992e-60	0.936323	0.000999001	5.03655e-52	1.55687605973283e-48	8.21799206092155e-05
ENSG00000002933	TMEM176A	7	150497492	150502208	+	2814	-36488	rs4725938	7	150461004	150461004	200	180.957	1.06163	207.792	1.66872e-54	-1.06704	0.000999001	4.97829e-50	1.02591132414151e-46	7.87216701675364e-05
ENSG00000164308	ERAP2	5	96211644	96255420	+	2723	61338	rs3797796	5	96316758	96316758	200	178.105	1.03681	104.675	4.29528e-56	0.947948	0.000999001	7.22954e-50	1.11738171455469e-46	0.00013375499211743
ENSG00000128283	CDC42EP1	22	37956455	37965412	+	1726	468	rs2235338	22	37965880	37965880	200	190.41	1.02983	202.932	2.60613e-52	-0.775196	0.000999001	5.59812e-49	6.77451516412877e-46	0.000107467606497935
ENSG00000155957	TMBIM4	12	66517710	66563852	-	2403	0	rs10400539	12	66544256	66544256	200	182.52	0.963628	149.931	8.13358e-58	-0.69366	0.000999001	6.57474e-49	6.77451516412877e-46	7.89728197693185e-05
ENSG00000116857	TMEM9	1	201103901	201140702	-	2606	0	rs7542768	1	201125326	201125326	200	179.785	1.06662	213.504	3.59031e-53	0.757415	0.000999001	1.21728e-48	1.07508631333046e-45	7.3848576831459e-05
ENSG00000198933	TBKBP1	17	45771448	45789416	+	2916	-4528	rs56131210	17	45766920	45766920	200	162.891	1.1092	85.6874	3.65237e-53	-0.71067	0.000999001	3.62498e-46	2.80134446149165e-43	0.000113189395511526
ENSG00000171860	C3AR1	12	8210899	8219067	-	1528	262	rs2072449	12	8210637	8210637	200	178.203	1.00293	100.011	8.93767e-52	0.541033	0.000999001	1.92331e-44	1.32116684566695e-41	0.000121950224491796
ENSG00000106565	TMEM176B	7	150488374	150498448	-	2813	31066	rs4554383	7	150457308	150457308	200	171.113	1.0666	165.354	3.0365e-49	-1.07283	0.000999001	8.62529e-43	5.33242299163236e-40	6.51491079042277e-05
ENSG00000126698	DNAJC8	1	28525968	28559536	-	1779	-10643	rs514694	1	28570179	28570179	200	174.043	0.952532	49.391	6.69995e-53	-0.497125	0.000999001	1.81133e-42	1.01801876041622e-39	0.000177478507285889
ENSG00000156113	KCNMA1	10	78629360	79398353	-	3612	0	rs816868	10	79312114	79312114	200	178.535	0.984988	199.47	2.32214e-50	-1.02046	0.000999001	3.36584e-42	1.73405595658773e-39	5.28546606681779e-05
ENSG00000147421	HMBOX1	8	28747912	28922281	+	2367	0	rs10088428	8	28909523	28909523	200	169.062	0.985565	135.815	6.18186e-52	-0.978153	0.000999001	1.99424e-41	9.48385612972738e-39	5.12874342314396e-05
ENSG00000101307	SIRPB1	20	1544168	1600707	-	2366	0	rs2243603	20	1546911	1546911	200	186.641	0.990352	277.076	6.39516e-47	-0.823153	0.000999001	4.63977e-41	2.04889311579967e-38	5.54894376958437e-05
ENSG00000214401	KANSL1-AS1	17	44270943	44274089	+	3837	554842	rs199533	17	44828931	44828931	200	191.738	1.03124	104.239	1.99852e-43	0.919281	0.000999001	6.63402e-41	2.73423856086376e-38	0.000228431274543306
ENSG00000135968	GCC2	2	109065018	109125871	+	2775	4471	rs2577595	2	109130342	109130342	200	168.926	1.08234	92.1925	4.3586e-46	0.433389	0.000999001	3.08025e-40	1.19019157036862e-37	0.000123770318994132
ENSG00000166435	XRRA1	11	74518785	74660245	-	3360	0	rs4944963	11	74603181	74603181	200	177.656	1.0454	125.093	3.08313e-45	0.853465	0.000999001	5.53122e-40	2.01151324970125e-37	0.000111410738685924
ENSG00000120253	NUP43	6	150045452	150070801	-	3448	78369	rs9718079	6	149967083	149967083	200	165.234	1.00326	158.253	1.8821e-50	-0.729975	0.000999001	6.73885e-40	2.31453722954769e-37	3.80853937812509e-05
ENSG00000167914	GSDMA	17	38119227	38134019	+	2417	870	rs3907022	17	38134889	38134889	200	192.441	0.983856	115.055	9.62325e-44	-0.898661	0.000999001	1.87649e-39	6.10581357085611e-37	0.000174038189757475
ENSG00000196655	TRAPPC4	11	118889143	118896164	+	2393	0	rs111322300	11	118893878	118893878	200	175.469	1.08594	143.716	1.02973e-42	0.484069	0.000999001	1.5905e-38	4.91648325342758e-36	0.000101792085772212
ENSG00000155158	TTC39B	9	15163621	15307358	-	264	0	rs540885	9	15294596	15294596	200	187.715	1.00206	13.4569	2.0149e-41	-1.31937	0.000999001	6.30542e-38	1.85628908763805e-35	0.00151939059925377
ENSG00000188056	TREML4	6	41196063	41206620	+	2402	0	rs9369265	6	41196605	41196605	200	180.078	1.04601	184.856	1.93776e-42	-1.19766	0.000999001	9.5759e-38	2.69096350412947e-35	8.0738395175306e-05
ENSG00000181409	AATK	17	79091096	79139877	-	2488	0	rs4969260	17	79125165	79125165	200	180.352	1.03189	152.41	1.49505e-42	-0.501126	0.000999001	1.7166e-37	4.61415477923747e-35	9.53723199884626e-05
ENSG00000177868	CCDC23	1	43272724	43282954	-	3021	6739	rs2816599	1	43265985	43265985	200	174.395	1.03642	105.231	4.75127e-43	0.784033	0.000999001	5.23557e-37	1.34866353490243e-34	0.000112530923725651
ENSG00000185669	SNAI3	16	88744091	88752901	-	2222	0	rs145748802	16	88744234	88744237	200	175.254	1.06379	172.551	6.78824e-42	0.370263	0.000999001	7.44627e-37	1.84140643850362e-34	7.49352578390816e-05
ENSG00000111639	MRPL51	12	6601151	6603007	-	2387	1168	rs66948963	12	6599982	6599983	200	175.938	1.10923	172.522	1.43762e-39	-0.461346	0.000999001	2.74028e-36	6.51587102735111e-34	9.25904109954079e-05
ENSG00000196756	SNHG17	20	37049236	37063996	-	2375	0	rs752775	20	37054781	37054781	200	169.062	1.02653	121.113	1.2137e-43	-0.882373	0.000999001	5.60823e-36	1.28414166876804e-33	7.11032720964733e-05
ENSG00000116791	CRYZ	1	75171171	75199092	-	2670	0	rs2345436	1	75198740	75198740	200	171.582	1.05084	82.6185	7.3753e-42	-0.755233	0.000999001	6.13085e-36	1.3536723112353e-33	0.0001391203610136
ENSG00000223496	EXOSC6	16	70284135	70285833	-	1280	-68	rs4985407	16	70285901	70285901	200	172.734	1.04935	60.9079	5.47471e-41	-0.461251	0.000999001	1.75764e-35	3.74699243376273e-33	0.000206544693907129
ENSG00000179344	HLA-DQB1	6	32627245	32636160	-	16402	0	rs1130430	6	32629161	32629161	200	157.363	1.02588	226.364	1.91304e-46	-0.787048	0.000999001	2.03595e-35	4.19562572768139e-33	1.7359761944391e-05
ENSG00000237541	HLA-DQA2	6	32709120	32714992	+	16436	-119175	rs9271532	6	32589945	32589945	200	167.402	1.05103	299.966	1.56891e-42	1.12948	0.000999001	4.59052e-35	9.15484670250757e-33	2.49448926665785e-05
ENSG00000100299	ARSA	22	51061183	51066607	-	1106	0	rs6151429	22	51063477	51063477	200	159.004	0.890946	61.1983	5.40123e-51	-1.07661	0.000999001	6.84834e-35	1.3230803569545e-32	4.68126047838968e-05
ENSG00000177697	CD151	11	832844	839831	+	2117	0	rs28507856	11	833975	833975	200	172.617	1.04738	132.343	9.6415e-41	0.7167	0.000999001	8.12568e-35	1.52228743172859e-32	8.35461359591783e-05
ENSG00000107798	LIPA	10	90973327	91174314	-	2749	0	rs2246941	10	91004916	91004916	200	188.926	1.03454	203.435	7.47702e-38	0.58759	0.000999001	1.11686e-34	2.03081660832632e-32	0.000102615152426377
ENSG00000120675	DNAJC15	13	43597340	43683045	+	3824	0	rs2281779	13	43597980	43597980	200	163.828	0.992682	155.271	5.5499e-44	-0.663985	0.000999001	6.91603e-34	1.22163005973693e-31	3.42610484262984e-05
ENSG00000121743	GJA3	13	20712395	20735188	-	3250	-10100	rs7998246	13	20745288	20745288	200	180.957	1.07212	156.156	3.77809e-37	0.721796	0.000999001	8.22099e-34	1.4117978155575e-31	0.000112341562865215
ENSG00000175634	RPS6KB2	11	67195932	67202872	+	1530	26776	rs56342374	11	67229648	67229649	200	176.348	1.00385	68.0791	4.89589e-40	-0.488771	0.000999001	8.65391e-34	1.44597750466603e-31	0.000173890409374877
ENSG00000181315	ZNF322	6	26636519	26659980	-	3904	0	rs2504571	6	26643435	26643435	200	151.992	1.01766	69.2604	1.62415e-45	-0.979388	0.000999001	1.02152e-33	1.66193549629919e-31	5.4993669877712e-05
ENSG00000111671	SPSB2	12	6980100	6998522	-	2238	0	rs7316447	12	6992202	6992202	200	187.734	0.996444	185.456	1.14877e-37	0.647556	0.000999001	4.51428e-33	6.80699642581579e-31	9.17560856028565e-05
ENSG00000125445	MRPS7	17	73257756	73262454	+	1974	812	rs55815500	17	73263266	73263266	200	175.43	0.952872	126.854	9.99171e-42	0.487392	0.000999001	4.33875e-33	6.80699642581579e-31	6.48155804913175e-05
ENSG00000004864	SLC25A13	7	95749533	95951459	-	2963	0	rs12704839	7	95897798	95897798	200	182.5	1.01301	192.936	3.81405e-38	-0.536629	0.000999001	4.40627e-33	6.80699642581579e-31	7.48692273011553e-05
ENSG00000165474	GJB2	13	20761610	20767037	-	3044	16322	rs7998246	13	20745288	20745288	200	175.508	1.0251	121.158	1.4257e-38	0.403798	0.000999001	9.40301e-33	1.3841032678197e-30	9.6059697523132e-05
ENSG00000073060	SCARB1	12	125261403	125367214	-	2580	0	rs838880	12	125261593	125261593	200	190.996	0.96417	299.531	5.14188e-38	-0.418167	0.000999001	1.04827e-32	1.50714691155203e-30	5.54559304890567e-05
ENSG00000177406		12	740058	772872	+	2463	0	rs12578245	12	744925	744925	200	173.047	1.0323	187.015	6.3748e-39	0.704929	0.000999001	1.25432e-32	1.76240841200288e-30	5.37236991913215e-05
ENSG00000076924	XAB2	19	7684412	7694451	-	2315	-16469	rs1076997	19	7710920	7710920	200	203.242	0.944931	312.091	2.51264e-36	1.12127	0.000999001	1.56939e-32	2.15610175782506e-30	8.23228113324692e-05
ENSG00000170291	ELP5	17	7154736	7163259	+	2627	480	rs4562	17	7163739	7163739	200	186.406	1.01272	233.572	1.65917e-36	-0.522	0.000999001	3.64661e-32	4.90097371534287e-30	7.25651447754938e-05
ENSG00000149577	SIDT2	11	117049450	117068160	+	4039	0	rs499713	11	117061961	117061961	200	167.773	1.0448	232.977	5.14023e-39	0.42812	0.000999001	5.69649e-32	7.49307997306284e-30	3.34071172893857e-05
ENSG00000108384	RAD51C	17	56769935	56811703	+	1183	-129101	rs12150536	17	56640834	56640834	200	176.309	1.07327	70.0701	1.32801e-35	0.613686	0.000999001	7.1743e-32	9.24036618596497e-30	0.000225823534518277
ENSG00000146574	CCZ1B	7	6833766	6866401	-	2639	-3737	rs11971998	7	6870138	6870138	200	184.824	0.977913	168.296	5.11993e-37	-0.8677	0.000999001	2.07876e-31	2.62276366125275e-29	8.25405467468343e-05
ENSG00000174238	PITPNA	17	1421013	1466110	-	2433	0	rs73296903	17	1429585	1429585	200	162.305	1.00428	148.388	9.65461e-41	0.472452	0.000999001	2.49852e-31	3.08932580656495e-29	3.52219578727553e-05
ENSG00000134824	FADS2	11	61560453	61634826	+	1751	0	rs968567	11	61595564	61595564	200	177.441	1.00909	118.575	5.00235e-37	0.964131	0.000999001	3.09152e-31	3.74759603470025e-29	0.00010016239240318
ENSG00000123240	OPTN	10	13141450	13180291	+	2758	0	rs57057378	10	13160035	13160035	200	170.957	0.976335	246.289	9.3728e-40	-0.540755	0.000999001	4.3669e-31	5.19183389824025e-29	2.70476688233323e-05
ENSG00000150753	CCT5	5	10250034	10266524	+	2473	2046	rs2578646	5	10268570	10268570	200	180.527	0.954307	188.026	2.48635e-38	0.44114	0.000999001	5.03919e-31	5.87808349002384e-29	5.37031301833801e-05
ENSG00000112299	VNN1	6	133002730	133035188	-	3385	0	rs2294757	6	133035098	133035098	200	179.551	1.03086	159.73	9.22781e-36	0.700269	0.000999001	5.60219e-31	6.41379331389371e-29	8.69557507647833e-05
ENSG00000166501	PRKCB	16	23847323	24231932	+	2295	0	rs11327961	16	23861007	23861008	200	181.25	1.03248	201.545	4.05624e-35	0.374284	0.000999001	1.27915e-30	1.43783705607085e-28	7.32252191146809e-05
ENSG00000262089		17	6897962	6898508	-	2657	-7577	rs11571338	17	6906085	6906085	200	176.094	1.06378	217.685	4.30452e-35	0.719837	0.000999001	1.49225e-30	1.63295455517804e-28	5.99833530725569e-05
ENSG00000134759	ELP2	18	33709408	33757909	+	2204	0	rs948416	18	33715673	33715673	200	173.066	1.07376	108.514	5.06389e-35	0.374771	0.000999001	1.50556e-30	1.63295455517804e-28	0.000119634739215613
ENSG00000187134	AKR1C1	10	4934797	5025475	+	3917	0	rs199585781	10	4971456	4971456	200	189.395	0.964136	254.074	8.1032e-36	1.13443	0.000999001	1.73952e-30	1.82275501233539e-28	6.13207081190392e-05
ENSG00000221923	ZNF880	19	52873171	52889048	+	2786	0	rs10445586	19	52883123	52883123	200	181.055	1.05696	226.812	2.4873e-34	0.742836	0.000999001	1.7238e-30	1.82275501233539e-28	7.04854773350139e-05
ENSG00000266962		17	40704457	40706766	-	1479	0	rs597255	17	40705100	40705100	200	170.234	1.01913	59.1697	6.61482e-37	-0.616945	0.000999001	1.92006e-30	1.97840151641542e-28	0.000167753920518932
ENSG00000171943	SRGAP2C	1	121107125	121129949	+	575	79887	rs2319970	1	121209836	121209836	200	176.035	0.984596	43.0827	1.27019e-36	0.657329	0.000999001	2.50223e-30	2.53599432928589e-28	0.00026309634124988
ENSG00000168653	NDUFS5	1	39491991	39500308	+	1879	-21627	rs4147753	1	39470364	39470364	200	173.496	1.03328	121.996	6.28374e-36	-0.369439	0.000999001	2.98404e-30	2.97552660201357e-28	8.99603730399878e-05
ENSG00000100376	FAM118A	22	45704850	45737836	+	1947	0	rs738177	22	45731539	45731539	200	176.387	1.0748	203.322	2.50164e-34	-0.810079	0.000999001	3.18443e-30	3.12494259401553e-28	6.86963430086562e-05
ENSG00000145214	DGKQ	4	952676	980683	-	2867	0	rs3733349	4	954311	954311	200	174.043	1.03865	132.094	1.75314e-35	0.453769	0.000999001	4.58964e-30	4.43352880369014e-28	8.62708216515795e-05
ENSG00000109861	CTSC	11	88026761	88070955	-	3793	-18285	rs10741423	11	88089240	88089240	200	189.16	0.967655	185.768	5.19917e-35	0.486747	0.000999001	5.98909e-30	5.69637234314716e-28	8.57746084181876e-05
ENSG00000166793	YPEL4	11	57412561	57417417	-	4542	-76781	rs36036499	11	57494198	57494198	200	151.562	1.03935	76.2385	5.51229e-40	-0.598131	0.000999001	6.36911e-30	5.9660336761335e-28	5.27910016139277e-05
ENSG00000165801	ARHGEF40	14	21538430	21558399	+	2677	0	rs1952151	14	21540863	21540863	200	193.809	0.985639	369.925	6.62094e-34	-0.289145	0.000999001	6.55246e-30	6.0461715050189e-28	5.55148498885272e-05
ENSG00000133884	DPF2	11	65101226	65120720	+	2368	0	rs629710	11	65109233	65109233	200	158.281	0.955705	75.1015	3.19251e-41	0.637764	0.000999001	9.82594e-30	8.93338562775009e-28	5.08175371339847e-05
ENSG00000178252	WDR6	3	49044496	49053386	+	1793	-167336	rs10552010	3	48877158	48877160	200	175.703	0.93462	39.9359	1.37511e-37	-0.489616	0.000999001	1.37936e-29	1.23588887651734e-27	0.00022122395639923
ENSG00000134809	TIMM10	11	57295937	57298276	-	4661	-48598	rs2511983	11	57346874	57346874	200	165.039	1.00902	94.7524	1.82283e-37	-0.69477	0.000999001	1.75979e-29	1.55422428967518e-27	7.17034156130225e-05
ENSG00000197766	CFD	19	859454	863453	+	1064	-86	rs71335276	19	859368	859368	200	191.25	1.04174	250.666	1.47903e-31	0.511363	0.000999001	5.48991e-29	4.78032872607597e-27	9.35975496119124e-05
ENSG00000104689	TNFRSF10A	8	23047966	23082639	-	2712	-332	rs13278062	8	23082971	23082971	200	177.168	0.977293	195.161	9.66618e-36	-0.434152	0.000999001	6.76141e-29	5.80571431669946e-27	4.88714962771919e-05
ENSG00000214078	CPNE1	20	34213954	34252878	-	2627	13977	rs143646210	20	34199977	34199977	200	150.156	0.899184	36.0967	3.42325e-44	-0.893669	0.000999001	7.44815e-29	6.30777859017654e-27	5.89926972394128e-05
ENSG00000176658	MYO1D	17	30819541	31204195	-	2619	0	rs17781142	17	31187216	31187216	200	184.277	0.99635	220.213	8.59362e-34	1.03248	0.000999001	8.13493e-29	6.79630697686527e-27	6.54157497274044e-05
ENSG00000065060	UHRF1BP1	6	34759858	34850915	+	2441	-196694	rs205262	6	34563164	34563164	200	174.824	1.06573	140.941	3.80868e-33	0.60034	0.000999001	9.10146e-29	7.50240816040926e-27	9.31301228406234e-05
ENSG00000221983	UBA52	19	18682541	18688360	+	1571	-3386	rs1468475	19	18679155	18679155	200	186.914	0.960405	136.193	6.09662e-34	-0.254042	0.000999001	1.54257e-28	1.25482214666685e-26	0.000104696134339055
ENSG00000105875	WDR91	7	134868591	134896316	-	2994	-41742	rs4281069	7	134938058	134938058	200	178.125	1.02218	175.857	1.14403e-33	-0.329573	0.000999001	1.59591e-28	1.28135231328507e-26	7.04730587486324e-05
ENSG00000145817	YIPF5	5	143537724	143550278	-	2920	-26648	rs6894738	5	143576926	143576926	200	170.879	1.00125	93.1599	2.69452e-35	-0.389816	0.000999001	1.86032e-28	1.47449715474353e-26	9.38750088050888e-05
ENSG00000204525	HLA-C	6	31236527	31239907	-	16880	0	rs2074492	6	31239869	31239869	200	137.344	1.02027	172.01	4.30093e-43	-0.796531	0.000999001	2.04339e-28	1.59909792163461e-26	6.07108092309794e-06
ENSG00000170448	NFXL1	4	47849258	47916653	-	2875	-36023	rs1012844	4	47952676	47952676	200	186.25	0.949676	148.85	2.67946e-34	0.380869	0.000999001	2.10665e-28	1.62799582612908e-26	8.79724048963304e-05
ENSG00000187164	KIAA1598	10	118643743	118886097	-	2683	0	rs7077565	10	118715366	118715366	200	184.824	1.04451	226.231	1.01874e-31	0.363482	0.000999001	2.92607e-28	2.23331806573084e-26	7.97822409647209e-05
ENSG00000162994	CLHC1	2	55401928	55459699	-	4514	0	rs17046778	2	55459373	55459373	200	166.758	1.03644	190.679	4.48051e-35	0.919597	0.000999001	3.32398e-28	2.50608291681987e-26	3.86372343774699e-05
ENSG00000083544	TDRD3	13	60970592	61148012	+	4511	24144	rs9538771	13	61172156	61172156	200	169.98	1.09306	144.206	1.44094e-32	0.654599	0.000999001	4.15367e-28	3.09388939528216e-26	8.05512368546868e-05
ENSG00000171298	GAA	17	78075356	78093678	+	2425	0	rs12450199	17	78076592	78076592	200	180.176	1.00185	255.048	1.60502e-33	-0.358413	0.000999001	5.30249e-28	3.90257680071664e-26	4.70444078324306e-05
ENSG00000160201	U2AF1	21	44513067	44527697	-	2351	0	rs1888523	21	44525219	44525219	200	176.523	1.02375	189.63	2.48752e-33	-0.764224	0.000999001	5.77256e-28	4.19856050733671e-26	6.04140510696016e-05
ENSG00000090382	LYZ	12	69742122	69748014	+	3676	383	rs57954211	12	69748397	69748397	200	169.141	1.04509	187.521	4.98765e-34	-0.364383	0.000999001	6.19392e-28	4.40146472454193e-26	4.64377925561976e-05
ENSG00000229391	HLA-DRB6	6	32520491	32527799	-	16543	-62298	rs9271543	6	32590097	32590097	200	140.918	1.03476	174.954	7.51042e-41	0.783396	0.000999001	6.17594e-28	4.40146472454193e-26	8.41580876320691e-06
ENSG00000175489	LRRC25	19	18501955	18508427	-	1510	11529	rs4808128	19	18490426	18490426	200	183.008	0.995732	130.88	8.3692e-33	-0.321486	0.000999001	6.41771e-28	4.50866847765921e-26	0.000108373580532728
ENSG00000128607	KLHDC10	7	129710351	129775560	+	1864	0	rs1474409	7	129750862	129750862	200	168.457	1.13901	121.885	2.48262e-31	-0.527766	0.000999001	6.77812e-28	4.70836511304445e-26	0.000109067922652195
ENSG00000151552	QDPR	4	17461885	17513857	-	3097	0	rs67496406	4	17513757	17513758	200	165.215	0.994511	116.126	4.60909e-36	-0.589584	0.000999001	7.43944e-28	5.11032619719575e-26	5.28512908604117e-05
ENSG00000224397		20	48884024	48896332	+	2124	-20933	rs6122894	20	48863091	48863091	200	181.406	0.909371	166.54	6.55679e-36	-0.745771	0.000999001	8.70708e-28	5.85107404101174e-26	5.0997373615802e-05
ENSG00000146859	TMEM140	7	134832825	134850967	+	3065	-54789	rs6978253	7	134778036	134778036	200	184.121	0.989291	183.929	7.90146e-33	-0.355459	0.000999001	8.63073e-28	5.85107404101174e-26	7.64851398061817e-05
ENSG00000143401	ANP32E	1	150190718	150208504	-	1262	46192	rs145192635	1	150144526	150144526	200	172.988	1.05786	33.7313	7.05349e-32	0.533867	0.000999001	9.50588e-28	6.31917329426969e-26	0.000425803061762875
ENSG00000168234	TTC39C	18	21572738	21715574	+	2711	0	rs4800173	18	21619931	21619931	200	170.488	1.10965	142.367	1.52757e-31	-0.602339	0.000999001	1.19316e-27	7.84732642439437e-26	8.94878989095016e-05
ENSG00000236682		2	128146707	128158156	+	3086	-41598	rs35552566	2	128105109	128105109	200	184.043	0.989537	176.002	1.21005e-32	0.85925	0.000999001	1.23315e-27	8.0249657657661e-26	8.00263605276186e-05
ENSG00000124587	PEX6	6	42931609	42946958	-	2520	16206	rs7770760	6	42915403	42915403	200	185.449	0.958838	190.955	2.82831e-33	0.61276	0.000999001	1.56482e-27	1.0077296610904e-25	6.78587518498919e-05
ENSG00000242498	C15orf38	15	90443160	90456188	-	1866	-10459	rs1702168	15	90466647	90466647	200	163.418	0.987745	85.3595	5.06772e-36	0.510338	0.000999001	1.83875e-27	1.17193044814928e-25	6.74660548509731e-05
ENSG00000168275	COA6	1	234509203	234519795	+	2278	6145	rs6669190	1	234525940	234525940	200	198.73	0.960119	260.209	5.13981e-31	0.490225	0.000999001	2.6558e-27	1.67395139888547e-25	8.77491477648817e-05
ENSG00000204120	GIGYF2	2	233562010	233725285	+	3649	14942	rs778338	2	233740227	233740227	200	166.816	1.02987	140.073	4.71895e-34	0.291919	0.000999001	2.68057e-27	1.67395139888547e-25	5.42727704508916e-05
ENSG00000100365	NCF4	22	37257031	37274057	+	2103	0	rs4821544	22	37258503	37258503	200	181.055	1.0161	184.635	7.45554e-32	-0.309315	0.000999001	3.82831e-27	2.34334703937417e-25	7.45237585841885e-05
ENSG00000135862	LAMC1	1	182992596	183114727	+	3531	-22299	rs67630729	1	182970297	182970297	200	171.328	1.07325	140.965	8.29277e-32	-0.716982	0.000999001	3.82712e-27	2.34334703937417e-25	8.14234839101591e-05
ENSG00000166275	C10orf32	10	104613981	104624718	+	1994	0	rs9527	10	104623578	104623578	200	178.145	0.991793	88.815	1.47925e-32	-0.523009	0.000999001	5.24766e-27	3.18065382197999e-25	0.000132033707081147
ENSG00000254859		8	144624144	144631899	-	2204	45825	rs378184	8	144578319	144578319	200	174.004	1.03487	106.693	4.91752e-32	-0.717157	0.000999001	6.11683e-27	3.67147074823065e-25	0.000108089586801752
ENSG00000197696	NMB	15	85198361	85201794	-	3231	-20199	rs34452033	15	85221993	85221993	200	157.715	1.09727	115.333	2.33466e-33	0.637296	0.000999001	6.4124e-27	3.81187062779955e-25	5.7202329496131e-05
ENSG00000113504	SLC12A7	5	1050500	1112150	-	3290	-2672	rs7701990	5	1114822	1114822	200	175.176	1.04249	199.145	1.24339e-31	-0.583161	0.000999001	1.13927e-26	6.70792578091039e-25	5.80495679509685e-05
ENSG00000134202	GSTM3	1	110276555	110284384	-	2200	0	rs4970777	1	110283785	110283785	200	174.023	0.9908	179.651	2.84307e-33	0.739543	0.000999001	1.15871e-26	6.75802472294706e-25	4.89287172746877e-05
ENSG00000160223	ICOSLG	21	45642875	45660849	-	1948	0	rs6518352	21	45646698	45646698	200	179.727	1.03077	182.083	5.96772e-31	-0.64301	0.000999001	1.72571e-26	9.97091294428955e-25	7.57976922299841e-05
ENSG00000172322	CLEC12A	12	10103916	10148293	+	3408	0	rs7309256	12	10126249	10126249	200	171.836	1.03091	132.044	5.29526e-32	0.459468	0.000999001	2.24806e-26	1.28687104482639e-24	7.51051550250681e-05
ENSG00000187624	C17orf97	17	260119	273510	+	1233	0	rs7501541	17	271153	271153	200	197.793	1.0771	239.301	3.6443e-27	0.860532	0.000999001	2.36969e-26	1.34405154467204e-24	0.000146127609855107
ENSG00000260135		16	55461471	55496209	-	2838	742	rs1610101	16	55460729	55460729	200	173.867	1.04027	176.433	1.98857e-31	-1.01701	0.000999001	2.79716e-26	1.57208314105427e-24	6.19082450550312e-05
ENSG00000147324	MFHAS1	8	8640865	8751155	-	2381	26462	rs55971558	8	8614403	8614403	200	174.824	0.996098	104.984	3.86529e-32	0.363125	0.000999001	3.57319e-26	1.99014178172934e-24	9.61017616620818e-05
ENSG00000205057	CLLU1OS	12	92813871	92821924	-	2521	0	rs12580883	12	92820493	92820493	200	176.719	0.96683	133.671	9.74191e-33	0.750814	0.000999001	4.1298e-26	2.27961698253079e-24	6.9594567850606e-05
ENSG00000081014	AP4E1	15	51200870	51298097	+	3128	0	rs34632792	15	51268294	51268294	200	163.828	1.0869	93.6795	2.63561e-31	0.460223	0.000999001	5.38981e-26	2.94880394423265e-24	9.69923848929133e-05
ENSG00000140319	SRP14	15	40327941	40331389	-	2533	-1966	rs62004114	15	40333355	40333355	200	181.777	0.999842	155.261	1.17521e-30	-0.461883	0.000999001	8.1835e-26	4.43797776319094e-24	8.67390533512147e-05
ENSG00000178952	TUFM	16	28853733	28857729	-	1107	-11333	rs67567805	16	28869062	28869063	200	171.133	1.06291	63.1616	3.90139e-30	-0.321736	0.000999001	1.05366e-25	5.66439511207195e-24	0.000195825320833287
ENSG00000152465	NMT2	10	15144584	15210692	-	2799	-2289	rs61844199	10	15212981	15212981	200	165.352	1.04953	181.651	5.08048e-32	-0.555669	0.000999001	1.12252e-25	5.98255892382305e-24	4.02502195426813e-05
ENSG00000253982		8	1710157	1712668	-	3486	9759	rs7005592	8	1700398	1700398	200	177.832	0.967	275.374	3.10168e-32	-0.44403	0.000999001	1.51358e-25	7.99779752399843e-24	3.27089847850237e-05
ENSG00000198502	HLA-DRB5	6	32485121	32498064	-	16621	-101854	rs9272104	6	32599918	32599918	200	147.129	1.05748	195.657	4.89054e-35	-0.876167	0.000999001	3.01204e-25	1.57808217420745e-23	1.26023947546461e-05
ENSG00000170089		5	177236409	177377733	+	2062	0	rs199606637	5	177270437	177270437	200	201.211	1.00238	233.564	2.21357e-27	0.617322	0.000999001	3.15374e-25	1.63843724378885e-23	0.000128830589712914
ENSG00000170425	ADORA2B	17	15848232	15879060	+	2160	-77535	rs8077025	17	15770697	15770697	200	172.48	1.01944	109.798	8.48023e-31	0.386508	0.000999001	3.29109e-25	1.69554530761008e-23	9.10285537203404e-05
ENSG00000136250	AOAH	7	36552457	36764154	-	3105	0	rs4236347	7	36750578	36750578	200	168.867	1.06713	178.157	2.27439e-30	-0.401805	0.000999001	3.44534e-25	1.76034423525677e-23	5.34640772225092e-05
ENSG00000111231	GPN3	12	110890290	110907073	-	2096	32596	rs7976889	12	110857694	110857694	200	175.43	1.0034	71.7788	2.01294e-30	-0.387705	0.000999001	4.15432e-25	2.10518856420852e-23	0.000157145601364816
ENSG00000179163	FUCA1	1	24171568	24194784	-	1839	-26469	rs55963374	1	24221253	24221253	200	162.461	0.927794	70.8977	5.07314e-35	0.68669	0.000999001	5.37384e-25	2.70103683370002e-23	5.84951166251457e-05
ENSG00000127337	YEATS4	12	69753484	69784576	+	3753	0	rs11177615	12	69754189	69754189	200	172.168	1.02908	187.891	1.40684e-30	-0.416095	0.000999001	5.83605e-25	2.90969994130128e-23	5.04090015827074e-05
ENSG00000117226	GBP3	1	89472350	89488577	-	2415	0	rs10922542	1	89485198	89485198	200	158.105	0.964532	67.3039	1.39813e-34	-0.449315	0.000999001	6.01933e-25	2.97706986651787e-23	6.05581134157651e-05
ENSG00000128604	IRF5	7	128577667	128590089	+	2103	-1581	rs3757387	7	128576086	128576086	200	182.207	1.01342	139.861	3.80166e-29	0.304711	0.000999001	7.16286e-25	3.5145263530632e-23	0.000105170817394251
ENSG00000164307	ERAP1	5	96096522	96143803	-	2724	0	rs469367	5	96123055	96123055	200	169.043	1.00058	97.3534	2.84267e-31	-0.625176	0.000999001	1.05288e-24	5.1253796660475e-23	8.1384891710945e-05
ENSG00000261353		6	26527292	26527632	+	4103	-29127	rs3757151	6	26498165	26498165	200	168.887	1.03782	97.4531	3.97056e-30	-0.47116	0.000999001	1.41904e-24	6.85386513276473e-23	9.56980779892591e-05
ENSG00000205352	PRR13	12	53835390	53840429	+	2870	-18153	rs2002555	12	53817237	53817237	200	169.961	0.956265	128.828	2.45756e-32	-0.417261	0.000999001	1.63418e-24	7.83179060076791e-23	4.93587295421483e-05
ENSG00000100300	TSPO	22	43547521	43559248	+	2124	0	rs5759197	22	43550149	43550149	200	172.734	1.01664	138.181	3.80166e-30	-0.364291	0.000999001	1.66566e-24	7.86692064681147e-23	6.98482194085859e-05
ENSG00000196126	HLA-DRB1	6	32546547	32557625	-	16507	-33155	rs9271583	6	32590780	32590780	200	153.77	1.06763	227.544	1.74139e-32	-0.651059	0.000999001	1.66696e-24	7.86692064681147e-23	1.67869599172477e-05
ENSG00000135636	DYSF	2	71680853	71913898	+	3341	-2321	rs4852258	2	71678532	71678532	200	167.383	1.07875	151.249	1.94606e-29	-0.684074	0.000999001	1.84103e-24	8.62259167982031e-23	6.3142300902097e-05
ENSG00000033867	SLC4A7	3	27414215	27525911	-	3126	-75781	rs9871592	3	27601692	27601692	200	167.617	1.04555	92.5497	8.76124e-30	0.325663	0.000999001	2.75737e-24	1.2817233364931e-22	9.90188253897628e-05
ENSG00000104427	ZC2HC1A	8	79578283	79632000	+	3163	-2479	rs1021156	8	79575804	79575804	200	166.445	1.03643	100.642	3.8926e-30	0.506721	0.000999001	3.56939e-24	1.64679708905506e-22	8.12940622683112e-05
ENSG00000182621	PLCB1	20	8112825	8949003	+	4091	0	rs8118127	20	8194378	8194378	200	176.816	1.00993	217.364	1.96301e-29	0.67624	0.000999001	4.23131e-24	1.92347622418594e-22	4.9445710331053e-05
ENSG00000050344	NFE2L3	7	26191861	26226745	+	3297	-36462	rs2057763	7	26155399	26155399	200	134.316	0.887708	79.0222	2.31612e-42	-0.631916	0.000999001	4.21287e-24	1.92347622418594e-22	6.31250395310978e-06
ENSG00000114554	PLXNA1	3	126707438	126756235	+	2210	0	rs7622204	3	126744207	126744207	200	168.418	1.04907	121	1.96861e-29	-0.491856	0.000999001	4.73333e-24	2.13597961233752e-22	7.62205193099996e-05
ENSG00000177700	POLR2L	11	837357	842545	-	2118	1349	rs5030778	11	836008	836008	200	181.289	0.973847	164.978	1.82121e-29	-0.319933	0.000999001	5.19841e-24	2.3288543580271e-22	7.05301597332397e-05
ENSG00000112799	LY86	6	6588342	6655216	+	2907	0	rs7751507	6	6589826	6589826	200	176.719	0.997611	250.361	9.90149e-30	0.412944	0.000999001	5.32599e-24	2.36884384512564e-22	3.9701662657099e-05
ENSG00000180767	CHST13	3	126243127	126262134	+	2360	0	rs744233	3	126249265	126249265	200	167.266	1.02721	92.82	5.72143e-30	-0.334616	0.000999001	5.62647e-24	2.48461360137537e-22	8.93536960246966e-05
ENSG00000110455	ACCS	11	44087476	44105772	+	2886	0	rs33952257	11	44089352	44089352	200	182.383	0.987393	249.471	4.65525e-29	0.898752	0.000999001	6.07385e-24	2.6631512735262e-22	5.02376208484367e-05
ENSG00000074695	LMAN1	18	56995056	57027194	-	2938	3273	rs584112	18	56991783	56991783	200	177.949	1.03693	211.432	2.1947e-28	0.447769	0.000999001	6.14187e-24	2.6740108301251e-22	6.06048374824919e-05
ENSG00000198468	FLVCR1-AS1	1	213025451	213031430	-	3180	-31500	rs2047290	1	213062930	213062930	200	172.227	1.04108	149.116	5.46581e-29	0.639542	0.000999001	6.2244e-24	2.69099160554557e-22	6.95564250605685e-05
ENSG00000203875	SNHG5	6	86370711	86388451	-	3606	207843	rs11752251	6	86162868	86162868	200	170	0.967831	102.921	4.53267e-31	0.617862	0.000999001	7.33804e-24	3.15042009614217e-22	6.81482245556975e-05
ENSG00000183617	MRPL54	19	3762663	3768573	+	1279	-1011	rs2302307	19	3761652	3761652	200	182.539	1.05418	174.324	5.24136e-27	0.357149	0.000999001	9.74273e-24	4.15397187071222e-22	9.94211246044818e-05
ENSG00000101457	DNTTIP1	20	44420577	44440066	+	3377	0	rs390386	20	44438974	44438974	200	169.766	1.09908	136.579	1.05648e-27	0.317898	0.000999001	1.04768e-23	4.43635901086589e-22	8.70163325075168e-05
ENSG00000176393	RNPEP	1	201951501	201975275	+	2391	-552	rs11810017	1	201950949	201950949	200	182.07	0.989196	192.408	1.1549e-28	0.374452	0.000999001	1.06454e-23	4.47708702615983e-22	6.62859574923624e-05
ENSG00000273295		22	24243620	24249255	-	2004	-22867	rs5760124	22	24272122	24272122	200	187.441	0.950133	144.242	1.16119e-28	0.781447	0.000999001	1.35927e-23	5.63988631483198e-22	9.60135621110858e-05
ENSG00000232629	HLA-DQB2	6	32723876	32731311	-	16448	139251	rs3129758	6	32584625	32584625	200	155.957	1.07413	250.506	7.56491e-31	0.808043	0.000999001	1.35292e-23	5.63988631483198e-22	1.75487734084268e-05
ENSG00000166847	DCTN5	16	23652714	23681195	+	1948	5961	rs11188	16	23687156	23687156	200	184.57	0.982056	185.996	2.72898e-28	0.693813	0.000999001	1.53432e-23	6.32376282963345e-22	7.46490388019438e-05
ENSG00000164465	DCBLD1	6	117774981	117891021	+	3854	0	rs6940327	6	117790700	117790700	200	158.066	0.908681	93.2036	9.78013e-35	-0.658575	0.000999001	1.63797e-23	6.70625220909479e-22	2.92585333752093e-05
ENSG00000215861		1	144676875	144679969	-	139	-216350	rs12124527	1	144896319	144896319	200	209.199	0.924586	21.9052	1.36768e-25	0.560997	0.000999001	1.74529e-23	7.0986358620879e-22	0.00121560167964807
ENSG00000242372	EIF6	20	33866715	33872788	-	2785	1139	rs202179303	20	33865576	33865576	200	169.844	1.03666	50.0631	2.18312e-28	0.346883	0.000999001	1.86626e-23	7.54104623369701e-22	0.000216737544322609
ENSG00000184293	CLECL1	12	9868457	9885895	-	3079	0	rs10844622	12	9885082	9885082	200	171.23	1.09683	149.482	2.63839e-27	-0.580102	0.000999001	1.87988e-23	7.54675572776137e-22	8.33050512010214e-05
ENSG00000174780	SRP72	4	57333082	57369839	+	3818	2737	rs6554358	4	57372576	57372576	200	178.086	0.91454	199.381	4.02478e-31	-0.306417	0.000999001	1.89974e-23	7.57728034062448e-22	3.64707546246512e-05
ENSG00000178199	ZC3H12D	6	149768795	149806197	-	2940	-4453	rs6911016	6	149810650	149810650	200	183.086	0.982733	218.785	2.28085e-28	0.3421	0.000999001	2.3126e-23	9.16488055834451e-22	5.8666073687208e-05
ENSG00000156110	ADK	10	75910961	76469061	+	2511	-93943	rs4587673	10	75817018	75817018	200	185.234	1.02911	72.0645	2.49116e-26	0.68134	0.000999001	2.74369e-23	1.08040422633564e-21	0.000261053541342315
ENSG00000101294	HM13	20	30102232	30157370	+	761	-22349	rs113502509	20	30079883	30079883	200	172.383	0.997234	28.574	2.0761e-28	0.355	0.000999001	3.47506e-23	1.35974073073558e-21	0.000385098938541883
ENSG00000187486	KCNJ11	11	17407407	17410878	-	2540	-142	rs35271178	11	17411020	17411020	200	177.812	0.927874	135.909	3.09037e-30	-0.597614	0.000999001	3.62096e-23	1.40791841506517e-21	5.9226075009855e-05
ENSG00000139344	AMDHD1	12	96337072	96362370	+	3370	0	rs7486703	12	96337997	96337997	200	169.785	1.02165	168.766	4.68957e-29	0.576509	0.000999001	3.71416e-23	1.43513088970061e-21	4.89134425879501e-05
ENSG00000196735	HLA-DQA1	6	32595957	32614839	+	16441	0	rs9272687	6	32609057	32609057	200	138.555	1.02399	162.917	5.10992e-35	-0.770197	0.000999001	4.61529e-23	1.77224600215267e-21	7.35228054915549e-06
ENSG00000101224	CDC25B	20	3767579	3786762	+	2400	807	rs4239756	20	3787569	3787569	200	173.184	1.04328	180.329	7.11443e-28	0.341648	0.000999001	5.02998e-23	1.91956193875485e-21	5.91499747697455e-05
ENSG00000135821	GLUL	1	182350840	182361341	-	3103	208874	rs2332969	1	182141966	182141966	200	178.359	1.03292	155.307	3.12558e-27	0.252018	0.000999001	5.58551e-23	2.11848852383514e-21	8.57015098260083e-05
ENSG00000175567	UCP2	11	73685713	73694352	-	3020	-5834	rs621976	11	73700186	73700186	200	168.672	1.03209	88.73	2.33564e-28	0.310305	0.000999001	6.54778e-23	2.4683180405861e-21	0.000103077034758092
ENSG00000168961	LGALS9	17	25956825	25976586	+	1641	0	rs3751093	17	25958304	25958304	200	182.148	0.938761	61.9478	2.32081e-28	-0.338484	0.000999001	9.87191e-23	3.69886200789492e-21	0.000180909921022043
ENSG00000019169	MARCO	2	119699743	119752236	+	2604	0	rs2422391	2	119712082	119712082	200	170.391	0.938564	119.114	2.01472e-30	-0.740603	0.000999001	1.24237e-22	4.62693878909097e-21	5.04268768299898e-05
ENSG00000131238	PPT1	1	40538380	40563375	-	2350	0	rs58463538	1	40559441	40559441	200	170.039	0.982928	130.467	2.99353e-29	0.563357	0.000999001	1.31752e-22	4.87743658816732e-21	5.57782934191842e-05
ENSG00000111846	GCNT2	6	10492457	10629601	+	3074	0	rs809479	6	10533463	10533463	200	173.848	1.05866	199.825	5.36663e-27	-0.335654	0.000999001	1.35764e-22	4.99604371505173e-21	5.80005562249575e-05
ENSG00000160310	PRMT2	21	48055080	48085036	+	1357	-19793	rs8128043	21	48035287	48035287	200	173.379	1.04924	57.8029	1.24705e-26	-0.350471	0.000999001	1.44592e-22	5.28942479537044e-21	0.000225256034448895
ENSG00000124588	NQO2	6	2988222	3019996	+	2622	0	rs9378353	6	3011175	3011175	200	177.363	1.05428	193.064	1.54036e-26	-0.782244	0.000999001	1.46348e-22	5.32217017343876e-21	7.01568415629739e-05
ENSG00000101493	ZNF516	18	74069645	74207146	-	3826	-70528	rs8084598	18	74277674	74277674	200	174.746	1.06439	289.118	7.20314e-27	-0.388461	0.000999001	1.51867e-22	5.49057957241212e-21	4.07787641345525e-05
ENSG00000133574	GIMAP4	7	150264366	150271041	+	2785	-9703	rs148434568	7	150254663	150254663	200	178.887	1.01101	187.925	3.12207e-27	0.219518	0.000999001	1.72975e-22	6.21735662152194e-21	6.46079331518834e-05
ENSG00000165434	PGM2L1	11	74041364	74109518	-	3513	-9184	rs633481	11	74118702	74118702	200	162.617	1.03885	88.8139	1.3657e-28	0.475843	0.000999001	2.07083e-22	7.40029838706004e-21	7.88440195159668e-05
ENSG00000136381	IREB2	15	78729774	78793798	+	3153	0	rs1504550	15	78766250	78766250	200	186.875	0.97904	213.643	8.35124e-27	-0.305235	0.000999001	2.36485e-22	8.40243646497935e-21	7.03942479689523e-05
ENSG00000025772	TOMM34	20	43570772	43589127	-	3562	0	rs2234197	20	43589041	43589041	200	165.234	0.968561	126.928	4.36962e-30	-0.439549	0.000999001	2.54327e-22	8.98473569960552e-21	4.17495856916972e-05
ENSG00000263335		16	15820532	15826850	+	964	0	rs12596141	16	15821246	15821246	200	168.809	0.978438	69.6085	6.98393e-29	0.887885	0.000999001	2.65679e-22	9.33244515937945e-21	0.000107190945558999
ENSG00000054523	KIF1B	1	10270864	10441661	+	2771	0	rs11121529	1	10271688	10271688	200	183.145	1.02691	170.198	5.24906e-26	0.281681	0.000999001	2.75755e-22	9.63165717030264e-21	9.37231511490833e-05
ENSG00000245060	LINC00847	5	180257958	180262726	+	1573	-9554	rs73815143	5	180248404	180248404	200	168.125	0.988855	125.237	5.54743e-29	0.869986	0.000999001	2.84543e-22	9.88277232006078e-21	5.4641220808116e-05
ENSG00000169442	CD52	1	26644449	26647014	+	1808	-42879	rs11577318	1	26601570	26601570	200	148.066	0.864406	40.466	2.99634e-36	-0.681102	0.000999001	3.03434e-22	1.04217973350138e-20	3.55122028963262e-05
ENSG00000134028	ADAMDEC1	8	24241799	24263526	+	2918	-16888	rs1492414	8	24224911	24224911	200	183.75	1.02644	159.035	7.31746e-26	0.339712	0.000999001	3.02339e-22	1.04217973350138e-20	0.000103395854482491
ENSG00000140545	MFGE8	15	89441917	89456642	-	1457	-41009	rs11073823	15	89497651	89497651	200	180.801	1.08328	154.955	5.8673e-25	0.699702	0.000999001	3.4664e-22	1.18399805125261e-20	0.000117524175069161
ENSG00000158457	TSPAN33	7	128784713	128808671	+	2081	-7252	rs12667978	7	128777461	128777461	200	180.137	0.980258	132.523	2.78196e-27	-0.402855	0.000999001	3.59024e-22	1.21955946093293e-20	8.77351727901488e-05
ENSG00000184752	NDUFA12	12	95290832	95397546	-	3896	0	rs78616663	12	95389445	95389447	200	180.059	0.972756	267.586	8.24465e-28	0.435464	0.000999001	3.66761e-22	1.23903320398634e-20	3.88308826444472e-05
ENSG00000126246	IGFLR1	19	36230059	36233354	-	1867	20359	rs34031911	19	36209700	36209700	200	172.969	0.990924	123.43	6.68769e-28	0.585032	0.000999001	4.69618e-22	1.57789390300299e-20	7.14302668727296e-05
ENSG00000131778	CHD1L	1	146714292	146767443	+	1919	0	rs114823926	1	146753478	146753478	200	158.867	1.06196	56.2773	6.17947e-28	-0.584968	0.000999001	5.14582e-22	1.71962499334071e-20	0.000127207600791546
ENSG00000239998	LILRA2	19	55084388	55099027	+	2251	7838	rs373854	19	55106865	55106865	200	181.016	0.984681	265.173	3.58042e-27	-0.646729	0.000999001	5.50351e-22	1.82926953720993e-20	4.34498899016811e-05
ENSG00000240344	PPIL3	2	201735631	201754026	-	2705	-37	rs7559150	2	201754063	201754063	200	175.234	0.98531	114.022	1.42915e-27	-0.427712	0.000999001	5.63121e-22	1.86170559229744e-20	8.48099126076196e-05
ENSG00000054282	SDCCAG8	1	243419321	243663394	+	2435	0	rs12091558	1	243453910	243453910	200	170.156	1.12228	150.652	2.40471e-25	0.325657	0.000999001	5.9443e-22	1.95476140938883e-20	8.6597313568415e-05
ENSG00000157216	SSBP3	1	54691106	54879152	-	2718	0	rs6690450	1	54854079	54854079	200	189.57	0.966946	230.464	2.7358e-26	0.184831	0.000999001	6.58562e-22	2.15419865261084e-20	6.93626087688859e-05
ENSG00000076067	RBMS2	12	56915714	56984745	+	1533	0	rs7313983	12	56928926	56928926	200	173.32	0.997951	76.4315	5.35658e-27	-0.458559	0.000999001	1.11546e-21	3.62953749060595e-20	0.000129990377958022
ENSG00000129055	ANAPC13	3	134196549	134205558	-	2068	-79104	rs1534027	3	134284662	134284662	200	175.879	1.0445	159.047	7.25801e-26	0.352231	0.000999001	1.24266e-21	4.02225720431312e-20	7.81023197193864e-05
ENSG00000164266	SPINK1	5	147204132	147211349	-	2581	315	rs3777125	5	147203817	147203817	200	194.219	0.94441	148.913	1.01893e-25	-0.486228	0.000999001	1.31331e-21	4.22879769304659e-20	0.000120012147590609
ENSG00000128944	KNSTRN	15	40674923	40686447	+	2646	-1799	rs17671250	15	40673124	40673124	200	171.055	1.02549	104.089	1.04051e-26	0.67449	0.000999001	1.41393e-21	4.52919987459143e-20	9.30032484046661e-05
ENSG00000198879	SFMBT2	10	7200587	7453450	-	2357	-46145	rs2248171	10	7499595	7499595	200	189.141	1.02393	349.902	9.95023e-25	0.521095	0.000999001	2.04945e-21	6.53110226229653e-20	5.599614179852e-05
ENSG00000105472	CLEC11A	19	51226587	51228974	+	1786	1759	rs116924815	19	51230733	51230733	200	162.598	0.939696	147.148	3.86275e-30	1.47697	0.000999001	2.67192e-21	8.47109838673419e-20	2.58681629952129e-05
ENSG00000224821	COL4A2-AS2	13	111108744	111115634	-	3028	-4396	rs35010366	13	111120030	111120030	200	195.469	0.986815	367.86	1.81097e-24	0.756323	0.000999001	4.14204e-21	1.30649906620477e-19	6.03641250294107e-05
ENSG00000186470	BTN3A2	6	26365388	26378546	+	4477	0	rs12174639	6	26373121	26373121	200	162.91	0.989987	104.566	2.80467e-28	-0.848323	0.000999001	4.24624e-21	1.33256743960631e-19	5.19367083919864e-05
ENSG00000233927	RPS28	19	8386043	8388224	+	2507	-11636	rs3760680	19	8374407	8374407	200	184.453	1.06834	229.432	9.02375e-24	0.731561	0.000999001	5.42415e-21	1.6894175961315e-19	8.49362904722373e-05
ENSG00000155380	SLC16A1	1	113454470	113499635	-	2032	26791	rs10857979	1	113427679	113427679	200	183.145	1.03172	119.697	2.31412e-24	-0.343888	0.000999001	5.438e-21	1.6894175961315e-19	0.00014019128455045
ENSG00000166436	TRIM66	11	8633585	8693413	-	3256	-8423	rs10840106	11	8701836	8701836	200	162.656	1.1229	140.067	3.00961e-25	0.51578	0.000999001	6.58596e-21	2.03582282601345e-19	6.5082405549699e-05
ENSG00000141698	NT5C3B	17	39981336	39992523	-	2207	-60319	rs67473931	17	40052842	40052842	200	182.793	1.01695	99.0885	1.56099e-24	1.04026	0.000999001	6.70623e-21	2.06268672285436e-19	0.000159426497086335
ENSG00000139192	TAPBPL	12	6560857	6575683	+	2385	0	rs2532496	12	6564448	6564448	200	184.199	1.01503	192.199	1.06309e-24	0.435413	0.000999001	6.87088e-21	2.10286736260846e-19	8.18761142116209e-05
ENSG00000141540	TTYH2	17	72209654	72258155	+	1891	20715	rs6501705	17	72278870	72278870	200	176.68	1.06874	211.132	1.38352e-24	-0.322253	0.000999001	6.94684e-21	2.11564182804867e-19	6.51609659401142e-05
ENSG00000164346	NSA2	5	74062818	74072737	+	3370	-45319	rs1048167	5	74017499	74017499	200	176.562	1.01475	155.401	1.6673e-25	0.5097	0.000999001	8.40712e-21	2.54781544153436e-19	7.279074610822e-05
ENSG00000111666	CHPT1	12	102090726	102137918	+	2258	-9175	rs7957666	12	102081551	102081551	200	170.957	0.995407	145.465	1.26596e-26	0.30654	0.000999001	9.93099e-21	2.99494995590935e-19	5.46514011472432e-05
ENSG00000060237	WNK1	12	861760	1020618	+	2793	0	rs11608756	12	889833	889833	200	172.539	1.04127	195.792	1.70786e-25	0.257094	0.000999001	1.02481e-20	3.07557994704304e-19	5.16660067055863e-05
ENSG00000136169	SETDB2	13	50018430	50069138	+	3279	0	rs7995283	13	50044585	50044585	200	168.027	1.04217	130.42	6.77046e-26	0.219829	0.000999001	1.0477e-20	3.1290858947319e-19	6.63871029583651e-05
ENSG00000091640	SPAG7	17	4862522	4871167	-	2737	0	rs117308739	17	4866304	4866304	200	177.402	1.00983	186.426	1.95717e-25	0.386019	0.000999001	1.15731e-20	3.43983219719505e-19	6.04183580101836e-05
ENSG00000026297	RNASET2	6	167342993	167370679	-	3396	0	6-167368879	6	167368879	167368879	200	175.195	1.08476	230.477	3.12255e-24	0.334336	0.000999001	1.25758e-20	3.71997672174075e-19	5.85721870497435e-05
ENSG00000187824	TMEM220	17	10602333	10633633	-	2288	0	rs369095	17	10622100	10622100	200	183.418	1.00228	233.342	7.36645e-25	0.676882	0.000999001	1.32164e-20	3.89085248847174e-19	6.06078408235122e-05
ENSG00000106211	HSPB1	7	75931862	75933612	+	1858	-3067	rs2908200	7	75928795	75928795	200	173.711	0.989837	90.8065	7.30249e-26	-0.275911	0.000999001	1.66159e-20	4.86846778878902e-19	0.000104603280410398
ENSG00000175164	ABO	9	136125789	136150617	-	380	0	rs559723	9	136150484	136150484	200	187.852	0.991147	31.1477	2.03492e-23	-0.691494	0.000999001	2.02955e-20	5.9185426364048e-19	0.000598197281212354
ENSG00000122565	CBX3	7	26240783	26252976	+	3159	-85269	rs2107348	7	26155514	26155514	200	175.996	1.04824	175.561	1.70903e-24	-0.298967	0.000999001	2.06823e-20	6.00302450685719e-19	7.13605628013259e-05
ENSG00000205269	TMEM170B	6	11537939	11583757	+	3090	0	rs10947419	6	11581990	11581990	200	152.656	0.937114	116.417	1.10231e-30	0.591403	0.000999001	2.13883e-20	6.17893149272903e-19	1.88018692333092e-05
ENSG00000143570	SLC39A1	1	153931576	153940188	-	2165	0	rs7704	1	153931679	153931679	200	172.598	0.92524	96.9555	2.21613e-27	0.707078	0.000999001	2.88936e-20	8.30058327711573e-19	6.65638576908822e-05
ENSG00000151690	MFSD6	2	191273082	191373931	+	2333	0	rs12996454	2	191295004	191295004	200	171.914	1.05536	87.2157	2.2474e-24	-0.409961	0.000999001	2.90009e-20	8.30058327711573e-19	0.000135235084509189
ENSG00000122674	CCZ1	7	5938357	5965605	+	2320	905030	rs10242703	7	6870635	6870635	200	161.328	0.946823	98.517	1.40807e-28	0.495699	0.000999001	2.95541e-20	8.41993795071393e-19	4.0905727479279e-05
ENSG00000140575	IQGAP1	15	90931451	91045475	+	2198	34162	rs7176518	15	91079637	91079637	200	180.781	1.01115	161.743	2.26295e-24	-0.225314	0.000999001	3.46075e-20	9.81441957223047e-19	8.33208755138815e-05
ENSG00000152926	ZNF117	7	64432155	64467062	-	4311	-34329	rs34916066	7	64501391	64501391	200	165.352	1.03014	54.8147	2.05014e-25	0.491764	0.000999001	4.08717e-20	1.15379718097388e-18	0.000154807195574813
ENSG00000073350	LLGL2	17	73521162	73571289	+	1820	0	rs1671021	17	73565171	73565171	200	178.027	1.0937	132.45	6.95235e-23	-0.540954	0.000999001	4.29141e-20	1.20594698057167e-18	0.000128948680348961
ENSG00000262580		17	78174473	78179748	-	2374	0	rs35116471	17	78178426	78178427	200	183.066	1.0094	260.395	3.0977e-24	-0.292437	0.000999001	4.41358e-20	1.23466636079681e-18	5.45833384681949e-05
ENSG00000196937	FAM3C	7	120988906	121036418	-	2620	5349	rs13238085	7	120983557	120983557	200	156.055	0.916271	63.8463	6.93299e-30	-0.644708	0.000999001	4.46885e-20	1.24449652849151e-18	4.39284928697159e-05
ENSG00000175643	RMI2	16	11343477	11445619	+	3155	0	rs7191700	16	11406803	11406803	200	168.145	1.05549	179.305	5.32537e-25	0.774719	0.000999001	4.88726e-20	1.35491317957923e-18	4.86393027132603e-05
ENSG00000111321	LTBR	12	6484212	6500733	+	2456	4040	rs10774430	12	6504773	6504773	200	188.32	0.981893	214.608	5.42039e-24	-0.323308	0.000999001	5.42373e-20	1.49692806148745e-18	7.56607377032648e-05
ENSG00000142621	FHAD1	1	15573769	15726779	+	3382	0	rs1927189	1	15581406	15581406	200	180.156	1.05064	230.993	1.36472e-23	0.482617	0.000999001	5.60079e-20	1.5389257181719e-18	6.45701128005882e-05
ENSG00000095002	MSH2	2	47630109	47789450	+	2043	0	rs13012798	2	47718455	47718455	200	176.172	1.04396	167.152	4.76696e-24	0.455525	0.000999001	5.80028e-20	1.58668752160593e-18	7.46974415559709e-05
ENSG00000173917	HOXB2	17	46618257	46623441	-	3022	2395	rs145663483	17	46615862	46615862	200	163.555	1.06594	117.509	4.93042e-25	-0.934041	0.000999001	7.0017e-20	1.90690267491446e-18	6.64957893095064e-05
ENSG00000121316	PLBD1	12	14656596	14721283	-	2559	0	rs2032762	12	14707773	14707773	200	184.746	1.03266	172.805	3.90127e-23	0.390916	0.000999001	7.30638e-20	1.9811542719755e-18	0.000101287250641846
ENSG00000125124	BBS2	16	56500749	56554195	-	3259	44451	rs28635619	16	56456298	56456298	200	173.789	1.05476	209.914	4.10055e-24	-0.377864	0.000999001	7.75479e-20	2.09356016241893e-18	5.37812067462617e-05
ENSG00000147419	CCDC25	8	27590836	27630170	-	3906	8811	rs13259826	8	27582025	27582025	200	188.34	1.0233	253.07	5.10494e-23	0.328834	0.000999001	8.3957e-20	2.2567318699781e-18	7.58829116376258e-05
ENSG00000147488	ST18	8	53023400	53373519	-	3879	0	rs71252941	8	53367963	53367964	200	179.062	0.988421	124.755	2.35702e-24	0.609044	0.000999001	1.19877e-19	3.20829853102982e-18	9.2770202683945e-05
ENSG00000124357	NAGK	2	71291475	71306935	+	3410	-12864	rs34077810	2	71278611	71278611	200	177.109	0.970996	181.812	4.49803e-25	-0.228844	0.000999001	1.48416e-19	3.95497392134715e-18	5.12061577964129e-05
ENSG00000182109		1	39987953	40011859	-	1926	-52802	rs2746050	1	40064661	40064661	200	181.172	0.97018	118.161	2.45755e-24	0.682451	0.000999001	1.55194e-19	4.1178440230955e-18	9.94982297015667e-05
ENSG00000048544	MRPS10	6	42174540	42185603	-	2246	10701	rs2395805	6	42163839	42163839	200	195.352	0.972714	228.862	6.46112e-23	0.290814	0.000999001	1.58038e-19	4.17538526241647e-18	9.18440142932964e-05
ENSG00000130203	APOE	19	45409012	45412650	+	2540	34511	rs5157	19	45447161	45447161	200	175.82	0.998898	166.518	1.50963e-24	0.458847	0.000999001	1.58804e-19	4.17776937040975e-18	6.0503771280862e-05
ENSG00000151470	C4orf33	4	130014473	130037795	+	2654	0	rs1757924	4	130019599	130019599	200	175.781	0.977299	94.4281	9.7263e-25	-0.485123	0.000999001	1.62434e-19	4.25515929212781e-18	0.000103665812034359
ENSG00000118849	RARRES1	3	158414682	158450485	-	3920	-25040	rs199886591	3	158475525	158475527	200	139.785	1.0274	64.1275	4.96475e-29	-0.743225	0.000999001	1.86172e-19	4.85642744437035e-18	3.04965788797684e-05
ENSG00000169018	FEM1B	15	68570142	68588203	+	2004	6319	rs12148843	15	68594522	68594522	200	178.516	1.02535	112.608	2.24245e-23	-0.181579	0.000999001	1.90331e-19	4.94405688242492e-18	0.000119547023236355
ENSG00000122779	TRIM24	7	138145080	138274738	+	2013	-265232	rs1552583	7	137879848	137879848	200	182.852	0.996207	162.879	1.3912e-23	-0.46438	0.000999001	2.06973e-19	5.35385592758082e-18	8.50085211332452e-05
ENSG00000070718	AP3M2	8	42010465	42029191	+	2187	-23222	rs11785453	8	41987243	41987243	200	174.141	0.993444	93.3483	1.82812e-24	-0.511399	0.000999001	2.08312e-19	5.36604034102486e-18	0.000105143159023546
ENSG00000213625	LEPROT	1	65886271	65901690	+	3027	714	rs151005034	1	65902404	65902405	200	169.023	1.04057	129.948	2.638e-24	-0.32098	0.000999001	2.10825e-19	5.4082399616179e-18	6.95737409115438e-05
ENSG00000164663	USP49	6	41757635	41863099	-	2042	0	rs4714516	6	41796817	41796817	200	185.273	0.981778	197.793	1.14288e-23	-0.533511	0.000999001	2.14897e-19	5.48991819564941e-18	7.20221697579904e-05
ENSG00000204267	TAP2	6	32789611	32806557	-	16564	0	rs241447	6	32796751	32796751	200	140.02	1.14949	174.689	9.85369e-27	0.323603	0.000999001	2.16932e-19	5.51909961865941e-18	1.37902188180883e-05
ENSG00000175048	ZDHHC14	6	157802166	158099178	+	2629	0	rs9364499	6	157861844	157861844	200	180.117	0.949378	183.841	6.33741e-25	-0.454151	0.000999001	2.45795e-19	6.2277920711408e-18	5.27000355675655e-05
ENSG00000183648	NDUFB1	14	92582467	92588261	-	3037	0	rs7143338	14	92587804	92587804	200	176.348	1.00649	190.991	4.00115e-24	-0.216807	0.000999001	2.70098e-19	6.81563258266509e-18	5.50423346041828e-05
ENSG00000166888	STAT6	12	57489192	57525922	-	1867	0	rs4559	12	57489648	57489648	200	172.812	1.00022	74.2213	3.26106e-24	0.270035	0.000999001	2.88599e-19	7.25288182350974e-18	0.000132793759023642
ENSG00000156299	TIAM1	21	32490735	32932290	-	3115	0	rs500486	21	32825090	32825090	200	169.883	1.05956	143.229	1.12261e-23	0.365064	0.000999001	3.07116e-19	7.68699105829356e-18	7.03446141283592e-05
ENSG00000090104	RGS1	1	192544858	192549161	+	2218	-3837	rs1323292	1	192541021	192541021	200	175.176	1.03131	76.9661	3.0646e-23	-0.444751	0.000999001	3.14743e-19	7.84612613518551e-18	0.000162554428353778
ENSG00000182117	NOP10	15	34633918	34635378	-	1882	93336	rs73388049	15	34540582	34540582	200	178.945	0.905293	138.64	7.81584e-26	0.778484	0.000999001	3.45519e-19	8.57873936357081e-18	5.42960392995173e-05
ENSG00000051620	HEBP2	6	138724669	138743334	+	2565	-72803	rs368321077	6	138651862	138651866	200	173.789	0.985593	186.21	9.09225e-25	-0.808535	0.000999001	3.49156e-19	8.63436467442318e-18	4.528778633206e-05
ENSG00000184292	TACSTD2	1	59041100	59043166	-	2053	-10579	rs12568356	1	59053745	59053745	200	177.5	1.02928	141.786	3.06751e-23	0.79988	0.000999001	3.53625e-19	8.71003951747027e-18	8.98056536349223e-05
ENSG00000235111		22	50006306	50009364	-	3175	-16950	rs9616329	22	50026314	50026314	200	181.523	1.00605	309.601	1.412e-23	-0.754497	0.000999001	3.65763e-19	8.97325720784335e-18	4.1347588348617e-05
ENSG00000167077	MEI1	22	42095504	42195460	+	2460	-46802	rs28741130	22	42048702	42048702	200	165.723	1.04158	70.4903	4.50482e-24	-0.257076	0.000999001	4.18216e-19	1.02195320303008e-17	0.000122825436520424
ENSG00000162704	ARPC5	1	183592402	183604892	-	3359	-7509	rs75468646	1	183612401	183612401	200	166.582	1.05257	103.871	7.99927e-24	0.170376	0.000999001	5.24168e-19	1.27581491185737e-17	8.46963811707013e-05
ENSG00000165752	STK32C	10	134020997	134145351	-	2534	0	rs4880242	10	134045394	134045394	200	176.895	1.00849	226.886	9.74605e-24	-0.241589	0.000999001	5.65649e-19	1.37137974163658e-17	4.6999506008838e-05
ENSG00000138363	ATIC	2	216176541	216214487	+	2455	7053	rs4673994	2	216221540	216221540	200	184.258	1.00762	153.157	1.18581e-22	0.361554	0.000999001	6.04076e-19	1.45882266671129e-17	0.000101649408479565
ENSG00000186716	BCR	22	23521892	23660224	+	1567	0	rs140509	22	23652212	23652212	200	194.414	1.05514	160.906	1.06924e-20	-0.44499	0.000999001	6.46067e-19	1.55415854891932e-17	0.000177210361445024
ENSG00000130812	ANGPTL6	19	10203015	10213472	-	2771	-9824	rs73011220	19	10223296	10223296	200	176.797	1.05165	143.743	1.37199e-22	0.923541	0.000999001	6.84169e-19	1.63943639731755e-17	9.41216062230188e-05
ENSG00000182372	CLN8	8	1703945	1734738	+	3539	0	rs7828950	8	1705709	1705709	200	168.516	1.04155	259.561	4.66725e-24	0.252806	0.000999001	7.8878e-19	1.88281223851493e-17	3.01833451036293e-05
ENSG00000013583	HEBP1	12	13127799	13153207	-	3096	-30744	rs1471839	12	13183951	13183951	200	164.59	1.0854	189.802	1.93756e-23	0.20132	0.000999001	1.02818e-18	2.4448188772322e-17	4.27974972199152e-05
ENSG00000197006	METTL9	16	21608540	21668794	+	663	8629	rs1983524	16	21677423	21677423	200	175.684	0.960705	41.0987	9.12855e-24	0.349888	0.000999001	1.0418e-18	2.46771347279686e-17	0.000243968012667128
ENSG00000197147	LRRC8B	1	89990396	90063423	+	2465	0	rs922107	1	90022796	90022796	200	171.172	0.897541	76.7584	3.81514e-26	0.410371	0.000999001	1.18844e-18	2.8043153925399e-17	6.97781920609986e-05
ENSG00000155542	SETD9	5	56205088	56221359	+	2037	579	rs832532	5	56221938	56221938	200	184.336	1.01304	187.332	2.68294e-22	0.86916	0.000999001	1.24074e-18	2.91659362056207e-17	8.3977972187399e-05
ENSG00000107731	UNC5B	10	72972328	73062621	+	3231	0	rs4447093	10	72994947	72994947	200	174.922	1.03031	257.191	3.25731e-23	0.614155	0.000999001	1.28253e-18	3.00340909901521e-17	4.06834606938578e-05
ENSG00000136003	ISCU	12	108956359	108963160	+	2880	0	rs138544559	12	108963096	108963096	200	166.836	1.02589	128.799	5.84856e-24	-0.356021	0.000999001	1.3743e-18	3.20617009493183e-17	5.8940592142509e-05
ENSG00000139168	ZCRB1	12	42705881	42719920	-	3635	0	rs35772994	12	42717244	42717245	200	168.496	1.05286	144.124	3.52118e-23	-0.298239	0.000999001	1.62619e-18	3.77955383675696e-17	6.33219379098104e-05
ENSG00000196209	SIRPB2	20	1451387	1472233	-	2275	-13969	rs7270432	20	1486202	1486202	200	184.277	1.01218	266.819	2.65719e-22	-0.437325	0.000999001	1.84834e-18	4.27978041750248e-17	5.69366545695171e-05
ENSG00000125454	SLC25A19	17	73269074	73285591	-	1976	0	rs9944529	17	73281506	73281506	200	166.738	1.03187	129.007	1.09603e-23	0.375836	0.000999001	1.90476e-18	4.39396258653231e-17	6.01534875332987e-05
ENSG00000133687	TMTC1	12	29653774	29937692	-	5358	0	rs3830194	12	29908580	29908580	200	184.824	0.970011	240.979	5.63582e-23	0.725693	0.000999001	2.0466e-18	4.70361293716052e-17	5.40640433119854e-05
ENSG00000160221	C21orf33	21	45553488	45565605	+	1890	29769	rs2838513	21	45595374	45595374	200	182.188	0.955936	167.323	2.12314e-23	-0.853466	0.000999001	2.08649e-18	4.77753007716842e-17	6.651978927108e-05
ENSG00000140612	SEC11A	15	85212776	85259947	-	3348	0	rs35524990	15	85258203	85258203	200	174.336	1.00855	144.227	3.55354e-23	0.218663	0.000999001	2.15761e-18	4.92214657018106e-17	6.92785280511643e-05
ENSG00000247982	LINC00926	15	57592564	57599959	+	2420	-401	rs76975836	15	57592163	57592163	200	162.598	0.922116	96.7014	1.76771e-26	-0.757859	0.000999001	2.47927e-18	5.63515424104767e-17	3.90922270125937e-05
ENSG00000123427	METTL21B	12	58165276	58176324	+	1955	12372	rs7965287	12	58188696	58188696	200	176.66	1.05992	92.9775	1.26979e-21	0.445215	0.000999001	2.57812e-18	5.83836667821726e-17	0.00015795098713145
ENSG00000108846	ABCC3	17	48712139	48769613	+	1785	0	rs2072365	17	48752866	48752866	200	180.43	1.06629	181.837	3.05119e-21	-0.348213	0.000999001	3.7802e-18	8.52933360927539e-17	9.06931831878843e-05
ENSG00000183891	TTC32	2	20096405	20101747	-	2848	0	rs7563410	2	20096936	20096936	200	174.648	1.04587	194.345	4.14088e-22	0.632833	0.000999001	5.60293e-18	1.25960213838425e-16	5.90018952859594e-05
ENSG00000206503	HLA-A	6	29909038	29913661	+	12778	3737	rs1632881	6	29917398	29917398	200	139.531	1.02141	108.306	1.77386e-27	0.434991	0.000999001	5.72231e-18	1.28177909990574e-16	1.38770455453407e-05
ENSG00000273272		22	50981080	50981440	+	1157	-6579	rs6009980	22	50974501	50974501	200	172.617	1.09605	99.5434	4.59891e-21	0.720914	0.000999001	6.48908e-18	1.44828571040153e-16	0.000141551321022559
ENSG00000101290	CDS2	20	5107433	5178533	+	2662	19799	rs1028550	20	5198332	5198332	200	181.133	1.02134	275.082	6.84988e-22	-0.209498	0.000999001	6.7983e-18	1.51184203428073e-16	4.93607455296363e-05
ENSG00000174600	CMKLR1	12	108681822	108733118	-	2669	0	rs2138271	12	108707647	108707647	200	178.965	1.04179	179.895	1.54728e-21	-0.247254	0.000999001	7.12677e-18	1.57920833064736e-16	7.76817838084032e-05
ENSG00000148337	CIZ1	9	130928344	130966662	-	153	-1736	rs3003607	9	130968398	130968398	200	198.047	0.950988	16.7717	4.12926e-20	-0.237971	0.000999001	8.1481e-18	1.79907473827876e-16	0.00130490678467088
ENSG00000246582		8	23081985	23088439	+	2708	0	rs13278062	8	23082971	23082971	200	179.785	0.990478	200.422	2.80036e-22	-0.685658	0.000999001	1.02375e-17	2.25236350201943e-16	5.72562771250507e-05
ENSG00000182919	C11orf54	11	93474758	93497915	+	3144	0	rs681321	11	93483346	93483346	200	168.027	1.10838	121.713	3.11456e-21	0.284263	0.000999001	1.12897e-17	2.47505115641057e-16	9.50677128781496e-05
ENSG00000044115	CTNNA1	5	137946657	138270723	+	1633	0	rs160403	5	138058482	138058482	200	172.949	1.0291	66.4649	1.02847e-21	-0.211479	0.000999001	1.20391e-17	2.63001649752739e-16	0.000172773872804122
ENSG00000224596	ZMIZ1-AS1	10	80703086	80827652	-	2911	0	rs113329054	10	80738560	80738562	200	165.918	0.922335	154.8	2.63986e-25	-0.376081	0.000999001	1.24833e-17	2.71745245305589e-16	2.66762393722475e-05
ENSG00000229153	EPHA1-AS1	7	143104907	143220542	+	1693	0	rs11771145	7	143110762	143110762	200	186.699	0.988586	102.577	4.03018e-21	0.805097	0.000999001	1.30559e-17	2.83212776335038e-16	0.000159472949532891
ENSG00000036448	MYOM2	8	1993156	2113475	+	4024	0	rs3824172	8	2081256	2081256	200	171.66	1.07077	323.105	7.23956e-22	-0.551077	0.000999001	1.32432e-17	2.86271287437834e-16	3.13843172603523e-05
ENSG00000214174	AMZ2P1	17	62962669	62971694	-	1889	-2096	rs35020254	17	62973790	62973790	200	170.957	1.02229	99.8484	3.25559e-22	0.746474	0.000999001	1.38997e-17	2.99415594892879e-16	9.57608467790916e-05
ENSG00000138600	SPPL2A	15	50999507	51058005	-	3205	-114069	rs1147139	15	51172074	51172074	200	162.031	1.01872	100.897	2.12966e-23	-0.214832	0.000999001	1.47678e-17	3.17010904109329e-16	5.95860928928049e-05
ENSG00000100350	FOXRED2	22	36883238	36903148	-	2135	54236	rs28430325	22	36829002	36829002	200	187.559	1.0978	257.94	1.50854e-19	0.481031	0.000999001	1.57346e-17	3.36595844919963e-16	9.58759895219874e-05
ENSG00000006015	C19orf60	19	18699496	18703146	+	1573	-20117	rs7648	19	18679379	18679379	200	180.977	1.04795	122.678	1.22476e-20	-0.270132	0.000999001	1.65136e-17	3.52042137492229e-16	0.00013306025177473
ENSG00000163993	S100P	4	6694797	6698897	+	2295	0	rs3822263	4	6697673	6697673	200	186.953	0.996062	364.225	1.99478e-21	0.499034	0.000999001	1.68117e-17	3.57165522141877e-16	4.3113939532935e-05
ENSG00000127952	STYXL1	7	75625657	75677322	-	1430	0	rs3801472	7	75629778	75629778	200	178.906	1.03913	80.4716	8.5553e-21	-0.514872	0.000999001	1.70314e-17	3.60593906811533e-16	0.000187282450931248
ENSG00000138829	FBN2	5	127593602	127994878	-	5372	-8391	rs75068251	5	128003269	128003269	200	167.422	1.01907	140.238	1.02067e-22	1.1877	0.000999001	1.94807e-17	4.1104353736422e-16	5.3214304458149e-05
ENSG00000165178	NCF1C	7	74572446	74587848	-	943	431521	rs810366	7	74140925	74140925	200	166.23	0.894365	50.7083	4.20788e-25	-0.541122	0.000999001	1.98352e-17	4.17099952004083e-16	8.75391205872322e-05
ENSG00000114013	CD86	3	121774214	121839983	+	3589	-102334	rs34696871	3	121671880	121671880	200	168.262	1.01627	95.2385	2.16766e-22	-0.322003	0.000999001	2.26391e-17	4.74447353290127e-16	8.65248197907675e-05
ENSG00000198133	TMEM229B	14	67913802	68000456	-	3369	0	rs1077989	14	67975822	67975822	200	166.094	0.95322	68.5931	8.35946e-24	0.308239	0.000999001	2.27706e-17	4.75591024284808e-16	8.41372325126599e-05
ENSG00000101361	NOP56	20	2632792	2639039	+	2161	1063	rs2235955	20	2640102	2640102	200	174.16	1.06256	150.907	5.19994e-21	-0.365121	0.000999001	2.65806e-17	5.53298148692445e-16	8.24444231003474e-05
ENSG00000196588	MKL1	22	40806286	41032706	-	1890	0	rs139064	22	40886557	40886557	200	169.316	1.00429	50.872	4.4935e-22	0.204281	0.000999001	2.74564e-17	5.69610800703881e-16	0.000179412160539183
ENSG00000118655	DCLRE1B	1	114447764	114456708	+	2249	2487	rs878129	1	114459195	114459195	200	186.602	0.959637	137.068	3.63124e-21	0.308593	0.000999001	5.06751e-17	1.04779015250781e-15	0.000102236044347892
ENSG00000116688	MFN2	1	12040239	12073571	+	2121	0	rs28718032	1	12046880	12046880	200	175.723	1.09418	145.342	6.27047e-20	-0.275451	0.000999001	6.04679e-17	1.24610465354682e-15	0.000105015792170704
ENSG00000106605	BLVRA	7	43798280	43846939	+	2707	-14666	rs10266931	7	43783614	43783614	200	169.922	1.05677	133.065	3.9532e-21	-0.194569	0.000999001	6.13679e-17	1.26045008787858e-15	7.58932103746002e-05
ENSG00000176422	SPRYD4	12	56862302	56864763	+	1585	-844	rs7302925	12	56861458	56861458	200	182.578	1.00132	89.5374	2.59981e-20	-0.480514	0.000999001	9.59093e-17	1.96338136534166e-15	0.000164903262833915
ENSG00000152409	JMY	5	78532013	78623038	+	2976	0	rs4704556	5	78607147	78607147	200	175.137	0.999382	159.132	2.01201e-21	-0.270024	0.000999001	9.72913e-17	1.98509942865881e-15	6.175549603471e-05
ENSG00000136404	TM6SF1	15	83776160	83813606	+	2379	-21095	rs199793439	15	83755065	83755065	200	164.297	1.05259	106.474	1.60493e-21	0.273183	0.000999001	9.83811e-17	2.00073226974215e-15	7.33574895819267e-05
ENSG00000167962	ZNF598	16	2047656	2059824	-	1464	0	rs2286469	16	2049640	2049640	200	181.016	1.01114	114.328	2.13266e-20	-0.258348	0.000999001	9.99874e-17	2.026731990265e-15	0.000123303664960606
ENSG00000198890	PRMT6	1	107599268	107601916	+	3169	-42775	rs3108681	1	107556493	107556493	200	174.082	1.062	143.225	2.23832e-20	0.491074	0.000999001	1.00966e-16	2.03987995786078e-15	8.69825426715876e-05
ENSG00000143198	MGST3	1	165600099	165631033	+	3137	-73410	rs12131212	1	165526689	165526689	200	183.262	1.01548	212.31	2.25929e-20	-0.198915	0.000999001	1.02683e-16	2.06781203916046e-15	7.05929733015864e-05
ENSG00000109323	MANBA	4	103552661	103682151	-	2807	0	rs223505	4	103634220	103634220	200	166.25	1.04712	82.3717	3.8775e-21	0.195071	0.000999001	1.22947e-16	2.46784628928729e-15	0.000107215359534951
ENSG00000085449	WDFY1	2	224720434	224810104	-	3354	0	rs629335	2	224774597	224774597	200	154.199	0.982964	94.2163	5.34424e-24	-0.480108	0.000999001	1.32985e-16	2.66069482315433e-15	3.50656268477412e-05
ENSG00000121716	PILRB	7	99933738	99965356	+	2283	0	rs11771936	7	99943283	99943283	200	174.395	1.0477	94.9026	3.16219e-20	0.745161	0.000999001	1.38492e-16	2.76193770972282e-15	0.000132824286018574
ENSG00000272221		6	31362067	31363272	-	17446	-1007	rs28366139	6	31364279	31364279	200	142.891	1.09969	197.929	9.615e-24	-0.660554	0.000999001	1.48022e-16	2.9425019903703e-15	1.13184704386704e-05
ENSG00000115232	ITGA4	2	182321930	182400914	+	3339	0	rs35723031	2	182324042	182324042	200	173.75	1.01064	112.335	5.45407e-21	-0.302787	0.000999001	1.48943e-16	2.95132060235559e-15	9.04617544289499e-05
ENSG00000186468	RPS23	5	81569178	81574396	-	2082	-19258	rs226205	5	81593654	81593654	200	170.332	1.03992	108.96	7.94923e-21	0.25796	0.000999001	1.5367e-16	3.03525819358437e-15	9.08390824987393e-05
ENSG00000178381	ZFAND2A	7	1191708	1200395	-	2708	73133	rs6951307	7	1118575	1118575	200	173.457	1.04547	173.119	1.39804e-20	-0.390799	0.000999001	1.6533e-16	3.25516422664499e-15	6.3409345234966e-05
ENSG00000078043	PIAS2	18	44388354	44500123	-	2255	-69472	rs7238916	18	44569595	44569595	200	177.598	1.0751	134.227	1.57014e-19	-0.259796	0.000999001	1.68314e-16	3.30339550732238e-15	0.000115913025419134
ENSG00000163975	MFI2	3	196715493	196756687	-	2046	-63683	rs73208280	3	196820370	196820370	200	167.598	1.05336	135.985	5.74219e-21	-0.426749	0.000999001	1.71541e-16	3.35607564604801e-15	6.49578452953659e-05
ENSG00000022567	SLC45A4	8	142217266	142318404	-	2233	-19330	rs6985508	8	142337734	142337734	200	174.355	1.00225	164.132	3.97128e-21	-0.250621	0.000999001	1.95587e-16	3.81444721602393e-15	5.81493421915047e-05
ENSG00000085871	MGST2	4	140586923	140661899	+	2351	0	rs3822044	4	140593264	140593264	200	176.543	1.00654	155.811	9.29276e-21	0.351978	0.000999001	2.05601e-16	3.99713658885783e-15	6.98987692946407e-05
ENSG00000103811	CTSH	15	79213401	79241916	-	3000	0	rs34593439	15	79234957	79234957	200	153.906	0.891223	115.594	4.76446e-26	-0.704902	0.000999001	2.09289e-16	4.0560808784391e-15	1.55019090719577e-05
ENSG00000189339	SLC35E2B	1	1592940	1624167	-	1687	48502	rs35206724	1	1544438	1544438	200	170.078	1.0415	104.173	1.22932e-20	-0.736051	0.000999001	2.16497e-16	4.18266219316768e-15	9.52261204467675e-05
ENSG00000177885	GRB2	17	73314158	73401790	-	1967	32652	rs9944529	17	73281506	73281506	200	179.219	0.984139	139.097	9.27494e-21	0.214439	0.000999001	2.30995e-16	4.44885686773592e-15	8.11878657176468e-05
ENSG00000163945	UVSSA	4	1341055	1381837	+	3077	-50539	rs75017660	4	1290516	1290516	200	166.699	1.01115	124.121	1.3374e-21	1.0954	0.000999001	2.44317e-16	4.6908192822979e-15	5.71068072154901e-05
ENSG00000112667	DNPH1	6	43193368	43197222	-	2373	3993	rs6918623	6	43189375	43189375	200	178.867	0.974837	169.636	5.23019e-21	-0.391393	0.000999001	2.5879e-16	4.95331394378006e-15	6.13388815163818e-05
ENSG00000164008	C1orf50	1	43232941	43263968	+	3096	0	rs11210713	1	43234243	43234243	200	180.625	0.966691	127.227	8.54828e-21	-0.76337	0.000999001	2.78437e-16	5.31291444042604e-15	8.804760150527e-05
ENSG00000110042	DTX4	11	58938904	58976060	+	3196	44359	rs11229889	11	59020419	59020419	200	182.48	1.044	79.4085	4.7158e-19	0.506912	0.000999001	2.79356e-16	5.31404868616841e-15	0.000224285165580929
ENSG00000177042	TMEM80	11	695429	705028	+	2017	-7338	rs12277188	11	688091	688091	200	168.965	1.02916	121.998	6.59358e-21	-0.341352	0.000999001	2.93662e-16	5.5690489936145e-15	7.09990848568598e-05
ENSG00000152749	GPR180	13	95254158	95286899	+	2762	-31268	rs35678857	13	95222890	95222890	200	175.938	1.02033	186.988	1.7126e-20	0.423867	0.000999001	2.98127e-16	5.63643422920918e-15	5.8774920463911e-05
ENSG00000100744	GSKIP	14	96829815	96853625	+	3527	-76503	rs12435477	14	96753312	96753312	200	186.445	1.01709	315.632	1.06878e-19	0.284605	0.000999001	3.13354e-16	5.9062562524231e-15	5.36651910644226e-05
ENSG00000198496	NBR2	17	41277628	41305688	+	1686	-67232	rs8176279	17	41210396	41210396	200	173.828	0.967838	64.3025	6.52566e-21	-0.548858	0.000999001	4.72694e-16	8.88249717880652e-15	0.000140361021267243
ENSG00000140526	ABHD2	15	89630691	89745591	+	1674	-15416	rs7162943	15	89615275	89615275	200	187.402	0.926897	177.657	1.05916e-20	-0.242596	0.000999001	5.03472e-16	9.43218411046532e-15	6.86478511376931e-05
ENSG00000105287	PRKD2	19	47177533	47220384	-	1401	0	rs112445263	19	47203356	47203356	200	178.379	1.09104	144.537	9.6872e-19	0.324985	0.000999001	5.21599e-16	9.74225836183522e-15	0.000117598588503243
ENSG00000157426	AASDH	4	57204457	57253666	-	3805	0	rs7694439	4	57217340	57217340	200	180.625	1.0337	225.891	1.34932e-19	-0.323043	0.000999001	5.38503e-16	1.00276906989941e-14	6.30669506973547e-05
ENSG00000105499	PLA2G4C	19	48551101	48614074	-	2071	0	rs1653554	19	48608472	48608472	200	179.043	1.04755	154.619	2.51134e-19	0.708011	0.000999001	5.68529e-16	1.05550252204594e-14	9.44730553953388e-05
ENSG00000244165	P2RY11	19	10222215	10226048	+	2746	0	rs2010353	19	10222558	10222558	200	175.684	1.02872	124.328	7.60324e-20	0.278135	0.000999001	5.93468e-16	1.09850421136168e-14	9.55492591707685e-05
ENSG00000121057	AKAP1	17	55162454	55198710	+	1833	-38587	rs3217120	17	55123867	55123867	200	190.645	0.988085	241.624	2.75951e-19	-0.279981	0.000999001	6.91594e-16	1.2763133039628e-14	7.59747690770585e-05
ENSG00000008838	MED24	17	38175351	38217468	-	2738	0	rs11871747	17	38177282	38177282	200	174.277	1.027	94.0929	9.13666e-20	-0.229225	0.000999001	7.56645e-16	1.3922068798707e-14	0.000122030417585739
ENSG00000131435	PDLIM4	5	131593365	131609147	+	1878	0	5-131593373	5	131593373	131593382	200	170.977	1.04016	59.9278	1.35177e-19	-0.51782	0.000999001	8.79023e-16	1.61257983329344e-14	0.000187542589188294
ENSG00000164938	TP53INP1	8	95938201	95961639	-	338	0	rs896854	8	95960511	95960511	200	174.258	1.04204	23.4923	9.47329e-19	-0.161968	0.000999001	8.96029e-16	1.63891432789192e-14	0.000630943268718154
ENSG00000213699	SLC35F6	2	26987153	27004099	+	2029	-24873	rs2120356	2	26962280	26962280	200	168.613	1.09801	89.0436	4.41124e-19	0.139652	0.000999001	9.89674e-16	1.80485928984788e-14	0.000135435015650387
ENSG00000166825	ANPEP	15	90328121	90358633	-	2018	-3659	rs28417429	15	90362292	90362292	200	175.254	1.01645	122.897	9.23917e-20	-0.267199	0.000999001	1.16879e-15	2.12524232548907e-14	8.99186524059292e-05
ENSG00000038002	AGA	4	178351925	178363657	-	3126	0	rs2271101	4	178359719	178359719	200	183.73	0.93146	177.561	1.4471e-20	-0.419718	0.000999001	1.17398e-15	2.12841938520925e-14	5.94228910004713e-05
ENSG00000109689	STIM2	4	26859301	27027003	+	2588	0	rs10939140	4	26892799	26892799	200	172.988	1.04611	172.837	1.14839e-19	0.25995	0.000999001	1.21143e-15	2.18989405578803e-14	6.22557142946345e-05
ENSG00000151353	TMEM18	2	667336	677439	-	3236	0	rs73153245	2	670125	670125	200	172.637	1.00134	130.99	2.92121e-20	0.488248	0.000999001	1.33827e-15	2.41212888242765e-14	6.89274778717941e-05
ENSG00000149418	ST14	11	130029458	130080271	+	2332	0	rs28365809	11	130029661	130029661	200	181.172	0.977488	217.952	5.06188e-20	-0.408036	0.000999001	1.35099e-15	2.42797705509754e-14	5.25416141488044e-05
ENSG00000187796	CARD9	9	139256356	139268133	-	156	0	rs10781499	9	139266405	139266405	200	178.164	1.01046	21.1193	1.30493e-18	0.229946	0.000999001	1.41862e-15	2.5421306664033e-14	0.000712474575994992
ENSG00000091409	ITGA6	2	173292083	173371181	+	3811	-145727	rs10195843	2	173146356	173146356	200	171.016	0.995438	174.141	1.19863e-20	-0.556766	0.000999001	1.44524e-15	2.58234795732017e-14	4.44901636420525e-05
ENSG00000189223	PAX8-AS1	2	113969100	114034158	+	2864	0	rs3762497	2	113995934	113995934	200	173.926	0.973852	128.142	1.5792e-20	-0.647161	0.000999001	1.53532e-15	2.73539670201491e-14	6.60596100972022e-05
ENSG00000137710	RDX	11	110045606	110167447	-	2660	-62083	rs10891091	11	110229530	110229530	200	166.523	1.01598	98.3184	1.94655e-20	-0.52782	0.000999001	1.63346e-15	2.90188465824157e-14	7.63878286729192e-05
ENSG00000179979	CRIPAK	4	1385341	1389780	+	3078	-94825	rs75017660	4	1290516	1290516	200	153.418	1.00381	91.9012	3.20025e-22	1.09097	0.000999001	1.70731e-15	3.02439034900432e-14	3.85875226825982e-05
ENSG00000162885	B3GALNT2	1	235613239	235667781	-	1945	-198	rs182366	1	235667979	235667979	200	188.262	0.999998	200.531	8.33594e-19	0.521856	0.000999001	1.72923e-15	3.05446816771889e-14	8.77430862279427e-05
ENSG00000197746	PSAP	10	73576056	73611126	-	2606	14480	rs6480558	10	73561576	73561576	200	175.566	1.01108	181.836	8.13374e-20	0.191831	0.000999001	1.74407e-15	3.06317729837867e-14	5.71711333747782e-05
ENSG00000145882	PCYOX1L	5	148737571	148749216	+	1833	-15164	rs2895849	5	148722407	148722407	200	179.121	1.04619	174.934	7.00071e-19	0.309469	0.000999001	1.74266e-15	3.06317729837867e-14	8.22014548036432e-05
ENSG00000144034	TPRKB	2	73956232	73964527	-	1895	-3686	rs138582499	2	73968213	73968213	200	170.078	0.95982	67.1531	8.47807e-21	0.308294	0.000999001	1.83294e-15	3.21014337591829e-14	0.000108115209171533
ENSG00000196072	BLOC1S2	10	102033714	102046469	-	2801	42579	rs36229791	10	101991135	101991135	200	153.535	0.948082	90.2029	2.91597e-23	-0.518033	0.000999001	1.92162e-15	3.35594731765461e-14	2.93969056264221e-05
ENSG00000164125	FAM198B	4	159045627	159094470	-	2986	-316	rs12648410	4	159094786	159094786	200	171.855	1.08837	74.5834	1.78806e-18	-0.244749	0.000999001	2.01455e-15	3.50833118762105e-14	0.00018508754899127
ENSG00000240065	PSMB9	6	32811914	32827362	+	16514	38549	rs9276915	6	32865911	32865911	200	147.637	1.11401	222.12	1.96517e-21	0.144417	0.000999001	2.15788e-15	3.74738382845699e-14	1.43372831198363e-05
ENSG00000127311	HELB	12	66696326	66737423	+	2583	-23868	rs12423377	12	66672458	66672458	200	177.305	1.03331	149.732	4.44512e-19	0.369722	0.000999001	2.17672e-15	3.76951293522407e-14	8.51878241685533e-05
ENSG00000085063	CD59	11	33719808	33757991	-	2095	-23617	rs7115945	11	33781608	33781608	200	170.195	1.0806	118.18	6.92592e-19	-0.46678	0.000999001	2.5087e-15	4.3322807162899e-14	9.75694386547987e-05
ENSG00000099940	SNAP29	22	21213272	21245506	+	1515	-146375	rs1135929	22	21066897	21066897	200	196.211	0.966873	101.148	3.76636e-18	0.235289	0.000999001	2.52497e-15	4.34823152454013e-14	0.000213092622931677
ENSG00000138744	NAAA	4	76831810	76862204	-	4326	0	rs13111710	4	76859705	76859705	200	166.387	1.05453	127.182	1.07255e-19	0.269893	0.000999001	2.67696e-15	4.59716686230587e-14	6.64893345729833e-05
ENSG00000169230	PRELID1	5	176730776	176733960	+	1450	0	rs4631	5	176733116	176733116	200	185.938	0.979791	142.921	5.5555e-19	-0.282612	0.000999001	2.70368e-15	4.63019170877886e-14	0.000104184665051132
ENSG00000125952	MAX	14	65472893	65569413	-	3385	0	rs10143198	14	65555471	65555471	200	175.625	1.05589	157.116	8.16375e-19	-0.174474	0.000999001	2.7302e-15	4.66269253336297e-14	8.20727862793635e-05
ENSG00000183665	TRMT12	8	125463049	125474391	+	2948	5272	rs4128468	8	125479663	125479663	200	181.68	1.03123	218.519	9.61481e-19	0.369855	0.000999001	2.84832e-15	4.85101972729016e-14	6.79960710279204e-05
ENSG00000160392	C19orf47	19	40825444	40854434	-	2130	0	rs12609706	19	40850247	40850247	200	169.648	1.05002	112.215	2.61164e-19	-0.273356	0.000999001	2.92979e-15	4.97606443169077e-14	8.87671514697708e-05
ENSG00000114354	TFG	3	100428206	100467810	+	2630	597	rs16334	3	100468407	100468407	200	176.719	1.08021	85.1121	5.38663e-18	-0.166099	0.000999001	3.0862e-15	5.22735613138909e-14	0.000189766149202519
ENSG00000100345	MYH9	22	36677328	36784063	-	2143	0	rs11703176	22	36678476	36678476	200	188.574	1.01471	227.026	2.44601e-18	-0.245045	0.000999001	3.10995e-15	5.25319119636128e-14	8.29971608053981e-05
ENSG00000176915	ANKLE2	12	133302255	133338474	-	1417	-21440	rs77055232	12	133359914	133359914	200	186.641	1.00237	124.055	2.05266e-18	0.194186	0.000999001	3.16332e-15	5.32878194704509e-14	0.00013790074053377
ENSG00000137216	TMEM63B	6	44094652	44123256	+	2952	0	rs1041523	6	44121270	44121270	200	176.445	1.0682	192.78	1.41881e-18	0.357949	0.000999001	3.23242e-15	5.43038790031996e-14	7.12245646721232e-05
ENSG00000135124	P2RX4	12	121647661	121671909	+	3483	-8135	rs2915640	12	121639526	121639526	200	162.852	1.00049	104.924	9.0357e-21	0.207318	0.000999001	3.51136e-15	5.88301394433087e-14	5.43172891476207e-05
ENSG00000169896	ITGAM	16	31271312	31344213	+	1181	0	rs7192039	16	31290520	31290520	200	178.75	0.937153	38.8618	1.22845e-19	-0.476362	0.000999001	3.82067e-15	6.383938442568e-14	0.000261534507858485
ENSG00000108599	AKAP10	17	19807616	19881656	-	1446	0	rs1638525	17	19848594	19848594	200	191.387	0.991796	81.2679	7.13353e-18	0.234589	0.000999001	3.87835e-15	6.46284850868434e-14	0.000248275507084506
ENSG00000257218	GATC	12	120884242	120899389	+	3484	6508	rs62860261	12	120905897	120905899	200	175.508	1.05021	162.384	9.26969e-19	0.375083	0.000999001	3.90975e-15	6.49765928753333e-14	7.67910963637153e-05
ENSG00000128891	C15orf57	15	40820883	40857256	-	2775	-89767	rs10444817	15	40947023	40947023	200	178.867	1.034	132.361	1.62339e-18	0.283465	0.000999001	4.48003e-15	7.42545339826977e-14	0.000105257614816945
ENSG00000103202	NME4	16	446726	460367	+	1276	0	rs3785290	16	456483	456483	200	189.863	0.975792	150.188	1.89476e-18	-0.373459	0.000999001	4.70299e-15	7.77415758204626e-14	0.000114643318742225
ENSG00000072778	ACADVL	17	7120445	7128592	+	2633	-17371	rs11867639	17	7103074	7103074	200	178.789	1.0684	224.71	3.25027e-18	-0.285449	0.000999001	5.10867e-15	8.42223720080909e-14	6.70780597189502e-05
ENSG00000185651	UBE2L3	22	21903737	21978323	+	1756	0	rs2256609	22	21925017	21925017	200	196.875	0.925736	110.134	2.07769e-18	0.282525	0.000999001	5.9989e-15	9.86358210284023e-14	0.000166242289012519
ENSG00000165410	CFL2	14	35179594	35184029	-	2684	0	rs117211470	14	35183888	35183888	200	185.723	1.00673	192.405	2.47791e-18	0.517599	0.000999001	6.06456e-15	9.94509264787753e-14	8.4459564507533e-05
ENSG00000170776	AKAP13	15	85923803	86292586	+	4278	0	rs11635124	15	86121453	86121453	200	183.555	0.995278	263.528	7.80281e-19	-0.165183	0.000999001	6.38854e-15	1.04486625861729e-13	5.18299655591914e-05
ENSG00000142856	ITGB3BP	1	63906442	64059392	-	3325	0	rs67405755	1	63975859	63975859	200	187.266	0.973027	176.377	1.17594e-18	0.478846	0.000999001	6.40653e-15	1.04504391452154e-13	8.55078814734345e-05
ENSG00000226816		7	23245633	23247664	+	3507	5305	rs142216998	7	23252969	23252969	200	173.848	1.0545	178.4	1.15343e-18	1.22221	0.000999001	6.51543e-15	1.06001100229586e-13	6.48828672028534e-05
ENSG00000269893	SNHG8	4	119199865	119200978	+	2971	206211	rs10021843	4	119407189	119407189	200	164.004	1.06391	87.3065	3.691e-19	-0.375012	0.000999001	6.64392e-15	1.07807830176425e-13	9.65253369857866e-05
ENSG00000197061	HIST1H4C	6	26104105	26104518	+	4735	-9738	rs1572982	6	26094367	26094367	200	172.676	1.05326	158.904	1.03955e-18	0.257149	0.000999001	6.96166e-15	1.12667934467105e-13	6.96171425618175e-05
ENSG00000103174	NAGPA	16	5074846	5084142	-	1956	0	rs7188856	16	5075633	5075633	200	201.367	0.983286	303.125	1.70222e-17	-0.206011	0.000999001	7.03093e-15	1.13491905187776e-13	9.25541118388384e-05
ENSG00000179115	FARSA	19	13033294	13044851	-	1865	-3757	rs1010222	19	13048608	13048608	200	184.609	1.0268	137.344	6.82427e-18	-0.188696	0.000999001	7.22693e-15	1.16351908200688e-13	0.000125902519700682
ENSG00000135698	MPHOSPH6	16	82181404	82203831	-	3636	0	rs12597010	16	82199971	82199971	200	180.664	1.06783	379.914	4.46982e-18	-0.297222	0.000999001	8.43024e-15	1.35372389740628e-13	4.0959488319503e-05
ENSG00000133216	EPHB2	1	23037333	23241818	+	2192	0	rs28455953	1	23060951	23060951	200	185.273	1.0372	186.425	9.91736e-18	-0.412366	0.000999001	8.93248e-15	1.4306573626626e-13	9.72994305253883e-05
ENSG00000129116	PALLD	4	169418218	169849608	+	3073	0	rs6831359	4	169672630	169672630	200	188.887	0.963145	191.686	1.78402e-18	0.798427	0.000999001	1.04289e-14	1.66601314821192e-13	8.03392296371275e-05
ENSG00000107593	PKD2L1	10	102047904	102090243	-	2815	1524	rs33965491	10	102046380	102046380	200	181.66	0.975267	159.097	7.54783e-19	0.891257	0.000999001	1.06646e-14	1.69927524912751e-13	7.51514509739204e-05
ENSG00000120333	MRPS14	1	174979926	174992561	-	3034	0	1-174980242	1	174980242	174980250	200	168.184	1.07579	82.8498	3.0601e-18	0.355958	0.000999001	1.18206e-14	1.87862806704868e-13	0.000131952574205951
ENSG00000263753	LINC00667	18	5232876	5246507	+	2347	3152	rs4798327	18	5249659	5249659	200	177.93	1.09495	239.884	1.44404e-17	0.492957	0.000999001	1.22889e-14	1.93810735467111e-13	6.64558205978327e-05
ENSG00000085491	SLC25A24	1	108676659	108743471	-	2689	-1463	rs828999	1	108744934	108744934	200	173.535	1.07165	151.011	4.58192e-18	0.195614	0.000999001	1.22727e-14	1.93810735467111e-13	8.30271626757195e-05
ENSG00000104497	SNX16	8	82711817	82755101	-	2736	-36745	rs10111831	8	82791846	82791846	200	187.363	0.998528	127.251	8.58234e-18	-0.304162	0.000999001	1.22482e-14	1.93810735467111e-13	0.000136015252475197
ENSG00000157637	SLC38A10	17	79218801	79269347	-	2459	-1707	rs117899490	17	79271054	79271054	200	182.773	0.995539	153.113	2.47912e-18	0.383644	0.000999001	1.23437e-14	1.94179641159249e-13	9.03415143059805e-05
ENSG00000131236	CAP1	1	40505906	40538321	+	2354	0	rs3122412	1	40515277	40515277	200	168.652	1.01541	121.315	3.03139e-19	-0.27752	0.000999001	1.35543e-14	2.12682500831981e-13	6.6082898918074e-05
ENSG00000100612	DHRS7	14	60610839	60636574	-	2657	167649	rs219326	14	60443190	60443190	200	161.816	1.00398	51.8771	1.09697e-19	-0.401438	0.000999001	1.47907e-14	2.30910897267143e-13	0.000123680935825932
ENSG00000183023	SLC8A1	2	40324411	40838193	-	3959	0	rs112869739	2	40671447	40671447	200	164.59	1.01996	136.054	1.26948e-19	-0.473437	0.000999001	1.47898e-14	2.30910897267143e-13	4.77657397280895e-05
ENSG00000241106	HLA-DOB	6	32780541	32784825	-	16496	-12032	rs4148875	6	32796857	32796860	200	154.629	1.07875	216.694	4.53178e-20	1.07818	0.000999001	1.51433e-14	2.35820147021016e-13	1.98435489960902e-05
ENSG00000107521	HPS1	10	100175956	100206684	-	2481	0	rs2296435	10	100182285	100182285	200	183.75	1.02513	140.26	1.24148e-17	0.202542	0.000999001	1.61707e-14	2.51186696595841e-13	0.000117825312957676
ENSG00000140386	SCAPER	15	76640527	77197785	-	3522	0	rs284909	15	76736628	76736628	200	168.477	1.10275	97.6935	9.94219e-18	-0.269467	0.000999001	1.76378e-14	2.73289159167346e-13	0.000123009347830605
ENSG00000166896	XRCC6BP1	12	58335325	58351052	+	2106	-3811	rs77531406	12	58331514	58331514	200	182.168	0.956699	91.1307	1.37372e-18	-0.473449	0.000999001	1.7799e-14	2.75097407820677e-13	0.000129577625346489
ENSG00000114503	NCBP2	3	196662274	196669468	-	1973	0	rs553783	3	196666059	196666059	200	176.172	1.06218	151.977	9.00227e-18	-0.231642	0.000999001	1.81677e-14	2.80095714198616e-13	8.97070848528969e-05
ENSG00000092621	PHGDH	1	120202422	120286838	+	2120	0	rs517533	1	120229170	120229170	200	183.77	1.05189	126.415	3.78914e-17	-0.545299	0.000999001	1.83448e-14	2.82122559123522e-13	0.000147262583548358
ENSG00000123416	TUBA1B	12	49521566	49525180	-	2384	23923	rs2047101	12	49497643	49497643	200	167.305	1.05759	77.299	2.5779e-18	-0.268419	0.000999001	1.95744e-14	3.00285456672856e-13	0.000127239986348116
ENSG00000168038	ULK4	3	41288091	42003922	-	3469	0	rs140063077	3	41901144	41901153	200	172.461	1.02685	109.725	1.97416e-18	0.762152	0.000999001	2.01121e-14	3.07770465235295e-13	9.40785849092851e-05
ENSG00000002834	LASP1	17	37026113	37078023	+	1504	0	rs12944632	17	37053992	37053992	200	191.211	0.993815	114.733	3.11067e-17	0.093776	0.000999001	2.13817e-14	3.26390939970931e-13	0.000173600643121219
ENSG00000160014	CALM3	19	47104332	47114050	+	1309	-28791	rs75432130	19	47075541	47075541	200	199.043	0.981595	191.171	5.55489e-17	-0.282256	0.000999001	2.28719e-14	3.48278845683407e-13	0.000132833938062848
ENSG00000249639		5	134786304	134794387	+	1878	0	rs7717807	5	134792784	134792784	200	178.242	1.04979	128.581	1.50183e-17	0.873244	0.000999001	2.38216e-14	3.61849023632642e-13	0.000112941368609398
ENSG00000110717	NDUFS8	11	67798085	67804111	+	1820	-4576	rs2286163	11	67793509	67793509	200	176.348	1.0232	72.5852	7.97518e-18	0.200035	0.000999001	2.39953e-14	3.63594166993271e-13	0.0001763033781923
ENSG00000112031	MTRF1L	6	153308498	153323820	-	4141	0	rs9384062	6	153313148	153313148	200	179.961	1.04134	192.66	1.07093e-17	-0.426624	0.000999001	2.45153e-14	3.70565335293074e-13	7.52493438815893e-05
ENSG00000213523	SRA1	5	139916926	139937895	-	1916	137668	rs6893225	5	139779258	139779258	200	171.973	1.02441	65.3879	3.80971e-18	0.24727	0.000999001	2.51472e-14	3.7918981658044e-13	0.000165224433574696
ENSG00000143252	SDHC	1	161284048	161332984	+	3158	0	rs16832809	1	161285292	161285292	200	155.684	1.10619	122.358	6.33547e-19	-0.466897	0.000999001	2.68731e-14	4.04228409458791e-13	4.93174088485038e-05
ENSG00000152219	ARL14EP	11	30344599	30359774	+	3086	0	rs56340204	11	30346097	30346097	200	164.375	0.993298	94.7595	1.41548e-19	-0.313163	0.000999001	2.74303e-14	4.11608398734276e-13	6.42184316639316e-05
ENSG00000133048	CHI3L1	1	203148060	203155877	-	1856	-2352	rs946262	1	203158229	203158229	200	173.945	1.00118	136.074	1.2874e-18	0.550098	0.000999001	2.85898e-14	4.27968645304996e-13	7.0244415695031e-05
ENSG00000143771	CNIH4	1	224544553	224567161	+	3254	0	rs7513208	1	224547952	224547952	200	178.281	1.01577	106.701	7.37312e-18	-0.248661	0.000999001	2.87707e-14	4.29636305963363e-13	0.000120514895574741
ENSG00000141068	KSR1	17	25783671	25953461	+	1640	0	rs10775412	17	25869033	25869033	200	181.016	0.971664	63.6816	4.92081e-18	0.211217	0.000999001	2.91669e-14	4.34503283136384e-13	0.000196290626026996
ENSG00000155368	DBI	2	120124498	120130126	+	2155	-794	rs6756192	2	120123704	120123704	200	177.773	1.04305	122.117	1.70914e-17	-0.234799	0.000999001	3.41685e-14	5.07789211317015e-13	0.000113924055653913
ENSG00000160256	FAM207A	21	46359926	46396904	+	2189	0	rs4818993	21	46368464	46368464	200	183.379	0.956384	175.448	2.03666e-18	-0.425437	0.000999001	3.78675e-14	5.6141170815376e-13	6.68783458908084e-05
ENSG00000171109	MFN1	3	179065481	179112719	+	2370	0	rs13089906	3	179066304	179066304	200	164.043	1.09244	109.195	5.34949e-18	0.774014	0.000999001	3.81837e-14	5.64745285190335e-13	8.339383452316e-05
ENSG00000054277	OPN3	1	241753405	241840678	-	2436	0	rs61251787	1	241783558	241783558	200	188.418	0.996072	281.32	1.43722e-17	0.363548	0.000999001	3.89589e-14	5.74835458512122e-13	6.07048138426824e-05
ENSG00000119899	SLC17A5	6	74303103	74363878	-	2859	-9955	rs112803926	6	74373833	74373833	200	163.691	1.09381	93.9009	6.35859e-18	-0.364588	0.000999001	3.90996e-14	5.75537877024945e-13	9.88847455475339e-05
ENSG00000122386	ZNF205	16	3162562	3170518	+	1341	-3346	rs28714376	16	3159216	3159216	200	186.719	0.995064	116.798	2.56184e-17	0.431796	0.000999001	3.92393e-14	5.76222273807205e-13	0.000142950142013265
ENSG00000164054	SHISA5	3	48509198	48542259	-	1318	24308	rs13324374	3	48484890	48484890	200	167.773	1.07089	41.6187	2.38153e-17	-0.162514	0.000999001	4.52772e-14	6.63312218316667e-13	0.000285646150306018
ENSG00000013573	DDX11	12	31226780	31257725	+	4588	8562	rs4931434	12	31266287	31266287	200	173.828	1.05703	216.052	8.29012e-18	-0.693736	0.000999001	4.5408e-14	6.63655797823333e-13	5.26386411607849e-05
ENSG00000159733	ZFYVE28	4	2271310	2420390	-	2835	0	rs6842246	4	2418445	2418445	200	161.973	1.07137	102.742	2.18307e-18	0.373037	0.000999001	4.582e-14	6.68097912345268e-13	7.38918782814402e-05
ENSG00000089327	FXYD5	19	35645634	35660786	+	1656	31617	rs916694	19	35692403	35692403	200	179.883	1.06053	152.582	5.1845e-17	0.214424	0.000999001	4.88024e-14	7.09909743002235e-13	0.000104962418876253
ENSG00000164713	BRI3	7	97881692	97937162	+	2831	0	rs12539676	7	97888478	97888478	200	163.496	1.05978	105.895	2.2474e-18	0.126474	0.000999001	4.96366e-14	7.20349589351928e-13	7.31866193708353e-05
ENSG00000196653	ZNF502	3	44754136	44765323	+	2101	0	rs56084453	3	44762830	44762830	200	173.086	1.10568	114.879	7.61335e-17	0.614948	0.000999001	5.25319e-14	7.60582135059033e-13	0.000127353273552844
ENSG00000151136	BTBD11	12	107712191	108053419	+	2949	0	rs1991310	12	107722780	107722780	200	171.934	1.03387	153.957	4.47517e-18	-0.397251	0.000999001	5.28671e-14	7.63646921726492e-13	6.40366585704655e-05
ENSG00000170837	GPR27	3	71803202	71805647	+	1384	21339	rs7632932	3	71826986	71826986	200	178.789	1.07347	172.92	6.39661e-17	-0.939225	0.000999001	5.76466e-14	8.30744150377242e-13	9.15967422198127e-05
ENSG00000204435	CSNK2B	6	31633014	31638120	+	21413	38521	rs812561	6	31676641	31676641	200	150.898	1.03578	247.207	1.48703e-20	-0.253821	0.000999001	5.99677e-14	8.62183729839436e-13	1.07247210464623e-05
ENSG00000196405	EVL	14	100437787	100610573	+	2428	0	rs1212256	14	100450045	100450045	200	180.215	0.965994	230.619	2.0588e-18	-0.510479	0.000999001	6.59246e-14	9.45629734229446e-13	4.46656626877928e-05
ENSG00000147813	NAPRT1	8	144656956	144660819	-	2209	-23568	rs34979030	8	144684387	144684390	200	163.75	0.883117	79.7823	4.5669e-21	0.431153	0.000999001	7.31615e-14	1.04700737464821e-12	4.17579216029917e-05
ENSG00000099977	DDT	22	24313555	24322660	-	2035	39436	rs9608219	22	24274119	24274119	200	191.191	0.986114	167.267	6.02382e-17	0.25764	0.000999001	7.43079e-14	1.06095747759647e-12	0.000113234397605688
ENSG00000224597	PTCHD3P1	10	29698332	29776674	+	3094	0	rs201787451	10	29746853	29746855	200	173.73	1.10506	211.591	6.10783e-17	0.358663	0.000999001	7.4863e-14	1.06642025100459e-12	6.50891297269141e-05
ENSG00000168385	SEPT2	2	242254516	242293442	+	2435	132957	rs11689496	2	242426399	242426399	200	189.551	0.971947	173.094	2.75579e-17	0.363388	0.000999001	7.70548e-14	1.0951190330409e-12	9.58011971037287e-05
ENSG00000138101	DTNB	2	25600068	25896503	-	2858	0	rs11897088	2	25858099	25858099	200	173.789	1.07982	132.307	5.53107e-17	-0.396229	0.000999001	8.19008e-14	1.16132169977799e-12	0.000101021245727528
ENSG00000135249	RINT1	7	105172533	105208124	+	2023	0	rs3835193	7	105208020	105208020	200	182.812	1.00999	195.608	2.84218e-17	-0.448366	0.000999001	9.33037e-14	1.31998293222079e-12	7.38414636938245e-05
ENSG00000179583	CIITA	16	10971056	11026079	+	3656	0	rs10048113	16	10981916	10981916	200	177.793	1.02777	234.699	1.5409e-17	-0.188952	0.000999001	9.60532e-14	1.35577809809135e-12	5.1469791114922e-05
ENSG00000092108	SCFD1	14	31091319	31205018	+	2183	0	rs10131015	14	31096970	31096970	200	175.762	1.05309	117.206	5.02548e-17	-0.223653	0.000999001	9.70939e-14	1.36734564598022e-12	0.000113698067685797
ENSG00000143387	CTSK	1	150768685	150780799	-	1798	-76342	rs12410050	1	150857141	150857141	200	177.285	1.01172	63.4766	3.7923e-17	0.348974	0.000999001	1.01584e-13	1.42732712645019e-12	0.000202695236139805
ENSG00000167994	RAB3IL1	11	61664774	61687741	-	1610	0	rs2521561	11	61685989	61685989	200	181.641	1.00866	128.611	3.85966e-17	-0.383172	0.000999001	1.04447e-13	1.464226516058e-12	0.000110153867069585
ENSG00000158717	RNF166	16	88762904	88772829	-	2184	18667	rs145748802	16	88744234	88744237	200	171.387	1.09327	171.75	4.92564e-17	0.197267	0.000999001	1.06679e-13	1.49213306095553e-12	7.04662129666911e-05
ENSG00000136861	CDK5RAP2	9	123151148	123342448	-	230	1657	rs872423	9	123149491	123149491	200	185.312	0.963005	14.9132	1.90392e-16	-0.252743	0.000999001	1.13545e-13	1.58458366588423e-12	0.00106550564876062
ENSG00000177000	MTHFR	1	11845781	11866977	-	2309	0	rs17421560	1	11858324	11858324	200	177.852	1.017	159.339	2.50055e-17	0.373024	0.000999001	1.36614e-13	1.90223042553833e-12	7.59459909743798e-05
ENSG00000233695	GAS6-AS1	13	114518604	114542321	+	2189	0	rs12872381	13	114527389	114527389	200	170.43	1.05713	120.495	2.72227e-17	0.543146	0.000999001	1.40329e-13	1.94956763217062e-12	8.74506722059465e-05
ENSG00000182141	ZNF708	19	21473963	21512227	-	3788	-239761	rs4809135	19	21751988	21751988	200	187.656	0.972746	82.0511	8.40249e-17	-0.424402	0.000999001	1.40671e-13	1.94993710059e-12	0.000195844982203708
ENSG00000261210	CLEC19A	16	19297062	19333467	+	1984	0	rs17222822	16	19307632	19307632	200	179.785	0.961635	107.852	9.60777e-18	-0.527772	0.000999001	1.49897e-13	2.07317662896106e-12	9.93266250626235e-05
ENSG00000035403	VCL	10	75757873	75879918	+	2245	16154	rs3812638	10	75896072	75896072	200	161.836	0.998631	35.6331	2.79898e-18	-0.415995	0.000999001	1.65696e-13	2.28657208301504e-12	0.000190755807839338
ENSG00000243317	C7orf73	7	135347245	135378166	+	2898	-99493	rs6467595	7	135247752	135247752	200	172.578	0.991113	138.833	4.9779e-18	0.273598	0.000999001	1.66746e-13	2.29593701627924e-12	6.127603289241e-05
ENSG00000256576		12	132671288	132674240	-	2131	-2638	rs28680649	12	132676878	132676878	200	170.566	1.04337	132.894	1.98216e-17	0.459077	0.000999001	1.68779e-13	2.31876524371862e-12	7.40272995843894e-05
ENSG00000205581	HMGN1	21	40714242	40721573	-	3299	0	rs2989330	21	40716209	40716209	200	177.48	1.07423	243.008	1.17296e-16	-0.320431	0.000999001	1.86136e-13	2.5459087192484e-12	5.9112295414776e-05
ENSG00000148290	SURF1	9	136218611	136223552	-	381	-67511	rs3118667	9	136291063	136291063	200	193.984	0.995272	34.3095	1.78404e-15	-0.251593	0.000999001	1.85766e-13	2.5459087192484e-12	0.000673546100500966
ENSG00000159461	AMFR	16	56395365	56459450	-	3238	-21832	rs4784669	16	56481282	56481282	200	181.523	1.00431	233.736	3.38337e-17	-0.318514	0.000999001	1.96445e-13	2.68098055360319e-12	5.58484896194811e-05
ENSG00000104388	RAB2A	8	61429417	61536186	+	2946	0	rs649634	8	61535125	61535125	200	183.047	1.02408	135.783	1.69083e-16	0.201172	0.000999001	2.14239e-13	2.91738379372865e-12	0.000117894126018259
ENSG00000175471	MCTP1	5	94039447	94620279	-	2410	0	rs306574	5	94049523	94049523	200	163.535	1.0597	105.284	1.27745e-17	-0.185899	0.000999001	2.21855e-13	3.01445434517219e-12	7.38214910460666e-05
ENSG00000103932	RPAP1	15	41809375	41836467	-	2396	0	rs7178957	15	41817662	41817662	200	187.5	0.983282	111.426	1.4353e-16	-0.303775	0.000999001	2.3125e-13	3.13521829821563e-12	0.000147375199025968
ENSG00000135778	NTPCR	1	233086352	233119628	+	3143	0	rs56260965	1	233100128	233100128	200	170.527	1.01682	188.719	7.93526e-18	0.293382	0.000999001	2.34347e-13	3.17025418562483e-12	4.36410416824184e-05
ENSG00000177311	ZBTB38	3	141043056	141168634	+	2949	0	rs6440003	3	141094209	141094209	200	172.578	1.03228	134.489	3.24738e-17	0.22126	0.000999001	2.48924e-13	3.36009982133603e-12	7.66738605495476e-05
ENSG00000100461	RBM23	14	23369855	23388393	-	2943	-70763	rs11624528	14	23459156	23459156	200	187.559	1.00229	293.074	1.03125e-16	-0.30886	0.000999001	2.49913e-13	3.36610027077671e-12	5.74148139895758e-05
ENSG00000110074	FOXRED1	11	126138951	126148026	+	2741	406	rs591163	11	126148432	126148432	200	169.434	1.06262	178.342	3.21272e-17	0.467377	0.000999001	2.56394e-13	3.44588605518995e-12	5.39262741429125e-05
ENSG00000157240	FZD1	7	90893784	90898123	+	3041	57837	rs1429535	7	90955960	90955960	200	165.254	1.06132	87.4839	3.02114e-17	0.351352	0.000999001	2.64404e-13	3.54583058749521e-12	0.000101212202874068
ENSG00000105483	CARD8	19	48684028	48759203	-	2141	0	rs149811283	19	48749467	48749467	200	181.211	1.06308	180.412	3.50662e-16	-0.520004	0.000999001	2.65595e-13	3.5540931469292e-12	9.35436312704541e-05
ENSG00000113621	TXNDC15	5	134209494	134237215	+	2282	24064	rs10075481	5	134261279	134261279	200	181.855	0.979971	146.337	4.12178e-17	-0.345065	0.000999001	2.86496e-13	3.8255022190313e-12	8.49122416723969e-05
ENSG00000116667	C1orf21	1	184356193	184598154	+	2996	0	rs7548074	1	184380595	184380595	200	173.965	1.01141	131.178	2.81711e-17	0.356438	0.000999001	3.01281e-13	4.0142521628308e-12	7.68203581207327e-05
ENSG00000160439	RDH13	19	55550477	55582659	-	2573	0	rs6509916	19	55562402	55562402	200	185.605	1.04279	351.302	2.52333e-16	0.414561	0.000999001	3.12259e-13	4.15157509603605e-12	5.11444881043932e-05
ENSG00000119537	KDSR	18	60994960	61034743	-	2784	0	rs402348	18	61034420	61034420	200	165.977	0.998231	131.747	3.23147e-18	0.358012	0.000999001	3.13231e-13	4.15556143020421e-12	4.81629971156305e-05
ENSG00000111906	HDDC2	6	125541109	125623282	-	1618	37033	rs520966	6	125504076	125504076	200	189.453	0.940402	130.076	5.86933e-17	-0.374418	0.000999001	3.1705e-13	4.19722028747835e-12	0.00011141681004645
ENSG00000142185	TRPM2	21	45770047	45862964	+	2056	0	rs28636732	21	45780262	45780262	200	191.641	0.971693	233.163	1.49616e-16	-0.276677	0.000999001	3.46827e-13	4.58160804492627e-12	7.66331968173883e-05
ENSG00000166928	MS4A14	11	60146004	60185161	+	2110	0	rs3042727	11	60159425	60159427	200	173.574	1.06586	86.2603	2.76827e-16	0.346381	0.000999001	3.57241e-13	4.69909607961559e-12	0.000154074987781527
ENSG00000174791	RIN1	11	66097714	66104311	-	2026	0	rs57004348	11	66099135	66099135	200	143.828	0.813429	44.5668	4.94541e-24	-0.428403	0.000999001	3.57232e-13	4.69909607961559e-12	1.61707972105019e-05
ENSG00000174705	SH3PXD2B	5	171752186	171881527	-	2341	0	rs867699	5	171845519	171845519	200	185.742	1.05102	266.596	5.3029e-16	0.254483	0.000999001	3.73845e-13	4.90706211943829e-12	7.15197444536297e-05
ENSG00000112303	VNN2	6	133065010	133084598	-	3423	0	rs11154695	6	133079481	133079481	200	169.844	1.01996	127.638	2.15411e-17	-0.505139	0.000999001	3.89402e-13	5.10043321802441e-12	6.74651595147235e-05
ENSG00000185561	TLCD2	17	1611065	1613732	-	2127	-38048	rs2277695	17	1651780	1651780	200	182.793	1.05505	218.963	4.63608e-16	-0.617013	0.000999001	4.01612e-13	5.24923996369979e-12	7.87085486794181e-05
ENSG00000251916	RNU1-61P	6	32517718	32517867	-	16488	-37030	rs76533559	6	32554897	32554897	200	154.238	1.06891	246.669	1.33677e-18	0.548726	0.000999001	4.1883e-13	5.4627374323895e-12	1.56847125031279e-05
ENSG00000007129	CEACAM21	19	42055887	42093197	+	1304	0	rs2302188	19	42085873	42085873	200	173.809	1.03528	87.4991	1.34998e-16	0.59278	0.000999001	4.19776e-13	5.46354949404408e-12	0.000134594192306547
ENSG00000229180		7	65991076	66007536	-	3923	-321217	rs199775650	7	66328753	66328753	200	150.664	1.02227	42.798	1.06704e-18	-0.43406	0.000999001	4.27248e-13	5.54911815443171e-12	9.79129629352649e-05
ENSG00000137767	SQRDL	15	45923347	45983492	+	2798	0	rs56395216	15	45942430	45942430	200	175.371	1.0768	127.329	4.36162e-16	-0.173743	0.000999001	4.45219e-13	5.77040369438766e-12	0.000112069903648204
ENSG00000107796	ACTA2	10	90694832	90751147	-	2161	0	rs1926197	10	90748626	90748626	200	187.188	1.01073	203.388	3.68091e-16	-0.34051	0.000999001	4.80279e-13	6.1988192168478e-12	8.63411449294471e-05
ENSG00000137801	THBS1	15	39873281	39891667	+	2687	-243264	rs77493130	15	39630017	39630017	200	174.102	1.01595	166.917	4.31426e-17	0.33742	0.000999001	4.80017e-13	6.1988192168478e-12	5.99543377550749e-05
ENSG00000198715	C1orf85	1	156259881	156265463	-	2065	-7598	rs11264467	1	156273061	156273061	200	190.059	0.980154	114.802	4.99592e-16	-0.213746	0.000999001	5.411e-13	6.96926828154056e-12	0.000156216230698059
ENSG00000163902	RPN1	3	128338818	128399918	-	3515	0	rs147853534	3	128380906	128380910	200	168.398	0.989793	100.652	1.17023e-17	-0.271748	0.000999001	5.66712e-13	7.28397118158413e-12	7.19976381353682e-05
ENSG00000167850	CD300C	17	72537248	72542282	-	1930	-11739	rs4006798	17	72554021	72554021	200	175.977	0.992505	194.614	3.19699e-17	-0.581256	0.000999001	5.98124e-13	7.65624885200877e-12	4.96389547969267e-05
ENSG00000164935	DCSTAMP	8	105351316	105368917	+	2913	0	rs2251930	8	105357764	105357764	200	158.867	0.965151	83.3565	6.76582e-19	0.35775	0.000999001	5.98153e-13	7.65624885200877e-12	4.85008226092098e-05
ENSG00000133313	CNDP2	18	72163052	72188366	+	2493	0	rs734559	18	72179579	72179579	200	184.941	0.944062	231.335	3.12328e-17	-0.256322	0.000999001	5.99737e-13	7.66066317562411e-12	5.02591751860848e-05
ENSG00000259959		4	47842140	47846356	-	2785	-106320	rs1012844	4	47952676	47952676	200	158.945	1.08191	96.8163	3.26755e-17	0.295475	0.000999001	6.16733e-13	7.86151658548962e-12	7.11103183343997e-05
ENSG00000172006	ZNF554	19	2819873	2835771	+	1397	-32544	rs941410	19	2787329	2787329	200	185.82	1.00727	222.314	3.17529e-16	0.385491	0.000999001	6.37025e-13	8.10347121350586e-12	7.28151108784214e-05
ENSG00000084623	EIF3I	1	32687530	32697205	+	1717	-136450	rs72666734	1	32551080	32551080	200	174.336	1.00608	50.5863	1.82051e-16	-0.316487	0.000999001	6.48638e-13	8.2342550178563e-12	0.000225865717146445
ENSG00000186818	LILRB4	19	55155341	55181810	+	2266	0	rs1971088	19	55162159	55162159	200	181.289	1.0566	306.793	4.22291e-16	-0.289298	0.000999001	6.56296e-13	8.31439822844529e-12	5.10683919970889e-05
ENSG00000197771	MCMBP	10	121588973	121652068	-	2982	-26945	rs2475298	10	121679013	121679013	200	180.566	1.01408	188.18	2.0795e-16	0.216039	0.000999001	7.43697e-13	9.40238557571658e-12	7.07297953932429e-05
ENSG00000140416	TPM1	15	63334832	63364114	+	2937	0	rs1972041	15	63360847	63360847	200	175.078	0.989335	190.885	3.16393e-17	0.343921	0.000999001	7.48426e-13	9.44286264858256e-12	4.78099334598747e-05
ENSG00000054983	GALC	14	88304165	88460009	-	3241	-58152	rs7155447	14	88518161	88518161	200	165.684	1.08825	102.826	1.97973e-16	0.245265	0.000999001	7.50268e-13	9.44682386082488e-12	9.55260868977792e-05
ENSG00000136717	BIN1	2	127805604	127864931	-	3089	0	rs111244323	2	127862980	127862980	200	181.699	1.04734	168.764	8.41112e-16	0.624997	0.000999001	8.07884e-13	1.01516068647229e-11	9.653882497207e-05
ENSG00000124532	MRS2	6	24403154	24425810	+	3864	0	rs76391985	6	24414381	24414381	200	160.156	1.05804	172.753	1.46465e-17	0.445241	0.000999001	8.5697e-13	1.07465629244885e-11	3.33484580543608e-05
ENSG00000156261	CCT8	21	30428127	30446118	-	3425	-32235	rs2832177	21	30478353	30478353	200	170.723	1.02823	97.9134	1.2119e-16	0.14775	0.000999001	9.07065e-13	1.13288048857523e-11	9.95026700743029e-05
ENSG00000161016	RPL8	8	146015151	146017972	-	624	-82789	rs1209855	8	146100761	146100761	200	178.75	0.881094	25.6904	1.57516e-17	0.184306	0.000999001	9.05812e-13	1.13288048857523e-11	0.000307458513026937
ENSG00000022556	NLRP2	19	55464499	55512510	+	2540	16529	rs77702942	19	55529039	55529039	200	180.918	0.996404	268.077	1.14912e-16	0.746117	0.000999001	9.56207e-13	1.19184870407719e-11	4.50566955174647e-05
ENSG00000139644	TMBIM6	12	50101509	50158717	+	1883	0	rs60094911	12	50120288	50120288	200	171.855	1.06416	75.7804	6.83301e-16	0.216806	0.000999001	1.01958e-12	1.26828193190066e-11	0.000164593920939815
ENSG00000163421	PROK2	3	71820808	71834357	-	1419	0	rs2322143	3	71825873	71825873	200	182.09	1.02527	185.317	6.04015e-16	-0.908364	0.000999001	1.10885e-12	1.37655746041397e-11	8.09204100475913e-05
ENSG00000006282	SPATA20	17	48620420	48633213	+	1603	0	rs1132414	17	48628092	48628092	200	174.668	0.96873	137.4	3.36759e-17	-0.676534	0.000999001	1.11245e-12	1.37825901290806e-11	6.16962144388555e-05
ENSG00000106153	CHCHD2	7	56169263	56174269	-	4172	8142	rs3966180	7	56161121	56161121	200	168.281	1.08025	88.818	5.04748e-16	-0.1657	0.000999001	1.14109e-12	1.41091477539231e-11	0.000124415026894309
ENSG00000129925	TMEM8A	16	420774	437113	-	1275	0	rs3743888	16	424420	424420	200	174.688	1.09544	122.736	2.03668e-15	-0.17426	0.000999001	1.28814e-12	1.58955744294378e-11	0.000121971087399642
ENSG00000136933	RABEPK	9	127962822	127996437	+	81	-68958	rs10986578	9	127893864	127893864	200	208.301	0.972374	7.07011	2.63042e-13	-0.24553	0.000999001	1.31723e-12	1.62221638085505e-11	0.00432139303802614
ENSG00000084207	GSTP1	11	67351067	67354131	+	1482	0	rs1079719	11	67351531	67351531	200	163.965	0.986998	57.3788	2.25233e-17	0.191331	0.000999001	1.35631e-12	1.66702404909277e-11	0.000111658709836537
ENSG00000215845	TSTD1	1	161007422	161008780	-	2391	-36883	rs111974651	1	161045663	161045663	200	177.656	1.0376	141.782	6.62145e-16	0.640027	0.000999001	1.40579e-12	1.72441105992324e-11	9.37208045375115e-05
ENSG00000123643	SLC36A1	5	150816608	150871942	+	3568	0	rs12655145	5	150835349	150835349	200	178.457	0.933852	147.547	2.79479e-17	0.200745	0.000999001	1.46544e-12	1.79402111395393e-11	5.74724649196057e-05
ENSG00000141699	FAM134C	17	40731532	40762641	-	1517	9503	rs665268	17	40722029	40722029	200	194.043	1.02075	95.9518	1.12885e-14	0.29089	0.000999001	1.52731e-12	1.86606842698494e-11	0.000260078486599369
ENSG00000138760	SCARB2	4	77079891	77135046	-	4337	0	rs17001640	4	77124745	77124745	200	176.406	1.0569	157.341	8.96281e-16	0.23108	0.000999001	1.54785e-12	1.88743410643146e-11	8.53361134045549e-05
ENSG00000162174	ASRGL1	11	62104921	62160882	+	2056	0	rs34027697	11	62131717	62131717	200	169.805	1.02188	110.41	1.37894e-16	-0.287038	0.000999001	1.60876e-12	1.95784557393781e-11	8.0459917977338e-05
ENSG00000162341	TPCN2	11	68816366	68858072	+	2542	0	rs11604251	11	68820429	68820429	200	171.875	0.99391	133.006	7.07001e-17	-0.304756	0.000999001	1.62477e-12	1.97344485724646e-11	6.30139590380718e-05
ENSG00000171051	FPR1	19	52248426	52307363	-	3015	0	rs12610918	19	52255989	52255989	200	177.617	1.02396	247.374	2.90088e-16	0.267771	0.000999001	1.69903e-12	2.05959466244332e-11	4.73246547078032e-05
ENSG00000204632	HLA-G	6	29794745	29798902	+	12612	113571	rs9260196	6	29912473	29912473	200	159.316	1.05956	159.77	3.2303e-17	0.523497	0.000999001	1.74491e-12	2.11107186535965e-11	3.52677220831765e-05
ENSG00000122873	CISD1	10	60028819	60049346	+	3464	-55423	rs2790157	10	59973396	59973396	200	164.492	1.09921	77.8381	7.56639e-16	-0.265949	0.000999001	1.75345e-12	2.11726058057671e-11	0.000131762737479946
ENSG00000161618	ALDH16A1	19	49956427	49974305	+	1761	-4795	rs4384693	19	49951632	49951632	200	190.43	0.990493	184.65	1.57772e-15	-0.260658	0.000999001	1.78241e-12	2.14803390151977e-11	0.000100804520510533
ENSG00000089177	KIF16B	20	16252750	16554078	-	3895	0	rs35610860	20	16545368	16545368	200	154.082	1.03755	179.602	4.17176e-18	-0.566939	0.000999001	1.81212e-12	2.17958957017436e-11	2.0112573662856e-05
ENSG00000112874	NUDT12	5	102884557	102898494	-	2707	-5728	rs7716935	5	102904222	102904222	200	174.258	0.951326	123.655	3.45259e-17	-0.734784	0.000999001	1.82062e-12	2.18556117258243e-11	6.25543149754826e-05
ENSG00000130731	C16orf13	16	684430	686358	-	1592	-49563	rs763053	16	735921	735921	200	195.977	1.00297	208.644	5.73394e-15	0.369649	0.000999001	2.06097e-12	2.46929430577792e-11	0.000117665977404702
ENSG00000132792	CTNNBL1	20	36322409	36500531	+	2274	0	rs73290822	20	36325944	36325944	200	183.281	0.948152	149.935	1.73158e-16	-0.443246	0.000999001	2.07274e-12	2.47859273204222e-11	7.59154826809327e-05
ENSG00000131849	ZNF132	19	58944182	58951589	-	1716	-6498	rs11671113	19	58958087	58958087	200	180.801	0.987073	73.5824	8.95278e-16	-0.614423	0.000999001	2.2177e-12	2.6468170474369e-11	0.000178202972383579
ENSG00000070614	NDST1	5	149865382	149937773	+	2915	0	rs17726511	5	149871484	149871484	200	164.316	0.927758	131.096	1.93203e-18	-0.419159	0.000999001	2.22355e-12	2.64868570871701e-11	3.06932537461613e-05
ENSG00000055211	GINM1	6	149887431	149912884	+	3161	4644	rs9322192	6	149917528	149917528	200	172.422	1.01212	171.451	1.53708e-16	-0.241812	0.000999001	2.26607e-12	2.69414436826703e-11	5.25756247444775e-05
ENSG00000175727	MLXIP	12	122516629	122631894	+	2646	0	rs3741452	12	122628429	122628429	200	184.629	1.00048	125.178	1.69238e-15	-0.202538	0.000999001	2.49913e-12	2.96552787770923e-11	0.000124504276715509
ENSG00000093072	CECR1	22	17660195	17702879	-	1439	0	rs1971010	22	17700002	17700002	200	185.293	1.02809	174.171	3.05144e-15	0.278026	0.000999001	2.60687e-12	3.08744875255805e-11	0.000100923093920846
ENSG00000160075	SSU72	1	1477054	1510249	-	1449	0	rs12048706	1	1491251	1491251	200	186.113	1.00538	129.48	2.69041e-15	0.226348	0.000999001	2.74631e-12	3.24637552766893e-11	0.000130544844358482
ENSG00000067836	ROGDI	16	4846970	4852951	-	1897	-43779	rs2072594	16	4896730	4896730	200	184.59	1.03325	199.75	3.02848e-15	0.244268	0.000999001	2.92079e-12	3.44603697089319e-11	8.62509191021932e-05
ENSG00000105383	CD33	19	51728321	51747115	+	2569	-128	rs2459141	19	51728193	51728193	200	184.277	1.03829	299.944	2.16078e-15	0.229637	0.000999001	2.97483e-12	3.50310968441645e-11	5.59608683867729e-05
ENSG00000109062	SLC9A3R1	17	72744792	72765492	+	1974	1943	rs880827	17	72767435	72767435	200	181.523	0.99331	192.323	6.34006e-16	0.214176	0.000999001	3.15497e-12	3.70817632020598e-11	6.58643050628349e-05
ENSG00000188511	C22orf34	22	49808177	50051190	-	3465	0	rs1107513	22	50042513	50042513	200	175.312	1.07102	301.643	1.19781e-15	-0.518338	0.000999001	3.42149e-12	4.01379831429614e-11	4.10938581960618e-05
ENSG00000148655	C10orf11	10	77360999	78319925	+	3230	-217532	rs1897191	10	77143467	77143467	200	179.258	1.07659	199.897	4.50087e-15	0.372052	0.000999001	3.43133e-12	4.01771800414956e-11	8.06515552578269e-05
ENSG00000188820	FAM26F	6	116782534	116784934	+	3471	0	rs117361304	6	116783619	116783619	200	152.402	0.894216	84.6306	7.46851e-20	-0.487055	0.000999001	3.48933e-12	4.07790645204542e-11	2.14892098336916e-05
ENSG00000198848	CES1	16	55836764	55867249	-	2949	0	rs28533671	16	55862127	55862127	200	180.02	0.979544	198.989	3.76327e-16	0.424034	0.000999001	3.81796e-12	4.4535505987215e-11	5.55022383462722e-05
ENSG00000130208	APOC1	19	45417505	45422606	+	2534	24555	rs5157	19	45447161	45447161	200	177.988	0.993267	168.635	5.31753e-16	0.339381	0.000999001	4.25563e-12	4.95473266772498e-11	6.4506064305081e-05
ENSG00000167613	LAIR1	19	54865363	54882165	-	2270	0	rs7248274	19	54865503	54865503	200	168.574	1.07084	210.913	6.34453e-16	0.163234	0.000999001	4.28808e-12	4.98312903668107e-11	4.38654212783218e-05
ENSG00000196247	ZNF107	7	64126512	64171404	+	4118	0	rs2862798	7	64150010	64150010	200	166.289	1.00438	60.9533	2.54904e-16	-0.407107	0.000999001	4.39339e-12	5.09592977553195e-11	0.000126304513671571
ENSG00000196418	ZNF124	1	247285278	247335318	-	3817	0	rs78284447	1	247331659	247331659	200	159.941	1.00527	122.835	3.00095e-17	-0.606998	0.000999001	4.61287e-12	5.34048678665307e-11	3.91269881923062e-05
ENSG00000137714	FDX1	11	110300608	110335605	+	2739	-71078	rs10891091	11	110229530	110229530	200	165.195	0.994691	95.6144	1.05559e-16	-0.447134	0.000999001	5.178e-12	5.98355311443189e-11	6.67105414149383e-05
ENSG00000126088	UROD	1	45477820	45481247	+	1493	0	rs11211066	1	45479772	45479772	200	178.301	1.01802	68.6988	4.08192e-15	-0.311637	0.000999001	5.31471e-12	6.13007331586896e-11	0.000198983964947663
ENSG00000267672		19	37582244	37583466	+	2591	-128096	rs36114070	19	37454147	37454148	200	170.723	0.990451	65.1733	5.00367e-16	0.522058	0.000999001	5.66832e-12	6.52575794362561e-11	0.000134089342468724
ENSG00000088256	GNA11	19	3094409	3124002	+	1328	0	rs308035	19	3099555	3099555	200	187.832	0.966478	209.254	1.59297e-15	-0.395192	0.000999001	5.92706e-12	6.81095380028502e-11	7.0960166498657e-05
ENSG00000182118	FAM89A	1	231154705	231175992	-	3437	0	rs4543780	1	231174431	231174431	200	173.73	1.03067	231.874	7.51907e-16	-0.658547	0.000999001	6.16909e-12	7.07592510351351e-11	4.31571788356289e-05
ENSG00000062716	VMP1	17	57784554	57919616	+	1292	0	rs71370113	17	57819883	57819883	200	170.625	1.01647	32.6641	3.18439e-15	-0.171228	0.000999001	7.14469e-12	8.17975915701596e-11	0.000336130720424155
ENSG00000135541	AHI1	6	135604671	135818914	-	1841	0	rs11154801	6	135739355	135739355	200	165.547	1.02436	90.9921	4.60097e-16	-0.320004	0.000999001	7.34405e-12	8.39245934876378e-11	8.29830288089362e-05
ENSG00000100285	NEFH	22	29876220	29887379	+	2165	-48180	rs9608766	22	29828040	29828040	200	168.867	1.12435	82.7686	1.51461e-14	0.540527	0.000999001	7.66258e-12	8.74030567751771e-11	0.000165561098727673
ENSG00000143753	DEGS1	1	224363459	224381143	+	2930	21566	rs150030688	1	224402709	224402709	200	172.91	0.979396	85.6817	5.72149e-16	0.457105	0.000999001	7.77475e-12	8.85192019479982e-11	0.000102514490380345
ENSG00000164088	PPM1M	3	52279842	52284613	+	1706	-18811	rs187084	3	52261031	52261031	200	177.441	1.02035	60.5595	6.75571e-15	0.15934	0.000999001	7.97285e-12	9.05394420600922e-11	0.000223355135534176
ENSG00000134014	ELP3	8	27947191	28048673	+	3082	-1176	rs35221601	8	27946015	27946015	200	176.211	1.01864	183.194	1.48168e-15	0.309312	0.000999001	7.98148e-12	9.05394420600922e-11	6.04991351622619e-05
ENSG00000100445	SDR39U1	14	24908973	24912111	-	3022	3425	rs2277489	14	24905548	24905548	200	168.203	1.01484	154.86	3.49127e-16	0.524422	0.000999001	8.05419e-12	9.11969080493356e-11	4.83261924113521e-05
ENSG00000010278	CD9	12	6308882	6347425	+	2295	-48146	rs10849395	12	6260736	6260736	200	171.348	1.02215	149.091	9.76136e-16	-0.25325	0.000999001	9.18574e-12	1.03819207348798e-10	6.12802450539185e-05
ENSG00000185324	CDK10	16	89747146	89762772	+	2337	121538	rs76888998	16	89884310	89884310	200	161.387	0.910742	90.8216	5.25837e-18	-0.560794	0.000999001	9.22932e-12	1.04121407950317e-10	3.69583463761813e-05
ENSG00000167528	ZNF641	12	48733792	48745197	-	3179	63773	rs2932107	12	48670019	48670019	200	185.156	0.998295	165.999	5.54303e-15	0.254843	0.000999001	9.67531e-12	1.08954063171576e-10	9.30796673135337e-05
ENSG00000137177	KIF13A	6	17759415	17987854	-	3764	0	rs41267720	6	17817519	17817519	200	175.02	1.03781	158.159	3.08655e-15	-0.22013	0.000999001	1.00125e-11	1.12546171472536e-10	7.33463972794057e-05
ENSG00000159592	GPBP1L1	1	46092977	46153785	-	1884	0	rs11407149	1	46129628	46129628	200	176.074	0.940592	61.5494	5.99498e-16	-0.203091	0.000999001	1.00776e-11	1.13072346263612e-10	0.000142156885179379
ENSG00000119979	FAM45A	10	120863599	120897496	+	2372	0	rs34887065	10	120887989	120887989	200	186.602	1.0237	212.933	1.17447e-14	0.208557	0.000999001	1.05467e-11	1.18079914526469e-10	8.46046858633542e-05
ENSG00000133103	COG6	13	40229765	40365802	+	3241	0	rs4943693	13	40264944	40264944	200	178.027	1.07328	200.177	1.07498e-14	0.413202	0.000999001	1.05621e-11	1.18079914526469e-10	7.50710371114627e-05
ENSG00000136146	MED4	13	48627460	48669267	-	2665	-40147	rs1752129	13	48709414	48709414	200	157.344	0.967185	79.9493	2.40866e-17	-0.429853	0.000999001	1.1099e-11	1.2385825956643e-10	4.74882102254881e-05
ENSG00000010626	LRRC23	12	6982734	7023407	+	2243	0	rs7314535	12	7009208	7009208	200	183.984	1.01163	187.322	6.9143e-15	0.400704	0.000999001	1.14479e-11	1.27521593327303e-10	8.21770005763334e-05
ENSG00000144559	TAMM41	3	11831917	11888393	-	2411	0	rs392621	3	11886365	11886365	200	173.379	1.04009	143.435	3.27182e-15	-0.293164	0.000999001	1.18093e-11	1.31310740445637e-10	7.65600671365219e-05
ENSG00000103642	LACTB	15	63414000	63434260	+	2848	0	rs2729837	15	63430330	63430330	200	173.438	1.0134	176.366	1.24771e-15	0.155267	0.000999001	1.19075e-11	1.32164945567604e-10	5.38596023967886e-05
ENSG00000198015	MRPL42	12	93861265	93897545	+	2720	-26886	rs1483003	12	93834379	93834379	200	160.195	1.03873	132.654	2.85974e-16	0.310195	0.000999001	1.2913e-11	1.43068438953757e-10	4.23827933024867e-05
ENSG00000174891	RSRC1	3	157823645	158263519	+	4994	0	rs11713363	3	157828322	157828322	200	181.035	1.03601	167.694	1.10282e-14	-0.253048	0.000999001	1.36829e-11	1.51327281917792e-10	9.00633530149797e-05
ENSG00000142494	SLC47A1	17	19398699	19482347	+	1425	28760	rs12945345	17	19511107	19511107	200	184.062	0.975044	57.8639	1.12113e-14	0.532299	0.000999001	1.40253e-11	1.54837096542637e-10	0.000249937805812173
ENSG00000167671	UBXN6	19	4444997	4457819	-	1290	89794	rs2041774	19	4355203	4355203	200	175.898	1.05288	157.371	8.06009e-15	-0.134625	0.000999001	1.44083e-11	1.58781817084305e-10	8.19442062256481e-05
ENSG00000172469	MANEA	6	96025420	96057333	+	3290	-10734	rs6932267	6	96014686	96014686	200	159.492	1.10285	88.0152	2.81678e-15	-0.272962	0.000999001	1.45845e-11	1.60437584836153e-10	9.00646783291714e-05
ENSG00000166377	ATP9B	18	76829286	77138283	+	3047	0	rs370151499	18	76832581	76832585	200	176.895	1.051	205.179	7.94645e-15	0.358956	0.000999001	1.67369e-11	1.83788152824116e-10	6.32178585844301e-05
ENSG00000118579	MED28	4	17616255	17635728	+	3240	20379	rs12503164	4	17656107	17656107	200	174.688	1.03891	137.532	6.28421e-15	0.170045	0.000999001	1.69864e-11	1.86197192853896e-10	8.5025849392073e-05
ENSG00000183291		1	87328133	87380107	-	3222	-108980	rs4656135	1	87489087	87489087	200	161.406	1.1152	134.796	3.98248e-15	0.211516	0.000999001	1.71597e-11	1.87763913911062e-10	6.1928125200339e-05
ENSG00000125877	ITPA	20	3189515	3204516	+	2063	0	rs75402132	20	3193674	3193674	200	182.949	1.03819	189.103	1.8303e-14	-0.281087	0.000999001	1.75774e-11	1.91994634082439e-10	8.68282421140343e-05
ENSG00000160410	SHKBP1	19	41082758	41097305	+	2138	34717	rs2278243	19	41132022	41132022	200	186.543	1.01183	154.66	2.08127e-14	0.241059	0.000999001	1.78112e-11	1.94205268657986e-10	0.00011298791596126
ENSG00000213853	EMP2	16	10622280	10674555	-	4002	0	rs7187654	16	10651367	10651367	200	171.777	0.993025	224.659	6.07539e-16	-0.547916	0.000999001	1.79154e-11	1.94997507379769e-10	3.40722300008478e-05
ENSG00000119013	NDUFB3	2	201936157	201950473	+	2564	-118007	rs199725832	2	201818148	201818150	200	169.941	1.01644	118.998	1.88487e-15	-0.262103	0.000999001	1.88688e-11	2.05013708287231e-10	7.23948847513034e-05
ENSG00000079257	LXN	3	158363612	158390482	-	3937	-63678	rs4680461	3	158454160	158454160	200	173.418	1.02308	106.853	4.97826e-15	-0.280316	0.000999001	1.91677e-11	2.07895952517908e-10	9.97326807921084e-05
ENSG00000153898	MCOLN2	1	85391269	85462796	-	3139	0	rs60969677	1	85421327	85421327	200	149.473	1.01687	91.5772	3.41577e-17	-0.290574	0.000999001	1.92874e-11	2.08827873251721e-10	3.27791863856675e-05
ENSG00000070081	NUCB2	11	17229701	17371521	+	2620	-48008	rs214905	11	17181693	17181693	200	193.672	0.9706	184.342	1.98244e-14	1.06022	0.000999001	2.00582e-11	2.16793778606589e-10	0.000106000059204803
ENSG00000228857		2	114588627	114600933	-	2661	-107470	rs10535599	2	114708403	114708407	200	178.066	0.959905	138.719	1.54412e-15	0.57342	0.000999001	2.11928e-11	2.28657054167584e-10	6.8805248280901e-05
ENSG00000135686	KLHL36	16	84682132	84701292	+	2900	0	rs12924673	16	84695126	84695126	200	176.641	1.12621	371.968	3.22226e-14	-0.173553	0.000999001	2.25677e-11	2.43067164070592e-10	4.29288278160911e-05
ENSG00000113318	MSH3	5	79950468	80172279	+	3327	0	rs187253	5	79956799	79956799	200	189.199	1.05893	271.319	7.25959e-14	-0.309094	0.000999001	2.2998e-11	2.47270957970181e-10	8.43433057250431e-05
ENSG00000167397	VKORC1	16	31102164	31107301	-	1233	0	rs2884737	16	31105554	31105554	200	172.676	1.0119	40.6189	1.2052e-14	0.151621	0.000999001	2.31145e-11	2.48092083554594e-10	0.000278273830414566
ENSG00000128274	A4GALT	22	43088128	43117304	-	2539	0	rs5751347	22	43106189	43106189	200	172.012	1.00435	125.23	2.40571e-15	-0.421649	0.000999001	2.36535e-11	2.53437272180847e-10	7.14084602164711e-05
ENSG00000115590	IL1R2	2	102608307	102645006	+	2631	-30595	rs1859715	2	102577712	102577712	200	170.996	1.04353	110.662	6.99555e-15	-0.215932	0.000999001	2.4217e-11	2.59026018342593e-10	9.35436684597057e-05
ENSG00000185245	GP1BA	17	4835593	4838325	+	2732	-85020	rs9890271	17	4750573	4750573	200	162.402	1.07492	140.551	2.45214e-15	-0.356004	0.000999001	2.47009e-11	2.63745525314302e-10	5.23701228152262e-05
ENSG00000263272		17	5328460	5336196	-	3263	-941	rs2285747	17	5337137	5337137	200	183.496	1.06696	268.696	4.15688e-14	0.478116	0.000999001	2.60208e-11	2.77359814070154e-10	6.81939777538165e-05
ENSG00000170909	OSCAR	19	54597934	54606000	-	2336	52403	rs2433724	19	54545531	54545531	200	183.164	1.04128	291.407	1.95742e-14	-0.325417	0.000999001	2.63719e-11	2.80618419523119e-10	5.548474448136e-05
ENSG00000123636	BAZ2B	2	160175491	160473203	-	4021	-155787	rs13019325	2	160628990	160628990	200	170.117	0.999305	124.835	1.82953e-15	-0.154954	0.000999001	2.86461e-11	3.04294011427412e-10	6.37693585375798e-05
ENSG00000162777	DENND2D	1	111729797	111747157	-	2739	0	rs11102218	1	111735181	111735181	200	183.223	0.98309	209.058	6.94606e-15	0.297431	0.000999001	2.96128e-11	3.14023250802714e-10	6.21347226652524e-05
ENSG00000158623	COPG2	7	130146090	130353598	-	2024	0	rs6467310	7	130313744	130313744	200	175.996	0.984709	166.807	2.65336e-15	0.642108	0.000999001	2.96686e-11	3.14076246921235e-10	5.70251014234691e-05
ENSG00000172667	ZMAT3	3	178735012	178790067	-	2395	0	rs140698382	3	178750215	178750215	200	166.523	1.02278	104.998	2.32437e-15	-0.207905	0.000999001	2.98186e-11	3.15124572535445e-10	7.29100317384823e-05
ENSG00000205464	ATP6AP1L	5	81575282	81682796	+	2180	-3613	rs226202	5	81571669	81571669	200	173.711	0.985663	122.842	2.65812e-15	-0.435429	0.000999001	3.07302e-11	3.24204215246628e-10	7.26067889856852e-05
ENSG00000181523	SGSH	17	78180516	78194722	-	2359	0	rs2012452	17	78183418	78183418	200	186.758	1.0093	274.67	1.96052e-14	0.48541	0.000999001	3.09952e-11	3.26442900669571e-10	6.11141949726779e-05
ENSG00000197982	C1orf122	1	38272652	38275126	+	2217	52258	rs12729989	1	38327384	38327384	200	170.547	1.04015	137.176	6.20341e-15	0.118936	0.000999001	3.17086e-11	3.3338850977345e-10	7.02841920552366e-05
ENSG00000136108	CKAP2	13	53029565	53050763	+	2530	-117466	rs6561664	13	52912099	52912099	200	184.238	1.02803	118.807	5.45792e-14	0.205854	0.000999001	3.22279e-11	3.38273205654197e-10	0.000145703103832218
ENSG00000123179	EBPL	13	50234860	50265611	-	3447	-11731	rs112332160	13	50277342	50277342	200	162.734	1.05395	128.201	2.35493e-15	-0.475105	0.000999001	3.32707e-11	3.48626834925192e-10	5.4358175776148e-05
ENSG00000135900	MRPL44	2	224822122	224832431	+	3179	-12593	rs34506355	2	224809529	224809529	200	180.254	0.998535	153.201	1.05636e-14	-0.25536	0.000999001	3.40029e-11	3.5569631322605e-10	8.16749587179144e-05
ENSG00000168268	NT5DC2	3	52558387	52569070	-	1870	51961	rs6784615	3	52506426	52506426	200	174.043	0.988903	65.6294	7.32921e-15	-0.432996	0.000999001	3.46914e-11	3.62285544954327e-10	0.000153149514658946
ENSG00000158941	CCAR2	8	22462146	22479027	+	2574	0	rs1545837	8	22477807	22477807	200	172.148	1.07132	192.872	1.38517e-14	-0.328166	0.000999001	3.51396e-11	3.66347309689527e-10	5.85304705430501e-05
ENSG00000270640		2	28619683	28619977	+	2767	8618	rs11340945	2	28628595	28628596	200	155.078	1.03344	97.6426	4.166e-16	-0.251098	0.000999001	3.57628e-11	3.72216786529615e-10	4.55668086982719e-05
ENSG00000162222	TTC9C	11	62495542	62507765	+	2099	-18203	rs551162	11	62477339	62477339	200	184.199	1.02825	131.816	5.64739e-14	-0.200973	0.000999001	3.70589e-11	3.85058260819513e-10	0.000130131783923959
ENSG00000035687	ADSS	1	244571797	244615436	-	2129	84060	rs61577594	1	244487737	244487737	200	176.074	1.05274	174.188	2.10147e-14	-0.242694	0.000999001	3.80658e-11	3.94856769595318e-10	7.36347705030393e-05
ENSG00000140105	WARS	14	100800126	100843142	-	2281	0	rs8012938	14	100837382	100837382	200	196.562	0.992556	281.192	7.14308e-14	0.179711	0.000999001	3.94057e-11	4.080708775768e-10	8.51963871260075e-05
ENSG00000184983	NDUFA6	22	42481530	42486959	-	2688	-173005	rs4822099	22	42659964	42659964	200	149.785	1.01255	58.0549	1.52941e-16	0.536903	0.000999001	3.99748e-11	4.12582082490238e-10	5.95020593033846e-05
ENSG00000248429		4	159091905	159124029	+	2896	0	rs12648410	4	159094786	159094786	200	172.656	1.06747	73.9388	4.78868e-14	0.441178	0.000999001	3.99531e-11	4.12582082490238e-10	0.000177780578334952
ENSG00000163697	APBB2	4	40812045	41218731	-	2756	0	rs4590083	4	41209861	41209861	200	187.441	0.952445	229.048	7.97493e-15	0.544355	0.000999001	4.23461e-11	4.363279712836e-10	5.93507262156567e-05
ENSG00000072071	LPHN1	19	14260751	14316999	-	1985	0	rs1808675	19	14314129	14314129	200	176.211	1.01335	175.193	8.76441e-15	0.434454	0.000999001	4.27962e-11	4.40232015299529e-10	6.21494265111711e-05
ENSG00000261596		16	21638064	21638723	+	651	38700	rs1983524	16	21677423	21677423	200	180.664	1.035	46.4356	1.43134e-13	0.342628	0.000999001	4.34172e-11	4.45138734100045e-10	0.000362393576214703
ENSG00000116288	PARK7	1	8014352	8045565	+	2047	0	rs12740409	1	8027830	8027830	200	148.281	0.93181	95.6338	3.76939e-18	0.261759	0.000999001	4.3393e-11	4.45138734100045e-10	1.77979210600476e-05
ENSG00000111678	C12orf57	12	7052142	7055166	+	2219	-2143	rs2071076	12	7049999	7049999	200	175.957	1.00071	151.375	7.1602e-15	-0.36534	0.000999001	4.35602e-11	4.4586544240525e-10	6.83951918691861e-05
ENSG00000136699	SMPD4	2	130908982	130940323	-	1580	-39042	rs60214101	2	130979365	130979367	200	174.746	1.00362	72.8736	1.48277e-14	-0.508125	0.000999001	4.45677e-11	4.55423811720488e-10	0.000150083782303523
ENSG00000104805	NUCB1	19	49403308	49426629	+	2121	-35569	rs653905	19	49367739	49367739	200	181.621	0.996706	163.192	1.65548e-14	-0.327221	0.000999001	4.62327e-11	4.71658341266661e-10	8.04266607816739e-05
ENSG00000137806	NDUFAF1	15	41679552	41694717	-	2464	-66090	rs34040639	15	41760807	41760807	200	157.324	1.07658	77.7306	4.09372e-15	0.343958	0.000999001	4.65967e-11	4.74588659322447e-10	8.39257046691966e-05
ENSG00000105928	DFNA5	7	24737973	24809244	-	4718	0	rs1476520	7	24796229	24796229	200	171.66	1.0439	232.006	7.23801e-15	0.270964	0.000999001	4.81443e-11	4.89544509129025e-10	4.10820564873404e-05
ENSG00000115944	COX7A2L	2	42560687	42652228	-	3175	36098	rs17317550	2	42524589	42524589	200	183.809	0.955851	170.832	7.67421e-15	0.236335	0.000999001	4.83807e-11	4.91140492608987e-10	7.00311570118739e-05
ENSG00000162078	ZG16B	16	2880171	2888967	+	1459	-11530	rs2074907	16	2868641	2868641	200	186.562	1.00668	111.6	7.5253e-14	-0.375753	0.000999001	4.86564e-11	4.93129546378494e-10	0.000156760633658104
ENSG00000251022	THAP9-AS1	4	83814163	83822113	-	2175	-344	rs13130011	4	83822457	83822457	200	172.48	1.06905	110.361	3.78843e-14	0.491542	0.000999001	4.89323e-11	4.95114113003599e-10	0.000112048659266506
ENSG00000167693	NXN	17	702554	883010	-	1869	0	rs76940687	17	819791	819791	200	178.027	1.13109	210.993	1.8995e-13	0.559543	0.000999001	5.06817e-11	5.11977220352954e-10	8.81793304801093e-05
ENSG00000074800	ENO1	1	8921062	8939308	-	1569	0	rs2038904	1	8935149	8935149	200	193.613	0.964692	175.943	4.92963e-14	-0.178133	0.000999001	5.27494e-11	5.31995472154155e-10	0.000108088831172193
ENSG00000137802	MAPKBP1	15	42066633	42120053	+	2232	18403	rs1197669	15	42138456	42138456	200	183.301	0.976391	107.429	2.44943e-14	-0.301105	0.000999001	5.58908e-11	5.62759507992119e-10	0.000124669308116054
ENSG00000102595	UGGT2	13	96453835	96705736	-	3117	171158	rs61975170	13	96282677	96282677	200	146.621	0.956948	85.6946	1.05762e-17	-1.27086	0.000999001	5.70128e-11	5.73123400742755e-10	2.1506997910925e-05
ENSG00000168291	PDHB	3	58413358	58419584	-	2650	74646	rs7626442	3	58338712	58338712	200	167.793	1.01064	77.4923	6.58763e-15	-0.186922	0.000999001	5.80242e-11	5.82343638555082e-10	0.000105092070649349
ENSG00000173327	MAP3K11	11	65365227	65382853	-	2342	1269	rs7937415	11	65363958	65363958	200	184.668	0.951328	116.553	1.49534e-14	0.202536	0.000999001	5.9753e-11	5.98722303959455e-10	0.000107651383676743
ENSG00000170889	RPS9	19	54704611	54752862	+	2330	0	rs3786631	19	54710673	54710673	200	177.207	1.04032	283.118	1.7841e-14	0.155035	0.000999001	6.0705e-11	6.07277058463676e-10	4.27565032083965e-05
ENSG00000066379	ZNRD1	6	30026677	30032686	+	13605	-59010	rs73412455	6	29967667	29967667	200	159.434	0.989821	182.367	2.80571e-16	-0.622354	0.000999001	6.58669e-11	6.57850882192153e-10	2.15440059940786e-05
ENSG00000115896	PLCL1	2	198669427	199437305	+	2811	0	rs6738825	2	198896895	198896895	200	173.613	1.03138	91.9215	3.11361e-14	-0.284286	0.000999001	6.71814e-11	6.69897329997301e-10	0.000123984644895381
ENSG00000002587	HS3ST1	4	11394775	11431389	-	2815	-38833	rs113369006	4	11470222	11470222	200	164.258	1.06183	133.92	8.38646e-15	0.288152	0.000999001	6.79492e-11	6.7646235652164e-10	5.78437735558879e-05
ENSG00000173852	DPY19L1	7	34968489	35077883	-	3252	0	rs1649237	7	35004384	35004384	200	171.934	1.05976	118.127	3.77743e-14	-0.261985	0.000999001	7.0457e-11	7.00300842900111e-10	9.71764257235996e-05
ENSG00000110931	CAMKK2	12	121675498	121736111	-	3507	0	rs3794207	12	121686078	121686078	200	168.477	1.05238	132.18	1.52473e-14	0.260591	0.000999001	7.11947e-11	7.06497296160641e-10	6.98939932810561e-05
ENSG00000264920		17	45968622	45973178	-	3033	0	rs8079333	17	45972272	45972272	200	166.25	1.08411	93.236	3.46244e-14	-0.521962	0.000999001	7.18189e-11	7.11549382006928e-10	0.000108450949243277
ENSG00000011007	TCEB3	1	24069646	24088549	+	1869	-29940	rs1980476	1	24039706	24039706	200	181.719	1.00884	116.512	5.53721e-14	0.151035	0.000999001	7.31335e-11	7.23414529799778e-10	0.000123255671512279
ENSG00000198682	PAPSS2	10	89419371	89507462	+	2014	0	rs11202496	10	89421821	89421821	200	181.836	0.978971	134.927	2.29132e-14	0.329151	0.000999001	7.64275e-11	7.54790120355859e-10	9.22986738096654e-05
ENSG00000254635	WAC-AS1	10	28811582	28821672	-	3165	-52588	rs332151	10	28874260	28874260	200	174.609	1.07627	197.387	5.41436e-14	-0.351636	0.000999001	7.7761e-11	7.66734813051741e-10	6.56174260522668e-05
ENSG00000135549	PKIB	6	122793077	123047518	+	2789	0	rs12526161	6	123019708	123019708	200	180.977	0.944719	123.68	8.66845e-15	-0.583976	0.000999001	7.91661e-11	7.79346327596323e-10	8.29986520259895e-05
ENSG00000104731	KLHDC4	16	87730092	87799598	-	1909	0	rs2290019	16	87741662	87741662	200	196.992	0.974246	342.336	8.08993e-14	-0.379805	0.000999001	7.94217e-11	7.80619543021485e-10	6.57439514413216e-05
ENSG00000170430	MGMT	10	131265449	131566271	+	3678	0	rs12241533	10	131445027	131445027	200	186.172	0.980317	361.323	1.99385e-14	-0.282278	0.000999001	9.09739e-11	8.92744431668179e-10	3.90810833181821e-05
ENSG00000203666	EFCAB2	1	245133008	245290466	+	3154	-2367	rs6700087	1	245130641	245130641	200	187.793	0.995503	298.545	4.72833e-14	-0.460712	0.000999001	9.21074e-11	9.02435248943445e-10	5.52642154236782e-05
ENSG00000182670	TTC3	21	38445527	38575413	+	2955	-458	rs2298683	21	38445069	38445069	200	178.77	1.02138	181.137	3.82016e-14	0.142801	0.000999001	9.39688e-11	9.19215817700598e-10	7.00402920619236e-05
ENSG00000213639	PPP1CB	2	28974507	29025806	+	2847	62532	rs10179580	2	29088338	29088338	200	179.883	0.957845	189.798	8.14227e-15	0.12503	0.000999001	9.55881e-11	9.33578852868926e-10	5.24237331516186e-05
ENSG00000226752	PSMD5-AS1	9	123587107	123616651	+	247	78291	rs7031096	9	123694942	123694942	200	190.02	1.00296	14.8701	1.97274e-12	-0.528425	0.000999001	9.68029e-11	9.43952186004291e-10	0.00146794374779091
ENSG00000085365	SCAMP1	5	77656340	77776562	+	2685	0	rs6453393	5	77766028	77766028	200	176.152	1.0375	140.383	5.13146e-14	0.209948	0.000999001	9.69744e-11	9.441353580411e-10	8.84041845106154e-05
ENSG00000230513	THAP7-AS1	22	21356176	21364631	+	1607	640	rs7292605	22	21365271	21365271	200	181.484	1.02039	89.1819	1.41058e-13	-0.561352	0.000999001	1.04487e-10	1.01567796547679e-09	0.000171915622948271
ENSG00000117500	TMED5	1	93615300	93646285	-	2179	-192860	rs4847417	1	93839145	93839145	200	177.441	0.961883	64.0637	2.30492e-14	0.146371	0.000999001	1.06377e-10	1.03242661672966e-09	0.000160272861625455
ENSG00000260196		11	17402197	17405078	+	2537	255	rs10832785	11	17405333	17405333	200	170.84	0.971374	124.838	4.65281e-15	-0.191289	0.000999001	1.10822e-10	1.07388108097028e-09	5.77633552170109e-05
ENSG00000100106	TRIOBP	22	38093012	38172563	+	1776	0	rs1074407	22	38156183	38156183	200	190.996	1.01239	217.362	2.00728e-13	0.179416	0.000999001	1.13423e-10	1.09736513611681e-09	9.54778677503265e-05
ENSG00000154928	EPHB1	3	134316644	134979309	+	2459	0	rs1501214	3	134954743	134954743	200	184.98	0.965901	223.681	2.43923e-14	0.585406	0.000999001	1.15056e-10	1.11080996078758e-09	5.78985823120881e-05
ENSG00000175606	TMEM70	8	74884673	74895018	+	3046	24745	rs16938759	8	74919763	74919763	200	170.449	1.09463	159.71	8.05528e-14	0.185002	0.000999001	1.15172e-10	1.11080996078758e-09	7.3631826021936e-05
ENSG00000169385	RNASE2	14	21423612	21424595	+	2951	11529	rs4453368	14	21436124	21436124	200	193.887	0.97852	379.897	7.69342e-14	0.342755	0.000999001	1.16454e-10	1.12142509074941e-09	5.25655128034153e-05
ENSG00000164187	LMBRD2	5	36098515	36152063	-	3235	0	rs2455316	5	36118915	36118915	200	177.656	1.04791	159.546	9.23163e-14	0.236574	0.000999001	1.20568e-10	1.15923629540141e-09	8.57589302537543e-05
ENSG00000110719	TCIRG1	11	67806484	67818362	+	1827	-7218	rs999571	11	67799266	67799266	200	172.148	1.08195	74.6318	2.11255e-13	0.221077	0.000999001	1.25467e-10	1.20446596612612e-09	0.00018253654315914
ENSG00000151883	PARP8	5	49961734	50142356	+	1360	-43760	rs62366899	5	49917974	49917974	200	180.371	0.968934	68.2775	5.33431e-14	0.279254	0.000999001	1.30289e-10	1.24881734641649e-09	0.000174768336373865
ENSG00000115446	UNC50	2	99225043	99234978	+	2070	-73609	rs3769713	2	99151434	99151434	200	175.273	1.00536	66.273	6.73359e-14	-0.232355	0.000999001	1.36369e-10	1.30507065419712e-09	0.00017237172056106
ENSG00000117748	RPA2	1	28218036	28241257	-	1668	0	rs34358254	1	28238604	28238605	200	172.812	1.06316	60.7572	2.11269e-13	0.26401	0.000999001	1.37019e-10	1.30926452104073e-09	0.000220238952961527
ENSG00000134575	ACP2	11	47260854	47270457	-	2550	-13405	rs10838684	11	47283862	47283862	200	163.789	1.04531	61.688	2.96331e-14	-0.165353	0.000999001	1.39637e-10	1.3322213529771e-09	0.000133760772943359
ENSG00000137411	VARS2	6	30876020	30894236	+	19263	0	rs2249464	6	30888161	30888161	200	147.754	1.08807	235.593	6.60242e-16	0.371674	0.000999001	1.42267e-10	1.35522175051382e-09	1.18709958341068e-05
ENSG00000131899	LLGL1	17	18128902	18148189	+	1671	-4410	rs72831919	17	18124492	18124492	200	179.102	1.09216	95.8224	6.73304e-13	0.299175	0.000999001	1.44649e-10	1.37579258796227e-09	0.000192379847884228
ENSG00000149089	APIP	11	34874642	34938046	-	2917	12910	rs76573133	11	34861732	34861732	200	185.859	0.960343	215.265	3.47639e-14	-0.54045	0.000999001	1.53532e-10	1.45803787342423e-09	6.12220249274209e-05
ENSG00000099330	OCEL1	19	17337014	17340028	+	1629	0	rs3745163	19	17337555	17337555	200	179.141	1.07042	156.788	2.66641e-13	0.264968	0.000999001	1.58609e-10	1.50394210321424e-09	0.00010250965442915
ENSG00000198677	TTC37	5	94799600	94890711	-	2202	0	rs73777210	5	94821479	94821479	200	172.988	0.980029	122.432	1.43174e-14	0.362391	0.000999001	1.64975e-10	1.56190941281665e-09	6.85145978746027e-05
ENSG00000211697	TRGV5	7	38388957	38389623	-	4009	-12894	rs11770189	7	38402517	38402517	200	168.32	1.07206	177.986	4.33138e-14	-0.481862	0.000999001	1.65439e-10	1.56390739927302e-09	5.31384988395889e-05
ENSG00000125249	RAP2A	13	98086477	98121382	+	1749	-27135	rs9556716	13	98059342	98059342	200	173.984	1.0788	137.054	1.76758e-13	0.181502	0.000999001	1.66402e-10	1.56821494685836e-09	9.75154092222041e-05
ENSG00000072682	P4HA2	5	131527532	131631008	-	1939	0	rs7701414	5	131585958	131585958	200	169.883	1.01394	67.5517	4.19649e-14	0.403325	0.000999001	1.6624e-10	1.56821494685836e-09	0.000138187508295751
ENSG00000152291	TGOLN2	2	85545148	85555548	-	3412	0	rs72840063	2	85550396	85550396	200	180.82	1.03444	149.791	1.67589e-13	-0.154626	0.000999001	1.6741e-10	1.57531320422067e-09	0.000100332214171495
ENSG00000140090	SLC24A4	14	92788926	92962596	+	3321	0	rs61977314	14	92934379	92934379	200	166.055	1.02376	150.299	1.16662e-14	-0.898903	0.000999001	1.79571e-10	1.68717912740109e-09	4.66326495076608e-05
ENSG00000130479	MAP1S	19	17830052	17845325	+	1603	-444	rs10410487	19	17829608	17829608	200	180.371	1.02754	158.472	1.37409e-13	-0.17705	0.000999001	1.83338e-10	1.71995847254474e-09	8.97666010448717e-05
ENSG00000163521	GLB1L	2	220101329	220110200	-	2363	-45946	rs1983297	2	220156146	220156146	200	169.688	0.969976	92.0574	9.95681e-15	-0.860042	0.000999001	1.90318e-10	1.78273510298044e-09	7.7274029768204e-05
ENSG00000025708	TYMP	22	50964182	50968485	-	1190	3013	rs131813	22	50961169	50961169	200	174.824	1.02169	96.3191	9.20192e-14	0.175926	0.000999001	1.93784e-10	1.81245546107435e-09	0.000118977160909584
ENSG00000095321	CRAT	9	131857090	131873468	-	114	-1173	rs7849270	9	131874641	131874641	200	196.211	1.00137	13.1066	9.95899e-12	0.239065	0.000999001	1.98293e-10	1.85182643883845e-09	0.00197312582934495
ENSG00000169299	PGM2	4	37828256	37864558	+	3636	-70	rs2059483	4	37828186	37828186	200	185.527	1.03087	284.417	1.94799e-13	-0.18795	0.000999001	2.06651e-10	1.92696962650895e-09	6.09042521481085e-05
ENSG00000156265	MAP3K7CL	21	30449793	30548210	+	3443	0	rs8129515	21	30520167	30520167	200	175.723	0.99322	105.475	5.09056e-14	-0.280874	0.000999001	2.10114e-10	1.95631055307811e-09	9.83156981499977e-05
ENSG00000124422	USP22	17	20902911	20947073	-	1007	-28280	rs60329349	17	20975353	20975357	200	180.371	0.977994	49.4083	1.7756e-13	0.156379	0.000999001	2.21209e-10	2.05651571999624e-09	0.000260457467496256
ENSG00000168827	GFM1	3	158362068	158410364	+	3953	0	rs144411487	3	158404186	158404186	200	130.547	0.935116	50.6429	9.03582e-19	-0.25137	0.000999001	2.22755e-10	2.06777899015128e-09	1.27219429321146e-05
ENSG00000251194		11	35234098	35235554	+	3231	1858	rs11033028	11	35237412	35237412	200	169.043	0.960763	168.627	4.38439e-15	-0.243822	0.000999001	2.38358e-10	2.2059931353649e-09	3.51227634272089e-05
ENSG00000148308	GTF3C5	9	135906077	135933890	+	380	-928	rs636221	9	135905149	135905149	200	183.789	0.97576	30.3772	5.17062e-13	0.191721	0.000999001	2.38293e-10	2.2059931353649e-09	0.000498524251641985
ENSG00000104660	LEPROTL1	8	29952915	30034724	+	2561	-62174	rs111540766	8	29890741	29890741	200	181.328	1.036	153.99	2.75247e-13	0.336441	0.000999001	2.46701e-10	2.27979437909568e-09	0.000100200490567026
ENSG00000163069	SGCB	4	52886873	52904648	-	1121	111433	rs11415305	4	52775440	52775440	200	179.805	0.933498	32.7163	9.01775e-14	-0.550337	0.000999001	2.564e-10	2.36588758098004e-09	0.000323897012742602
ENSG00000258376		14	73710727	73712687	-	2999	63553	rs214267	14	73647174	73647174	200	171.445	1.07282	132.364	2.02403e-13	-0.469318	0.000999001	3.01035e-10	2.77360976887372e-09	8.7913194173117e-05
ENSG00000166394	CYB5R2	11	7686332	7698453	-	3694	381	rs12577375	11	7685951	7685951	200	175.41	0.975913	213.932	2.18503e-14	0.46541	0.000999001	3.14862e-10	2.89668895327299e-09	4.0090191777864e-05
ENSG00000160307	S100B	21	48018876	48025121	-	1361	-10166	rs8128043	21	48035287	48035287	200	187.461	0.933731	67.3614	1.70138e-13	-0.532857	0.000999001	3.16613e-10	2.90846984265784e-09	0.000199656551303828
ENSG00000100311	PDGFB	22	39619365	39640756	-	1852	-58159	rs11703434	22	39698915	39698915	200	183.164	0.945031	112.071	7.00232e-14	-0.328011	0.000999001	3.18507e-10	2.9215274512885e-09	0.000102068599370009
ENSG00000168564	CDKN2AIP	4	184365745	184369351	+	2643	54561	rs13115762	4	184423912	184423912	200	190.312	0.999543	325.207	2.63181e-13	-0.216299	0.000999001	3.24334e-10	2.97056863929057e-09	5.76026982637146e-05
ENSG00000168214	RBPJ	4	26165078	26436541	+	2142	0	rs3109839	4	26407681	26407681	200	177.812	0.993425	174.543	6.76011e-14	-0.129791	0.000999001	3.28218e-10	3.00169516205408e-09	6.1596386175311e-05
ENSG00000183172	SMDT1	22	42475696	42480288	+	2686	-7161	rs133379	22	42468535	42468535	200	176.367	1.06635	98.3707	6.56406e-13	0.191593	0.000999001	3.687e-10	3.36693983068551e-09	0.000150265527580018
ENSG00000164300	SERINC5	5	79407051	79551898	-	3322	0	rs11950944	5	79422993	79422993	200	177.227	1.0402	208.451	1.82534e-13	0.203575	0.000999001	3.77885e-10	3.44572683906098e-09	6.0308595397629e-05
ENSG00000176209	SMIM19	8	42396299	42409603	+	1955	-6556	rs2923429	8	42389743	42389743	200	161.758	1.08277	64.8409	1.60135e-13	-0.298006	0.000999001	3.91815e-10	3.56748512026113e-09	0.000134720323181625
ENSG00000105854	PON2	7	95034176	95064510	-	2567	0	rs10261470	7	95061328	95061328	200	177.793	1.01034	140.285	1.60477e-13	0.487686	0.000999001	3.93279e-10	3.57554897169729e-09	8.47988685004353e-05
ENSG00000187741	FANCA	16	89803958	89883065	-	2275	0	rs17233497	16	89815152	89815152	200	158.691	1.02649	83.5712	1.68046e-14	0.679779	0.000999001	3.94074e-10	3.57751576861924e-09	6.53695417675015e-05
ENSG00000196531	NACA	12	57106213	57125412	-	1418	0	rs4788	12	57106660	57106660	200	170.879	1.02162	69.8359	1.57189e-13	-0.147148	0.000999001	3.95664e-10	3.58668345129147e-09	0.000144025746757648
ENSG00000196352	CD55	1	207494854	207534311	+	2667	0	rs2135923	1	207526593	207526593	200	161.172	0.86882	108.561	1.65828e-16	-0.201781	0.000999001	4.12083e-10	3.73005195751347e-09	2.26713160502712e-05
ENSG00000132305	IMMT	2	86371056	86422893	-	2733	58880	rs12714167	2	86312176	86312176	200	167.285	1.10929	102.042	4.53888e-13	-0.17619	0.000999001	4.22521e-10	3.81894218545691e-09	0.000113408032186291
ENSG00000106305	AIMP2	7	6048877	6063465	+	2277	-12075	rs7793254	7	6036802	6036802	200	177.188	1.03289	148.141	2.57008e-13	-0.172376	0.000999001	4.26961e-10	3.85343929649207e-09	8.55955960152865e-05
ENSG00000164124	TMEM144	4	159122757	159176563	+	2858	-27971	rs12648410	4	159094786	159094786	200	171.113	1.07388	68.5169	6.35778e-13	0.352722	0.000999001	4.3782e-10	3.94568460514124e-09	0.000186369972601352
ENSG00000159199	ATP5G1	17	46970128	46973233	+	2705	27760	rs145067756	17	47000993	47000993	200	185.449	1.00027	148.461	4.27138e-13	-0.124679	0.000999001	4.43723e-10	3.99306233501708e-09	0.000107212406433743
ENSG00000138459	SLC35A5	3	112280557	112304424	+	4365	34000	rs3846050	3	112338424	112338424	200	167.422	1.05044	145.025	8.6034e-14	0.435491	0.000999001	4.45708e-10	4.00509551245165e-09	5.89033930640248e-05
ENSG00000139899	CBLN3	14	24895739	24900160	-	3020	-3124	rs4982912	14	24903284	24903284	200	154.707	1.04178	121.224	8.46361e-15	0.396611	0.000999001	4.48198e-10	4.02162506285229e-09	3.52446174395338e-05
ENSG00000163823	CCR1	3	46243201	46249887	-	2980	-139575	rs112088397	3	46389462	46389462	200	154.082	0.988195	66.7863	3.81798e-15	-0.233776	0.000999001	4.60441e-10	4.12549233117185e-09	5.56454276303686e-05
ENSG00000165806	CASP7	10	115438943	115490662	+	2468	0	rs10553596	10	115439640	115439642	200	174.141	1.04656	165.763	2.116e-13	0.210151	0.000999001	4.64838e-10	4.14742109377193e-09	6.92037893792463e-05
ENSG00000242349	NPPA-AS1	1	11901075	11908136	+	2262	0	rs198361	1	11905633	11905633	200	180.508	1.05769	160.549	7.38495e-13	-0.615702	0.000999001	4.64901e-10	4.14742109377193e-09	0.000100864342786777
ENSG00000108592	FTSJ3	17	61896794	61907372	-	1503	-16633	rs66739483	17	61924005	61924006	200	175.586	1.06738	55.3126	1.46624e-12	0.230517	0.000999001	4.63658e-10	4.14742109377193e-09	0.000279555472254556
ENSG00000115107	STEAP3	2	119981385	120023228	+	2337	0	rs838088	2	119997792	119997792	200	163.164	1.03173	99.3608	4.3201e-14	-0.297368	0.000999001	4.66331e-10	4.15418375142418e-09	6.84646340580741e-05
ENSG00000064547	LPAR2	19	19734478	19739739	-	2152	16745	rs34725331	19	19717733	19717733	200	178.633	1.01062	95.354	3.49824e-13	0.25404	0.000999001	4.75711e-10	4.23164547589675e-09	0.000135605952252593
ENSG00000126822	PLEKHG3	14	65170821	65213610	+	3289	0	rs229660	14	65174586	65174586	200	167.48	1.01173	101.472	5.68192e-14	0.234271	0.000999001	4.86361e-10	4.32016555124408e-09	7.56453549606295e-05
ENSG00000117151	CTBS	1	85015290	85040163	-	3460	-32058	rs12127160	1	85072221	85072221	200	164.902	1.13432	138.94	4.39308e-13	-0.248282	0.000999001	5.07755e-10	4.50372969409766e-09	7.71074840268948e-05
ENSG00000181396	OGFOD3	17	80347100	80376513	-	2094	0	rs6502108	17	80374899	80374899	200	167.832	0.964284	81.0576	2.47486e-14	-0.263465	0.000999001	5.29548e-10	4.69030187995894e-09	7.96145040551366e-05
ENSG00000113971	NPHP3	3	132276987	132441303	-	3623	-4961	rs11356109	3	132446264	132446265	200	179.961	1.00244	138.649	2.62302e-13	-0.307908	0.000999001	5.32258e-10	4.70756048138623e-09	9.15706521174009e-05
ENSG00000107890	ANKRD26	10	27280844	27389421	-	3794	-85396	rs113762082	10	27474817	27474817	200	179.16	0.986169	126.315	1.76821e-13	0.499986	0.000999001	5.43222e-10	4.79766805747238e-09	9.0960373853699e-05
ENSG00000149187	CELF1	11	47487497	47587121	-	3438	-89049	rs7107356	11	47676170	47676170	200	159.062	1.0689	55.9694	1.30907e-13	-0.132068	0.000999001	5.5938e-10	4.93332586322287e-09	0.000133388143735425
ENSG00000100994	PYGB	20	25228706	25278650	+	2082	-5276	rs6138550	20	25223430	25223430	200	176.836	1.07541	77.0016	1.91562e-12	0.180319	0.000999001	6.09081e-10	5.36400070661884e-09	0.000209363656554107
ENSG00000185043	CIB1	15	90773208	90777279	-	2096	0	rs2073703	15	90775397	90775397	200	179.336	1.04462	147.872	7.17406e-13	0.15415	0.000999001	6.39679e-10	5.62545499942412e-09	9.93737516247206e-05
ENSG00000112584	FAM120B	6	170599792	170716153	+	2483	0	rs4710720	6	170714331	170714331	200	184.57	1.05758	132.746	2.24256e-12	0.279217	0.000999001	6.41097e-10	5.62991673630837e-09	0.00014772064325097
ENSG00000260708		22	47157792	47158460	-	1505	0	rs12389	22	47158179	47158179	200	192.246	0.984953	193.764	8.75714e-13	-0.287515	0.000999001	6.49131e-10	5.69238308267519e-09	0.000101013033261266
ENSG00000066336	SPI1	11	47376412	47400127	-	2833	-931	rs11601173	11	47401058	47401058	200	173.691	1.04863	69.1787	8.22599e-13	-0.185267	0.000999001	6.56213e-10	5.74633598246934e-09	0.000185414432509967
ENSG00000111361	EIF2B1	12	124104954	124118313	-	2445	0	rs202013154	12	124108653	124108657	200	183.047	1.01915	159.893	6.76795e-13	0.446291	0.000999001	6.7503e-10	5.90275213564488e-09	9.66568392267719e-05
ENSG00000183935	HTR7P1	12	13152813	13155768	+	3064	20542	rs6488576	12	13176310	13176310	200	175.039	1.0087	226.251	1.07638e-13	0.277753	0.000999001	6.82577e-10	5.9603159111654e-09	4.30088744066692e-05
ENSG00000168310	IRF2	4	185308868	185395734	-	2641	105744	rs17487801	4	185203124	185203124	200	184.668	0.970352	295.89	1.44407e-13	-0.212966	0.000999001	6.991e-10	6.09598589380302e-09	4.30756596562221e-05
ENSG00000116641	DOCK7	1	62920400	63153969	-	2930	-1380	rs10889356	1	63155349	63155349	200	176.855	1.04224	178.389	4.24201e-13	-0.305373	0.000999001	7.0698e-10	6.15601494880825e-09	7.11796704180312e-05
ENSG00000170955	PRKCDBP	11	6340177	6341877	-	3792	-1609	rs34131947	11	6343486	6343486	200	201.074	0.981757	323.435	1.86241e-12	0.527695	0.000999001	7.82162e-10	6.80108180024136e-09	8.52084009597132e-05
ENSG00000234072		2	27579114	27590489	+	2067	83329	rs1260343	2	27673818	27673818	200	167.891	1.06298	87.4951	4.2952e-13	-0.560556	0.000999001	7.86817e-10	6.83194918567076e-09	0.00011562411778987
ENSG00000178209	PLEC	8	144989322	145050902	-	1681	0	rs13439519	8	145012206	145012206	200	178.926	1.00508	102.529	5.17107e-13	-0.153047	0.000999001	7.88461e-10	6.83662207625794e-09	0.000123630738317893
ENSG00000116171	SCP2	1	53392902	53517375	+	2801	0	rs12405280	1	53423528	53423528	200	185.781	1.05547	126.153	3.36627e-12	-0.147671	0.000999001	8.04595e-10	6.96674643527098e-09	0.000162655332663908
ENSG00000072210	ALDH3A2	17	19551450	19580911	+	1479	0	rs4646793	17	19552476	19552476	200	178.242	0.948125	53.9622	2.40274e-13	0.199442	0.000999001	8.20132e-10	7.09134479609054e-09	0.000187738220892908
ENSG00000204516	MICB	6	31462659	31478901	+	18136	1104	rs41293891	6	31480005	31480005	200	124.414	0.949709	122.941	5.08435e-19	-0.6734	0.000999001	8.27683e-10	7.14663989337301e-09	2.13119388337013e-06
ENSG00000011295	TTC19	17	15902695	15948329	+	2068	104052	rs9903464	17	16052381	16052381	200	178.574	1.00718	124.559	4.41131e-13	0.177477	0.000999001	8.33391e-10	7.18588953686794e-09	9.89397588433416e-05
ENSG00000247572	CKMT2-AS1	5	80499904	80597379	-	2891	0	rs10637898	5	80579416	80579416	200	167.188	1.02851	126.508	1.20213e-13	-0.69895	0.000999001	8.46013e-10	7.28456258246785e-09	6.20391347623261e-05
ENSG00000149591	TAGLN	11	117070038	117075498	+	4040	15753	rs35590772	11	117091251	117091252	200	176.133	1.01363	280.966	1.62529e-13	-0.356228	0.000999001	9.46048e-10	8.13458062485691e-09	3.63777681291477e-05
ENSG00000064666	CNN2	19	1026299	1039068	+	1198	-9242	rs2189526	19	1017057	1017057	200	195.293	0.955633	290.213	6.78466e-13	-0.398267	0.000999001	9.77511e-10	8.39344102403375e-09	6.66328283925877e-05
ENSG00000183011	LSMD1	17	7760004	7788556	-	2080	0	rs199816379	17	7763477	7763477	200	185.176	0.998965	176.566	7.7898e-13	-0.192549	0.000999001	9.82571e-10	8.42518728669155e-09	8.74318823689268e-05
ENSG00000180011	ZADH2	18	72907064	72921303	-	2661	0	rs1132845	18	72912469	72912469	200	186.602	0.96191	214.645	3.3209e-13	-0.235513	0.000999001	1.00878e-09	8.63793938628451e-09	6.39904483007436e-05
ENSG00000163221	S100A12	1	153346185	153348125	-	2605	3610	rs58644524	1	153342575	153342575	200	172.715	1.03215	87.1151	6.10387e-13	0.336688	0.000999001	1.02166e-09	8.73612781404252e-09	0.000127038582787842
ENSG00000149115	TNKS1BP1	11	57067113	57092426	-	4782	0	rs72921992	11	57074269	57074269	200	178.223	0.959016	127.748	1.62249e-13	-0.435343	0.000999001	1.05133e-09	8.97741656490456e-09	7.56634013753255e-05
ENSG00000171766	GATM	15	45653323	45694525	-	2483	0	rs3840832	15	45693768	45693769	200	168.262	0.996071	80.3447	1.45529e-13	-0.310478	0.000999001	1.06503e-09	9.08185829118663e-09	9.61222479622936e-05
ENSG00000132694	ARHGEF11	1	156904633	157015162	-	2654	0	rs7542311	1	156964052	156964052	200	189.453	1.01346	172.369	2.20228e-12	0.151333	0.000999001	1.0841e-09	9.23174096722852e-09	0.000114627213703367
ENSG00000101421	CHMP4B	20	32399111	32442172	+	1572	-816	rs6087526	20	32398295	32398295	200	190.82	1.02655	89.2112	7.25982e-12	-0.0816224	0.000999001	1.13274e-09	9.63267066793604e-09	0.000254732760595067
ENSG00000203797	DDO	6	110712975	110736765	-	3255	-482	rs9374176	6	110737247	110737247	200	176.992	1.02223	116.342	7.67806e-13	0.413598	0.000999001	1.15991e-09	9.85017167606285e-09	0.000106246286620926
ENSG00000176087	SLC35A4	5	139944042	139948688	+	1898	58950	rs778589	5	140007638	140007638	200	174.023	0.985798	66.7326	3.97644e-13	-0.196392	0.000999001	1.18268e-09	1.00297616103911e-08	0.000147951573496119
ENSG00000125457	MIF4GD	17	73262310	73267308	-	1970	-14198	rs9944529	17	73281506	73281506	200	176.992	1.01195	142.046	5.07239e-13	0.166427	0.000999001	1.20879e-09	1.02371457100347e-08	8.11540527478893e-05
ENSG00000243646	IL10RB	21	34638664	34669539	+	1827	0	rs962859	21	34648123	34648123	200	183.164	0.986721	154.503	6.42377e-13	-0.146491	0.000999001	1.21664e-09	1.02895314827997e-08	8.75095308103813e-05
ENSG00000189067	LITAF	16	11641854	11730237	-	3605	0	rs9646269	16	11727574	11727574	200	154.375	0.893413	130.706	3.51326e-16	-0.20047	0.000999001	1.25919e-09	1.06348427186067e-08	1.38373001581371e-05
ENSG00000142684	ZNF593	1	26496363	26498551	+	1809	-4678	rs9783057	1	26491685	26491685	200	180.273	1.00732	82.5812	1.41843e-12	-0.202837	0.000999001	1.26273e-09	1.06501913408966e-08	0.000168078907850311
ENSG00000225973		15	55609383	55611359	-	5008	-20358	rs2414409	15	55631717	55631717	200	164.316	1.03385	136.672	1.25208e-13	-0.351944	0.000999001	1.28984e-09	1.08492417942435e-08	4.99398754089109e-05
ENSG00000152439	ZNF773	19	58011284	58029772	+	2720	2710	rs12984391	19	58032482	58032482	200	176.426	1.06706	178.509	1.29295e-12	0.477925	0.000999001	1.28935e-09	1.08492417942435e-08	7.72416742087501e-05
ENSG00000111860	CEP85L	6	118781936	119031238	-	4134	47808	rs139492410	6	118734127	118734128	200	162.676	1.0325	104.709	1.27897e-13	-0.337885	0.000999001	1.30051e-09	1.09241276941813e-08	6.28608113528717e-05
ENSG00000168246	UBTD2	5	171636645	171711075	-	2198	0	rs56020406	5	171683991	171683991	200	183.457	0.96005	223.186	2.59729e-13	0.143531	0.000999001	1.3221e-09	1.10904126039346e-08	5.25910721735912e-05
ENSG00000148848	ADAM12	10	127700951	128077024	-	2816	0	rs4962318	10	127741144	127741144	200	186.66	0.982334	260.459	6.1229e-13	0.593789	0.000999001	1.35545e-09	1.13443325342631e-08	5.72603151225426e-05
ENSG00000170248	PDCD6IP	3	33839845	33911194	+	2104	0	3-33910703	3	33910703	33910703	200	176.973	1.03086	125.494	1.01238e-12	-0.17427	0.000999001	1.35604e-09	1.13443325342631e-08	0.000101216813103155
ENSG00000167543	TP53I13	17	27893071	27900175	+	1702	1362	rs35948647	17	27901537	27901537	200	180.977	0.982958	54.5896	1.5465e-12	0.254617	0.000999001	1.37753e-09	1.15085400241197e-08	0.000244582569700169
ENSG00000134283	PPHLN1	12	42632250	42853517	+	4141	0	rs1669884	12	42844398	42844398	200	165.312	1.06701	145.801	3.28223e-13	0.240216	0.000999001	1.42717e-09	1.19071654018512e-08	5.64282612071088e-05
ENSG00000121690	DEPDC7	11	33037411	33055128	+	2005	2860	rs10836011	11	33057988	33057988	200	177.578	1.05357	132.618	1.80542e-12	0.40284	0.000999001	1.43643e-09	1.1968271924052e-08	0.000107584896971824
ENSG00000205356	TECPR1	7	97843937	97881563	-	2811	0	rs62479836	7	97877968	97877968	200	171.23	1.02689	109.83	4.853e-13	0.193163	0.000999001	1.44356e-09	1.20114907791897e-08	8.86759454988839e-05
ENSG00000165502	RPL36AL	14	50085238	50087403	-	2212	9919	rs28396798	14	50075319	50075319	200	180.977	0.962777	115.11	4.42163e-13	0.0910021	0.000999001	1.45236e-09	1.20684704173437e-08	9.80269586683402e-05
ENSG00000075413	MARK3	14	103851730	103970168	+	2296	0	rs4906319	14	103867320	103867320	200	183.32	0.987727	122.041	1.09748e-12	0.15544	0.000999001	1.50223e-09	1.24661125732637e-08	0.000114365138715211
ENSG00000005075	POLR2J	7	102113566	102119354	-	2259	24408	rs13247705	7	102089158	102089158	200	175.664	0.95261	92.4947	2.05441e-13	0.260654	0.000999001	1.52193e-09	1.26126614000673e-08	9.35843912965861e-05
ENSG00000112305	SMAP1	6	71377480	71571718	+	3744	9922	rs2504752	6	71581640	71581640	200	181.387	0.975855	165.711	4.568e-13	-0.160126	0.000999001	1.5252e-09	1.2622840111367e-08	7.11669537012405e-05
ENSG00000130775	THEMIS2	1	28199056	28213196	+	1659	0	rs35119733	1	28207887	28207887	200	177.676	1.04518	61.5952	3.87238e-12	-0.0935779	0.000999001	1.52752e-09	1.26251397405983e-08	0.000245984115037956
ENSG00000133731	IMPA1	8	82570197	82598928	-	2492	-17418	rs11991098	8	82616346	82616346	200	170.391	1.01084	89.4108	4.0046e-13	0.225135	0.000999001	1.54e-09	1.27112947583528e-08	0.000100605215822114
ENSG00000106948	AKNA	9	117096437	117156685	-	168	-9349	rs10739410	9	117166034	117166034	200	186.055	1.04433	27.9675	2.83457e-11	-0.133359	0.000999001	1.60459e-09	1.3226767035301e-08	0.000788449537191704
ENSG00000163684	RPP14	3	58291975	58310422	+	2600	83923	rs9790204	3	58394345	58394345	200	169.98	1.0553	82.8764	1.2111e-12	0.349961	0.000999001	1.63808e-09	1.3484848055929e-08	0.000131375838363423
ENSG00000183828	NUDT14	14	105639276	105647660	-	1319	2018	rs3759782	14	105637258	105637258	200	167.93	1.08246	91.6599	1.41252e-12	0.304939	0.000999001	1.64424e-09	1.35175584163547e-08	0.000119018016204175
ENSG00000134779	TPGS2	18	34359988	34409158	-	1964	0	rs12373339	18	34378022	34378022	200	177.773	1.04624	127.666	1.94751e-12	-0.287039	0.000999001	1.66847e-09	1.36985409531883e-08	0.00010985839184241
ENSG00000164111	ANXA5	4	122589111	122618268	-	3955	-2297	rs7655436	4	122620565	122620565	200	160.176	1.07718	117.133	2.75487e-13	-0.125863	0.000999001	1.68435e-09	1.38105788395634e-08	5.8727756900856e-05
ENSG00000050130	JKAMP	14	59951162	59972128	+	3570	6244	rs45514195	14	59978372	59978372	200	142.48	0.869525	58.0443	4.28103e-17	0.382482	0.000999001	1.69649e-09	1.38916949763515e-08	1.57081024425576e-05
ENSG00000171792	RHNO1	12	2985425	2998626	+	2425	0	rs2907611	12	2994134	2994134	200	183.047	1.06399	247.387	2.87818e-12	-0.1924	0.000999001	1.70625e-09	1.39531336875543e-08	7.22367128742629e-05
ENSG00000131100	ATP6V1E1	22	18074903	18111584	-	1681	0	rs9605348	22	18103861	18103861	200	187.773	0.971255	215.757	9.34375e-13	-0.116963	0.000999001	1.81984e-09	1.48623749482128e-08	7.0015291008918e-05
ENSG00000176155	CCDC57	17	80059337	80170706	-	2388	0	rs8078102	17	80117478	80117478	200	181.523	1.05573	164.707	3.31946e-12	-0.287365	0.000999001	1.82747e-09	1.49049985130069e-08	0.000101777679831105
ENSG00000239697	TNFSF12	17	7452209	7464925	+	2186	0	rs62059805	17	7455391	7455391	200	175.02	0.960092	154.249	1.69712e-13	0.161013	0.000999001	1.96024e-09	1.59668173599901e-08	5.27545227180237e-05
ENSG00000254415	SIGLEC14	19	52145807	52150054	-	2976	-10689	rs7259861	19	52160743	52160743	200	163.418	0.897835	176.9	3.34748e-15	-0.608549	0.000999001	1.97319e-09	1.60511517245996e-08	1.70657655169659e-05
ENSG00000077549	CAPZB	1	19665268	19812066	-	3278	0	rs10917449	1	19756869	19756869	200	182.812	1.0389	261.011	1.85712e-12	-0.185862	0.000999001	1.99467e-09	1.62045615803002e-08	6.09319678716025e-05
ENSG00000128973	CLN6	15	68499331	68549549	-	2053	0	rs36078623	15	68536760	68536761	200	183.398	0.96228	109.963	9.45829e-13	0.251411	0.000999001	2.01233e-09	1.63265760950557e-08	0.000114317856242385
ENSG00000235750	KIAA0040	1	175126124	175162135	-	2841	-670	rs3753555	1	175162805	175162805	200	181.934	1.01794	102.762	2.99088e-12	-0.161918	0.000999001	2.03458e-09	1.64854618823489e-08	0.000148436586801415
ENSG00000167703	SLC43A2	17	1472562	1532180	-	2389	0	rs4790667	17	1493816	1493816	200	180.566	1.02636	212.27	1.3478e-12	0.182846	0.000999001	2.05626e-09	1.6639319280698e-08	6.52960857293605e-05
ENSG00000153406	NMRAL1	16	4511682	4545764	-	1632	0	rs11643057	16	4544505	4544505	200	177.461	1.04466	155.362	1.83968e-12	-0.265098	0.000999001	2.08891e-09	1.68814279768436e-08	8.63778492532497e-05
ENSG00000131401	NAPSB	19	50837054	50848024	-	1858	-24695	rs1274513	19	50872719	50872719	200	175.293	1.07573	205.408	1.89837e-12	-0.518729	0.000999001	2.12761e-09	1.71717334973156e-08	6.46812591473811e-05
ENSG00000127954	STEAP4	7	87905745	87936206	-	3215	0	rs77502039	7	87928706	87928706	200	162.988	1.06955	97.914	6.47826e-13	0.451657	0.000999001	2.25383e-09	1.81667264950715e-08	8.18582306212345e-05
ENSG00000115561	CHMP3	2	86730555	86948245	-	2285	0	rs12714190	2	86780161	86780161	200	168.535	1.02768	73.4308	8.85591e-13	0.127056	0.000999001	2.29422e-09	1.84682067511504e-08	0.000125408147127359
ENSG00000204577	LILRB3	19	54720148	54746602	-	2318	9475	rs3786631	19	54710673	54710673	200	184.59	1.02037	302.742	1.6058e-12	-0.177659	0.000999001	2.3156e-09	1.86160736094176e-08	5.21903067544072e-05
ENSG00000153113	CAST	5	95860972	96115299	+	2819	0	rs27852	5	96046039	96046039	200	175.059	1.06297	123.841	2.7748e-12	-0.232849	0.000999001	2.32852e-09	1.86956312607261e-08	0.000107798692853045
ENSG00000100284	TOM1	22	35695269	35743985	+	3178	0	rs3788509	22	35707236	35707236	200	179.863	1.01364	148.117	1.58717e-12	0.100393	0.000999001	2.34024e-09	1.87653602620314e-08	8.90331218386109e-05
ENSG00000126005	MMP24-AS1	20	33804266	33865934	-	2853	-1990	rs2250205	20	33867924	33867924	200	177.5	1.00743	56.7391	2.95506e-12	-0.177552	0.000999001	2.38535e-09	1.91023016006038e-08	0.000227494551462426
ENSG00000138821	SLC39A8	4	103172199	103352415	-	2814	0	rs62329487	4	103275132	103275132	200	169.375	0.963884	82.1895	2.00086e-13	0.121659	0.000999001	2.40163e-09	1.92077941365624e-08	8.42833337821869e-05
ENSG00000108405	P2RX1	17	3799887	3819794	-	1797	0	rs2325788	17	3818830	3818830	200	177.773	1.07396	170.677	3.69144e-12	0.262736	0.000999001	2.42923e-09	1.94034323851549e-08	8.89011596689748e-05
ENSG00000178573	MAF	16	79619741	79634611	-	3236	110407	rs4888984	16	79509334	79509334	200	173.32	1.06101	275.416	8.78347e-13	0.319169	0.000999001	2.46293e-09	1.9647226535562e-08	3.95105399866313e-05
ENSG00000223745		1	93727744	93811582	-	2190	0	rs12085959	1	93741025	93741025	200	176.191	1.05861	73.6414	5.85378e-12	-0.372817	0.000999001	2.52514e-09	2.01175285645118e-08	0.000200206755853527
ENSG00000163597	SNHG16	17	74553849	74561430	+	2334	0	rs3744050	17	74557976	74557976	200	174.141	1.0558	181.887	1.49907e-12	0.197173	0.000999001	2.56549e-09	2.0412687820802e-08	6.47269825732044e-05
ENSG00000177410	ZFAS1	20	47894716	47905797	+	2793	9593	rs237706	20	47915390	47915390	200	169.902	1.04444	107.535	1.20129e-12	0.200812	0.000999001	2.66877e-09	2.12071562632079e-08	9.21739011733314e-05
ENSG00000110628	SLC22A18	11	2920952	2946476	+	1558	0	rs367035	11	2923826	2923826	200	184.766	0.936535	206.018	4.36347e-13	-0.362271	0.000999001	2.70851e-09	2.14953178863125e-08	5.4449053680794e-05
ENSG00000149273	RPS3	11	75110531	75133324	+	2686	4618	rs75851632	11	75137942	75137942	200	164.609	1.07006	112.194	8.91297e-13	-0.197072	0.000999001	2.72015e-09	2.15600188971554e-08	7.55350044028269e-05
ENSG00000113648	H2AFY	5	134669591	134735604	-	1946	-61528	rs251560	5	134797132	134797132	200	179.023	1.02496	128.671	2.51241e-12	-0.108322	0.000999001	2.75e-09	2.17687026111356e-08	0.000105239108655009
ENSG00000196968	FUT11	10	75532050	75540009	+	1972	-100972	rs3878005	10	75431078	75431078	200	159.18	1.07647	27.1139	2.54464e-12	-0.194406	0.000999001	2.77304e-09	2.19230143186886e-08	0.000340295805985269
ENSG00000022277	RTFDC1	20	55043648	55093943	+	2558	0	rs6064401	20	55057904	55057904	200	178.945	1.05053	206.831	2.54436e-12	0.131312	0.000999001	2.79942e-09	2.2103303417217e-08	6.89151126862519e-05
ENSG00000145354	CISD2	4	103790136	103810399	+	2379	18570	rs4525977	4	103828969	103828969	200	171.328	1.06392	69.2272	3.97452e-12	-0.223586	0.000999001	2.8115e-09	2.21703684937538e-08	0.000178363684961491
ENSG00000031691	CENPQ	6	49431092	49460820	+	3017	-5571	rs2229384	6	49425521	49425521	200	173.945	1.0063	61.1454	1.95604e-12	-0.333492	0.000999001	2.8627e-09	2.25453544586382e-08	0.000179178688907156
ENSG00000129083	COPB1	11	14464987	14521573	-	2625	0	rs2597208	11	14472329	14472329	200	173.086	1.01141	105.876	1.03394e-12	0.150759	0.000999001	2.87444e-09	2.26090121978739e-08	9.41726395879972e-05
ENSG00000136960	ENPP2	8	120569327	120685693	-	3134	0	rs11424718	8	120615466	120615466	200	176.543	0.987817	126.887	8.2878e-13	-0.248563	0.000999001	2.90394e-09	2.2812022589587e-08	8.08459462743327e-05
ENSG00000149084	HSD17B12	11	43577987	43878167	+	3878	0	rs1061810	11	43877934	43877934	200	173.848	1.00466	221.871	4.6095e-13	-0.299477	0.000999001	3.08548e-09	2.42073586488074e-08	4.06381205120265e-05
ENSG00000083099	LYRM2	6	90277864	90348472	-	2488	-33678	rs715203	6	90382150	90382150	200	167.383	1.07563	131.706	1.57266e-12	0.288383	0.000999001	3.28777e-09	2.57617470430962e-08	7.3412109437454e-05
ENSG00000072864	NDE1	16	15737125	15820210	+	965	1036	rs12596141	16	15821246	15821246	200	179.277	0.961527	89.6342	1.18482e-12	-0.215036	0.000999001	3.42028e-09	2.67661221764245e-08	0.000119148367826227
ENSG00000129625	REEP5	5	112212085	112258236	-	3924	0	rs461866	5	112231450	112231450	200	160.254	1.07477	116.037	6.16903e-13	0.154407	0.000999001	3.46569e-09	2.70872001093271e-08	5.90344980651025e-05
ENSG00000254827	SLC22A18AS	11	2909011	2924970	-	1559	0	rs367035	11	2923826	2923826	200	181.758	1.04638	211.234	4.33861e-12	-0.318129	0.000999001	3.56154e-09	2.78011993026976e-08	7.54054070009058e-05
ENSG00000112977	DAP	5	10679343	10761384	-	2587	0	rs5745297	5	10680997	10680997	200	178.281	1.04619	199.909	2.95902e-12	0.298005	0.000999001	3.68902e-09	2.87237669056107e-08	6.81413924064067e-05
ENSG00000253958	CLDN23	8	8559449	8561616	+	2366	-25257	rs1112331	8	8534192	8534192	200	170.508	0.962978	96.1499	3.28956e-13	0.319523	0.000999001	3.68678e-09	2.87237669056107e-08	7.38179639706571e-05
ENSG00000144815	NXPE3	3	101498047	101547073	+	2752	-159152	rs4683852	3	101338895	101338895	200	164.043	0.966522	77.0711	1.72983e-13	-0.54071	0.000999001	3.87746e-09	3.01530386288641e-08	7.07430578466006e-05
ENSG00000204580	DDR1	6	30844199	30867933	+	19323	-53392	rs12203797	6	30790807	30790807	200	150.469	1.09852	228.665	9.24918e-14	0.435412	0.000999001	4.05292e-09	3.14779071520471e-08	1.55265628738466e-05
ENSG00000172548	NIPAL4	5	156887028	156901725	+	3071	0	rs4704864	5	156890897	156890897	200	161.465	1.01204	91.3276	2.97049e-13	-0.283339	0.000999001	4.06124e-09	3.15029497177607e-08	6.32688666871717e-05
ENSG00000126267	COX6B1	19	36139126	36149763	+	1928	98903	rs231238	19	36248666	36248666	200	177.402	1.05956	147.361	5.36104e-12	-0.126835	0.000999001	4.07283e-09	3.15532630524085e-08	9.72116114206223e-05
ENSG00000166503		15	83784321	83876770	-	2398	2722	rs79470022	15	83781599	83781599	200	154.551	1.05107	79.6833	2.95302e-13	0.805902	0.000999001	4.40599e-09	3.40916180588347e-08	6.23776587316272e-05
ENSG00000143149	ALDH9A1	1	165631454	165668100	-	3207	0	rs113314838	1	165662099	165662099	200	171.133	1.03038	169.187	1.11791e-12	-0.210708	0.000999001	4.4489e-09	3.43806072715718e-08	5.43251918418974e-05
ENSG00000173272	MZT2A	2	132222474	132250316	-	1054	20892	rs1806886	2	132201582	132201582	200	170.996	1.0578	37.8894	1.13204e-11	0.374649	0.000999001	4.50449e-09	3.47667422170448e-08	0.000344313590907475
ENSG00000125430	HS3ST3B1	17	14204401	14252721	+	3693	1227	rs2199999	17	14253948	14253948	200	147.285	0.946779	149.747	2.15236e-15	0.254212	0.000999001	4.58315e-09	3.53297520470226e-08	1.00109240945834e-05
ENSG00000112357	PEX7	6	137143718	137235075	+	1792	0	rs7757102	6	137222671	137222671	200	177.871	1.05371	123.861	7.06113e-12	0.308984	0.000999001	4.6132e-09	3.55171103406427e-08	0.000117719891300716
ENSG00000196230	TUBB	6	30687979	30693203	+	21448	0	rs8233	6	30692965	30692965	200	137.715	0.983538	177.057	5.71165e-16	-0.244584	0.000999001	4.65988e-09	3.58318779929058e-08	4.85263659744106e-06
ENSG00000130338	TULP4	6	158733693	158932860	+	3486	-38114	rs9364893	6	158695579	158695579	200	181.289	1.0247	213.043	3.46658e-12	-0.200588	0.000999001	4.67084e-09	3.58715379388718e-08	6.67917637564575e-05
ENSG00000181381	DDX60L	4	169277887	169458937	-	2816	0	rs55748914	4	169347649	169347649	200	165.098	1.02361	132.667	5.52319e-13	-0.185522	0.000999001	4.83924e-09	3.71187212213287e-08	5.14447285102637e-05
ENSG00000166340	TPP1	11	6634001	6640692	-	3157	-11926	rs2659871	11	6652618	6652618	200	179.863	1.02338	217.447	3.16877e-12	0.158027	0.000999001	5.39601e-09	4.13380605965138e-08	6.07345388169422e-05
ENSG00000261783		16	75413717	75415158	-	2345	-82182	rs12448829	16	75497340	75497340	200	169.805	1.05663	94.8758	4.00677e-12	-0.462798	0.000999001	5.53321e-09	4.23247620184721e-08	0.000111935866703217
ENSG00000149201	CCDC81	11	86085779	86134151	+	4572	30150	rs4944583	11	86164301	86164301	200	167.832	1.06828	152.971	2.16248e-12	-0.431549	0.000999001	5.5385e-09	4.23247620184721e-08	6.09863287936996e-05
ENSG00000185070	FLRT2	14	85996489	86095034	+	3196	0	rs10140525	14	86074042	86074042	200	168.926	1.10441	163.876	4.9365e-12	0.340043	0.000999001	5.74434e-09	4.3843579605752e-08	6.8920546533402e-05
ENSG00000104835	SARS2	19	39405907	39440495	-	2671	0	rs12972986	19	39430645	39430645	200	187.539	0.99511	171.052	6.90386e-12	-0.341708	0.000999001	5.8237e-09	4.43944854803915e-08	9.85784869235173e-05
ENSG00000136868	SLC31A1	9	115983809	116028674	+	136	0	rs10981699	9	115995901	115995901	200	194.395	0.997342	21.9512	1.41431e-10	0.217471	0.000999001	5.90647e-09	4.49699971070107e-08	0.00108877021608644
ENSG00000270000		14	74938634	74939063	-	2035	-17436	rs4899515	14	74956499	74956499	200	179.863	1.02657	138.143	6.27354e-12	0.379398	0.000999001	5.9954e-09	4.55909355673848e-08	0.000101686738915197
ENSG00000136051	KIAA1033	12	105501103	105562912	+	3524	84650	rs73181822	12	105647562	105647562	200	166.758	0.961016	182.358	1.583e-13	-0.228333	0.000999001	6.43486e-09	4.88726157817431e-08	2.83103383168504e-05
ENSG00000241015	TPM3P9	19	53935238	53947923	+	1723	0	rs2927698	19	53940838	53940838	200	180.84	0.998654	230.784	2.49335e-12	-0.53896	0.000999001	6.53501e-09	4.95723530640814e-08	5.34666862248567e-05
ENSG00000052749	RRP12	10	99116116	99161127	-	2286	2152	rs11189159	10	99113964	99113964	200	184.023	0.976716	159.259	3.61709e-12	0.238635	0.000999001	6.56853e-09	4.97655622917886e-08	8.40813375415639e-05
ENSG00000133794	ARNTL	11	13298200	13408813	+	3669	0	rs34862781	11	13305263	13305263	200	172.988	1.0366	195.625	2.22329e-12	-0.254001	0.000999001	6.63893e-09	5.02373727816714e-08	5.18333489232248e-05
ENSG00000111364	DDX55	12	124086625	124105488	+	2425	351	rs9919	12	124105839	124105839	200	172.285	1.01408	121.888	2.20019e-12	-0.219561	0.000999001	6.77105e-09	5.11744994663775e-08	7.80550186167961e-05
ENSG00000182636	NDN	15	23930566	23932450	-	2177	-7951	rs28706770	15	23940401	23940401	200	181.289	1.01723	93.0584	1.14477e-11	-0.491304	0.000999001	6.99511e-09	5.28033568833935e-08	0.000160560985633773
ENSG00000117280	RAB7L1	1	205737115	205744588	-	2011	-11555	rs1775145	1	205756143	205756143	200	181.836	0.995381	159.444	4.70481e-12	0.175906	0.000999001	7.56304e-09	5.70208164406084e-08	8.28160997189409e-05
ENSG00000199377	RNU5F-1	1	45187459	45187574	-	1744	-129330	rs263985	1	45316904	45316904	200	180.918	1.00057	81.1251	9.82012e-12	-0.409568	0.000999001	7.59327e-09	5.71790021427531e-08	0.000170906556570927
ENSG00000167515	TRAPPC2L	16	88922629	88929094	+	2573	0	rs3826061	16	88927221	88927221	200	178.066	0.96963	171.703	1.48857e-12	-0.151229	0.000999001	7.70357e-09	5.7939014260626e-08	5.68198626962335e-05
ENSG00000245937		5	127276119	127418864	-	4615	0	rs3749748	5	127350549	127350549	200	160.332	0.995585	93.7715	3.6e-13	-0.394811	0.000999001	7.81928e-09	5.87378189437531e-08	5.31665956293725e-05
ENSG00000270696		2	75887589	75889334	+	4021	-4313	rs10165899	2	75883276	75883276	200	172.422	1.10018	175.188	1.00317e-11	0.269455	0.000999001	8.16414e-09	6.12539526079273e-08	7.44318920653519e-05
ENSG00000067560	RHOA	3	49396579	49450431	-	1758	341887	rs3087866	3	49054692	49054692	200	170	1.00556	43.6897	5.43696e-12	0.120091	0.000999001	8.235e-09	6.16784373501305e-08	0.000222095307823134
ENSG00000137267	TUBB2A	6	3153904	3157760	-	2818	9841	rs9392463	6	3144063	3144063	200	183.867	0.99297	237.236	4.17999e-12	0.282121	0.000999001	8.24067e-09	6.16784373501305e-08	5.83416856565488e-05
ENSG00000187049	TMEM216	11	61159160	61166335	+	1795	-107555	rs11230659	11	61051605	61051605	200	176.523	0.999171	113.894	4.02865e-12	0.396527	0.000999001	8.3931e-09	6.27433603379543e-08	9.61127256505767e-05
ENSG00000149313	AASDHPPT	11	105946229	105969437	+	2674	19558	rs11821763	11	105988995	105988995	200	165.215	0.995808	94.3087	8.84497e-13	0.324369	0.000999001	8.51189e-09	6.35545359752541e-08	6.82601227607327e-05
ENSG00000167720	SRR	17	2206678	2228554	+	2219	0	rs77530532	17	2208874	2208874	200	180.117	1.02999	177.763	7.8532e-12	-0.42111	0.000999001	8.6981e-09	6.4866542846399e-08	7.89855497593805e-05
ENSG00000125388	GRK4	4	2965336	3042474	+	2219	-14619	rs2995797	4	2950717	2950717	200	185.957	1.02078	164.575	1.61027e-11	-0.43351	0.000999001	9.22394e-09	6.87051454466024e-08	0.000107062855905449
ENSG00000107957	SH3PXD2A	10	105348286	105615301	-	2677	0	rs67764572	10	105596007	105596007	200	162.109	1.10015	106.166	4.74863e-12	0.358916	0.000999001	9.29461e-09	6.91482246417837e-08	8.0817059346705e-05
ENSG00000117115	PADI2	1	17393257	17445948	-	2145	-15130	rs910222	1	17461078	17461078	200	168.574	1.05713	139.872	3.89999e-12	0.275926	0.000999001	9.4699e-09	7.03676346964456e-08	6.70758841887498e-05
ENSG00000129353	SLC44A2	19	10713134	10755235	+	2849	-28965	rs73496553	19	10684169	10684169	200	172.109	0.974878	138.655	1.1449e-12	-0.458243	0.000999001	9.52356e-09	7.06814104498955e-08	5.54555256842004e-05
ENSG00000108064	TFAM	10	60144783	60158981	+	3450	0	rs1049432	10	60155120	60155120	200	184.629	0.974343	109.943	8.53361e-12	0.239735	0.000999001	9.66097e-09	7.16152593929125e-08	0.000127446072266446
ENSG00000171714	ANO5	11	22214723	22304903	+	3826	-19275	rs4420265	11	22195448	22195448	200	174.082	1.05096	150.965	7.11795e-12	-0.407977	0.000999001	9.73311e-09	7.20636147165238e-08	7.82195332011959e-05
ENSG00000188321	ZNF559	19	9434449	9461838	+	2581	-52392	rs116291616	19	9382057	9382057	200	160.469	0.832851	102.267	4.47499e-15	-0.948631	0.000999001	9.79479e-09	7.24335445743791e-08	1.84033785275428e-05
ENSG00000146842	TMEM209	7	129804556	129847610	-	1752	0	rs57752445	7	129838280	129838280	200	186.348	0.972888	133.691	8.50253e-12	-0.568504	0.000999001	9.8105e-09	7.24630434629616e-08	0.000110387454844152
ENSG00000198363	ASPH	8	62413117	62627155	-	3641	-20111	rs33953776	8	62647266	62647267	200	176.621	1.02507	156.607	5.92676e-12	0.141729	0.000999001	9.96103e-09	7.34871011155731e-08	7.57176569674556e-05
ENSG00000124496	TRERF1	6	42192670	42419789	-	2538	0	rs4714598	6	42282393	42282393	200	187.207	0.94781	219.721	3.36454e-12	-0.213351	0.000999001	1.01672e-08	7.49187102567035e-08	6.00498014478035e-05
ENSG00000254505	CHMP4A	14	24678790	24683075	-	2731	3221	rs1242017	14	24675569	24675569	200	175.02	0.993319	184.125	2.07391e-12	-0.489197	0.000999001	1.01917e-08	7.50098387358839e-08	5.05953532508041e-05
ENSG00000163660	CCNL1	3	156864298	156878549	-	3810	2257	rs6809307	3	156862041	156862041	200	176.777	1.02401	144.168	6.84703e-12	0.116492	0.000999001	1.04322e-08	7.66885974600336e-08	8.33264446531423e-05
ENSG00000184497	TMEM255B	13	114462217	114514926	+	2253	0	rs7400345	13	114471639	114471639	200	173.34	0.970646	115.13	1.7295e-12	0.343027	0.000999001	1.04684e-08	7.68633137074737e-08	7.14570231005185e-05
ENSG00000198805	PNP	14	20937114	20945253	+	1745	0	rs1713422	14	20940834	20940834	200	181.309	0.927371	207.131	1.0287e-12	-0.154914	0.000999001	1.04886e-08	7.69202761979032e-08	4.38537153075735e-05
ENSG00000134697	GNL2	1	38032418	38061536	-	2243	-9659	rs6687545	1	38071195	38071195	200	176.992	1.09161	176.774	2.06679e-11	0.140657	0.000999001	1.06476e-08	7.79938156041953e-08	8.8385198614982e-05
ENSG00000151348	EXT2	11	44117100	44266979	+	3004	0	rs10838235	11	44131354	44131354	200	168.633	1.01145	208.957	1.08598e-12	-0.232539	0.000999001	1.07037e-08	7.83119621862988e-08	3.41948864310826e-05
ENSG00000154642	C21orf91	21	19161285	19191703	-	2270	4430	rs243596	21	19156855	19156855	200	185.234	0.968927	168.324	6.08695e-12	-0.245771	0.000999001	1.11557e-08	8.15224738347621e-08	8.06625132746541e-05
ENSG00000271122		7	35734825	35739023	+	2795	13224	rs10235193	7	35752247	35752247	200	171.602	1.04466	136.1	5.83478e-12	0.315456	0.000999001	1.11797e-08	8.16014030002435e-08	7.61523466112912e-05
ENSG00000134287	ARF3	12	49329507	49351334	-	2656	0	rs7981004	12	49344508	49344508	200	173.906	1.00855	88.5634	6.33286e-12	-0.199186	0.000999001	1.12264e-08	8.18456394931571e-08	0.000118411876194435
ENSG00000117676	RPS6KA1	1	26856253	26901521	+	1748	0	rs1002488	1	26865922	26865922	200	168.125	1.06126	64.2509	1.208e-11	0.14656	0.000999001	1.12414e-08	8.18584652100361e-08	0.000166944890816811
ENSG00000138095	LRPPRC	2	44113648	44223144	-	2701	0	rs147359477	2	44123353	44123353	200	176.191	1.0046	146.659	4.60076e-12	0.156027	0.000999001	1.14391e-08	8.32000940648089e-08	7.29533640660973e-05
ENSG00000165934	CPSF2	14	92588282	92630755	+	3092	-478	rs7143338	14	92587804	92587804	200	176.035	0.928686	189.141	6.09356e-13	-0.187723	0.000999001	1.15528e-08	8.39283299381472e-08	3.75669468779538e-05
ENSG00000197345	MRPL21	11	68658745	68671303	-	2405	0	rs111612765	11	68671280	68671280	200	182.129	0.981783	155.59	6.06039e-12	-0.232198	0.000999001	1.16099e-08	8.42441534816743e-08	8.10628465486296e-05
ENSG00000110108	TMEM109	11	60681347	60690915	+	2042	-39022	rs2074418	11	60642325	60642325	200	180.371	0.97765	124.264	5.64904e-12	0.136212	0.000999001	1.16687e-08	8.45715576612313e-08	9.40483359845867e-05
ENSG00000213020	ZNF611	19	53206067	53238326	-	2790	0	rs4802987	19	53233273	53233273	200	186.738	0.963896	259.968	4.45193e-12	-0.428248	0.000999001	1.18302e-08	8.56416651042069e-08	5.29612651254396e-05
ENSG00000130414	NDUFA10	2	240831868	240964819	-	3254	0	rs6735806	2	240954972	240954972	200	169.336	1.12441	237.248	1.08577e-11	-0.236313	0.000999001	1.22772e-08	8.87537267195715e-08	4.93116143414074e-05
ENSG00000136238	RAC1	7	6414155	6443608	+	2770	41588	rs12702510	7	6485196	6485196	200	169.57	1.06357	132.656	7.26843e-12	0.114751	0.000999001	1.22888e-08	8.87537267195715e-08	7.70655519046759e-05
ENSG00000186395	KRT10	17	38974370	38978847	-	2810	341	rs8067028	17	38974029	38974029	200	176.25	0.985418	109.075	4.76756e-12	0.195379	0.000999001	1.25062e-08	9.02184651121224e-08	9.35208589095682e-05
ENSG00000173369	C1QB	1	22979256	22988031	+	2016	3481	rs292007	1	22991512	22991512	200	167.832	1.05284	123.327	5.22833e-12	0.414074	0.000999001	1.27911e-08	9.21661598593008e-08	7.3599006370717e-05
ENSG00000166548	TK2	16	66541907	66586447	-	2045	17333	rs8049640	16	66524574	66524574	200	171.621	0.889091	91.2263	2.93193e-13	0.300035	0.000999001	1.28587e-08	9.25453893125608e-08	5.56431518453637e-05
ENSG00000144455	SUMF1	3	3742499	4508965	-	3389	0	rs7641926	3	4430848	4430848	200	189.395	1.04283	476.597	1.71916e-11	-0.149395	0.000999001	1.30547e-08	9.38467703274837e-08	4.41363542983408e-05
ENSG00000243753	HLA-L	6	30227362	30260791	+	17300	7016	rs261952	6	30267807	30267807	200	139.512	1.00116	153.182	7.86165e-15	-0.45025	0.000999001	1.3224e-08	9.49534121087369e-08	7.59056765708976e-06
ENSG00000136754	ABI1	10	27035523	27150016	-	4018	0	rs7078396	10	27039126	27039126	200	180.957	1.03914	134.864	2.24154e-11	-0.117129	0.000999001	1.33377e-08	9.56587200091626e-08	0.00011553346363069
ENSG00000142657	PGD	1	10458650	10480201	+	2623	0	rs58014725	1	10474457	10474457	200	183.984	1.01417	133.091	2.12876e-11	0.123179	0.000999001	1.37742e-08	9.86748500994092e-08	0.000120263586944391
ENSG00000110665	C11orf21	11	2316876	2324279	-	2151	0	rs2651823	11	2321650	2321650	200	180.469	0.985027	242.143	3.92131e-12	-0.229934	0.000999001	1.39631e-08	9.99123082013788e-08	4.68345876560861e-05
ENSG00000174007	CEP19	3	196433149	196439164	-	1946	0	rs71323742	3	196439124	196439124	200	184.766	1.00142	191.468	1.26224e-11	0.381887	0.000999001	1.40927e-08	1.00723077296853e-07	7.95258827205325e-05
ENSG00000161980	POLR3K	16	96408	103628	-	1200	0	rs216594	16	103009	103009	200	171.309	1.05986	89.2185	1.61913e-11	0.239159	0.000999001	1.4305e-08	1.02122363281815e-07	0.000130634774595739
ENSG00000204856	FAM216A	12	110906170	110928190	+	2036	-11613	rs11065647	12	110894557	110894557	200	146.504	0.874854	41.6228	6.11208e-15	0.290324	0.000999001	1.44331e-08	1.02918016967158e-07	3.34059169033729e-05
ENSG00000182108	DEXI	16	11022749	11036317	-	3572	-173447	rs9939397	16	11209764	11209764	200	169.785	1.0567	207.36	4.67027e-12	0.287577	0.000999001	1.45247e-08	1.03451866875268e-07	4.48846984852924e-05
ENSG00000182134	TDRKH	1	151742584	151763892	-	2863	0	rs3923394	1	151748425	151748425	200	167.383	1.02393	80.8838	5.3974e-12	-0.294788	0.000999001	1.50532e-08	1.07092718178882e-07	0.00010418886151875
ENSG00000197375	SLC22A5	5	131705445	131731306	+	1958	66272	rs2522051	5	131797578	131797578	200	151.797	0.921352	53.3682	5.72967e-14	0.259421	0.000999001	1.53736e-08	1.09246419213063e-07	4.46690909416958e-05
ENSG00000176485	PLA2G16	11	63340668	63384355	-	1815	-164735	rs61928244	11	63549090	63549090	200	177.324	1.00603	85.0646	1.45038e-11	0.514146	0.000999001	1.56257e-08	1.10910385137765e-07	0.000142596412965768
ENSG00000038945	MSR1	8	15965388	16424999	-	4738	0	rs7823625	8	16402524	16402524	200	173.867	1.04232	281.822	4.85562e-12	-0.26864	0.000999001	1.58137e-08	1.121160780101e-07	3.65769785155567e-05
ENSG00000121064	SCPEP1	17	55055467	55084129	+	1965	39619	rs3213728	17	55123748	55123748	200	175.684	1.04767	173.075	1.23406e-11	-0.220197	0.000999001	1.61714e-08	1.14520770748252e-07	7.12808077343308e-05
ENSG00000167208	SNX20	16	50700212	50715264	-	1727	-11235	16-50726499	16	50726499	50726499	200	178.301	1.01929	171.457	1.08188e-11	0.147536	0.000999001	1.70719e-08	1.20759501609154e-07	7.21818590467826e-05
ENSG00000171621	SPSB1	1	9352940	9429591	+	2040	-17947	rs57533288	1	9334993	9334993	200	166.348	0.930381	97.5435	5.23146e-13	-0.22621	0.000999001	1.77073e-08	1.25110908754182e-07	4.95459021385702e-05
ENSG00000224877	C17orf89	17	79213040	79215081	+	2465	703	rs6565546	17	79215784	79215784	200	177.559	0.959795	137.104	3.85145e-12	-0.188302	0.000999001	1.80537e-08	1.27412782965647e-07	6.80257550706997e-05
ENSG00000090487	SPG21	15	65255363	65282648	-	2521	0	rs4368115	15	65265590	65265590	200	169.824	1.06225	66.4556	2.55592e-11	0.132546	0.000999001	1.82298e-08	1.28508897309437e-07	0.000173833686934799
ENSG00000158869	FCER1G	1	161185025	161190489	+	2821	21452	rs12565545	1	161211941	161211941	200	184.414	0.959495	166.949	7.88435e-12	-0.276427	0.000999001	1.83709e-08	1.29356067310809e-07	7.50743404394072e-05
ENSG00000168874	ATOH8	2	85978468	86015189	+	3176	-23924	rs2366812	2	85954544	85954544	200	172.168	1.07329	118.721	2.21574e-11	0.41789	0.000999001	1.84606e-08	1.29839795727154e-07	0.000103327527255614
ENSG00000204604	ZNF468	19	53341262	53360902	-	2687	0	rs10420793	19	53344701	53344701	200	184.941	1.03199	260.895	2.22884e-11	-0.309458	0.000999001	1.8578e-08	1.30517027067214e-07	6.5362388252943e-05
ENSG00000097046	CDC7	1	91966409	91991321	+	2826	30384	rs17501937	1	92021705	92021705	200	167.539	1.07648	115.634	1.30753e-11	-0.455411	0.000999001	1.87063e-08	1.31269210431249e-07	8.66005889104127e-05
ENSG00000105771	SMG9	19	44235302	44259142	-	2240	0	rs7256472	19	44246970	44246970	200	171.66	1.06867	120.925	1.92504e-11	0.158024	0.000999001	1.90497e-08	1.33527415162475e-07	9.69166868732829e-05
ENSG00000198554	WDHD1	14	55405669	55493823	-	3540	-7255	rs11849961	14	55501078	55501078	200	173.047	1.06534	147.663	1.76455e-11	-0.34191	0.000999001	1.93991e-08	1.35822513959145e-07	8.11018750244141e-05
ENSG00000261455	LINC01003	7	152160872	152162634	+	2982	-15452	rs55641834	7	152145420	152145420	200	176.172	1.03183	205.463	9.876e-12	-0.334449	0.000999001	1.96079e-08	1.37129124972628e-07	5.61982468272326e-05
ENSG00000128272	ATF4	22	39915701	39918691	+	1963	4997	rs5750844	22	39923688	39923688	200	171.172	1.09355	88.0673	4.28503e-11	0.0995306	0.000999001	1.98582e-08	1.38722688197352e-07	0.000151329703788505
ENSG00000010270	STARD3NL	7	38217825	38270272	+	3967	-8810	rs12670582	7	38209015	38209015	200	177.969	0.980357	211.784	4.39017e-12	0.162658	0.000999001	1.99634e-08	1.39300178587843e-07	4.70634978242401e-05
ENSG00000272462		6	25992891	26002003	+	4828	-41631	rs6907991	6	25951260	25951260	200	166.25	1.1169	145.878	1.86974e-11	-0.52982	0.000999001	2.01798e-08	1.40651421021897e-07	7.27034991543363e-05
ENSG00000025039	RRAGD	6	90074356	90121989	-	2402	0	rs143867215	6	90099215	90099215	200	172.617	1.08446	147.518	2.47055e-11	0.201525	0.000999001	2.02281e-08	1.40829297403018e-07	8.60097407053839e-05
ENSG00000146223	RPL7L1	6	42847357	42857663	+	2484	16160	rs7741552	6	42873823	42873823	200	174.98	1.0603	159.362	2.03718e-11	-0.201305	0.000999001	2.06533e-08	1.43627823353603e-07	7.97956955918e-05
ENSG00000154099	DNAAF1	16	84178866	84212373	+	3262	0	rs4575519	16	84204198	84204198	200	164.961	1.02875	295.456	1.33662e-12	0.272663	0.000999001	2.16098e-08	1.50110692079615e-07	1.99911994998025e-05
ENSG00000134955	SLC37A2	11	124932964	124959131	+	3883	5411	rs3831396	11	124964542	124964543	200	171.836	0.976465	167.644	2.44144e-12	0.182496	0.000999001	2.17583e-08	1.50972602934657e-07	4.42698823044374e-05
ENSG00000268895	A1BG-AS1	19	58859118	58866549	+	1759	0	rs893180	19	58865091	58865091	200	174.18	0.947124	61.9662	5.59154e-12	1.00271	0.000999001	2.18688e-08	1.51569209237805e-07	0.000134135689800363
ENSG00000174652	ZNF266	19	9523273	9546254	-	2631	141164	rs2335501	19	9382109	9382109	200	169.258	1.07411	139.333	1.5401e-11	0.294824	0.000999001	2.223e-08	1.53701935578169e-07	7.49026781928785e-05
ENSG00000135643	KCNMB4	12	70760057	70828072	+	4388	0	rs149815530	12	70797344	70797344	200	166.133	1.04511	168.453	4.51826e-12	-0.374734	0.000999001	2.22231e-08	1.53701935578169e-07	4.50309107106195e-05
ENSG00000182578	CSF1R	5	149432855	149492935	-	2520	0	rs3828609	5	149432863	149432863	200	175.605	1.07111	180.169	2.53308e-11	-0.187584	0.000999001	2.22511e-08	1.53701935578169e-07	7.47523987583154e-05
ENSG00000069943	PIGB	15	55611159	55647846	+	5028	0	rs678892	15	55632859	55632859	200	170.605	1.06482	165.981	1.27927e-11	0.264545	0.000999001	2.23656e-08	1.54185609248935e-07	6.27808454742862e-05
ENSG00000186407	CD300E	17	72606027	72619897	-	2096	10197	rs520727	17	72595830	72595830	200	165.039	1.12237	162.796	1.70015e-11	-0.17521	0.000999001	2.2371e-08	1.54185609248935e-07	6.12674724231876e-05
ENSG00000136068	FLNB	3	57994128	58157982	+	2775	-228266	rs9815266	3	57765862	57765862	200	161.68	0.990032	69.586	2.11967e-12	0.27284	0.000999001	2.24457e-08	1.54501398155702e-07	8.00524707185168e-05
ENSG00000112308	C6orf62	6	24705090	24721064	-	4361	-8051	rs2328830	6	24729115	24729115	200	167.988	1.03806	207.858	4.06457e-12	-0.156855	0.000999001	2.24668e-08	1.54501398155702e-07	3.75305858137942e-05
ENSG00000198874	TYW1	7	66460161	66704501	+	5049	0	rs35042775	7	66646385	66646385	200	168.516	1.07184	118.354	1.6703e-11	0.353249	0.000999001	2.28999e-08	1.5730479563403e-07	8.66580771305969e-05
ENSG00000163606	CD200R1	3	112640057	112693969	-	4003	0	rs12494693	3	112677529	112677529	200	164.141	1.04571	123.259	5.37558e-12	-0.263119	0.000999001	2.38031e-08	1.63327613601516e-07	5.91511778926801e-05
ENSG00000254685	FPGT	1	74663897	74699770	+	2534	0	rs71798754	1	74681010	74681010	200	174.609	0.968621	67.2977	9.79877e-12	-0.204199	0.000999001	2.4066e-08	1.649484584914e-07	0.000138487394348075
ENSG00000114738	MAPKAPK3	3	50648952	50686720	+	1887	0	rs616589	3	50663629	50663629	200	173.594	1.00927	35.5303	4.3469e-11	0.172892	0.000999001	2.48621e-08	1.70216221237521e-07	0.000332608435474224
ENSG00000127528	KLF2	19	16435629	16438685	+	2601	-618	rs10424657	19	16435011	16435011	200	177.461	1.06115	159.19	3.5194e-11	-0.301937	0.000999001	2.5145e-08	1.71962636850209e-07	8.99802361538082e-05
ENSG00000104998	IL27RA	19	14142561	14163743	+	1773	-148	rs74400983	19	14142413	14142413	200	177.812	1.04043	180.839	2.22203e-11	-0.301405	0.000999001	2.55374e-08	1.74453218520992e-07	7.27743185009455e-05
ENSG00000116678	LEPR	1	65886249	66107242	+	3669	-680	rs1327118	1	65885569	65885569	200	166.895	1.07873	145.626	1.3654e-11	0.315915	0.000999001	2.6058e-08	1.77813106125867e-07	6.44242731480116e-05
ENSG00000145107	TM4SF19	3	196046214	196065374	-	2109	-620	rs56364838	3	196065994	196065994	200	178.652	1.02009	153.161	2.08692e-11	-0.300905	0.000999001	2.61933e-08	1.78539295371123e-07	8.3485676348749e-05
ENSG00000124767	GLO1	6	38643702	38670917	-	3567	0	rs2490026	6	38670067	38670067	200	168.652	1.02418	172.079	5.13393e-12	-0.239136	0.000999001	2.65333e-08	1.8065762866271e-07	4.56112685385257e-05
ENSG00000140043	PTGR2	14	74318548	74353530	+	2670	103632	rs12893501	14	74457162	74457162	200	165.527	1.00316	97.9084	4.20748e-12	-0.47108	0.000999001	2.70278e-08	1.83822090080355e-07	6.87131703067667e-05
ENSG00000248275	TRIM52-AS1	5	180688214	180699308	+	1208	0	rs1279909	5	180691443	180691443	200	175.527	1.04959	114.754	3.55912e-11	-0.399434	0.000999001	2.75387e-08	1.87091014120469e-07	0.000113547968845773
ENSG00000164305	CASP3	4	185548851	185570663	-	2262	345727	rs17487801	4	185203124	185203124	200	186.094	1.00929	281.571	2.41669e-11	-0.242576	0.000999001	2.82952e-08	1.92019474786849e-07	5.77296829703533e-05
ENSG00000142227	EMP3	19	48824767	48833810	+	2218	-23853	rs35461177	19	48800914	48800914	200	184.043	1.04184	186.852	5.37749e-11	-0.213325	0.000999001	2.85973e-08	1.93799553977905e-07	9.37257017931126e-05
ENSG00000120910	PPP3CC	8	22298333	22398652	+	2484	0	rs1116084	8	22395309	22395309	200	174.609	0.955413	189.656	2.75369e-12	-0.154529	0.000999001	2.86202e-08	1.93799553977905e-07	3.99179115075921e-05
ENSG00000165948	IFI27L1	14	94547629	94570192	+	3135	1586	rs941479	14	94571778	94571778	200	175.723	1.00776	213.241	8.51096e-12	0.31677	0.000999001	2.87671e-08	1.94581153552826e-07	4.73982564056508e-05
ENSG00000114770	ABCC5	3	183637723	183735803	-	3105	-4547	rs6798870	3	183740350	183740350	200	183.457	1.01882	215.956	2.83727e-11	-0.13173	0.000999001	2.88372e-08	1.94842135941362e-07	7.0921304709981e-05
ENSG00000105048	TNNT1	19	55644163	55660722	-	2580	-23090	rs9676909	19	55683812	55683812	200	181.777	0.997691	283.439	1.14194e-11	0.680979	0.000999001	2.89475e-08	1.9537386828535e-07	4.44430683115282e-05
ENSG00000082781	ITGB5	3	124480796	124620265	-	3089	0	rs3836317	3	124567638	124567639	200	176.094	1.05639	144.302	3.54851e-11	-0.258042	0.000999001	2.91286e-08	1.96167843104093e-07	9.25333446215593e-05
ENSG00000234745	HLA-B	6	31321650	31324965	-	17236	252174	rs12201248	6	31069476	31069476	200	147.012	1.13927	222.325	1.22977e-12	0.264566	0.000999001	2.91123e-08	1.96167843104093e-07	1.53388327891468e-05
ENSG00000042445	RETSAT	2	85569212	85581743	-	3408	-6607	rs11678606	2	85588350	85588350	200	185.312	0.949432	129.261	1.60214e-11	-0.223124	0.000999001	2.94026e-08	1.97797642363379e-07	9.81291886212876e-05
ENSG00000169967	MAP3K2	2	128056307	128146041	-	3194	41623	rs2276583	2	128014684	128014684	200	182.109	0.992476	155.3	2.12143e-11	-0.126872	0.000999001	2.94604e-08	1.9797105536853e-07	8.51781828770104e-05
ENSG00000221823	PPP3R1	2	68405990	68483369	-	3415	0	rs78665953	2	68468287	68468287	200	170.41	1.00751	173.194	5.4532e-12	0.262258	0.000999001	3.03018e-08	2.03404091064189e-07	4.59243183770219e-05
ENSG00000001561	ENPP4	6	46097731	46114436	+	3020	31111	rs2206964	6	46145547	46145547	200	193.359	0.968212	187.876	4.34353e-11	-0.336572	0.000999001	3.05757e-08	2.05020068331185e-07	0.000101530729092358
ENSG00000123700	KCNJ2	17	68164815	68176189	+	2628	-22091	rs35391414	17	68142724	68142724	200	179.023	0.980526	155.012	1.18377e-11	-0.255338	0.000999001	3.08784e-08	2.0682544821775e-07	7.01491305903357e-05
ENSG00000138376	BARD1	2	215590371	215674428	-	3294	-45802	rs12472016	2	215720230	215720230	200	176.152	1.07409	150.26	5.00514e-11	0.195748	0.000999001	3.10567e-08	2.07794583174074e-07	9.52712054524962e-05
ENSG00000102805	CLN5	13	77564796	77576652	+	3515	0	rs138611001	13	77574606	77574606	200	167.91	1.00944	139.371	5.28775e-12	-0.59278	0.000999001	3.11678e-08	2.08312486124445e-07	5.25590891120586e-05
ENSG00000253831	ETV3L	1	157061837	157069600	-	2645	-3639	rs61799663	1	157073239	157073239	200	169.766	1.01948	126.189	9.97419e-12	0.38394	0.000999001	3.25217e-08	2.17126653629841e-07	6.79582598259731e-05
ENSG00000122218	COPA	1	160259064	160313190	-	2438	0	rs4656897	1	160302444	160302444	200	186.035	0.950729	157.453	1.63816e-11	-0.158362	0.000999001	3.25965e-08	2.17391281730897e-07	8.24669937122824e-05
ENSG00000106003	LFNG	7	2552164	2568811	+	3331	0	rs12700027	7	2564038	2564038	200	178.887	1.08712	213.933	6.31014e-11	-0.242697	0.000999001	3.31312e-08	2.20719181191611e-07	7.66123791734463e-05
ENSG00000167766	ZNF83	19	53097314	53193749	-	2797	0	rs35706759	19	53122472	53122472	200	179.512	0.990025	227.691	1.097e-11	-0.475125	0.000999001	3.35962e-08	2.23576076439873e-07	4.89621582178135e-05
ENSG00000173068	BNC2	9	16409502	16870841	-	338	-42202	rs4465052	9	16913043	16913043	200	188.418	1.03459	20.6781	9.69588e-10	0.36761	0.000999001	3.38875e-08	2.25272131574945e-07	0.00112618276903942
ENSG00000130770	ATPIF1	1	28562621	28573417	+	1788	-49848	rs2481982	1	28512773	28512773	200	162.012	1.07465	48.0506	3.32397e-11	-0.108191	0.000999001	3.41684e-08	2.26895481929886e-07	0.000189749893676039
ENSG00000167711	SERPINF2	17	1646131	1658562	+	2029	-8240	rs8065919	17	1637891	1637891	200	185.41	0.965811	215.261	1.59613e-11	0.245918	0.000999001	3.49327e-08	2.31671026014876e-07	6.15204433608296e-05
ENSG00000134255	CEPT1	1	111682250	111727724	+	2720	7457	rs11102218	1	111735181	111735181	200	169.766	1.07564	170.699	2.19408e-11	0.204845	0.000999001	3.49625e-08	2.31671026014876e-07	6.09633183092928e-05
ENSG00000197566	ZNF624	17	16524052	16557170	-	1639	0	rs75236976	17	16534146	16534146	200	181.387	1.00986	95.5547	5.60067e-11	0.370265	0.000999001	3.50319e-08	2.31882355131545e-07	0.000151691761880013
ENSG00000198142	SOWAHC	2	110371912	110376563	+	1518	-64262	rs142180897	2	110307650	110307650	200	160.02	1.07299	62.0554	1.87047e-11	-0.175342	0.000999001	3.58364e-08	2.36953785377594e-07	0.000125271006838901
ENSG00000104974	LILRA1	19	55105048	55113555	+	2241	29306	rs1985500	19	55142861	55142861	200	190.215	1.01571	336.337	4.8884e-11	-0.172982	0.000999001	3.70598e-08	2.44781227850425e-07	5.92395603767892e-05
ENSG00000171488	LRRC8C	1	90098632	90235462	+	2427	0	rs519989	1	90223400	90223400	200	175.82	1.06488	95.4029	8.60391e-11	-0.174658	0.000999001	3.85572e-08	2.54399810640698e-07	0.000150987430650673
ENSG00000138777	PPA2	4	106290235	106395238	-	2263	-27145	4-106422383	4	106422383	106422395	200	179.395	1.00161	100.743	3.99097e-11	0.298576	0.000999001	3.91723e-08	2.58182689125318e-07	0.000126698938537118
ENSG00000179632	MAF1	8	145159403	145162514	+	1305	0	rs11546144	8	145161823	145161823	200	173.516	1.0321	85.7801	4.13272e-11	0.361484	0.000999001	3.96816e-08	2.612609304235e-07	0.000134021841326604
ENSG00000176593		19	58513430	58522600	+	2307	0	rs10853901	19	58518891	58518891	200	180.137	1.04206	131.721	7.01422e-11	-0.358817	0.000999001	3.98389e-08	2.61849473014934e-07	0.000115788702279795
ENSG00000196975	ANXA4	2	69871558	70053596	+	3170	0	rs13412112	2	69990290	69990290	200	170.312	0.982695	127.705	6.32946e-12	-0.144202	0.000999001	3.98557e-08	2.61849473014934e-07	5.79142232506324e-05
ENSG00000101695	RNF125	18	29598336	29653176	+	2310	0	rs12967730	18	29619715	29619715	200	177.734	0.984824	132.524	1.74318e-11	0.305924	0.000999001	3.99364e-08	2.62101132323202e-07	8.02612463947083e-05
ENSG00000180304	OAZ2	15	64979773	64995480	-	2630	158275	rs7165034	15	64821498	64821498	200	163.828	1.05266	70.2289	2.14098e-11	-0.219155	0.000999001	4.02272e-08	2.63729674278625e-07	0.000118427144600419
ENSG00000197386	HTT	4	3076409	3245676	+	2302	0	rs6834455	4	3113648	3113648	200	175.957	0.977429	129.609	1.28129e-11	0.248445	0.000999001	4.17972e-08	2.73732321996818e-07	7.312477133814e-05
ENSG00000126870	WDR60	7	158649270	158749438	+	2507	0	rs1203184	7	158665221	158665221	200	169.746	1.03082	107.59	2.01291e-11	-0.350801	0.000999001	4.20769e-08	2.75272491537747e-07	8.60918881793182e-05
ENSG00000267123		17	76613472	76628139	-	2176	-22	rs58180779	17	76628161	76628161	200	196.719	1.01566	389.945	1.02807e-10	0.727879	0.000999001	4.35808e-08	2.84809812717259e-07	6.76010979989705e-05
ENSG00000212978		2	61368733	61372104	-	1921	-399745	rs9309338	2	61771849	61771849	200	174.004	1.01102	117.948	2.28251e-11	-0.283139	0.000999001	4.38539e-08	2.86291945208583e-07	8.67373802885263e-05
ENSG00000125618	PAX8	2	113973575	114036527	-	2861	0	rs3762497	2	113995934	113995934	200	175.098	1.06894	140.512	6.27195e-11	-0.217883	0.000999001	4.40825e-08	2.87480747395495e-07	9.58944312741128e-05
ENSG00000100364	KIAA0930	22	45586220	45636650	-	2024	0	rs35382868	22	45627103	45627103	200	188.008	1.00867	263.717	5.25169e-11	-0.118149	0.000999001	4.48597e-08	2.92240928409938e-07	6.73441879600611e-05
ENSG00000138381	ASNSD1	2	190526112	190535557	+	2482	7130	rs4667299	2	190542687	190542687	200	172.93	1.01066	72.7139	3.54962e-11	0.237134	0.000999001	4.51406e-08	2.93761318287427e-07	0.000143390955473666
ENSG00000065621	GSTO2	10	106028632	106064703	+	2755	184004	10-106248707	10	106248707	106248707	200	160.449	0.945812	92.984	1.0819e-12	1.58446	0.000999001	4.58243e-08	2.97897054441664e-07	4.16072220006392e-05
ENSG00000067715	SYT1	12	79257774	79845788	+	2650	0	rs7976124	12	79386859	79386859	200	159.16	1.09281	95.1895	1.87472e-11	-0.653223	0.000999001	4.615e-08	2.99699241221753e-07	7.69896033792072e-05
ENSG00000171806	METTL18	1	169761671	169764107	-	4073	-76106	rs12119368	1	169840213	169840213	200	165.781	0.970885	110.348	3.71535e-12	-0.67532	0.000999001	4.72775e-08	3.06699091192257e-07	5.14284143564581e-05
ENSG00000177302	TOP3A	17	18174743	18218321	-	1643	23929	rs11872031	17	18150814	18150814	200	176.504	0.99031	81.9249	3.47421e-11	0.253137	0.000999001	4.74369e-08	3.07410581096379e-07	0.000133596146272508
ENSG00000102858	MGRN1	16	4666495	4740975	+	1853	18890	rs1684587	16	4759865	4759865	200	172.402	1.00918	144.424	1.56825e-11	0.182408	0.000999001	4.8181e-08	3.11905709302642e-07	6.31401479845861e-05
ENSG00000272368		12	50505981	50559203	+	2454	13624	rs11169300	12	50572827	50572827	200	166.66	1.06147	66.6494	4.90649e-11	-0.389582	0.000999001	4.85379e-08	3.13887467963605e-07	0.000149705136969214
ENSG00000173226	IQCB1	3	121488611	121553926	-	3897	-13505	rs34911559	3	121567431	121567431	200	168.359	1.02557	81.1959	2.52387e-11	0.335344	0.000999001	4.93954e-08	3.19099008902922e-07	0.00010945726676348
ENSG00000101639	CEP192	18	12991362	13125051	+	3340	0	rs35790309	18	13026120	13026120	200	176.074	1.04458	182.544	3.90639e-11	-0.183319	0.000999001	4.97598e-08	3.21117521759751e-07	6.74932477575663e-05
ENSG00000215908	CROCCP2	1	16944752	16971178	-	2694	127442	rs156854	1	16817310	16817310	200	182.832	1.05786	147.442	1.41704e-10	-0.305638	0.000999001	4.98399e-08	3.21299050052472e-07	0.000122642711789966
ENSG00000112514	CUTA	6	33384220	33386094	-	14097	-3509	rs7752202	6	33389603	33389603	200	162.129	1.09323	280.181	8.39334e-12	-0.209454	0.000999001	5.00727e-08	3.2246357409083e-07	2.40420445447587e-05
ENSG00000213512	GBP7	1	89597435	89641723	-	2478	-47142	rs563780	1	89688865	89688865	200	176.152	1.03709	102.381	6.70566e-11	0.340445	0.000999001	5.02501e-08	3.2326927491641e-07	0.000125982378644585
ENSG00000176945	MUC20	3	195447754	195467994	+	2610	-120067	rs6605341	3	195327687	195327687	200	171.621	1.06137	184.379	3.0699e-11	-0.574847	0.000999001	5.19541e-08	3.33884025011946e-07	5.76200144823957e-05
ENSG00000162378	ZYG11B	1	53192127	53293014	+	2589	47550	rs12145105	1	53340564	53340564	200	186.66	0.975712	109.973	7.39311e-11	-0.11369	0.000999001	5.31842e-08	3.41434364993529e-07	0.000139570268435141
ENSG00000140876	NUDT7	16	77756412	77776157	+	4638	0	rs80159064	16	77758766	77758766	200	164.18	1.02065	242.158	3.86866e-12	0.761971	0.000999001	5.50828e-08	3.53256255375082e-07	2.33829252445084e-05
ENSG00000100239	PPP6R2	22	50781734	50883514	+	1527	0	rs73172204	22	50832929	50832929	200	178.809	0.996733	135.325	3.61736e-11	-0.246207	0.000999001	5.59689e-08	3.58567022216122e-07	8.701540171141e-05
ENSG00000226822		1	108614105	108617141	+	2491	-31993	rs59739354	1	108582111	108582112	200	170.586	0.988667	122.631	1.18339e-11	-0.763588	0.000999001	5.65781e-08	3.62094659036933e-07	6.33516981554116e-05
ENSG00000116213	WRAP73	1	3547332	3569325	-	2529	-3407	rs10752739	1	3572732	3572732	200	187.109	0.998587	243.25	5.55835e-11	0.159495	0.000999001	5.73142e-08	3.66426308330322e-07	6.7510444820007e-05
ENSG00000258738		14	35343550	35345665	+	2712	-12657	rs1200414	14	35330893	35330893	200	160.332	1.02528	104.638	7.05627e-12	0.311756	0.000999001	5.7677e-08	3.67984708754077e-07	5.37073625387352e-05
ENSG00000153774	CFDP1	16	75327597	75467383	-	2417	0	rs9989421	16	75422584	75422584	200	176.016	1.06562	124.435	1.01298e-10	-0.189047	0.000999001	5.76222e-08	3.67984708754077e-07	0.000113184010625433
ENSG00000132823	OSER1	20	42825137	42839431	-	2049	0	rs2143606	20	42838550	42838550	200	185.762	0.984972	179.539	5.26468e-11	0.130377	0.000999001	5.9088e-08	3.76585543272547e-07	8.28568678999941e-05
ENSG00000115825	PRKD3	2	37477646	37551951	-	3259	0	rs4670687	2	37536513	37536513	200	175.801	1.04601	188.074	4.51303e-11	-0.187091	0.000999001	5.91469e-08	3.76585543272547e-07	6.47976611635181e-05
ENSG00000161921	CXCL16	17	4636822	4643217	-	2591	-45779	rs2279962	17	4688996	4688996	200	169.766	1.10164	145.542	7.33286e-11	-0.178051	0.000999001	5.93938e-08	3.77768493042443e-07	8.16197164901222e-05
ENSG00000125691	RPL23	17	37004119	37010096	-	1326	1630	rs8074957	17	37002489	37002489	200	172.09	1.06493	81.8905	1.03565e-10	-0.116197	0.000999001	5.97002e-08	3.79327066283237e-07	0.000152580041946404
ENSG00000180185	FAHD1	16	1876969	1890208	+	1741	4822	rs4598914	16	1895030	1895030	200	175.449	0.988235	117.171	2.60508e-11	0.347254	0.000999001	6.13436e-08	3.89198681715945e-07	8.42108791492269e-05
ENSG00000140931	CMTM3	16	66637778	66647795	+	1945	30011	rs356506	16	66677806	66677806	200	169.023	1.09002	98.0548	9.05075e-11	-0.148604	0.000999001	6.13906e-08	3.89198681715945e-07	0.000119352033511877
ENSG00000182986	ZNF320	19	53367044	53400946	-	2647	-814	rs11881877	19	53401760	53401760	200	185.176	1.05795	264.971	1.21955e-10	-0.297848	0.000999001	6.14427e-08	3.89198681715945e-07	7.21278268587255e-05
ENSG00000184164	CRELD2	22	50311816	50321188	+	2615	0	rs11090920	22	50320105	50320105	200	192.52	1.01203	334.535	1.01962e-10	0.260523	0.000999001	6.21116e-08	3.9303302102857e-07	6.49968054761141e-05
ENSG00000182853	VMO1	17	4688581	4689728	-	2576	29610	rs733099	17	4658971	4658971	200	182.734	1.01724	191.521	6.65287e-11	-0.454439	0.000999001	6.30554e-08	3.98597267053006e-07	7.7676855932074e-05
ENSG00000064995	TAF11	6	34845556	34855866	-	2187	-11612	rs7739385	6	34867478	34867478	200	174.57	0.960161	123.128	1.37955e-11	-0.302373	0.000999001	6.73219e-08	4.25132747058137e-07	6.66981992150095e-05
ENSG00000129480	DTD2	14	31915243	31926716	-	2171	-31504	rs58534085	14	31958220	31958220	200	159.629	1.0726	89.4894	2.32175e-11	0.388967	0.000999001	6.75096e-08	4.25883040047212e-07	7.79989026817862e-05
ENSG00000065802	ASB1	2	239335384	239360891	+	3004	-44418	rs4663887	2	239290966	239290966	200	171.172	1.06089	182.832	3.88792e-11	0.240544	0.000999001	6.79234e-08	4.28056697005266e-07	5.67777828162086e-05
ENSG00000120733	KDM3B	5	137688286	137772717	+	1791	6202	rs2350639	5	137778919	137778919	200	163.73	1.04609	57.1956	4.43488e-11	0.175036	0.000999001	6.84966e-08	4.31229450853147e-07	0.000146652741324749
ENSG00000266714	MYO15B	17	73584140	73622929	+	1765	-54	rs62089218	17	73584086	73584086	200	185.293	0.993922	128.97	1.00628e-10	0.497481	0.000999001	6.96969e-08	4.38339724599316e-07	0.000120502296316105
ENSG00000134333	LDHA	11	18415936	18429972	+	2690	-6973	rs7106099	11	18408963	18408963	200	178.984	1.0218	179.592	5.59047e-11	-0.171379	0.000999001	7.09495e-08	4.45764138941147e-07	7.15519802123588e-05
ENSG00000231500	RPS18	6	33239788	33244287	+	15518	129594	rs75589364	6	33373881	33373881	200	158.984	1.01972	259.435	2.12921e-12	-0.39192	0.000999001	7.11068e-08	4.46298873424951e-07	1.57005296342883e-05
ENSG00000174579	MSL2	3	135867765	135916083	-	2530	-23503	rs9818740	3	135939586	135939586	200	167.344	1.03426	88.3659	3.61886e-11	-0.17192	0.000999001	7.1825e-08	4.50349418329337e-07	9.81567868545419e-05
ENSG00000182827	ACBD3	1	226332381	226374431	-	2892	-11995	rs3008193	1	226386426	226386426	200	174.395	0.991007	134.255	2.48216e-11	-0.270945	0.000999001	7.23173e-08	4.52976776539653e-07	6.95286982754784e-05
ENSG00000145730	PAM	5	102089686	102366809	+	3772	0	rs467897	5	102155610	102155610	200	165.273	1.01406	101.901	1.65303e-11	-0.303808	0.000999001	7.56315e-08	4.73256574246644e-07	6.81107354050248e-05
ENSG00000063761	ADCK1	14	78266427	78401355	+	3845	0	rs74566901	14	78282935	78282935	200	172.676	1.04069	198.568	3.55475e-11	0.538734	0.000999001	7.91025e-08	4.94475529541403e-07	5.10589063986711e-05
ENSG00000196935	SRGAP1	12	64238074	64541613	+	3665	0	rs3741606	12	64383509	64383509	200	168.848	1.04327	135.316	3.55518e-11	0.221223	0.000999001	7.97668e-08	4.98124452801523e-07	6.65583041423723e-05
ENSG00000013288	MAN2B2	4	6576903	6625089	+	2349	0	rs78076320	4	6607295	6607295	200	176.973	1.01594	288.879	2.73803e-11	-0.292828	0.000999001	8.34301e-08	5.2047514646187e-07	3.717821206628e-05
ENSG00000112561	TFEB	6	41651717	41703997	-	2114	0	rs138307665	6	41670353	41670367	200	186.426	0.992492	205.919	8.25025e-11	-0.243004	0.000999001	8.37795e-08	5.22127993746306e-07	7.61734835706962e-05
ENSG00000051523	CYBA	16	88709692	88717560	-	2164	0	rs12709102	16	88712319	88712319	200	175.02	1.09632	187.655	1.38941e-10	0.20308	0.000999001	8.40774e-08	5.22930261976425e-07	7.67426070740207e-05
ENSG00000168528	SERINC2	1	31882413	31907525	+	2442	0	rs4949402	1	31898234	31898234	200	166.152	1.01457	84.6572	2.67176e-11	0.40436	0.000999001	8.40625e-08	5.22930261976425e-07	8.90336288552618e-05
ENSG00000137563	GGH	8	63927639	63951730	-	4244	43548	rs61326296	8	63884091	63884091	200	168.75	1.05329	103.978	6.14432e-11	0.453809	0.000999001	8.47701e-08	5.26708711165233e-07	9.42878841841965e-05
ENSG00000156171	DRAM2	1	111659956	111682838	-	2666	8939	rs1583746	1	111651017	111651017	200	173.535	1.08999	200.839	1.00293e-10	0.152944	0.000999001	8.68984e-08	5.39390543437063e-07	6.45111441619495e-05
ENSG00000107854	TNKS2	10	93558070	93625033	+	2771	0	rs7076618	10	93572387	93572387	200	163.867	1.07024	80.1713	6.28757e-11	0.306963	0.000999001	8.8921e-08	5.51391499084533e-07	0.000109230986065745
ENSG00000125898	FAM110A	20	814359	838106	+	1877	-2358	rs656768	20	812001	812001	200	187.969	1.02014	267.775	1.29127e-10	-0.138287	0.000999001	8.91098e-08	5.52008562130587e-07	6.9397394891535e-05
ENSG00000135919	SERPINE2	2	224839830	224904036	-	3290	-45534	rs56069968	2	224949570	224949574	200	159.688	0.975239	104.948	3.84565e-12	-0.612078	0.000999001	8.93895e-08	5.5318692446897e-07	4.02253901603533e-05
ENSG00000153814	JAZF1	7	27870193	28220362	-	2843	-65218	rs849338	7	28285580	28285580	200	172.891	1.0989	226.369	9.65695e-11	0.161717	0.000999001	8.99832e-08	5.56304175906727e-07	5.64397282930562e-05
ENSG00000105193	RPS16	19	39923848	39926588	-	2387	-78052	rs4803254	19	40004640	40004640	200	179.648	1.03942	128.579	1.56676e-10	0.135378	0.000999001	9.10513e-08	5.62345157706563e-07	0.000115121180134015
ENSG00000121807	CCR2	3	46395226	46402419	+	2719	-77400	rs10709557	3	46317825	46317826	200	171.348	1.0271	82.9393	7.57787e-11	-0.197395	0.000999001	9.14093e-08	5.63992784826496e-07	0.000123544635161732
ENSG00000142583	SLC2A5	1	9095167	9148537	-	1528	0	rs1060998	1	9100479	9100479	200	182.5	1.02206	141.119	1.56693e-10	-0.39493	0.000999001	9.73131e-08	5.9982043995536e-07	0.000109461652439746
ENSG00000118785	SPP1	4	88896820	88904562	+	3387	-124285	rs10023907	4	88772535	88772535	200	159.609	1.04656	127.729	1.41641e-11	-0.306939	0.000999001	9.79206e-08	6.02963800335383e-07	4.45891336759985e-05
ENSG00000116991	SIPA1L2	1	232533712	232697304	-	3056	-38945	rs4545285	1	232736249	232736249	200	183.281	0.990289	231.182	5.83142e-11	-0.133686	0.000999001	9.96655e-08	6.13097682532933e-07	5.76909043001894e-05
ENSG00000189362	TMEM194B	2	191369069	191399448	-	2112	100917	rs62180988	2	191268152	191268152	200	172.656	1.0678	94.5058	1.73621e-10	-0.427559	0.000999001	1.00386e-07	6.16916030229914e-07	0.00013429541847354
ENSG00000130592	LSP1	11	1874201	1913497	+	2356	0	rs907613	11	1874292	1874292	200	188.242	0.965002	241.277	6.38804e-11	0.21875	0.000999001	1.0162e-07	6.23879343449435e-07	6.17286116866289e-05
ENSG00000169660	HEXDC	17	80376195	80400521	+	2091	-1296	rs6502108	17	80374899	80374899	200	174.531	1.01354	94.3723	8.76177e-11	0.191131	0.000999001	1.03861e-07	6.36447221760874e-07	0.000115887224025002
ENSG00000177383	MAGEF1	3	184428157	184429836	-	3046	-2874	rs2377119	3	184432710	184432710	200	164.59	1.02932	136.173	2.06718e-11	-0.282634	0.000999001	1.03873e-07	6.36447221760874e-07	4.98421880574806e-05
ENSG00000109743	BST1	4	15704574	15739936	+	3004	0	rs11934811	4	15738253	15738253	200	170.625	1.05967	172.382	6.08538e-11	-0.24901	0.000999001	1.04252e-07	6.38136973099974e-07	5.88449909975086e-05
ENSG00000140749	IGSF6	16	21652610	21663981	-	650	-13442	rs1983524	16	21677423	21677423	200	187.168	0.946675	44.0779	2.54558e-10	0.232671	0.000999001	1.05908e-07	6.47632295493374e-07	0.000329949443997224
ENSG00000184508	HDDC3	15	91474149	91475799	-	2221	-21716	rs3743452	15	91497515	91497515	200	172.207	0.960688	137.387	1.55032e-11	0.183699	0.000999001	1.06548e-07	6.50902104871938e-07	5.25039191943133e-05
ENSG00000226328		22	45528902	45559662	-	2050	1057	rs547698	22	45527845	45527845	200	185.84	0.969895	261.533	5.24818e-11	-0.248519	0.000999001	1.09254e-07	6.66774200554659e-07	5.1884118775769e-05
ENSG00000137877	SPTBN5	15	42140346	42186275	-	2115	-4792	rs7166358	15	42191067	42191067	200	168.047	1.07459	82.7092	1.41615e-10	-0.393659	0.000999001	1.09435e-07	6.67220181016659e-07	0.000130723164165625
ENSG00000047579	DTNBP1	6	15523033	15663289	-	2783	0	rs9464795	6	15530164	15530164	200	188.359	1.00164	222.397	1.48841e-10	0.260001	0.000999001	1.09814e-07	6.68871290271078e-07	7.95253525465167e-05
ENSG00000270804		19	58379254	58380202	+	2396	2340	rs11084521	19	58382542	58382542	200	161.465	1.07392	107.228	4.32205e-11	0.446645	0.000999001	1.09935e-07	6.6894923161582e-07	6.90757143423371e-05
ENSG00000008513	ST3GAL1	8	134467092	134584183	-	2358	-317595	rs116646665	8	134901778	134901778	200	170.117	1.08704	193.762	8.63725e-11	-0.32449	0.000999001	1.13549e-07	6.90260858636067e-07	5.60834558507306e-05
ENSG00000198246	SLC29A3	10	73079016	73123142	+	3202	0	rs3781311	10	73093352	73093352	200	179.98	1.07943	305.168	1.63649e-10	0.1237	0.000999001	1.2239e-07	7.43274174432057e-07	5.28108711279618e-05
ENSG00000102710	SUPT20H	13	37583450	37633850	-	3582	-13242	rs2801799	13	37647092	37647092	200	164.551	1.06294	126.392	5.08476e-11	0.297707	0.000999001	1.23851e-07	7.51408701407318e-07	6.32725076070706e-05
ENSG00000186480	INSIG1	7	155089487	155101945	+	2927	-105486	rs11982355	7	154984001	154984001	200	175.664	0.973207	287.152	1.64099e-11	0.190062	0.000999001	1.2493e-07	7.57211942046473e-07	2.87289910984034e-05
ENSG00000068784	SRBD1	2	45615820	45839304	-	2658	0	rs3770292	2	45770732	45770732	200	175.293	1.04433	258.292	6.50274e-11	0.217951	0.000999001	1.25593e-07	7.60484871145405e-07	4.38175734125412e-05
ENSG00000176531	PHLDB3	19	43979107	44009087	-	2074	0	rs2682544	19	43985456	43985456	200	166.992	1.06061	85.4495	1.09848e-10	0.426798	0.000999001	1.26093e-07	7.62765371047202e-07	0.000112803651032167
ENSG00000101019	UQCC1	20	33890370	33999944	-	2773	0	rs1406947	20	33969530	33969530	200	167.363	1.04037	48.9882	1.5933e-10	0.236271	0.000999001	1.28215e-07	7.74843669893877e-07	0.000202883940174203
ENSG00000230647		17	14277457	14324343	+	3697	-22460	rs60423261	17	14254997	14254997	200	188.75	0.975132	360.843	7.00607e-11	0.260404	0.000999001	1.30496e-07	7.87858327077871e-07	4.32079891623527e-05
ENSG00000175087	PDIK1L	1	26437665	26452034	+	1832	0	rs17257107	1	26448447	26448447	200	164.883	1.13547	70.7259	3.73972e-10	0.265737	0.000999001	1.31084e-07	7.90636220599199e-07	0.00017392171998154
ENSG00000103121	CMC2	16	81009699	81053875	-	3333	0	rs2549840	16	81023422	81023422	200	175.352	0.995739	248.495	3.06164e-11	-0.258224	0.000999001	1.32725e-07	7.9975370307396e-07	3.70290311505483e-05
ENSG00000169499	PLEKHA2	8	38758754	38831428	+	1370	0	rs60626464	8	38774359	38774359	200	170.43	0.986394	78.111	5.32999e-11	0.146633	0.000999001	1.36606e-07	8.22337731691029e-07	0.000105108703902346
ENSG00000141497	ZMYND15	17	4643320	4649411	+	2590	9641	rs733100	17	4659052	4659052	200	180.781	1.02618	175.899	1.57024e-10	-0.247728	0.000999001	1.37647e-07	8.27798284787406e-07	8.10513682900638e-05
ENSG00000135678	CPM	12	69235978	69365350	-	3494	-19315	rs10878887	12	69384665	69384665	200	170.117	1.05715	186.219	6.85587e-11	-0.134297	0.000999001	1.38979e-07	8.34996575058129e-07	5.18633938135782e-05
ENSG00000198892	SHISA4	1	201857809	201861434	+	2344	-42795	rs12127375	1	201815014	201815014	200	170	1.06071	167.599	8.352e-11	-0.429735	0.000999001	1.42614e-07	8.56004056493587e-07	5.91894375829849e-05
ENSG00000157107	FCHO2	5	72251809	72386349	+	2372	0	rs7726959	5	72276017	72276017	200	172.598	0.968061	121.708	3.26288e-11	0.215746	0.000999001	1.49053e-07	8.93784754805543e-07	6.38491940809782e-05
ENSG00000175857	GAPT	5	57787263	57792917	+	3092	0	rs1389308	5	57791311	57791311	200	165.527	1.07832	121.109	9.82426e-11	0.139536	0.000999001	1.49813e-07	8.97471549395448e-07	7.47677400809721e-05
ENSG00000172340	SUCLG2	3	67410885	67705038	-	3939	0	rs2078020	3	67619472	67619472	200	175.293	1.07806	197.921	1.85549e-10	0.176781	0.000999001	1.50094e-07	8.98284480657582e-07	6.80952755441888e-05
ENSG00000176148	TCP11L1	11	33060964	33127489	+	1992	0	rs4261257	11	33066814	33066814	200	187.207	1.03391	146.927	4.91664e-10	0.348926	0.000999001	1.51957e-07	9.08554656596917e-07	0.000134461986152523
ENSG00000168297	PXK	3	58318608	58411748	+	2823	42268	rs35336081	3	58454016	58454019	200	159.59	1.12517	75.2273	1.81121e-10	-0.15942	0.000999001	1.54837e-07	9.24879779865616e-07	0.000120523351547885
ENSG00000143147	GPR161	1	168053998	168106821	-	2524	-42008	rs10918838	1	168148829	168148829	200	172.676	1.01922	209.03	4.85676e-11	-0.546291	0.000999001	1.55226e-07	9.26308389334537e-07	4.37809107676213e-05
ENSG00000082258	CCNT2	2	135675806	135716912	+	1817	2375	rs17258458	2	135719287	135719287	200	177.344	1.04586	110.419	2.85506e-10	-0.189501	0.000999001	1.57691e-07	9.40110790068015e-07	0.000126593141279496
ENSG00000184939	ZFP90	16	68563994	68609975	+	1732	-251	rs1645936	16	68563743	68563743	200	164.805	1.06525	54.9022	1.99689e-10	0.249306	0.000999001	1.59367e-07	9.49187325090743e-07	0.000176185124113548
ENSG00000175581	MRPL48	11	73498362	73576178	+	2971	-30219	rs201833447	11	73468143	73468143	200	165.352	1.06236	97.1844	1.02533e-10	0.293703	0.000999001	1.59641e-07	9.4990413552125e-07	9.00740752388662e-05
ENSG00000197312	DDI2	1	15943996	15995539	+	2997	-11953	rs72645902	1	15932043	15932043	200	168.809	1.12553	154.232	2.52904e-10	-0.159975	0.000999001	1.60092e-07	9.51671749338292e-07	7.99173651324647e-05
ENSG00000129538	RNASE1	14	21269388	21271437	-	2393	-9311	rs12885981	14	21280748	21280748	200	183.867	1.01188	279.335	1.25133e-10	0.298639	0.000999001	1.60589e-07	9.53709152879904e-07	5.30836474622598e-05
ENSG00000100151	PICK1	22	38452319	38471708	+	1799	0	rs3952	22	38456598	38456598	200	176.309	1.08246	140.904	3.64042e-10	-0.309209	0.000999001	1.65262e-07	9.80519356988197e-07	0.00010666536008741
ENSG00000148297	MED22	9	136205161	136214986	-	381	8987	rs76896860	9	136196174	136196174	200	177.09	1.05565	30.4738	1.49776e-09	-0.197009	0.000999001	1.69404e-07	1.00413068493466e-06	0.000551783149111085
ENSG00000166272	WBP1L	10	104503728	104576021	+	1939	0	rs9419939	10	104547610	104547610	200	175.82	0.997701	81.3677	1.65632e-10	0.164457	0.000999001	1.766e-07	1.04578181823749e-06	0.000135156976225348
ENSG00000183741	CBX6	22	39257456	39268319	-	1920	1350	rs4821842	22	39256106	39256106	200	173.066	1.03292	103.874	1.69385e-10	-0.197373	0.000999001	1.77885e-07	1.05238324265153e-06	0.000105845168359542
ENSG00000104894	CD37	19	49838429	49846592	+	1774	0	rs354024	19	49839504	49839504	200	197.441	0.958899	208.248	3.35706e-10	0.159551	0.000999001	1.79402e-07	1.06034326498986e-06	0.000103682427204044
ENSG00000197128	ZNF772	19	57978032	57988938	-	2745	16677	rs10406523	19	57961355	57961355	200	184.98	0.971624	204.704	1.11525e-10	0.370951	0.000999001	1.8074e-07	1.06723112514041e-06	6.5404787175094e-05
ENSG00000074054	CLASP1	2	122095353	122407163	-	2276	0	rs12994614	2	122371204	122371204	200	183.926	1.02486	165.095	3.18512e-10	-0.310033	0.000999001	1.82981e-07	1.07943277498726e-06	9.93977287050418e-05
ENSG00000079277	MKNK1	1	47023091	47082515	-	2775	0	rs3766240	1	47035990	47035990	200	175.781	0.995265	102.712	1.27871e-10	-0.1438	0.000999001	1.8528e-07	1.09091303087686e-06	0.000102543069386951
ENSG00000169925	BRD3	9	136895428	136933657	-	381	0	rs2810491	9	136923331	136923331	200	180.195	1.00169	34.1877	8.14388e-10	-0.13294	0.000999001	1.8528e-07	1.09091303087686e-06	0.000432285655527664
ENSG00000060138	YBX3	12	10851684	10875911	-	3768	0	rs2305848	12	10865971	10865971	200	167.773	1.09117	142.802	1.76285e-10	-0.177878	0.000999001	1.94257e-07	1.14268058337708e-06	7.25503657045268e-05
ENSG00000174945	AMZ1	7	2719157	2815134	+	3606	0	rs10276467	7	2734713	2734713	200	177.773	0.971291	173.935	6.19568e-11	0.778091	0.000999001	1.97159e-07	1.15864863234118e-06	5.56583089357243e-05
ENSG00000162368	CMPK1	1	47799470	47844511	+	3253	8280	rs2622926	1	47852791	47852791	200	181.875	1.02237	170.256	2.54954e-10	0.126304	0.000999001	1.97459e-07	1.15930964357587e-06	8.68496679403696e-05
ENSG00000148690	FRA10AC1	10	95427641	95462329	-	2634	0	rs1998840	10	95460373	95460373	200	160.508	1.04716	107.111	4.80336e-11	0.352166	0.000999001	2.02509e-07	1.18783086145188e-06	5.83528147808376e-05
ENSG00000100417	PMM1	22	41972899	41985894	-	2245	0	rs143715682	22	41985797	41985797	200	157.012	1.0078	48.8708	3.76177e-11	-0.694213	0.000999001	2.03115e-07	1.19025612205163e-06	0.000106935135028019
ENSG00000105755	ETHE1	19	44010872	44031396	-	2135	-70942	rs304723	19	44102338	44102338	200	178.691	1.0155	103.149	2.8892e-10	0.222004	0.000999001	2.06352e-07	1.20807987805351e-06	0.000127268181517648
ENSG00000134369	NAV1	1	201592412	201796102	+	2676	-85799	rs6692330	1	201506613	201506613	200	175.078	1.04031	183.557	1.5608e-10	-0.225417	0.000999001	2.13712e-07	1.24998501813662e-06	6.27834803632599e-05
ENSG00000156411	C14orf2	14	104378626	104394606	-	2228	42229	rs79553073	14	104336397	104336397	200	184.316	1.02949	157.615	4.64243e-10	-0.285462	0.000999001	2.22896e-07	1.30246929429879e-06	0.000108367745412896
ENSG00000103064	SLC7A6	16	68298434	68335722	+	1802	0	rs9933029	16	68303410	68303410	200	173.789	1.04423	46.8707	7.27014e-10	0.290209	0.000999001	2.2634e-07	1.32134503712678e-06	0.000284940024069869
ENSG00000167920	TMEM99	17	38975359	38992522	+	2814	-6361	rs59866154	17	38968997	38968998	200	173.73	0.982532	100.71	1.03473e-10	0.524873	0.000999001	2.30246e-07	1.34287971999868e-06	8.98504515203236e-05
ENSG00000110660	SLC35F2	11	107661718	107799019	-	3659	12179	rs1680250	11	107649539	107649539	200	174.297	1.00887	128.872	1.38666e-10	0.386068	0.000999001	2.35977e-07	1.37500785169019e-06	7.87264271875365e-05
ENSG00000204520	MICA	6	31371357	31383092	+	17610	29452	rs149494126	6	31412544	31412548	200	138.965	1.07793	183.265	1.6577e-12	0.295837	0.000999001	2.38441e-07	1.38805701156469e-06	8.51872689255906e-06
ENSG00000272047	GTF2H5	6	158589385	158620376	+	2975	0	rs75327314	6	158591478	158591478	200	179.395	1.01168	167.93	2.04579e-10	-0.540329	0.000999001	2.43581e-07	1.41664499304359e-06	7.51859069898497e-05
ENSG00000174516	PELI3	11	66234217	66244808	+	2018	25137	rs60044594	11	66269945	66269946	200	158.574	1.05567	64.4671	1.00748e-10	-0.199008	0.000999001	2.43821e-07	1.41670806614221e-06	0.000102897798226254
ENSG00000257365	FNTB	14	65381204	65529368	+	3405	0	rs11627382	14	65480208	65480208	200	177.734	0.935128	140.945	5.07917e-11	-0.226687	0.000999001	2.4843e-07	1.44213301058251e-06	5.88040391944489e-05
ENSG00000239672	NME1	17	49230898	49239789	+	1910	111711	rs58255126	17	49351500	49351500	200	171.66	1.07609	146.093	2.91673e-10	-0.153555	0.000999001	2.55166e-07	1.4798458788127e-06	8.03162839416727e-05
ENSG00000135763	URB2	1	229761982	229795946	+	2310	43431	rs61824033	1	229839377	229839377	200	175.469	1.049	193.727	2.15899e-10	0.224956	0.000999001	2.56036e-07	1.48349982929287e-06	6.24487954175024e-05
ENSG00000164331	ANKRA2	5	72848161	72861511	-	2631	-93541	rs72770808	5	72955052	72955052	200	172.637	0.994365	136.019	9.02092e-11	-0.264652	0.000999001	2.56647e-07	1.48564766873351e-06	6.38904227932002e-05
ENSG00000214063	TSPAN4	11	842809	867116	+	2135	-5838	rs28620453	11	836971	836971	200	189.277	1.02453	197.511	6.61619e-10	-0.190092	0.000999001	2.57264e-07	1.48782618936252e-06	0.000103181469039537
ENSG00000185163	DDX51	12	132621140	132628880	-	2243	66438	rs11831480	12	132554702	132554702	200	182.266	1.06387	189.681	6.16447e-10	0.274405	0.000999001	2.62583e-07	1.51716814160571e-06	9.31076666047526e-05
ENSG00000099817	POLR2E	19	1086595	1095598	-	1209	0	rs2074447	19	1095581	1095581	200	193.203	1.03556	286.74	8.09758e-10	0.168921	0.000999001	2.62891e-07	1.51752947102979e-06	8.63012860896628e-05
ENSG00000092439	TRPM7	15	50844671	50979012	-	3506	-299401	rs78103505	15	51278413	51278413	200	171.992	1.02461	130.822	1.53503e-10	0.151293	0.000999001	2.63601e-07	1.5202084931599e-06	7.4378700920974e-05
ENSG00000134463	ECHDC3	10	11784366	11806069	+	2560	-1613	rs3829154	10	11782753	11782753	200	172.383	1.01777	190.524	9.38923e-11	0.337876	0.000999001	2.66852e-07	1.53752301909509e-06	4.76762661572039e-05
ENSG00000182923	CEP63	3	134204586	134293859	+	2160	0	rs7627726	3	134211064	134211064	200	181.934	1.02746	185.861	3.52588e-10	0.159449	0.000999001	2.68832e-07	1.54748899100682e-06	8.08376433401037e-05
ENSG00000104972	LILRB1	19	55085347	55148979	+	2262	0	rs2114512	19	55134895	55134895	200	182.598	1.02019	283.85	2.13541e-10	-0.122238	0.000999001	2.70312e-07	1.5545609278352e-06	5.09050038119963e-05
ENSG00000197894	ADH5	4	99992133	100009952	-	3457	90561	rs143110588	4	99901557	99901572	200	169.102	1.04496	115.645	1.81994e-10	-0.206799	0.000999001	2.71969e-07	1.56263669855689e-06	8.16403436592061e-05
ENSG00000204713	TRIM27	6	28870780	28891766	-	7150	-48787	rs6926892	6	28940553	28940553	200	151.855	1.10572	81.6988	7.90902e-11	0.198791	0.000999001	2.7334e-07	1.56905574444818e-06	6.67345716262036e-05
ENSG00000131165	CHMP1A	16	89710840	89724253	-	2355	4509	rs11428568	16	89706331	89706331	200	171.25	1.02122	121.775	1.50722e-10	-0.138308	0.000999001	2.74985e-07	1.57703426647177e-06	7.67758531992069e-05
ENSG00000115457	IGFBP2	2	217497552	217529159	+	2273	-2631	rs6720939	2	217494921	217494921	200	182.891	1.01871	178.081	3.65723e-10	0.4725	0.000999001	2.75437e-07	1.57816250609208e-06	8.52117048583123e-05
ENSG00000166130	IKBIP	12	99007184	99038891	-	2591	-51239	rs12368223	12	99090130	99090130	200	185.215	0.94611	176.785	1.38092e-10	0.2712	0.000999001	2.81512e-07	1.61147674693365e-06	6.86684789827918e-05
ENSG00000214194	LINC00998	7	112756774	112758668	-	1968	19218	rs10228566	7	112737556	112737556	200	175.449	1.00457	72.0972	3.55898e-10	-0.227663	0.000999001	2.86429e-07	1.63810667209825e-06	0.000157322841950691
ENSG00000162927	PUS10	2	61167358	61245394	-	2207	-8639	rs10496090	2	61254033	61254033	200	162.188	1.06846	109.366	1.3043e-10	0.358378	0.000999001	2.92866e-07	1.67337232156307e-06	6.83569160908615e-05
ENSG00000118855	MFSD1	3	158449988	158547508	+	3961	0	rs77973576	3	158462866	158462866	200	142.148	0.917353	66.5135	4.73593e-13	-0.398145	0.000999001	2.93215e-07	1.6738194632126e-06	1.76534984122068e-05
ENSG00000188211	NCR3LG1	11	17373274	17398888	+	2548	-40076	rs9645621	11	17333198	17333198	200	175.293	1.01135	132.256	2.07954e-10	-0.191557	0.000999001	3.00363e-07	1.71304210475861e-06	8.10244228415247e-05
ENSG00000138119	MYOF	10	95066187	95242074	-	2923	0	rs11594445	10	95083039	95083039	200	175.332	0.978451	147.096	1.03688e-10	-0.456122	0.000999001	3.01429e-07	1.71753731397386e-06	6.17988991231666e-05
ENSG00000154803	FLCN	17	17115527	17140502	-	1730	0	rs1708618	17	17131869	17131869	200	184.59	1.00964	111.762	7.05084e-10	0.137508	0.000999001	3.06679e-07	1.74584265308918e-06	0.000146142886283229
ENSG00000063978	RNF4	4	2463948	2627047	+	2575	0	rs1203847	4	2517447	2517447	200	152.578	0.967407	84.9479	7.3903e-12	-0.959068	0.000999001	3.16848e-07	1.80207272062649e-06	3.34490093072404e-05
ENSG00000117505	DR1	1	93811446	93835055	+	2143	-98914	rs670650	1	93712532	93712532	200	172.188	1.0324	66.9346	4.85652e-10	0.19345	0.000999001	3.20528e-07	1.82132716341355e-06	0.000168204843570718
ENSG00000050405	LIMA1	12	50569572	50677329	-	2634	-227117	rs11169469	12	50904446	50904446	200	179.297	1.01655	85.8303	6.27049e-10	0.283644	0.000999001	3.2097e-07	1.8218307899258e-06	0.00016094565790592
ENSG00000082996	RNF13	3	149530496	149679926	+	2124	0	rs3845911	3	149670426	149670426	200	171.836	1.01894	170.315	1.25883e-10	0.179206	0.000999001	3.21206e-07	1.8218307899258e-06	5.30599457320147e-05
ENSG00000124406	ATP8A1	4	42410391	42659122	-	3877	0	rs1123747	4	42658396	42658396	200	169.258	1.06654	113.565	3.29767e-10	0.273251	0.000999001	3.25607e-07	1.84509982961828e-06	9.21962824822486e-05
ENSG00000081665	ZNF506	19	19896649	19932560	-	2233	12778	rs71172536	19	19883870	19883871	200	177.461	1.01157	92.5203	4.45067e-10	0.409046	0.000999001	3.29302e-07	1.86432926305825e-06	0.000133830417024194
ENSG00000204160	ZDHHC18	1	27153202	27184093	+	1842	-14809	rs12748152	1	27138393	27138393	200	177.91	0.989361	61.6802	5.05985e-10	0.304692	0.000999001	3.3074e-07	1.87075729117693e-06	0.00019419779448171
ENSG00000128815	WDFY4	10	49892922	50191001	+	2695	0	rs11101473	10	49981000	49981000	200	167.48	1.11756	126.424	5.29161e-10	0.225393	0.000999001	3.35165e-07	1.89254953451092e-06	9.17944254904546e-05
ENSG00000127870	RNF6	13	26706254	26796791	-	2803	-35555	rs9553777	13	26832346	26832346	200	183.945	1.00774	220.79	3.35486e-10	-0.202946	0.000999001	3.35205e-07	1.89254953451092e-06	6.75184588108113e-05
ENSG00000177606	JUN	1	59246466	59249785	-	1850	-896469	rs12047412	1	60146254	60146254	200	170.84	1.05389	124.004	3.10209e-10	-0.160335	0.000999001	3.42441e-07	1.93163954982135e-06	8.50761207151773e-05
ENSG00000107951	MTPAP	10	30598731	30663377	-	3525	0	rs1971586	10	30629780	30629780	200	181.484	0.98456	200.723	1.98983e-10	0.189741	0.000999001	3.47859e-07	1.96041268052542e-06	6.02974506308529e-05
ENSG00000188312	CENPP	9	95087767	95382815	+	119	137887	rs10992450	9	95520702	95520702	200	189.531	0.988405	6.78897	1.82305e-08	0.337719	0.000999001	3.48405e-07	1.96170150513487e-06	0.00309972889211418
ENSG00000131652	THOC6	16	3074029	3077756	+	1328	4722	rs2526279	16	3082478	3082478	200	175.488	1.13883	105.162	2.26367e-09	0.203688	0.000999001	3.5132e-07	1.974555062983e-06	0.0001772118527259
ENSG00000120860	CCDC53	12	102406706	102455927	-	1966	0	rs10860833	12	102438686	102438686	200	178.75	1.0155	150.538	3.42663e-10	-0.294883	0.000999001	3.51646e-07	1.974555062983e-06	8.37960606230315e-05
ENSG00000135094	SDS	12	113830251	113864106	-	3110	-8754	rs71467913	12	113872860	113872860	200	178.594	0.995532	200.026	1.74844e-10	-0.590595	0.000999001	3.5153e-07	1.974555062983e-06	5.54592485533245e-05
ENSG00000181444	ZNF467	7	149461272	149470568	-	2105	4365	rs855661	7	149456907	149456907	200	181.172	1.04901	111.524	1.06545e-09	-0.167627	0.000999001	3.52753e-07	1.97897363268675e-06	0.000149625374975537
ENSG00000142632	ARHGEF19	1	16524350	16539104	-	2754	-209	rs1874630	1	16539313	16539313	200	163.203	1.03364	90.8435	1.31341e-10	0.390417	0.000999001	3.60308e-07	2.01772392977809e-06	7.71550910915186e-05
ENSG00000136877	FPGS	9	130556877	130576606	+	103	0	rs1544105	9	130562725	130562725	200	197.559	0.922606	13.5861	5.98929e-09	-0.108088	0.000999001	3.60313e-07	2.01772392977809e-06	0.00139919726401327
ENSG00000255198	SNHG9	16	2014961	2015510	+	1504	-8803	rs201457372	16	2006158	2006158	200	171.914	1.04092	104.822	3.94166e-10	0.197032	0.000999001	3.84075e-07	2.14884281024943e-06	0.000102818208098432
ENSG00000115816	CEBPZ	2	37428756	37458856	-	3105	0	rs10779921	2	37440355	37440355	200	194.16	0.997069	288.456	7.24145e-10	-0.129545	0.000999001	3.86083e-07	2.15812421962122e-06	7.64309688152665e-05
ENSG00000102882	MAPK3	16	30125427	30134827	-	855	95232	rs11642612	16	30030195	30030195	200	170.137	0.991371	38.557	4.57291e-10	-0.106727	0.000999001	3.97945e-07	2.22242092719701e-06	0.000241685303955297
ENSG00000148426	PROSER2	10	11865339	11914276	+	2670	22064	rs10906035	10	11936340	11936340	200	176.25	1.05621	240.384	3.37074e-10	-0.487947	0.000999001	4.01772e-07	2.2417686576504e-06	5.23866117437821e-05
ENSG00000118900	UBN1	16	4896667	4932361	+	1985	0	rs8056320	16	4918017	4918017	200	180.664	1.0486	182.417	6.7113e-10	0.102205	0.000999001	4.0338e-07	2.2487112981384e-06	8.50467109729802e-05
ENSG00000121552	CSTA	3	122044092	122060819	+	3045	-556	rs17838788	3	122043536	122043536	200	166.328	1.06134	108.543	2.86528e-10	0.216663	0.000999001	4.05334e-07	2.2575685282772e-06	8.24677394541951e-05
ENSG00000080819	CPOX	3	98239977	98312567	-	3767	0	rs1675531	3	98310872	98310872	200	176.719	1.03501	117.917	5.84625e-10	-0.17691	0.000999001	4.11257e-07	2.28849585746928e-06	0.000109239766227343
ENSG00000166750	SLFN5	17	33570056	33600674	+	2194	0	rs10853177	17	33577065	33577065	200	179.453	0.956224	140.241	1.78206e-10	0.167289	0.000999001	4.26569e-07	2.37156695321293e-06	7.12545746743842e-05
ENSG00000142197	DOPEY2	21	37529081	37666572	+	2861	0	rs9981532	21	37540494	37540494	200	170.293	0.989733	133.401	1.16378e-10	-0.153948	0.000999001	4.3147e-07	2.39665944369988e-06	5.6892364105332e-05
ENSG00000180992	MRPL14	6	44081195	44095194	-	2920	10235	rs4370360	6	44070960	44070960	200	178.672	0.990878	185.139	2.28737e-10	-0.109337	0.000999001	4.40261e-07	2.44329502836611e-06	5.93996288005272e-05
ENSG00000135828	RNASEL	1	182542770	182558391	-	3057	0	rs1048254	1	182543666	182543666	200	177.598	0.935492	131.538	1.09577e-10	0.205094	0.000999001	4.45355e-07	2.46934830187674e-06	6.32363098050925e-05
ENSG00000177830	CHID1	11	867358	915058	-	2182	0	rs12574605	11	885330	885330	200	174.961	1.01185	157.363	2.60305e-10	-0.153462	0.000999001	4.4917e-07	2.48826960136526e-06	6.56288181541953e-05
ENSG00000071967	CYBRD1	2	172378758	172414643	+	3395	-55659	rs5836338	2	172323099	172323099	200	171.484	1.09111	145.8	6.60758e-10	0.180987	0.000999001	4.49654e-07	2.4887207823722e-06	8.4836316547432e-05
ENSG00000115694	STK25	2	242432090	242449145	-	2225	89322	rs61615527	2	242342768	242342768	200	178.125	1.05066	137.604	8.14807e-10	-0.218263	0.000999001	4.53813e-07	2.50949315528721e-06	0.000104541694275317
ENSG00000070190	DAPP1	4	100737991	100791311	+	3640	0	rs4699764	4	100740709	100740709	200	190.84	1.02838	187.909	1.58635e-09	-0.0951773	0.000999001	4.64817e-07	2.56804602664384e-06	0.000117886998371008
ENSG00000204954	C12orf73	12	104343981	104359486	-	3428	0	rs2722191	12	104345957	104345957	200	162.539	0.990148	150.322	4.02886e-11	-0.389314	0.000999001	4.65361e-07	2.56875596544024e-06	3.2750724931252e-05
ENSG00000093010	COMT	22	19929131	19957498	+	2503	-5110	rs6518591	22	19924021	19924021	200	177.07	0.991842	160.012	2.44208e-10	0.211103	0.000999001	4.68702e-07	2.58489008399057e-06	6.50586938916176e-05
ENSG00000185127	C6orf120	6	170102234	170106401	+	3563	-36340	rs6459652	6	170065894	170065894	200	173.691	1.04118	157.773	3.79994e-10	0.208185	0.000999001	4.7009e-07	2.59023425363023e-06	7.00183346074024e-05
ENSG00000228140		1	15729476	15735929	-	3185	0	rs2092323	1	15733376	15733376	200	193.73	1.04752	254.349	2.05082e-09	-0.391806	0.000999001	4.71537e-07	2.59589371092944e-06	0.00010458453135187
ENSG00000147454	SLC25A37	8	23386319	23432976	+	2997	0	rs10098103	8	23397081	23397081	200	172.578	1.04435	186.086	3.01261e-10	0.145383	0.000999001	4.86387e-07	2.67526331295904e-06	5.56202686428087e-05
ENSG00000242779	ZNF702P	19	53471505	53541151	-	2414	0	rs329695	19	53489867	53489867	200	188.242	0.984851	265.716	4.59642e-10	-0.397655	0.000999001	4.96841e-07	2.73033408766351e-06	6.09215834881383e-05
ENSG00000187116	LILRA5	19	54818354	54824409	-	2236	-13224	rs34969536	19	54837633	54837633	200	183.32	0.994656	280.265	2.99405e-10	0.14009	0.000999001	4.97824e-07	2.73330644837194e-06	4.78083162259724e-05
ENSG00000176783	RUFY1	5	178977560	179037027	+	2393	6955	rs34734159	5	179043982	179043982	200	151.055	0.908367	103.33	2.22733e-12	-0.206501	0.000999001	4.99027e-07	2.73748037413603e-06	1.66427562547922e-05
ENSG00000189171	S100A13	1	153591264	153606568	-	2540	3956	rs11548104	1	153587308	153587308	200	166.855	1.06768	77.5451	6.4347e-10	-0.365478	0.000999001	5.03244e-07	2.75572293128616e-06	0.000129624310512666
ENSG00000008018	PSMB1	6	170844206	170862429	-	1893	50832	rs2345139	6	170793374	170793374	200	172.676	1.03233	76.9011	7.23299e-10	0.0973038	0.000999001	5.02819e-07	2.75572293128616e-06	0.000146463889608706
ENSG00000228526		1	9242067	9262678	-	1683	16084	rs2859335	1	9225983	9225983	200	191.328	0.978527	172.505	9.14684e-10	0.156395	0.000999001	5.05012e-07	2.76295709400669e-06	0.000106689502048507
ENSG00000127951	FGL2	7	76822689	76829143	-	2711	-67186	rs34518312	7	76896329	76896329	200	166.465	1.07804	119.934	4.31182e-10	-0.144936	0.000999001	5.06011e-07	2.76597492967072e-06	7.91770037339434e-05
ENSG00000185989	RASA3	13	114747195	114898086	-	1954	0	rs143281643	13	114883366	114883366	200	172.363	0.907013	79.1335	6.88238e-11	-0.180788	0.000999001	5.11826e-07	2.7942465758024e-06	7.52836224949816e-05
ENSG00000170027	YWHAG	7	75956117	75988348	-	2030	-81771	rs62475569	7	76070119	76070119	200	161.426	1.10721	83.8435	5.711e-10	0.114899	0.000999001	5.12087e-07	2.7942465758024e-06	0.000107295656686435
ENSG00000182718	ANXA2	15	60639334	60695082	-	2424	-33566	rs34172727	15	60728648	60728651	200	174.277	1.05304	181.359	4.59794e-10	-0.188362	0.000999001	5.13666e-07	2.80039086446935e-06	6.46195379638836e-05
ENSG00000183444	OR7E38P	7	97595403	97596386	-	2702	3845	rs2394815	7	97591558	97591558	200	172.695	1.04943	112.861	6.3008e-10	-0.400706	0.000999001	5.16814e-07	2.81507062294368e-06	0.000101579155751486
ENSG00000068097	HEATR6	17	58120556	58156292	-	1291	-14835	rs7216904	17	58171127	58171127	200	179.863	1.04229	41.0959	3.93479e-09	0.424107	0.000999001	5.34795e-07	2.91044832823056e-06	0.00041472283502797
ENSG00000159210	SNF8	17	47006679	47022479	-	2675	-22530	rs62078385	17	47045009	47045009	200	170.527	1.03534	121.958	3.76003e-10	0.138845	0.000999001	5.4036e-07	2.93814763816949e-06	7.88199053819438e-05
ENSG00000100883	SRP54	14	35451164	35498773	+	2678	-29791	rs60152856	14	35421373	35421373	200	167.695	1.01541	120.489	1.95175e-10	-0.162559	0.000999001	5.4262e-07	2.94784348741884e-06	6.348799083844e-05
ENSG00000196139	AKR1C3	10	5077547	5149878	+	4014	113042	rs9423556	10	5262920	5262920	200	179.727	1.02396	251.771	3.98134e-10	-0.297586	0.000999001	5.43847e-07	2.95191535113621e-06	5.14347519601221e-05
ENSG00000115216	NRBP1	2	27650658	27665126	+	2022	20262	rs780110	2	27685388	27685388	200	173.086	1.06299	100.542	9.8156e-10	-0.0941792	0.000999001	5.44699e-07	2.95394641612066e-06	0.000125018178875558
ENSG00000250771		4	154561321	154602332	+	2523	964	rs2405433	4	154603296	154603296	200	184.688	1.00078	192.39	6.37524e-10	-0.254909	0.000999001	5.45592e-07	2.95619607237876e-06	7.86200817309846e-05
ENSG00000107263	RAPGEF1	9	134452158	134615461	-	28	0	rs3765542	9	134458378	134458378	200	188.77	1.05315	7.482	6.59685e-08	0.122144	0.000999001	5.46579e-07	2.9589506655654e-06	0.00356500235640222
ENSG00000140474	ULK3	15	75128458	75135687	-	1821	0	rs9210	15	75128501	75128501	200	168.086	1.03759	87.7218	4.42544e-10	-0.126244	0.000999001	5.53824e-07	2.99554900017e-06	0.00010413216141969
ENSG00000117222	RBBP5	1	205055271	205091143	-	2590	-88854	rs17345153	1	205179997	205179997	200	176.758	1.09965	189.722	1.25067e-09	-0.246256	0.000999001	5.62076e-07	3.03752529898189e-06	8.33054362807673e-05
ENSG00000160791	CCR5	3	46411634	46417697	+	2719	0	rs1799988	3	46412259	46412259	200	171.816	0.993807	83.4144	3.57245e-10	-0.131818	0.000999001	5.65313e-07	3.05235029213565e-06	0.000107646195638855
ENSG00000100036	SLC35E4	22	31031640	31065003	+	3122	-15920	rs58963750	22	31015720	31015720	200	168.398	1.06443	97.0506	6.56408e-10	-0.450468	0.000999001	5.79077e-07	3.11876076116631e-06	0.000105466060337012
ENSG00000137713	PPP2R1B	11	111597633	111637151	-	2150	-31468	rs614144	11	111668619	111668619	200	189.902	0.924506	129.658	4.90066e-10	-0.275942	0.000999001	5.78936e-07	3.11876076116631e-06	0.000105509729768194
ENSG00000204264	PSMB8	6	32808495	32812480	-	16509	-36581	rs144390407	6	32849061	32849061	200	155.137	1.07185	251.601	4.10345e-11	0.273124	0.000999001	5.79126e-07	3.11876076116631e-06	1.64079129714167e-05
ENSG00000213073		6	160514115	160517244	+	3467	-7360	rs13220323	6	160506755	160506755	200	179.297	1.01571	177.955	5.35524e-10	-0.489116	0.000999001	5.90268e-07	3.17599710097042e-06	7.143183815006e-05
ENSG00000122642	FKBP9	7	32997018	33046543	+	4082	-2557	rs10252042	7	32994461	32994461	200	169.609	1.01461	122.044	2.64831e-10	-0.42129	0.000999001	5.91183e-07	3.17815433397873e-06	6.85679433798381e-05
ENSG00000100600	LGMN	14	93170153	93215047	-	3104	-117718	rs61991541	14	93332765	93332765	200	175.391	1.07192	192.975	7.54514e-10	-0.229503	0.000999001	5.94488e-07	3.19314511183354e-06	6.86859007862362e-05
ENSG00000163545	NUAK2	1	205271188	205290883	-	2332	-11139	rs11240426	1	205302022	205302022	200	186.094	1.00226	181.972	9.07334e-10	-0.190292	0.000999001	6.11008e-07	3.27902934929429e-06	8.939927134477e-05
ENSG00000245958		4	120375947	120473180	+	2937	-225480	rs951570	4	120150467	120150467	200	165.488	1.07177	93.7575	5.79059e-10	0.364475	0.000999001	6.12483e-07	3.28409429307097e-06	9.85711486545249e-05
ENSG00000157823	AP3S2	15	90373832	90437574	-	1982	-29073	rs1702168	15	90466647	90466647	200	176.719	1.04684	122.474	1.05595e-09	0.180004	0.000999001	6.22694e-07	3.33595173575539e-06	0.000110053929925358
ENSG00000146386	ABRACL	6	139349820	139364439	+	2387	39913	rs1852967	6	139404352	139404352	200	187.402	1.05176	212.376	1.88689e-09	-0.322155	0.000999001	6.25841e-07	3.34990825756105e-06	9.8373996897827e-05
ENSG00000089639	GMIP	19	19740286	19754476	-	2165	0	rs11878202	19	19744079	19744079	200	168.711	1.07704	86.6572	1.06545e-09	-0.12056	0.000999001	6.47106e-07	3.46073606610237e-06	0.00012892025555189
ENSG00000112992	NNT	5	43602795	43707507	+	2393	0	rs6893250	5	43680667	43680667	200	173.34	1.04956	56.8301	1.91734e-09	0.28619	0.000999001	6.48685e-07	3.46618216278174e-06	0.000229607421423195
ENSG00000198690	FAN1	15	31196056	31235311	+	1174	-59381	rs798100	15	31136675	31136675	200	167.988	1.05872	72.2823	9.32931e-10	0.57985	0.000999001	6.55703e-07	3.5006564980459e-06	0.000142850475227441
ENSG00000215190	LINC00680	6	58272353	58287779	-	3532	-372346	rs58655917	6	58660125	58660127	200	170.527	0.986641	33.6698	9.35658e-10	-0.493902	0.000999001	6.58944e-07	3.51492415568883e-06	0.000281175133925005
ENSG00000188002		5	1599036	1634120	-	3081	0	rs11957991	5	1623031	1623031	200	181.777	1.02066	284.384	5.15938e-10	0.642981	0.000999001	6.6591e-07	3.54901989538093e-06	4.89450828586868e-05
ENSG00000157837	SPPL3	12	121200314	121342174	-	3437	3423	rs558275	12	121196891	121196891	200	179.57	1.08158	179.161	1.68727e-09	0.163482	0.000999001	6.76049e-07	3.59995308816691e-06	9.4185002690983e-05
ENSG00000167526	RPL13	16	89627066	89630950	+	2427	0	rs12709089	16	89630311	89630311	200	171.777	1.00486	129.199	3.26184e-10	0.137174	0.000999001	6.90595e-07	3.67108636203384e-06	6.82577894459691e-05
ENSG00000152256	PDK1	2	173420102	173489823	+	3558	38863	rs836602	2	173528686	173528686	200	182.559	1.0009	207.976	6.03547e-10	0.237679	0.000999001	6.90517e-07	3.67108636203384e-06	6.56149004820694e-05
ENSG00000065457	ADAT1	16	75630880	75657198	-	2613	67134	rs8048818	16	75563746	75563746	200	183.008	1.03132	154.187	1.40648e-09	0.328535	0.000999001	6.91479e-07	3.67262766533342e-06	0.000105654921292109
ENSG00000168090	COPS6	7	99686578	99689823	+	2385	29589	rs193110643	7	99719412	99719412	200	162.91	0.964511	64.4495	1.20938e-10	-0.380065	0.000999001	6.92909e-07	3.67706378365024e-06	8.20735606892331e-05
ENSG00000260517		16	29127449	29229181	+	1007	12208	rs252246	16	29241389	29241389	200	171.27	1.01631	41.5084	1.41251e-09	-0.360024	0.000999001	6.99176e-07	3.70713881164966e-06	0.000261282704816401
ENSG00000268518		19	50990068	50990895	-	1749	-23806	rs1150920	19	51014701	51014701	200	184.102	0.998942	248.414	5.79249e-10	0.32169	0.000999001	7.01807e-07	3.71790018513226e-06	5.76130010090381e-05
ENSG00000162946	DISC1	1	231762562	232177018	+	3864	0	rs67718215	1	231776233	231776235	200	180.918	0.992279	252.83	3.70521e-10	-0.143416	0.000999001	7.19588e-07	3.8088332170975e-06	4.71719583621244e-05
ENSG00000117528	ABCD3	1	94883934	94984222	+	2827	0	rs12404710	1	94977621	94977621	200	177.617	1.05562	173.807	1.05125e-09	0.153062	0.000999001	7.23885e-07	3.82829990612829e-06	8.03041925458992e-05
ENSG00000116701	NCF2	1	183524699	183560011	-	3335	0	rs34423782	1	183554714	183554714	200	171.016	1.08715	112.541	1.3527e-09	-0.167967	0.000999001	7.35388e-07	3.88581001703125e-06	0.000110229447201293
ENSG00000147894	C9orf72	9	27546545	27573864	-	222	0	rs2492816	9	27565105	27565105	200	177.148	1.00798	14.0196	8.30709e-09	0.162112	0.000999001	7.36202e-07	3.88678917294739e-06	0.0010757225339143
ENSG00000173110	HSPA6	1	161494037	161496681	+	3050	-4684	rs1542042	1	161489353	161489353	200	170.039	1.10616	168.866	1.00434e-09	-0.23003	0.000999001	7.46288e-07	3.93667654925733e-06	7.07988763923861e-05
ENSG00000162512	SDC3	1	31342315	31381608	-	3171	-122453	rs12041822	1	31504061	31504061	200	181.055	1.01309	181.553	7.96855e-10	-0.399361	0.000999001	7.55564e-07	3.98220975071537e-06	7.49320331571157e-05
ENSG00000120616	EPC1	10	32556680	32667726	-	2937	0	rs375067137	10	32615969	32615973	200	162.773	1.01808	79.815	2.70712e-10	-0.198074	0.000999001	7.60239e-07	4.00343640889773e-06	8.21215115742735e-05
ENSG00000006007	GDE1	16	19513016	19533467	-	2303	9188	rs1967952	16	19503828	19503828	200	176.973	1.04775	138.376	1.20891e-09	0.111306	0.000999001	7.72263e-07	4.06329400682696e-06	9.74293982278773e-05
ENSG00000269973		2	10076490	10079719	+	2768	-37789	rs6742427	2	10038701	10038701	200	179.16	1.05081	202.526	1.05871e-09	0.359369	0.000999001	7.82837e-07	4.11542705804606e-06	7.13394460816197e-05
ENSG00000204138	PHACTR4	1	28696115	28826881	+	1968	0	1-28770754	1	28770754	28770754	200	186.523	0.981278	88.0607	1.96413e-09	-0.145335	0.000999001	7.94943e-07	4.17551850788812e-06	0.000180418513873293
ENSG00000113494	PRLR	5	35048862	35230794	-	3570	-569530	rs148086442	5	35800324	35800324	200	159.98	1.04393	125.277	1.77146e-10	-1.1012	0.000999001	7.95895e-07	4.17697015651264e-06	4.60507031863067e-05
ENSG00000107537	PHYH	10	13319797	13344412	-	2780	159762	rs57057378	10	13160035	13160035	200	180.254	1.01788	330.599	4.39088e-10	-0.281207	0.000999001	8.12535e-07	4.26036186446745e-06	3.80451517307812e-05
ENSG00000173214	KIAA1919	6	111580552	111592370	+	3489	100380	rs406774	6	111692750	111692750	200	178.496	1.01451	141.557	8.8352e-10	-0.332016	0.000999001	8.13163e-07	4.26036186446745e-06	8.8312882187358e-05
ENSG00000003056	M6PR	12	9092960	9102551	-	1939	37289	rs6487463	12	9055671	9055671	200	179.277	0.958756	101.135	5.67128e-10	-0.219775	0.000999001	8.26557e-07	4.32686950115095e-06	0.00010282907081649
ENSG00000221955	SLC12A8	3	124801481	124998021	-	3360	0	rs2948793	3	124845139	124845139	200	165.898	0.969495	133.28	1.01894e-10	-0.263555	0.000999001	8.3084e-07	4.34561059322486e-06	4.10029348434371e-05
ENSG00000111275	ALDH2	12	112204692	112247782	+	1561	267201	rs7303036	12	112514983	112514983	200	176.621	0.993183	50.6484	1.69893e-09	0.195543	0.000999001	8.44876e-07	4.41528879627148e-06	0.000233695890218044
ENSG00000124508	BTN2A2	6	26383325	26395102	+	4445	0	rs12664899	6	26384669	26384669	200	154.512	1.08534	96.5574	2.54207e-10	0.301602	0.000999001	8.53595e-07	4.45708633472976e-06	5.70016402947626e-05
ENSG00000163875	MEAF6	1	37958177	37980375	-	2275	0	rs4535966	1	37970032	37970032	200	177.91	1.09723	175.136	2.2954e-09	0.145203	0.000999001	8.54628e-07	4.45871438661812e-06	9.51850231567519e-05
ENSG00000175166	PSMD2	3	184016498	184026842	+	3412	0	rs6845	3	184026703	184026703	200	165.84	1.0599	144.989	4.34246e-10	-0.12216	0.000999001	8.55897e-07	4.4603997559603e-06	5.66113963376136e-05
ENSG00000113552	GNPDA1	5	141371315	141392606	-	2618	-5425	rs10078983	5	141398031	141398031	200	187.754	0.982686	215.295	9.49843e-10	0.157	0.000999001	8.56394e-07	4.4603997559603e-06	7.37994550632504e-05
ENSG00000158828	PINK1	1	20959949	20978004	+	2908	-43711	rs66731853	1	20916238	20916238	200	168.457	1.07786	189.159	5.70783e-10	-0.128764	0.000999001	8.62506e-07	4.48845185056137e-06	5.10366290282782e-05
ENSG00000171492	LRRC8D	1	90286574	90402170	+	2315	-16428	rs733467	1	90270146	90270146	200	178.867	1.03676	107.525	1.88273e-09	0.131529	0.000999001	8.66868e-07	4.5073574780582e-06	0.000134158649485627
ENSG00000136098	NEK3	13	52706776	52733996	-	2378	42571	rs9526832	13	52664205	52664205	200	181.289	1.00027	122.639	1.20238e-09	0.310161	0.000999001	8.71174e-07	4.52594039908334e-06	0.000110133696883397
ENSG00000170606	HSPA4	5	132387655	132442141	+	2620	0	rs6892902	5	132411431	132411431	200	164.355	1.02373	136.213	2.23456e-10	-0.167929	0.000999001	8.72672e-07	4.52991618606081e-06	4.79457172999354e-05
ENSG00000104043	ATP8B4	15	50150436	50475014	-	3545	0	rs67251119	15	50449266	50449266	200	157.422	0.972517	80.0351	7.03604e-11	-0.326363	0.000999001	8.83702e-07	4.57948120192947e-06	4.90115040077121e-05
ENSG00000135218	CD36	7	79998892	80308593	+	3255	0	rs13246513	7	80306751	80306751	200	169.102	1.05262	120.93	7.33728e-10	0.147038	0.000999001	8.8357e-07	4.57948120192947e-06	8.01005601316351e-05
ENSG00000168765	GSTM4	1	110198704	110208118	+	2165	49472	rs2229059	1	110257590	110257590	200	191.035	0.961922	234.573	9.02588e-10	0.591571	0.000999001	8.87158e-07	4.59354032042672e-06	7.09909040204071e-05
ENSG00000136235	GPNMB	7	23275587	23314727	+	3579	-92382	rs140446227	7	23183205	23183205	200	175.605	1.06062	201.361	9.70529e-10	-0.118209	0.000999001	8.99474e-07	4.65341296362794e-06	6.31514511366671e-05
ENSG00000129103	SUMF2	7	56131696	56148363	+	4216	24015	rs12668193	7	56172378	56172378	200	166.875	1.04091	84.4722	7.40449e-10	0.196584	0.000999001	9.02711e-07	4.66625471069852e-06	0.000104298539085557
ENSG00000083097	DOPEY1	6	83777386	83881069	+	1914	-161688	rs12195720	6	83615698	83615698	200	168.32	1.06823	74.1234	1.55766e-09	-0.304215	0.000999001	9.05953e-07	4.67910082540783e-06	0.000146629367884232
ENSG00000052126	PLEKHA5	12	19282649	19529334	+	4059	-14374	rs74685307	12	19268275	19268275	200	171.152	1.09101	180.126	1.05052e-09	-0.656594	0.000999001	9.07383e-07	4.68257461896294e-06	6.53258399754275e-05
ENSG00000175595	ERCC4	16	14014015	14046202	+	2453	33838	rs6498487	16	14080040	14080040	200	172.207	1.0527	124.638	1.04732e-09	-0.205355	0.000999001	9.14567e-07	4.71571152596513e-06	8.98084492293449e-05
ENSG00000166527	CLEC4D	12	8662072	8674962	+	1645	8759	rs12302046	12	8683721	8683721	200	178.535	1.05279	102.99	2.5882e-09	0.261985	0.000999001	9.24503e-07	4.7629713059243e-06	0.00014830444469538
ENSG00000100979	PLTP	20	44527400	44540794	-	3512	0	rs3091649	20	44537697	44537697	200	171.973	1.11653	140.624	2.25281e-09	-0.278138	0.000999001	9.38625e-07	4.83170039192265e-06	0.000100002086193429
ENSG00000065308	TRAM2	6	52362201	52441713	-	3317	1656	rs6919266	6	52360545	52360545	200	173.496	1.02477	159.754	6.14744e-10	0.142851	0.000999001	9.45204e-07	4.86151880060819e-06	6.36490627194952e-05
ENSG00000089063	TMEM230	20	5080487	5093749	-	2660	108	rs35059157	20	5080379	5080379	200	175.879	1.09894	243.236	1.4561e-09	0.159407	0.000999001	9.47265e-07	4.86806927881812e-06	6.02230188173625e-05
ENSG00000168724	DNAJC21	5	34929699	34959069	+	3542	-66665	rs3906383	5	34863034	34863034	200	186.152	0.981799	193.934	9.94575e-10	0.289257	0.000999001	9.50258e-07	4.87939451898845e-06	7.65237957764953e-05
ENSG00000166002	SMCO4	11	93211639	93276674	-	3231	5458	rs2045459	11	93206181	93206181	200	176.836	0.992828	127.754	6.99168e-10	-0.140237	0.000999001	9.54681e-07	4.89803764714558e-06	8.32396960281923e-05
ENSG00000133624	ZNF767	7	149244246	149321843	-	1904	-9440	rs171344	7	149331283	149331283	200	184.473	1.05516	131.552	3.91517e-09	0.285572	0.000999001	9.77844e-07	5.01271662275924e-06	0.000147152074539747
ENSG00000111144	LTA4H	12	96394607	96437298	-	3355	1020	rs61937881	12	96393587	96393587	200	169.922	1.02629	147.993	4.75997e-10	0.217409	0.000999001	9.82247e-07	5.02695112977247e-06	5.86408457979859e-05
ENSG00000172262	ZNF131	5	43065279	43192123	+	2442	0	rs7712046	5	43134968	43134968	200	172.285	1.03518	53.3895	2.33386e-09	0.232543	0.000999001	9.81582e-07	5.02695112977247e-06	0.000221801208567407
ENSG00000188906	LRRK2	12	40590547	40763087	+	4664	0	rs76904798	12	40614434	40614434	200	170.605	1.10106	154.5	1.48356e-09	0.206129	0.000999001	9.84635e-07	5.03500440424019e-06	7.91107230819765e-05
ENSG00000272335		5	44826179	44828694	+	1410	42185	rs9292913	5	44870879	44870879	200	187.656	1.01197	54.5192	7.50871e-09	0.252319	0.000999001	1.00199e-06	5.11951598473571e-06	0.000358545079735317
ENSG00000109790	KLHL5	4	39046660	39128477	+	2955	0	rs1964348	4	39106591	39106591	200	164.531	1.03813	137.739	3.38564e-10	-0.163184	0.000999001	1.01045e-06	5.15847786719391e-06	5.10287182164948e-05
ENSG00000146085	MUT	6	49398074	49430904	-	3029	36957	rs73425947	6	49361117	49361117	200	170.527	1.06637	65.9887	2.55484e-09	0.243338	0.000999001	1.03283e-06	5.26403695752019e-06	0.00018393398260097
ENSG00000204622	HLA-J	6	29974361	29977733	+	13038	946385	6-30924118	6	30924118	30924118	200	132.168	1.08457	104.096	9.07552e-12	0.725169	0.000999001	1.03228e-06	5.26403695752019e-06	1.19636652324839e-05
ENSG00000100243	CYB5R3	22	43013847	43045574	-	2588	-52927	rs5758875	22	43098501	43098501	200	175.762	1.03873	128.84	1.40188e-09	0.123711	0.000999001	1.04917e-06	5.34291252064343e-06	9.61634967374669e-05
ENSG00000039560	RAI14	5	34656343	34832732	+	3811	0	rs10035600	5	34740546	34740546	200	171.875	0.991882	163.347	3.29602e-10	0.463718	0.000999001	1.05143e-06	5.35001467007824e-06	4.9226372827782e-05
ENSG00000143153	ATP1B1	1	169074936	169101960	+	3893	0	rs1200135	1	169079268	169079268	200	179.395	1.00731	171.842	9.31458e-10	-0.182687	0.000999001	1.05265e-06	5.35181763505408e-06	7.18918229849486e-05
ENSG00000166913	YWHAB	20	43514318	43537173	+	3598	7355	rs3092074	20	43544528	43544528	200	180.996	0.938044	167.414	3.62368e-10	-0.119569	0.000999001	1.05411e-06	5.35483682750735e-06	5.76046318107037e-05
ENSG00000035681	NSMAF	8	59496064	59572403	-	3187	0	rs2130072	8	59526699	59526699	200	175.586	1.02829	162.111	9.14268e-10	0.122412	0.000999001	1.05863e-06	5.37338297803309e-06	7.03186163510949e-05
ENSG00000014919	COX15	10	101471602	101491857	-	3050	103403	rs11190184	10	101368199	101368199	200	177.715	1.03111	106.914	1.94954e-09	-0.17971	0.000999001	1.07506e-06	5.45230176035454e-06	0.000125341049027616
ENSG00000262097		16	14103138	14109873	-	2317	337	rs9746645	16	14102801	14102801	200	178.203	1.05054	143.057	1.99619e-09	0.184913	0.000999001	1.08916e-06	5.5192839660723e-06	0.00010040815761625
ENSG00000159202	UBE2Z	17	46985732	47006418	+	2702	0	rs1057897	17	47005509	47005509	200	164.219	1.02541	114.901	3.70379e-10	-0.111515	0.000999001	1.11362e-06	5.63861243154368e-06	5.89000721773481e-05
ENSG00000251615		4	8356818	8360065	-	2183	-10602	rs3775904	4	8370667	8370667	200	174.395	1.02816	240.84	5.43433e-10	0.467813	0.000999001	1.12339e-06	5.68342631970204e-06	4.22819980950839e-05
ENSG00000122515	ZMIZ2	7	44788181	44809477	+	2262	1508	rs9655458	7	44810985	44810985	200	171.777	1.011	111.153	7.59543e-10	0.12421	0.000999001	1.13312e-06	5.72796472115724e-06	8.35440522897191e-05
ENSG00000163453	IGFBP7	4	57896940	57976551	-	3865	27413	rs28620921	4	57869527	57869527	200	176.484	0.967332	191.743	3.40598e-10	0.335371	0.000999001	1.13952e-06	5.75561082339975e-06	4.59499702981647e-05
ENSG00000170458	CD14	5	140011314	140013286	-	1909	-4174	rs111503800	5	140017460	140017460	200	182.363	0.975631	77.8622	2.09886e-09	0.215083	0.000999001	1.18463e-06	5.97857283386219e-06	0.000169560820683423
ENSG00000168936	TMEM129	4	1717680	1723085	-	3036	27038	rs4865462	4	1690642	1690642	200	176.367	1.04007	150.312	1.46717e-09	-0.109438	0.000999001	1.18787e-06	5.99003459288405e-06	8.35807954908674e-05
ENSG00000163293	NIPAL1	4	47916160	48042188	+	2829	0	rs1012844	4	47952676	47952676	200	172.285	1.08096	122.677	2.17088e-09	0.320436	0.000999001	1.1983e-06	6.03770490648276e-06	0.000103221694543687
ENSG00000143748	NVL	1	224415037	224518089	-	3281	0	rs76343646	1	224489210	224489210	200	176.562	1.07699	106.15	3.81113e-09	-0.632826	0.000999001	1.20642e-06	6.07366798857641e-06	0.000145186032852296
ENSG00000196236	XPNPEP3	22	41253082	41363838	+	2175	-45065	rs7287625	22	41208017	41208017	200	187.012	1.01064	62.861	7.53507e-09	0.28668	0.000999001	1.25114e-06	6.29368369577747e-06	0.000299258422149951
ENSG00000146409	SLC18B1	6	133090510	133119701	-	3388	0	rs2143387	6	133093525	133093525	200	166.797	1.08713	131.127	1.2735e-09	-0.361444	0.000999001	1.27036e-06	6.38517178043848e-06	7.51941717832549e-05
ENSG00000157379	DHRS1	14	24759805	24769039	-	2814	-2041	rs4374085	14	24771080	24771080	200	173.945	1.03909	189.503	9.19789e-10	-0.211352	0.000999001	1.27164e-06	6.38641319960401e-06	5.6984912685798e-05
ENSG00000251369	ZNF550	19	58046626	58071231	-	2666	-7306	rs73060424	19	58078537	58078537	200	179.844	1.08166	199.275	2.96648e-09	0.315579	0.000999001	1.27759e-06	6.41108717726042e-06	8.4796002249643e-05
ENSG00000178852	EFCAB13	17	45400657	45518678	+	2651	0	rs7216112	17	45406345	45406345	200	165.859	1.02903	83.152	8.32799e-10	-0.378356	0.000999001	1.2818e-06	6.42699670233156e-06	9.58858710603527e-05
ENSG00000158470	B4GALT5	20	48249483	48330415	-	2777	0	rs803193	20	48266292	48266292	200	158.691	0.997418	103.37	1.54727e-10	0.162934	0.000999001	1.28694e-06	6.44753972066324e-06	4.34640851076917e-05
ENSG00000134571	MYBPC3	11	47352958	47374253	-	2811	-121493	rs11039255	11	47495746	47495746	200	175.566	0.99214	63.7785	1.87226e-09	-0.233296	0.000999001	1.29448e-06	6.48006367961281e-06	0.000171582085039645
ENSG00000166199	ALKBH3	11	43902362	43941816	+	3310	5945	rs10838203	11	43947761	43947761	200	157.363	0.942743	154.603	2.83397e-11	-0.254212	0.000999001	1.30225e-06	6.50846970744962e-06	1.81354300694547e-05
ENSG00000140995	DEF8	16	90014334	90034468	+	1964	39959	rs373051007	16	90074427	90074427	200	171.797	1.00006	79.1256	1.11162e-09	0.372618	0.000999001	1.30226e-06	6.50846970744962e-06	0.000117714920418122
ENSG00000071994	PDCD2	6	170884384	170893780	-	1845	34627	rs9356598	6	170849757	170849757	200	160.039	1.11722	68.682	2.06356e-09	0.143623	0.000999001	1.32451e-06	6.61432428102984e-06	0.000133464079317802
ENSG00000197563	PIGN	18	59710801	59854351	-	2775	0	rs4324237	18	59798534	59798534	200	181.777	1.0177	189.707	1.63082e-09	-0.230945	0.000999001	1.33725e-06	6.6725553744588e-06	7.52915507411522e-05
ENSG00000198380	GFPT1	2	69546906	69614382	-	2949	17012	rs11689539	2	69529894	69529894	200	173.984	1.04529	126.279	1.71853e-09	0.141617	0.000999001	1.34822e-06	6.72186779561725e-06	9.31820659855198e-05
ENSG00000168779	SHOX2	3	157814949	157824292	-	4569	-176819	rs75623410	3	158001111	158001111	200	157.754	0.983301	91.5123	1.32665e-10	-0.238072	0.000999001	1.36031e-06	6.77668026841489e-06	4.46724294214107e-05
ENSG00000169371	SNUPN	15	75890425	75918810	-	2077	89998	rs8027749	15	75800427	75800427	200	182.91	0.994571	88.7768	3.03761e-09	-0.245011	0.000999001	1.36853e-06	6.81214075199237e-06	0.00016378909765935
ENSG00000177191	B3GNT8	19	41931265	41934635	-	1344	14005	rs11879090	19	41917260	41917260	200	178.984	0.995921	99.0466	1.88634e-09	-0.189562	0.000999001	1.39497e-06	6.93816502906954e-06	0.000123609983146311
ENSG00000145476	CYP4V2	4	187112675	187134610	+	2765	-8562	rs148675224	4	187104113	187104113	200	185.879	1.01423	323.154	1.41399e-09	0.330297	0.000999001	1.42447e-06	7.0791939884321e-06	5.03583121835849e-05
ENSG00000172661	FAM21C	10	46222649	46288409	+	1799	-101870	10-46120779	10	46120779	46120779	200	166.953	0.884248	51.1464	1.3879e-10	-0.344349	0.000999001	1.4328e-06	7.11487227048253e-06	8.45421130317714e-05
ENSG00000141030	COPS3	17	17150142	17184607	-	1744	18273	rs1708618	17	17131869	17131869	200	177.559	0.997605	92.2437	1.95717e-09	0.140528	0.000999001	1.49711e-06	7.42825074798446e-06	0.000126665223932898
ENSG00000145390	USP53	4	120133743	120216672	+	2996	-27395	rs7655064	4	120106348	120106348	200	171.836	1.02588	111.106	1.35733e-09	0.452742	0.000999001	1.52857e-06	7.57826459750296e-06	8.96500583457138e-05
ENSG00000112701	SENP6	6	76311226	76427997	+	3206	-66498	rs11755902	6	76244728	76244728	200	173.516	1.07544	111.675	3.36883e-09	-0.13939	0.000999001	1.55402e-06	7.69826585081647e-06	0.000118967671533743
ENSG00000111077	TENC1	12	53440754	53458156	+	3558	0	rs73099903	12	53440779	53440779	200	171.934	1.10244	175.435	2.47487e-09	-0.639096	0.000999001	1.57648e-06	7.80327501924936e-06	7.32240477694379e-05
ENSG00000151366	NDUFC2	11	77779351	77791265	-	2214	-32292	rs624350	11	77823557	77823557	200	172.891	1.03118	82.3371	2.43437e-09	0.166336	0.000999001	1.5894e-06	7.86093277132755e-06	0.000136035632070541
ENSG00000159388	BTG2	1	203274620	203278730	+	1890	-17820	rs4971226	1	203256800	203256800	200	186.836	1.01878	177.152	3.57052e-09	0.129545	0.000999001	1.60005e-06	7.90728024146849e-06	0.000101906384259332
ENSG00000129347	KRI1	19	10663762	10676713	-	2896	0	rs12971428	19	10675334	10675334	200	185.137	0.950099	174.128	1.0978e-09	0.210249	0.000999001	1.62733e-06	8.03567175793203e-06	7.08928266544007e-05
ENSG00000105373	GLTSCR2	19	48248780	48260315	+	2004	0	rs11083892	19	48256428	48256428	200	169.258	1.02844	133.182	9.21883e-10	-0.134168	0.000999001	1.6317e-06	8.05082022535318e-06	6.47900896785236e-05
ENSG00000128039	SRD5A3	4	56212277	56239263	+	2528	-182213	rs6554238	4	56030064	56030064	200	163.945	1.07328	116.377	1.22943e-09	-0.215755	0.000999001	1.73408e-06	8.549140987235e-06	7.08561180812195e-05
ENSG00000134330	IAH1	2	9613788	9636672	+	2012	22938	rs4499396	2	9659610	9659610	200	174.668	1.06036	160.645	2.31224e-09	-0.188871	0.000999001	1.75132e-06	8.62725565654919e-06	7.79335309559759e-05
ENSG00000128383	APOBEC3A	22	39348747	39359188	+	1878	0	rs12628403	22	39358037	39358037	200	168.828	1.02041	101.058	1.1742e-09	-0.317483	0.000999001	1.7629e-06	8.67738615972972e-06	8.45409851455425e-05
ENSG00000134864	GGACT	13	101183811	101241782	-	2800	0	rs34152278	13	101218897	101218897	200	162.852	1.02514	150.034	3.9356e-10	-1.63247	0.000999001	1.78196e-06	8.75725904181456e-06	3.95888234574482e-05
ENSG00000168411	RFWD3	16	74655293	74700779	-	2384	-3128	rs5817922	16	74703907	74703909	200	167.656	1.01705	120.026	8.04414e-10	0.193385	0.000999001	1.78081e-06	8.75725904181456e-06	6.41386997910498e-05
ENSG00000172530	BANP	16	87982851	88110924	+	1952	0	rs7499814	16	88052161	88052161	200	194.922	0.907332	296.498	9.17186e-10	0.15257	0.000999001	1.78436e-06	8.76208850063738e-06	5.10801946576045e-05
ENSG00000269858	EGLN2	19	41304902	41314338	+	1878	0	rs11547373	19	41306362	41306362	200	171.387	1.05561	108.585	2.48865e-09	0.120321	0.000999001	1.81206e-06	8.89104718412995e-06	0.000102584144881623
ENSG00000040531	CTNS	17	3539763	3564836	+	1537	-9510	rs161370	17	3530253	3530253	200	180.547	1.0161	171.668	2.18582e-09	0.166034	0.000999001	1.81794e-06	8.91282430124356e-06	7.88825441633279e-05
ENSG00000057608	GDI2	10	5807187	5884095	-	4042	7574	rs2275774	10	5799613	5799613	200	174.648	0.97175	241.513	3.97703e-10	-0.146932	0.000999001	1.82864e-06	8.95108644288428e-06	3.29223956675451e-05
ENSG00000185880	TRIM69	15	45021187	45060027	+	2305	34597	rs2443978	15	45094624	45094624	200	143.242	0.874065	43.5605	6.03113e-12	-0.665916	0.000999001	1.82819e-06	8.95108644288428e-06	2.53713888940243e-05
ENSG00000069482	GAL	11	68451248	68458643	+	2275	161749	rs11604684	11	68620392	68620392	200	173.691	1.03208	110.637	2.24184e-09	0.860292	0.000999001	1.83314e-06	8.96601469881319e-06	0.000100984920473834
ENSG00000133065	SLC41A1	1	205758222	205782876	-	2019	-15656	rs823083	1	205798532	205798532	200	180.098	1.02796	148.404	2.95177e-09	0.323993	0.000999001	1.84046e-06	8.99470126465148e-06	9.55026154381144e-05
ENSG00000163947	ARHGEF3	3	56761447	57113357	-	3240	0	rs3821412	3	56787451	56787451	200	172.676	1.02602	106.244	1.96426e-09	-0.155236	0.000999001	1.86516e-06	9.10821500383942e-06	9.82567330466422e-05
ENSG00000171840	NINJ2	12	673463	772945	-	2463	0	rs11063862	12	720782	720782	200	182.227	1.07995	239.483	4.42908e-09	-0.385957	0.000999001	1.87227e-06	9.13571936063238e-06	7.67191464490224e-05
ENSG00000120784	ZFP30	19	38104651	38183238	-	2980	36761	rs12151280	19	38067890	38067890	200	170.957	1.04192	98.3395	2.2798e-09	-0.405102	0.000999001	1.88009e-06	9.16664203957117e-06	0.000106326863165807
ENSG00000181135	ZNF707	8	144766623	144796068	+	2081	0	rs57272588	8	144778831	144778831	200	176.484	1.03527	108.041	3.35675e-09	0.459438	0.000999001	1.90095e-06	9.26104422768576e-06	0.000119404899117326
ENSG00000120896	SORBS3	8	22402500	22433301	+	2502	-45529	rs10107873	8	22356971	22356971	200	183.301	0.996986	235.323	1.65335e-09	0.127339	0.000999001	1.934e-06	9.4146382058125e-06	5.83535012583791e-05
ENSG00000125871	MGME1	20	17949557	17971765	+	3474	43757	rs73094965	20	18015522	18015522	200	164.844	1.10023	156.777	1.58816e-09	-0.277045	0.000999001	1.95831e-06	9.52547798187038e-06	5.80490372246167e-05
ENSG00000171729	TMEM51	1	15479029	15546976	+	3300	19827	rs4644485	1	15566803	15566803	200	182.637	0.977143	227.436	1.24169e-09	0.131987	0.000999001	2.01596e-06	9.79818614412605e-06	5.36776287819452e-05
ENSG00000081320	STK17B	2	196998291	197041227	-	3017	-91407	rs7584690	2	197132634	197132634	200	179.863	0.951458	91.7226	1.70156e-09	0.202139	0.000999001	2.04077e-06	9.91097873108759e-06	0.000113497625939152
ENSG00000114573	ATP6V1A	3	113465867	113530903	+	3029	-1008	rs1048892	3	113464859	113464859	200	177.324	1.02364	144.054	2.47344e-09	-0.0940813	0.000999001	2.08341e-06	1.01101174951387e-05	8.54031736219341e-05
ENSG00000170921	TANC2	17	61086918	61505060	+	1834	0	rs917706	17	61222386	61222386	200	174.414	1.037	81.1026	4.30524e-09	0.235391	0.000999001	2.09999e-06	1.01825822856203e-05	0.000151863320556611
ENSG00000140968	IRF8	16	85932410	85956215	+	2561	0	rs28368118	16	85955729	85955730	200	170.84	1.08224	300.44	1.22388e-09	0.122271	0.000999001	2.10895e-06	1.02180140482588e-05	3.42673871140953e-05
ENSG00000168071	CCDC88B	11	64107696	64125006	+	1787	-61667	rs671976	11	64046029	64046029	200	195.059	0.949997	125.748	5.49929e-09	-0.193458	0.000999001	2.16384e-06	1.04757502005439e-05	0.000151432882582903
ENSG00000141298	SSH2	17	27952957	28257294	-	2425	-186960	rs8067576	17	28444254	28444254	200	170.664	1.01418	55.2141	3.39071e-09	0.105049	0.000999001	2.18321e-06	1.05536263339758e-05	0.000181150590451873
ENSG00000123739	PLA2G12A	4	110631146	110651233	-	2550	0	rs10004377	4	110648124	110648124	200	177.754	1.02164	138.126	2.77153e-09	0.202492	0.000999001	2.18334e-06	1.05536263339758e-05	9.05135854730732e-05
ENSG00000171130	ATP6V0E2	7	149570058	149577784	+	2443	3660	rs10255120	7	149581444	149581444	200	182.617	0.963121	124.529	2.10906e-09	0.457442	0.000999001	2.18913e-06	1.05733466132662e-05	9.68827418446061e-05
ENSG00000115155	OTOF	2	26680072	26781566	-	1996	0	rs4665328	2	26706642	26706642	200	173.438	1.03702	100.028	3.25951e-09	0.232191	0.000999001	2.22171e-06	1.07223289422364e-05	0.000114447195698308
ENSG00000135540	NHSL1	6	138743181	139013708	-	3027	0	rs4397246	6	138917270	138917270	200	169.57	1.00886	175.849	7.39388e-10	-0.376293	0.000999001	2.25233e-06	1.0861626953516e-05	4.34663654009793e-05
ENSG00000100592	DAAM1	14	59655365	59838123	+	3486	-41751	rs112999758	14	59613614	59613614	200	159.531	1.10226	99.1188	1.84679e-09	0.477959	0.000999001	2.28572e-06	1.10140554456588e-05	7.77072953087599e-05
ENSG00000185305	ARL15	5	53179776	53606412	-	4560	0	rs7704507	5	53594702	53594702	200	174.629	1.00669	214.645	1.03694e-09	0.284943	0.000999001	2.32057e-06	1.11732762414359e-05	4.43199887314449e-05
ENSG00000125912	NCLN	19	3185562	3209573	+	1311	0	rs509977	19	3185829	3185829	200	192.402	1.06281	247.689	1.09927e-08	-0.132982	0.000999001	2.33856e-06	1.12511334464096e-05	0.000107838658194748
ENSG00000135929	CYP27A1	2	219646473	219680016	+	2134	-920	rs6710529	2	219645553	219645553	200	179.668	1.03995	108.807	6.20231e-09	0.104705	0.000999001	2.37308e-06	1.14083358266339e-05	0.000138913320621104
ENSG00000149257	SERPINH1	11	75273102	75283828	+	2527	10154	rs599816	11	75293982	75293982	200	184.141	0.982949	157.086	2.86333e-09	0.24783	0.000999001	2.39647e-06	1.15118291686156e-05	8.82511616842052e-05
ENSG00000186188	FFAR4	10	95326423	95364237	+	2798	-50529	rs10882260	10	95275894	95275894	200	173.477	1.07391	134.267	4.26121e-09	-0.198758	0.000999001	2.41531e-06	1.15933221191392e-05	9.55937535548346e-05
ENSG00000135506	OS9	12	58087739	58115340	+	1982	-4724	rs2619441	12	58083015	58083015	200	185.234	0.964624	94.6775	4.20885e-09	0.111766	0.000999001	2.41834e-06	1.15988605845014e-05	0.000146831629661337
ENSG00000123737	EXOSC9	4	122722473	122738176	+	3732	-1474	rs6838153	4	122720999	122720999	200	179.941	0.999679	170.029	2.26774e-09	0.204686	0.000999001	2.45372e-06	1.17594275005913e-05	7.21197611347479e-05
ENSG00000183255	PTTG1IP	21	46269501	46293752	-	1989	0	rs71326076	21	46273643	46273644	200	180.059	1.02608	179.197	3.19657e-09	-0.191031	0.000999001	2.47419e-06	1.18391744528007e-05	7.67918178639082e-05
ENSG00000253352	TUG1	22	31366664	31375381	+	3356	-72813	rs12166294	22	31293851	31293851	200	163.867	1.03558	90.5763	1.42327e-09	-0.146713	0.000999001	2.47292e-06	1.18391744528007e-05	8.07917445471151e-05
ENSG00000101265	RASSF2	20	4760670	4804291	-	2522	11381	rs2422958	20	4749289	4749289	200	176.387	1.06646	233.485	2.88634e-09	0.112677	0.000999001	2.51054e-06	1.2003820895247e-05	5.68375203782168e-05
ENSG00000151948	GLT1D1	12	129337973	129469509	+	2994	0	rs10847702	12	129338293	129338293	200	192.891	1.05675	460.374	6.09738e-09	0.133456	0.000999001	2.55074e-06	1.21866069099885e-05	5.66255918508229e-05
ENSG00000136240	KDELR2	7	6485585	6523873	-	2810	-21315	rs11768365	7	6545188	6545188	200	162.344	1.0224	102.317	8.70631e-10	-0.138117	0.000999001	2.55331e-06	1.21894655460903e-05	6.06020317220901e-05
ENSG00000246067	RAB30-AS1	11	82783109	82817761	+	3418	1453	rs12282213	11	82819214	82819214	200	178.555	0.973123	125.123	1.94852e-09	-0.331731	0.000999001	2.57402e-06	1.227885305109e-05	8.41393434272142e-05
ENSG00000164144	ARFIP1	4	153701090	153839615	+	2544	21579	rs4405994	4	153861194	153861194	200	168.613	1.11045	140.583	4.20913e-09	0.179178	0.000999001	2.57725e-06	1.2284782128367e-05	8.32221552511392e-05
ENSG00000234741	GAS5	1	173833039	173838020	-	2779	-886465	rs61329817	1	174724485	174724485	200	162.285	1.01603	50.3399	1.90975e-09	0.31159	0.000999001	2.60213e-06	1.23938199781556e-05	0.000139103394061202
ENSG00000165983	PTER	10	16478943	16555736	+	3542	0	rs10795400	10	16535888	16535888	200	176.914	0.981854	186.518	1.22298e-09	0.212717	0.000999001	2.61801e-06	1.24598563810054e-05	5.18885785381062e-05
ENSG00000197858	GPAA1	8	145137494	145141119	+	1353	3349	rs7833848	8	145144468	145144468	200	168.926	1.07897	80.3724	5.89599e-09	-0.282029	0.000999001	2.71955e-06	1.29331579637356e-05	0.000143364975780935
ENSG00000237854	LINC00674	17	66098050	66111659	+	2109	-93361	rs62086892	17	66004689	66004689	200	181.387	1.06061	167.708	6.91631e-09	-0.402909	0.000999001	2.72586e-06	1.29532019513325e-05	0.00010114341785894
ENSG00000007341	ST7L	1	113066141	113163447	-	2514	-72640	rs902289	1	113236087	113236087	200	173.242	1.06521	130.429	4.49015e-09	-0.357173	0.000999001	2.80165e-06	1.33031283643768e-05	9.43132466140195e-05
ENSG00000115414	FN1	2	216225164	216300895	-	2441	-296993	rs10199397	2	216597888	216597888	200	176.895	1.07359	150.105	6.20216e-09	-0.355982	0.000999001	2.81739e-06	1.3367599934062e-05	9.84799917141954e-05
ENSG00000148296	SURF6	9	136197553	136203235	-	380	2179	rs10751505	9	136195374	136195374	200	181.973	0.994171	30.1615	2.07773e-08	-0.154927	0.000999001	2.92687e-06	1.38763973785683e-05	0.00051169963150044
ENSG00000121691	CAT	11	34460473	34493609	+	3049	11102	rs3781709	11	34504711	34504711	200	168.301	1.07719	157.667	2.63782e-09	-0.180743	0.000999001	2.92924e-06	1.38769917701199e-05	6.25648485346186e-05
ENSG00000185808	PIGP	21	38431471	38445470	-	2863	-34799	rs6517403	21	38480269	38480269	200	185.723	0.969939	194.971	2.75789e-09	-0.282202	0.000999001	2.96472e-06	1.40343205769534e-05	7.07345834882744e-05
ENSG00000156414	TDRD9	14	104394800	104519004	+	2472	8194	rs12050167	14	104527198	104527198	200	185.586	1.0006	162.018	5.21474e-09	0.5239	0.000999001	2.97788e-06	1.40858315940231e-05	9.83289910043705e-05
ENSG00000085721	RRN3	16	15153880	15188174	-	1301	0	rs8060236	16	15177695	15177695	200	165.762	1.05649	75.8109	3.6935e-09	-0.125387	0.000999001	2.99539e-06	1.41578242878294e-05	0.000120514779778924
ENSG00000133704	IPO8	12	30781923	30848920	-	4347	-46797	rs11051048	12	30895717	30895717	200	185.312	0.96998	224.15	2.32075e-09	-0.154523	0.000999001	3.01137e-06	1.42224809067342e-05	5.97752930437956e-05
ENSG00000247556	OIP5-AS1	15	41576189	41601901	+	2478	-41030	rs143884948	15	41535159	41535159	200	184.453	1.00393	125.371	6.69753e-09	0.113224	0.000999001	3.0717e-06	1.44963407345172e-05	0.000125236895957115
ENSG00000064115	TM7SF3	12	27126129	27167367	-	3548	23957	rs12422617	12	27102172	27102172	200	187.441	0.982163	243.801	3.2306e-09	0.119832	0.000999001	3.10428e-06	1.46389214891241e-05	6.36158458836578e-05
ENSG00000123983	ACSL3	2	223725653	223809357	+	3057	-33401	rs148863366	2	223692231	223692252	200	181.523	0.974769	167.016	2.45864e-09	0.415286	0.000999001	3.13258e-06	1.47611169884664e-05	7.06441027427118e-05
ENSG00000170873	MTSS1	8	125563032	125740730	-	3389	-58712	rs6980646	8	125799442	125799442	200	179.824	1.05195	249.974	3.97203e-09	0.173485	0.000999001	3.15029e-06	1.48332629293747e-05	5.85649674473832e-05
ENSG00000186891	TNFRSF18	1	1138889	1142071	-	1216	-21733	rs7515488	1	1163804	1163804	200	182.07	0.959674	80.4038	4.63499e-09	-0.215513	0.000999001	3.15701e-06	1.48535915980428e-05	0.000150082869434298
ENSG00000167601	AXL	19	41725109	41767671	+	1514	-289	rs2301236	19	41724820	41724820	200	169.004	0.98893	88.4787	1.73511e-09	-0.296854	0.000999001	3.21633e-06	1.51211818102462e-05	8.59405064672636e-05
ENSG00000166797	FAM96A	15	64364759	64386217	-	3013	15005	rs4776297	15	64349754	64349754	200	162.246	1.0621	85.8691	2.59199e-09	-0.101728	0.000999001	3.28309e-06	1.54233170205079e-05	8.95291034737067e-05
ENSG00000175548	ALG10B	12	38710381	38717784	+	4240	28543	rs137960867	12	38746327	38746328	200	157.871	1.08005	40.4137	5.23331e-09	0.278566	0.000999001	3.28964e-06	1.54423533330187e-05	0.000198494137081173
ENSG00000138036	DYNC2LI1	2	44001179	44037149	+	2741	-32785	rs13400256	2	43968394	43968394	200	173.633	0.919686	133.072	5.98395e-10	-1.05046	0.000999001	3.33732e-06	1.56542882806429e-05	4.72933657582608e-05
ENSG00000164934	DCAF13	8	104426943	104455681	+	3093	0	rs12677876	8	104432105	104432105	200	162.07	1.14076	135.927	4.23257e-09	-0.21125	0.000999001	3.37247e-06	1.58071722551731e-05	7.02765668982863e-05
ENSG00000175662	TOM1L2	17	17746829	17875736	-	2044	-2876	rs4321247	17	17878612	17878612	200	177.812	1.00635	98.8143	5.38289e-09	-0.165135	0.000999001	3.44044e-06	1.61135393333737e-05	0.00012336290031234
ENSG00000125817	CENPB	20	3764499	3767337	-	2368	2901	rs199556015	20	3761598	3761598	200	185.156	1.01347	232.808	4.73953e-09	0.204148	0.000999001	3.44849e-06	1.61333078222433e-05	6.90531371062564e-05
ENSG00000167565	SERTAD3	19	40946752	40950612	-	2209	12055	rs4602143	19	40934697	40934697	200	176.875	1.07387	130.083	9.03041e-09	-0.243829	0.000999001	3.44988e-06	1.61333078222433e-05	0.000115683692232249
ENSG00000109814	UGDH	4	39500376	39529931	-	2776	0	rs7669821	4	39522223	39522223	200	171.289	1.0346	152.695	2.52491e-09	0.177443	0.000999001	3.45999e-06	1.61683568485947e-05	6.28240186493212e-05
ENSG00000115956	PLEK	2	68592306	68624585	+	3288	6061	rs6546399	2	68630646	68630646	200	169.551	1.02971	161.809	1.82738e-09	-0.104774	0.000999001	3.46737e-06	1.61906054153078e-05	5.26524231532211e-05
ENSG00000267169		19	14247992	14282079	+	1949	-9534	rs71170596	19	14238458	14238458	200	190.332	0.982614	219.846	5.46384e-09	-0.409557	0.000999001	3.52731e-06	1.64580598669199e-05	8.07972060312689e-05
ENSG00000103066	PLA2G15	16	68279208	68294961	+	1803	-263023	rs255056	16	68016185	68016185	200	178.359	0.923987	43.8623	4.02378e-09	-0.145641	0.000999001	3.5313e-06	1.64642509402109e-05	0.000210307232662577
ENSG00000042493	CAPG	2	85621872	85645555	-	3443	6122	rs76903023	2	85615750	85615750	200	177.09	0.972884	115.199	2.669e-09	-0.345054	0.000999001	3.57017e-06	1.66329338329617e-05	8.61628513033619e-05
ENSG00000163956	LRPAP1	4	3508104	3534286	-	2053	54353	rs28766336	4	3453751	3453751	200	175.254	0.986187	129.23	2.3893e-09	-0.117453	0.000999001	3.5912e-06	1.6718311150647e-05	7.39611678737262e-05
ENSG00000089486	CDIP1	16	4560677	4588829	-	1690	23007	rs4786503	16	4537670	4537670	200	175.781	1.03036	140.475	4.40562e-09	0.199241	0.000999001	3.63195e-06	1.68952945096899e-05	8.42023803981906e-05
ENSG00000064651	SLC12A2	5	127419459	127525380	+	4563	-68910	rs3749748	5	127350549	127350549	200	170.801	1.00021	120.185	2.02682e-09	-0.252122	0.000999001	3.63487e-06	1.68961644759995e-05	6.92375358231079e-05
ENSG00000174307	PHLDA3	1	201434621	201438365	-	2626	12930	rs71138336	1	201421691	201421691	200	177.891	0.994345	193.339	2.29101e-09	0.211632	0.000999001	3.64575e-06	1.69340062379049e-05	5.53820007900274e-05
ENSG00000164649	CDCA7L	7	21940519	21985702	-	3925	3821	rs75341503	7	21936698	21936698	200	168.633	1.06371	286.586	1.44086e-09	-0.291435	0.000999001	3.66444e-06	1.70080403193418e-05	2.97662625459161e-05
ENSG00000232388	LINC00493	20	18548065	18550207	+	3080	-70451	rs2247746	20	18477614	18477614	200	170.664	1.0986	168.029	5.29974e-09	-0.327414	0.000999001	3.67211e-06	1.70308537396002e-05	7.12645032600046e-05
ENSG00000100504	PYGL	14	51324610	51411454	-	2697	0	rs3818871	14	51402055	51402055	200	170.469	1.08625	180.924	4.09753e-09	-0.155764	0.000999001	3.69392e-06	1.71191636054037e-05	6.16300849423101e-05
ENSG00000111229	ARPC3	12	110872631	110888227	-	2160	-19346	rs1968048	12	110907573	110907573	200	160.723	1.07968	60.8494	4.93461e-09	0.098223	0.000999001	3.71806e-06	1.72181312735744e-05	0.000136722418620172
ENSG00000162461	SLC25A34	1	16062901	16067891	+	2830	-9408	rs41393951	1	16053493	16053493	200	186.504	1.02464	198.874	8.04811e-09	-0.277423	0.000999001	3.735e-06	1.72836329399221e-05	9.09729286677763e-05
ENSG00000103496	STX4	16	31044211	31054296	+	1264	-26657	rs7203999	16	31017554	31017554	200	187.48	0.955997	49.9074	1.47009e-08	-0.0681408	0.000999001	3.74828e-06	1.73321127187793e-05	0.000305558282529428
ENSG00000129911	KLF16	19	1852400	1863567	-	1324	29732	rs2289286	19	1822668	1822668	200	196.27	0.964606	248.84	6.90113e-09	0.158158	0.000999001	3.80519e-06	1.75821151381451e-05	8.45633068244922e-05
ENSG00000242048		7	151503745	151507906	+	2320	0	rs4530949	7	151506985	151506985	200	183.359	0.978627	240.857	2.64586e-09	0.167529	0.000999001	3.85564e-06	1.78019176042644e-05	5.2535931478026e-05
ENSG00000114742	WDR48	3	39093490	39138155	+	3274	37421	rs784492	3	39175576	39175576	200	168.906	1.04016	127.105	3.02111e-09	-0.254453	0.000999001	3.92116e-06	1.80909199435173e-05	7.08616715092703e-05
ENSG00000185088	RPS27L	15	63418072	63450220	-	2859	57225	rs1972041	15	63360847	63360847	200	172.754	1.06067	190.834	3.74289e-09	-0.104167	0.000999001	3.9309e-06	1.8122332914786e-05	5.84158723018202e-05
ENSG00000173660	UQCRH	1	46769304	46782448	+	2440	5007	rs74486058	1	46787455	46787455	200	163.438	1.05184	69.9606	4.11244e-09	-0.172788	0.000999001	3.9884e-06	1.83721450720195e-05	0.000116333917432931
ENSG00000198643	FAM3D	3	58619674	58652575	-	2799	0	rs4681892	3	58647876	58647876	200	169.609	1.02941	102.919	3.65758e-09	0.425118	0.000999001	3.99103e-06	1.83721450720195e-05	8.95117715460358e-05
ENSG00000137364	TPMT	6	18128543	18155305	-	3683	0	rs2518469	6	18153330	18153330	200	177.949	1.06932	156.067	8.98859e-09	0.160675	0.000999001	3.9977e-06	1.83891568822205e-05	9.72235564274948e-05
ENSG00000175866	BAIAP2	17	79008949	79091232	+	2316	0	rs11650131	17	79055531	79055531	200	175.801	1.06789	158.306	7.07751e-09	-0.14628	0.000999001	4.01176e-06	1.84345874179218e-05	8.61923055828218e-05
ENSG00000104687	GSR	8	30535584	30585443	-	3076	0	rs2551715	8	30546636	30546636	200	174.902	1.05174	134.002	6.34381e-09	-0.121669	0.000999001	4.01354e-06	1.84345874179218e-05	9.34032296501242e-05
ENSG00000170581	STAT2	12	56735382	56753939	-	1897	109689	rs1274496	12	56625693	56625693	200	178.516	0.977028	78.5845	5.80235e-09	0.114197	0.000999001	4.03684e-06	1.85278415170313e-05	0.000143616188452711
ENSG00000004487	KDM1A	1	23345942	23410182	+	1911	0	rs7548692	1	23354877	23354877	200	173.691	1.05842	131.194	6.38197e-09	-0.168485	0.000999001	4.06657e-06	1.86504470664479e-05	9.30073516249852e-05
ENSG00000153933	DGKE	17	54911461	54946036	+	2160	-42309	rs140725555	17	54869152	54869152	200	184.18	1.04849	229.867	8.28702e-09	0.360424	0.000999001	4.0794e-06	1.86954200909192e-05	7.74205205492651e-05
ENSG00000118200	CAMSAP2	1	200708687	200829832	+	2974	-113030	rs35941344	1	200595657	200595657	200	177.969	0.981494	192.644	2.21253e-09	0.123524	0.000999001	4.13547e-06	1.89383436376189e-05	5.2597941469279e-05
ENSG00000168273	SMIM4	3	52568030	52613253	+	1907	-61604	rs6784615	3	52506426	52506426	200	181.172	0.919025	69.8434	3.57151e-09	-0.296603	0.000999001	4.17185e-06	1.90908041485326e-05	0.000137810717243392
ENSG00000106546	AHR	7	17338247	17385776	+	2965	-265681	rs1966586	7	17072566	17072566	200	184.473	0.988402	257.928	3.45076e-09	-0.188043	0.000999001	4.18151e-06	1.91208561643188e-05	5.37210223092721e-05
ENSG00000123297	TSFM	12	58176373	58201854	+	1992	0	rs724834	12	58180416	58180416	200	171.504	0.989114	76.5531	3.69679e-09	-0.150424	0.000999001	4.19967e-06	1.91897031129001e-05	0.000114589933975839
ENSG00000081237	PTPRC	1	198607802	198726545	+	2900	14877	rs11585715	1	198741422	198741422	200	178.457	0.983983	124.139	4.06081e-09	0.0900849	0.000999001	4.24166e-06	1.93529620467779e-05	8.89117865580102e-05
ENSG00000105352	CEACAM4	19	42125345	42133442	-	1292	-41718	rs2215284	19	42175160	42175160	200	187.422	0.989617	99.9658	1.29843e-08	0.304102	0.000999001	4.24165e-06	1.93529620467779e-05	0.000169544641747121
ENSG00000189227	C15orf61	15	67813407	67819628	+	2694	13090	rs8024524	15	67832718	67832718	200	176.016	1.00394	145.822	3.60205e-09	0.176207	0.000999001	4.30625e-06	1.96331704099215e-05	7.26025217010484e-05
ENSG00000197930	ERO1L	14	53106635	53162618	-	3110	-605	rs34926803	14	53163223	53163223	200	175.508	1.03198	143.079	5.19172e-09	0.118387	0.000999001	4.31747e-06	1.96698191682755e-05	8.19977921990844e-05
ENSG00000186448	ZNF197	3	44626381	44689963	+	2024	72867	rs56084453	3	44762830	44762830	200	170.547	1.05208	103.482	6.06442e-09	0.346215	0.000999001	4.3624e-06	1.98598791376379e-05	0.000102725308071649
ENSG00000162729	IGSF8	1	160061131	160068733	-	2398	32373	rs12729001	1	160028758	160028758	200	188.77	0.994224	183.083	8.56207e-09	-0.187872	0.000999001	4.40977e-06	2.00607593573481e-05	9.63265840293603e-05
ENSG00000138463	DIRC2	3	122513643	122599986	+	2919	-41408	rs11282832	3	122472235	122472235	200	177.363	1.01372	125.291	5.80947e-09	0.201208	0.000999001	4.4359e-06	2.01647910053067e-05	9.57822737119862e-05
ENSG00000229043		7	1200011	1204903	+	2724	-34288	rs4236381	7	1165723	1165723	200	172.988	1.13589	185.697	1.13655e-08	-0.429967	0.000999001	4.4475e-06	2.02026675834675e-05	8.19567660991227e-05
ENSG00000163131	CTSS	1	150702673	150738433	-	1721	-10530	rs141269296	1	150748963	150748966	200	173.047	1.0591	65.0812	1.49214e-08	-0.197306	0.000999001	4.45083e-06	2.02029498373955e-05	0.000202138533290874
ENSG00000269386	RAB11B-AS1	19	8439258	8455569	-	2460	0	rs2967616	19	8439467	8439467	200	189.57	1.05253	245.402	1.45037e-08	-0.335734	0.000999001	4.47188e-06	2.02836062630099e-05	9.29300121166321e-05
ENSG00000198242	RPL23A	17	27046412	27051377	+	1118	778	rs72847548	17	27052155	27052155	200	171.738	1.04448	64.1615	1.11439e-08	-0.360377	0.000999001	4.50493e-06	2.04185342616797e-05	0.00018252940164265
ENSG00000160013	PTGIR	19	47123726	47128375	-	1320	0	rs1126510	19	47123783	47123783	200	174.375	1.03077	125.553	5.5564e-09	-0.114382	0.000999001	4.51353e-06	2.04425264558158e-05	8.97262709725899e-05
ENSG00000163393	SLC22A15	1	116519120	116612675	+	3033	0	rs1281689	1	116523830	116523830	200	183.359	1.0467	202.72	9.58918e-09	0.169318	0.000999001	4.52848e-06	2.04952226718411e-05	8.48941218432042e-05
ENSG00000157895	C12orf43	12	121440226	121454305	-	3394	8954	rs2071190	12	121431272	121431272	200	171.367	1.02866	135.84	3.65431e-09	0.28033	0.000999001	4.55136e-06	2.05837055287534e-05	7.03390750682598e-05
ENSG00000080815	PSEN1	14	73603127	73690399	+	3110	0	rs165931	14	73630270	73630270	200	170.957	1.02396	143.68	3.07746e-09	-0.0742381	0.000999001	4.56243e-06	2.06186868761484e-05	6.32480705274885e-05
ENSG00000065833	ME1	6	83920109	84140797	-	2073	-36916	rs13205618	6	84177713	84177713	200	170.273	1.1118	83.4517	1.74564e-08	-0.156394	0.000999001	4.65585e-06	2.1025504156891e-05	0.000166308746654797
ENSG00000136144	RCBTB1	13	50106083	50159719	-	3433	-45306	rs3803185	13	50205025	50205025	200	157.656	1.09912	112.184	2.74566e-09	0.195293	0.000999001	4.66207e-06	2.10382256704907e-05	5.95009914856615e-05
ENSG00000164136	IL15	4	142557753	142655140	+	2307	-335053	rs7695439	4	142222700	142222700	200	168.652	0.948871	100.396	1.1988e-09	-0.135523	0.000999001	4.71509e-06	2.12619659566053e-05	5.95252561854664e-05
ENSG00000104783	KCNN4	19	44270686	44285409	-	2227	-7869	rs8104447	19	44293278	44293278	200	174.844	0.991655	122.987	3.64852e-09	0.0723261	0.000999001	4.77395e-06	2.15116954692728e-05	7.87201940497528e-05
ENSG00000068697	LAPTM4A	2	20232412	20251789	-	2976	-23802	rs7585694	2	20275591	20275591	200	182.324	1.04804	235.156	7.9978e-09	0.0676942	0.000999001	4.79781e-06	2.16034640475047e-05	6.92893991995902e-05
ENSG00000219481	NBPF1	1	16888815	16940057	-	2897	71505	rs156854	1	16817310	16817310	200	182.012	0.997666	138.32	7.1961e-09	-0.293451	0.000999001	4.85011e-06	2.18230647968324e-05	9.85102831069229e-05
ENSG00000171055	FEZ2	2	36778571	36873230	-	3743	0	rs2160404	2	36781943	36781943	200	172.812	1.03137	192.158	3.21991e-09	0.166219	0.000999001	4.9152e-06	2.20998528647913e-05	5.12572886144369e-05
ENSG00000166347	CYB5A	18	71920531	71959251	-	2711	-22577	rs7245112	18	71981828	71981828	200	180.957	1.0334	222.606	6.41611e-09	-0.213757	0.000999001	4.97195e-06	2.23387673467091e-05	6.5014170069988e-05
ENSG00000066427	ATXN3	14	92524897	92572965	-	3022	45720	rs77255697	14	92479177	92479177	200	164.16	1.04609	152.339	2.09292e-09	0.258643	0.000999001	5.03922e-06	2.26245664244536e-05	4.59385105948673e-05
ENSG00000198952	SMG5	1	156219016	156252620	-	2072	0	rs2256704	1	156232131	156232131	200	180.352	0.984149	103.339	7.32475e-09	-0.242347	0.000999001	5.05589e-06	2.26664881072302e-05	0.000118671996117481
ENSG00000160593	AMICA1	11	118064456	118095809	-	2969	-31095	rs4936425	11	118126904	118126904	200	183.105	1.02997	244.909	6.89978e-09	0.121035	0.000999001	5.05367e-06	2.26664881072302e-05	6.37933045315453e-05
ENSG00000049239	H6PD	1	9294835	9331396	+	1806	9732	rs916379	1	9341128	9341128	200	177.461	1.05456	120.575	1.22441e-08	0.200979	0.000999001	5.08242e-06	2.27689158152667e-05	0.00011954581902851
ENSG00000184517	ZFP1	16	75182391	75206134	+	2303	0	rs35754964	16	75184661	75184661	200	181.191	0.996293	115.39	8.4597e-09	-0.366488	0.000999001	5.1188e-06	2.29152906002535e-05	0.00011519077531319
ENSG00000141012	GALNS	16	88880143	88923378	-	2586	0	rs12932588	16	88921493	88921493	200	175.098	1.0959	186.321	1.00687e-08	-0.146452	0.000999001	5.13254e-06	2.29588163137295e-05	7.7525476154694e-05
ENSG00000266378		17	14230653	14232791	+	3617	22206	rs60423261	17	14254997	14254997	200	160.352	0.975102	196.73	3.38437e-10	0.24794	0.000999001	5.13595e-06	2.29588163137295e-05	1.92026948810931e-05
ENSG00000158109	TPRG1L	1	3541567	3546691	+	2405	-2485	rs10909989	1	3539082	3539082	200	172.461	0.976845	194.966	1.50449e-09	-0.16291	0.000999001	5.2745e-06	2.35611287759909e-05	3.84839723452934e-05
ENSG00000101017	CD40	20	44746912	44758502	+	3580	-12951	rs76659719	20	44733961	44733961	200	176.738	1.00814	158.052	4.81048e-09	0.142069	0.000999001	5.36976e-06	2.39347723312333e-05	6.99246193321956e-05
ENSG00000108395	TRIM37	17	57060000	57184282	-	1227	-21842	rs11654986	17	57206124	57206124	200	177.402	0.998091	47.538	1.72177e-08	0.228168	0.000999001	5.36805e-06	2.39347723312333e-05	0.000264855227207983
ENSG00000224796	RPL32P1	6	33047229	33047637	+	16220	-198	rs1431403	6	33047031	33047031	200	165.645	0.990287	293.749	5.34425e-10	-0.409349	0.000999001	5.36654e-06	2.39347723312333e-05	1.74366526388692e-05
ENSG00000243335	KCTD7	7	66093869	66276446	+	4680	-877127	rs4642526	7	65216742	65216742	200	167.48	1.07128	88.1182	9.02679e-09	-0.0996469	0.000999001	5.54719e-06	2.47078218733718e-05	0.000116499231866851
ENSG00000102910	LONP2	16	48278208	48397033	+	2150	0	rs115583530	16	48284345	48284345	200	167.832	1.04049	58.8108	1.01094e-08	-0.196876	0.000999001	5.59297e-06	2.48893635874703e-05	0.000167042594792943
ENSG00000131370	SH3BP5	3	15296361	15382875	-	2160	0	rs826431	3	15325149	15325149	200	176.602	0.982287	173.259	3.0985e-09	-0.120587	0.000999001	5.596e-06	2.48893635874703e-05	5.56364332273684e-05
ENSG00000189136	UBE2Q2P1	15	85070013	85114447	-	3035	-188124	rs75740860	15	85302571	85302571	200	169.082	1.03826	138.159	4.08934e-09	0.670723	0.000999001	5.62196e-06	2.49688995648008e-05	6.42795282708164e-05
ENSG00000272750		1	222832210	222834854	-	1974	0	rs2291834	1	222832295	222832295	200	178.77	1.00051	140.805	6.32845e-09	-0.398701	0.000999001	5.61958e-06	2.49688995648008e-05	8.45359369172627e-05
ENSG00000167264	DUS2	16	68021650	68113223	+	1898	-28007	rs3785098	16	67993643	67993643	200	174.336	1.09027	48.5763	4.4794e-08	0.213237	0.000999001	5.64062e-06	2.50337904720519e-05	0.000337649098969939
ENSG00000178397	FAM220A	7	6369041	6388612	-	2692	0	rs28817584	7	6380819	6380819	200	162.402	0.975525	105.412	1.06696e-09	0.16744	0.000999001	5.65401e-06	2.50752161256168e-05	4.65052865462612e-05
ENSG00000112210	RAB23	6	57053608	57087078	-	3976	0	rs77868641	6	57056747	57056747	200	176.562	1.04218	87.0922	1.56559e-08	0.461638	0.000999001	5.70104e-06	2.52656669468885e-05	0.000157247378115066
ENSG00000175115	PACS1	11	65837835	66012218	+	2231	-236	rs2254388	11	65837599	65837599	200	174.629	1.06642	101.808	1.50851e-08	0.108958	0.000999001	5.76512e-06	2.55313523742785e-05	0.000133955801441821
ENSG00000087274	ADD1	4	2845585	2931803	+	2197	0	rs80258568	4	2882599	2882599	200	190.84	0.977815	164.082	1.23281e-08	0.106549	0.000999001	5.77942e-06	2.55763600354597e-05	0.000109808033643466
ENSG00000104450	SPAG1	8	101170135	101271506	+	1701	-42695	rs34633207	8	101127440	101127440	200	188.125	0.993841	118.347	1.70612e-08	-0.257105	0.000999001	5.78598e-06	2.55870750595492e-05	0.000148530978675843
ENSG00000127328	RAB3IP	12	70132462	70216984	+	4099	-28944	rs7309178	12	70103518	70103518	200	167.93	0.981579	180.39	1.19838e-09	-0.296058	0.000999001	5.79524e-06	2.56097063174587e-05	3.3924277114572e-05
ENSG00000158163	DZIP1L	3	137780833	137834660	-	2971	0	rs139042520	3	137822003	137822007	200	171.66	1.05997	101.71	1.08409e-08	0.20184	0.000999001	5.96518e-06	2.63418579724984e-05	0.000114139524703516
ENSG00000115310	RTN4	2	55199326	55339757	-	4537	0	rs2968822	2	55307811	55307811	200	154.453	1.02776	138.248	7.05568e-10	-0.107237	0.000999001	6.03311e-06	2.66156449211466e-05	2.7419298027187e-05
ENSG00000226950	DANCR	4	53578598	53586518	+	2056	-99184	rs7671541	4	53479414	53479414	200	179.766	0.978873	74.6196	1.12527e-08	0.451725	0.000999001	6.03579e-06	2.66156449211466e-05	0.000161825739377952
ENSG00000113108	APBB3	5	139937854	139973337	-	1924	206622	rs6879217	5	139731232	139731232	200	166.914	1.00944	66.4551	5.6321e-09	0.139348	0.000999001	6.06399e-06	2.67209375373625e-05	0.000120229886617418
ENSG00000213977	TAX1BP3	17	3566197	3571976	-	1533	-10619	rs160580	17	3582595	3582595	200	184.648	1.0007	181.97	9.30505e-09	-0.188158	0.000999001	6.20103e-06	2.73053414092417e-05	8.33091971210731e-05
ENSG00000172260	NEGR1	1	71861624	72748417	-	3034	-4695	rs61765650	1	72753112	72753112	200	168.77	0.977661	95.3126	2.87472e-09	-0.513246	0.000999001	6.23028e-06	2.74146134883744e-05	7.36808805865685e-05
ENSG00000172270	BSG	19	571298	583493	+	886	-9045	rs61562870	19	562253	562253	200	186.621	0.996623	185.4	1.04571e-08	0.688506	0.000999001	6.26571e-06	2.75509041600879e-05	8.75150548953485e-05
ENSG00000183307	CECR6	22	17597190	17602257	-	1424	7981	rs879577	22	17589209	17589209	200	185.449	1.05437	178.042	2.114e-08	-0.246732	0.000999001	6.46908e-06	2.84047357580193e-05	0.000110357927678884
ENSG00000246100	LINC00900	11	115624967	115631345	-	2673	47221	rs1784944	11	115577746	115577746	200	171.367	1.05584	201.212	4.93671e-09	0.220218	0.000999001	6.46562e-06	2.84047357580193e-05	5.02293543089838e-05
ENSG00000271795		5	150889015	150892330	+	3557	-2399	rs7723079	5	150886616	150886616	200	177.969	1.05199	165.479	1.13066e-08	-0.222893	0.000999001	6.4875e-06	2.84653982440644e-05	8.49488122611763e-05
ENSG00000213889	PPM1N	19	45992036	46005768	+	2092	7247	rs758761	19	46013015	46013015	200	180.938	1.04326	220.52	9.90604e-09	-0.313842	0.000999001	6.5927e-06	2.89064718440135e-05	6.83802760035324e-05
ENSG00000271605	MILR1	17	62461570	62464760	+	1769	20709	rs59334309	17	62485469	62485469	200	173.809	1.00518	84.0749	9.08184e-09	0.285134	0.000999001	6.69309e-06	2.93258451847743e-05	0.000123199313170508
ENSG00000178996	SNX18	5	53813590	53842415	+	3339	0	rs11301248	5	53818575	53818576	200	172.598	1.05693	147.404	8.5343e-09	0.121256	0.000999001	6.75943e-06	2.95955397332746e-05	7.6793165704192e-05
ENSG00000010810	FYN	6	111981536	112194655	-	3667	-86501	rs9487770	6	112281156	112281156	200	167.48	1.07733	112.76	9.27003e-09	-0.225951	0.000999001	6.9027e-06	3.02014450657774e-05	8.92779382035691e-05
ENSG00000139832	RAB20	13	111175418	111214080	-	3024	64375	rs9521782	13	111111043	111111043	200	176.035	1.02201	264.032	4.05597e-09	-0.191598	0.000999001	6.9723e-06	3.04843923346791e-05	4.02955074960687e-05
ENSG00000237927		6	160007988	160010201	-	3586	-55173	rs2758316	6	160065374	160065374	200	180.898	1.04648	195.572	1.25955e-08	-0.246244	0.000999001	7.05342e-06	3.08172719953977e-05	7.89277376739284e-05
ENSG00000170571	EMB	5	49692027	49739082	-	884	-246443	rs62366945	5	49985525	49985525	200	169.199	1.02887	51.1474	1.53372e-08	0.287258	0.000999001	7.11806e-06	3.10777291606881e-05	0.000198544471093687
ENSG00000239911	PRKAG2-AS1	7	151574128	151576299	+	2135	10796	rs11975638	7	151587095	151587095	200	182.285	1.06414	244.904	1.41528e-08	0.280027	0.000999001	7.20441e-06	3.14325385272747e-05	7.0573882269942e-05
ENSG00000013561	RNF14	5	141337894	141369856	+	2609	0	rs252136	5	141347360	141347360	200	178.965	1.08923	189.74	1.87413e-08	-0.204715	0.000999001	7.25715e-06	3.16403118503881e-05	8.85759598316938e-05
ENSG00000261338		2	219120043	219122087	+	2487	38662	rs56344368	2	219160749	219160749	200	170.293	1.07805	103.75	1.45152e-08	0.28482	0.000999001	7.30178e-06	3.18124586102539e-05	0.000112879119242404
ENSG00000131378	RFTN1	3	16355082	16555533	-	3528	0	rs9851148	3	16416742	16416742	200	180.566	0.986542	182.985	6.22798e-09	-0.154294	0.000999001	7.31905e-06	3.18652445692063e-05	6.45225573467911e-05
ENSG00000042980	ADAM28	8	24151554	24216531	+	3156	0	rs79193340	8	24155932	24155932	200	182.5	0.998	158.463	1.03205e-08	-0.292091	0.000999001	7.37003e-06	3.20646175444489e-05	8.69108751713199e-05
ENSG00000249141		6	167271583	167369612	-	3577	2578	rs73039453	6	167269005	167269005	200	173.926	1.05073	235.918	5.85309e-09	-0.413808	0.000999001	7.47862e-06	3.25141763297891e-05	4.65892340013596e-05
ENSG00000198668	CALM1	14	90862847	90874605	+	2631	242265	rs942748	14	91116870	91116870	200	195.371	0.939026	225.942	1.01562e-08	0.13715	0.000999001	7.49803e-06	3.25714475755692e-05	8.00626169983332e-05
ENSG00000101439	CST3	20	23608535	23619110	-	3112	2972	rs28703706	20	23605563	23605563	200	184.004	0.95602	140.366	7.69633e-09	-0.177328	0.000999001	7.50233e-06	3.25714475755692e-05	8.74675752163823e-05
ENSG00000026508	CD44	11	35160418	35253949	+	3253	113459	rs11033084	11	35367408	35367408	200	173.887	1.00352	205.388	3.68884e-09	0.06253	0.000999001	7.55462e-06	3.27754487144694e-05	4.42417375121629e-05
ENSG00000227039	ITGB2-AS1	21	46340967	46349593	+	2079	44539	rs6518206	21	46394132	46394132	200	180.625	0.998155	174.62	8.0725e-09	-0.248856	0.000999001	7.60661e-06	3.29778631102137e-05	7.17938216783232e-05
ENSG00000185339	TCN2	22	31002826	31023265	+	3005	0	rs5753235	22	31009377	31009377	200	161.582	1.02213	80.1967	4.01661e-09	0.213383	0.000999001	7.66635e-06	3.32135697874265e-05	7.83387580098882e-05
ENSG00000172059	KLF11	2	10182977	10194963	+	2846	-19649	rs10803714	2	10163328	10163328	200	180.723	1.02942	216.6	9.8452e-09	-0.178076	0.000999001	7.72684e-06	3.3452193355607e-05	6.51706134559005e-05
ENSG00000240859		7	149598	155465	+	1313	5123	rs78658550	7	160588	160588	200	180.957	0.965618	140.542	7.28596e-09	-0.412044	0.000999001	8.16228e-06	3.53126367036142e-05	7.97030437138524e-05
ENSG00000087884	AAMDC	11	77532156	77629478	+	2471	-249989	rs112220162	11	77282167	77282167	200	186.621	0.95935	85.8026	1.97357e-08	-0.275917	0.000999001	8.40348e-06	3.63053329093568e-05	0.000168515765445409
ENSG00000161217	PCYT1A	3	195941094	196014828	-	2262	0	rs17852687	3	195956827	195956827	200	188.75	0.95259	172.589	1.02929e-08	0.103894	0.000999001	8.39975e-06	3.63053329093568e-05	8.49799494699877e-05
ENSG00000126432	PRDX5	11	64085561	64089283	+	1779	18238	rs12785488	11	64107521	64107521	200	174.648	1.01658	87.9669	1.48413e-08	0.170448	0.000999001	8.77266e-06	3.78738248381311e-05	0.000127920631890488
ENSG00000099250	NRP1	10	33466421	33625190	-	3212	-75907	rs2785275	10	33701097	33701097	200	171.387	0.957874	124.236	3.1271e-09	0.287252	0.000999001	8.79998e-06	3.79652602369289e-05	5.58029823133355e-05
ENSG00000165685	TMEM52B	12	10323142	10344400	+	3867	176	rs7316488	12	10344576	10344576	200	165.645	1.11339	119.109	1.46205e-08	-0.256069	0.000999001	8.81136e-06	3.79878470187323e-05	8.86080859319183e-05
ENSG00000197013	ZNF429	19	21679485	21739072	+	4012	12072	rs74167860	19	21751144	21751144	200	169.57	1.07041	75.6359	2.21868e-08	0.457188	0.000999001	8.91968e-06	3.84280422376615e-05	0.000152940016700409
ENSG00000205133	TRIQK	8	93895759	94029901	-	2299	0	rs62520784	8	93907914	93907914	200	157.012	1.06638	103.78	3.90175e-09	-0.400378	0.000999001	8.9814e-06	3.86670006123882e-05	5.48392714263546e-05
ENSG00000145675	PIK3R1	5	67511549	67597649	+	2204	-218140	rs157414	5	67293409	67293409	200	168.105	1.01403	102.89	6.51968e-09	-0.247244	0.000999001	9.09768e-06	3.91403563433837e-05	7.75788730029703e-05
ENSG00000150403	TMCO3	13	114145311	114204542	+	2852	0	rs79532189	13	114158094	114158094	200	161.934	1.02615	116.502	3.52442e-09	-0.333855	0.000999001	9.30264e-06	3.99943105973581e-05	5.15149013451399e-05
ENSG00000100599	RIN3	14	92980119	93155339	+	3246	-53167	rs10498633	14	92926952	92926952	200	175.156	1.00242	174.662	6.31394e-09	0.176525	0.000999001	9.31954e-06	4.00391241862775e-05	5.63953727806821e-05
ENSG00000261824	LINC00662	19	28175489	28284848	-	3864	177158	rs62111937	19	27998331	27998331	200	165.078	0.972139	76.3496	3.79385e-09	-0.285578	0.000999001	9.34363e-06	4.00869060299026e-05	7.76051855206905e-05
ENSG00000143155	TIPRL	1	168148172	168169950	+	2559	0	rs10753766	1	168166616	168166616	200	181.484	1.00983	213.544	1.02546e-08	-0.104487	0.000999001	9.34299e-06	4.00869060299026e-05	6.30593356298892e-05
ENSG00000170638	TRABD	22	50624345	50638027	+	1803	0	rs6712	22	50637922	50637922	200	190.547	0.970797	218.042	1.3726e-08	0.191792	0.000999001	9.42241e-06	4.03968613677766e-05	7.807301616225e-05
ENSG00000138085	ATRAID	2	27434896	27440046	+	2113	-29061	rs1821986	2	27405835	27405835	200	182.363	0.991356	108.001	1.8669e-08	-0.123867	0.000999001	9.46254e-06	4.05407971271634e-05	0.000127433783867592
ENSG00000175782	SLC35E3	12	69139887	69187508	+	2935	6048	rs10748111	12	69193556	69193556	200	182.383	1.03072	227.35	1.38936e-08	-0.181295	0.000999001	9.56653e-06	4.09579424042271e-05	6.71198586548183e-05
ENSG00000198793	MTOR	1	11166593	11322564	-	3383	0	rs35365679	1	11320776	11320776	200	180.176	1.02052	179.849	1.3074e-08	-0.177812	0.000999001	9.67298e-06	4.13850352216631e-05	7.50867913571485e-05
ENSG00000100697	DICER1	14	95552566	95624347	-	3983	0	rs10139161	14	95600006	95600006	200	180.566	1.02327	318.692	7.56212e-09	0.0926083	0.000999001	9.79585e-06	4.18817403280878e-05	4.11765823099541e-05
ENSG00000177706	FAM20C	7	192970	300711	+	1488	-31035	rs75374501	7	161935	161935	200	177.051	0.990595	128.267	9.73412e-09	0.260311	0.000999001	9.82516e-06	4.19780235422932e-05	8.28400280995512e-05
ENSG00000100985	MMP9	20	44637548	44645200	+	3629	-10618	rs56242234	20	44626930	44626930	200	181.602	0.936815	164.147	5.39144e-09	0.188117	0.000999001	9.94524e-06	4.2461721019067e-05	6.01998019268413e-05
ENSG00000127838	PNKD	2	219135116	219211516	+	2617	0	rs10194082	2	219188577	219188577	200	183.242	1.05431	148.844	3.29635e-08	0.0974879	0.000999001	9.95447e-06	4.24717976336354e-05	0.000121802848694008
ENSG00000160111	CPAMD8	19	17003759	17137625	-	2000	0	rs141756112	19	17055530	17055554	200	188.477	0.983097	186.337	1.69054e-08	0.391587	0.000999001	9.97033e-06	4.25101284359909e-05	8.89390420539815e-05
ENSG00000116497	S100PBP	1	33282369	33324476	+	1479	-51418	rs3845497	1	33230951	33230951	200	170.352	1.00844	67.5246	1.4e-08	0.156611	0.000999001	1.00886e-05	4.29847472213697e-05	0.000137692632831032
ENSG00000072274	TFRC	3	195754055	195809060	-	2113	-97687	rs28429906	3	195906747	195906747	200	166.992	1.05259	130.384	8.29663e-09	-0.164645	0.000999001	1.01165e-05	4.30739357508382e-05	6.59967624327962e-05
ENSG00000166523	CLEC4E	12	8685902	8693559	-	1625	57978	rs11045619	12	8627924	8627924	200	178.34	1.01162	94.3365	2.12959e-08	0.150289	0.000999001	1.0154e-05	4.32038481713872e-05	0.000136100545266138
ENSG00000072110	ACTN1	14	69340861	69446157	-	2560	0	rs57776588	14	69396179	69396179	200	169.023	1.02379	134.795	6.77185e-09	0.108479	0.000999001	1.01725e-05	4.32230681488279e-05	6.18189798791136e-05
ENSG00000131507	NDFIP1	5	141488071	141534005	+	2710	-5802	rs62384625	5	141482269	141482269	200	178.32	1.08057	204.726	2.07931e-08	-0.109243	0.000999001	1.01689e-05	4.32230681488279e-05	7.63895928832525e-05
ENSG00000145439	CBR4	4	169784922	169931426	-	2624	0	rs1458291	4	169930965	169930965	200	174.102	1.02775	131.25	1.22078e-08	0.223779	0.000999001	1.01908e-05	4.32710854792274e-05	8.31095948259364e-05
ENSG00000219607	PPP1R3G	6	5085721	5087455	+	3075	-26548	rs1246995	6	5059173	5059173	200	174.531	1.06672	181.054	1.43521e-08	0.302223	0.000999001	1.02204e-05	4.33669848176976e-05	6.93726810885309e-05
ENSG00000105372	RPS19	19	42363989	42376994	+	1253	-36517	rs8105639	19	42327472	42327472	200	190	0.996755	80.6854	5.73621e-08	0.0998304	0.000999001	1.03106e-05	4.37197128809563e-05	0.000242492728482202
ENSG00000241764		7	107383263	107385026	-	2805	-6827	rs35874345	7	107391853	107391853	200	180.957	0.95516	131.481	8.90087e-09	0.437493	0.000999001	1.03861e-05	4.40096681986445e-05	8.15797649176275e-05
ENSG00000204103	MAFB	20	39314489	39317880	-	2309	223002	rs2902940	20	39091487	39091487	200	177.266	1.03396	145.959	1.66075e-08	0.127581	0.000999001	1.06687e-05	4.5176182974978e-05	8.77461303903093e-05
ENSG00000116062	MSH6	2	47922670	48037240	+	1978	0	rs3136282	2	48018314	48018314	200	187.48	1.00714	230.555	1.8273e-08	0.170926	0.000999001	1.07867e-05	4.56445858352992e-05	7.53794199302993e-05
ENSG00000173083	HPSE	4	84213615	84256306	-	2010	0	rs4693083	4	84241316	84241316	200	173.301	1.10141	115.29	3.43727e-08	0.203271	0.000999001	1.08902e-05	4.605103225029e-05	0.000125962387139689
ENSG00000242086	LINC00969	3	195384934	195460422	+	2762	-67887	rs9886966	3	195317047	195317047	200	176.992	1.02923	193.693	1.13895e-08	0.331631	0.000999001	1.09291e-05	4.61839378461317e-05	6.1790290829089e-05
ENSG00000175105	ZNF654	3	88188255	88193815	+	3334	7924	rs6551280	3	88201739	88201739	200	156.055	1.0398	55.8627	6.80906e-09	0.174752	0.000999001	1.09839e-05	4.6383805834268e-05	0.000100576101654704
ENSG00000161981	SNRNP25	16	103011	107669	+	1202	-2	rs216594	16	103009	103009	200	178.496	0.986318	97.5723	1.62581e-08	-0.207984	0.000999001	1.10041e-05	4.64373886924969e-05	0.000117739222094571
ENSG00000106610	STAG3L4	7	66767609	66786513	+	4865	0	rs7341400	7	66783479	66783479	200	167.305	1.01931	121.602	6.65086e-09	-0.369638	0.000999001	1.10668e-05	4.66701264448594e-05	6.26973217461302e-05
ENSG00000151715	TMEM45B	11	129685715	129729898	+	2330	-33312	rs11221837	11	129652403	129652403	200	183.75	1.02663	221.011	1.81538e-08	0.362417	0.000999001	1.11654e-05	4.70538386408738e-05	7.24375454416171e-05
ENSG00000176473	WDR25	14	100842756	100996640	+	2362	0	rs34277858	14	100861646	100861646	200	190.957	0.930452	259.034	8.29558e-09	0.261573	0.000999001	1.12556e-05	4.73693844705316e-05	5.50595367232454e-05
ENSG00000178053	MLF1	3	158288953	158325041	+	4110	10368	rs7624771	3	158335409	158335409	200	159.16	1.07458	88.3675	8.78544e-09	0.429695	0.000999001	1.12493e-05	4.73693844705316e-05	7.79999488477179e-05
ENSG00000240288	GHRLOS	3	10327439	10335133	+	2115	-31592	rs378630	3	10295847	10295847	200	179.688	1.07039	194.042	2.47105e-08	0.357309	0.000999001	1.12699e-05	4.73973012532348e-05	8.29562358135583e-05
ENSG00000182512	GLRX5	14	95999841	96011061	+	3692	-6455	rs12431494	14	95993386	95993386	200	182.754	0.978729	302.831	6.47327e-09	0.122154	0.000999001	1.134e-05	4.76596960444043e-05	3.97971813586029e-05
ENSG00000100304	TTLL12	22	43562629	43583139	-	2134	3657	rs6972	22	43558972	43558972	200	184.805	0.982364	175.434	1.49047e-08	-0.1599	0.000999001	1.13759e-05	4.77780963761283e-05	8.04619944144713e-05
ENSG00000119820	YIPF4	2	32502980	32541663	+	1234	-56367	rs212703	2	32446613	32446613	200	169.98	1.02852	77.1942	1.74067e-08	-0.133124	0.000999001	1.14104e-05	4.78904600229767e-05	0.000126925637679465
ENSG00000058063	ATP11B	3	182511289	182639423	+	2538	0	rs2049285	3	182591147	182591147	200	176.23	1.05864	127.116	2.5857e-08	0.167441	0.000999001	1.14939e-05	4.82081890281989e-05	0.000108423674292091
ENSG00000139793	MBNL2	13	97873689	98046374	+	2161	-85243	rs2282424	13	97788446	97788446	200	176.836	1.03587	137.729	1.89369e-08	-0.241432	0.000999001	1.15017e-05	4.8208198411925e-05	9.25711152788278e-05
ENSG00000039650	PNKP	19	50364462	50371166	-	1715	-4076	rs2290775	19	50375242	50375242	200	193.77	1.06819	255.083	6.13178e-08	0.241928	0.000999001	1.18242e-05	4.95263469713708e-05	0.000112911261731741
ENSG00000272501		6	31162978	31165814	-	16617	20075	rs9468877	6	31142903	31142903	200	157.812	1.0182	264.888	9.40876e-10	-0.486564	0.000999001	1.18417e-05	4.95660653904676e-05	1.41157686033289e-05
ENSG00000006534	ALDH3B1	11	67776049	67796744	+	1823	0	rs3794177	11	67794522	67794522	200	182.93	0.996867	78.6441	3.9515e-08	-0.102545	0.000999001	1.22265e-05	5.11421055906048e-05	0.000188940713241381
ENSG00000157870	FAM213B	1	2517931	2522908	+	1854	187469	rs67373773	1	2710377	2710377	200	185.508	0.999455	166.195	2.30363e-08	0.181072	0.000999001	1.24076e-05	5.18645359588174e-05	9.48807865184254e-05
ENSG00000137331	IER3	6	30710977	30712331	-	21262	-43337	rs28780116	6	30755668	30755668	200	110.703	0.937653	91.3464	3.32687e-13	-0.176784	0.000999001	1.24411e-05	5.19694298106305e-05	7.65559007631644e-07
ENSG00000163472	TMEM79	1	156252727	156262976	+	2062	-23147	rs2287027	1	156229580	156229580	200	171.387	1.05345	91.9248	2.45845e-08	-0.294992	0.000999001	1.24645e-05	5.20320203982483e-05	0.000123249990569008
ENSG00000170340	B3GNT2	2	62423249	62451866	+	1435	38991	rs6729913	2	62490857	62490857	200	179.258	1.00042	113.858	2.04876e-08	-0.175013	0.000999001	1.25357e-05	5.22939290091532e-05	0.000109372883190462
ENSG00000122912	SLC25A16	10	70237757	70287231	-	3218	-99942	rs143494473	10	70387173	70387173	200	174.023	1.04878	110.857	2.4395e-08	-0.268027	0.000999001	1.26944e-05	5.29202532927923e-05	0.000109922596415069
ENSG00000099814	CEP170B	14	105331618	105363107	+	1508	-16636	rs8012919	14	105314982	105314982	200	179.316	1.02156	119.645	2.61311e-08	0.857038	0.000999001	1.28114e-05	5.33720121856966e-05	0.000113898955506953
ENSG00000074696	PTPLAD1	15	65822757	65870687	+	2315	0	rs2456015	15	65830518	65830518	200	181.016	1.00464	93.5772	3.23892e-08	-0.159125	0.000999001	1.28829e-05	5.35976455981127e-05	0.000149347770168839
ENSG00000145244	CORIN	4	47596016	47840123	-	3048	-29135	rs138433761	4	47869258	47869258	200	173.027	1.03169	128.259	1.54394e-08	-0.32986	0.000999001	1.28782e-05	5.35976455981127e-05	8.25091398399813e-05
ENSG00000092020	PPP2R3C	14	35554674	35591723	-	2746	-97227	rs142752974	14	35688950	35688950	200	169.746	1.04293	124.026	1.35517e-08	0.181079	0.000999001	1.29476e-05	5.38305964462237e-05	7.6935011132262e-05
ENSG00000167642	SPINT2	19	38734676	38783254	+	2752	0	rs73930562	19	38758471	38758471	200	164.375	1.07441	99.3899	1.53801e-08	-0.17812	0.000999001	1.29943e-05	5.39884481616435e-05	8.80011624099231e-05
ENSG00000146592	CREB5	7	28338941	28865511	+	3700	0	rs6979374	7	28716778	28716778	200	185.762	1.03066	356.208	1.62946e-08	-0.16732	0.000999001	1.3259e-05	5.50512214436381e-05	4.83153115271584e-05
ENSG00000145349	CAMK2D	4	114372189	114683083	-	3087	-71527	rs12509683	4	114754610	114754610	200	168.164	1.0038	128.174	6.94407e-09	0.337718	0.000999001	1.34419e-05	5.57731634298852e-05	5.72360699192531e-05
ENSG00000152348	ATG10	5	81267845	81572676	+	2484	20978	rs226205	5	81593654	81593654	200	176.504	1.02449	164.162	1.56009e-08	-0.270225	0.000999001	1.35203e-05	5.60608361739688e-05	7.12312099229173e-05
ENSG00000116266	STXBP3	1	109289297	109352148	+	2631	6810	rs6696787	1	109358958	109358958	200	172.832	1.04217	154.881	1.47072e-08	-0.159627	0.000999001	1.35459e-05	5.60917440796058e-05	6.88986472341391e-05
ENSG00000165119	HNRNPK	9	86582999	86595569	-	196	51824	rs10868070	9	86531175	86531175	200	193.77	0.997484	22.1286	3.91841e-07	-0.0860147	0.000999001	1.35431e-05	5.60917440796058e-05	0.00106045920689402
ENSG00000115053	NCL	2	232318243	232348352	-	2831	0	rs13004971	2	232327362	232327362	200	167.637	1.02399	135.588	8.18579e-09	-0.141021	0.000999001	1.36046e-05	5.62971054875108e-05	5.72789317174749e-05
ENSG00000106591	MRPL32	7	42971800	42988557	+	3346	-18692	rs674935	7	42953108	42953108	200	180.156	0.991872	163.931	1.46794e-08	-0.189622	0.000999001	1.372e-05	5.67366651172157e-05	7.32217442231953e-05
ENSG00000148677	ANKRD1	10	92671854	92681033	-	3154	95087	rs35416754	10	92576767	92576767	200	171.25	1.04181	116.387	1.77827e-08	-0.190153	0.000999001	1.37313e-05	5.67454374803858e-05	8.86372293564808e-05
ENSG00000026025	VIM	10	17270259	17279592	+	3222	-19931	rs12266606	10	17250328	17250328	200	161.27	1.05429	140.452	6.09153e-09	-0.129479	0.000999001	1.38532e-05	5.71727625150692e-05	4.50111744945136e-05
ENSG00000137312	FLOT1	6	30695487	30710510	-	21411	-45158	rs28780116	6	30755668	30755668	200	149.141	1.09892	234.614	1.35679e-09	-0.195096	0.000999001	1.38503e-05	5.71727625150692e-05	1.37758338392135e-05
ENSG00000134222	PSRC1	1	109822179	109825808	-	1964	382	rs4970836	1	109821797	109821797	200	174.922	0.961667	135.055	7.49289e-09	-0.211507	0.000999001	1.39637e-05	5.75903560192904e-05	6.1530956591227e-05
ENSG00000135211	TMEM60	7	77423046	77427897	-	3765	116652	rs6955747	7	77306394	77306394	200	170.898	1.02763	196.92	7.98977e-09	-0.148955	0.000999001	1.40502e-05	5.79084757475076e-05	4.44599672486667e-05
ENSG00000144550	CPNE9	3	9745492	9771592	+	2268	0	rs293777	3	9752333	9752333	200	175.566	1.05948	206.149	1.77267e-08	-0.4881	0.000999001	1.41359e-05	5.82228765625405e-05	6.10904665706569e-05
ENSG00000164733	CTSB	8	11700034	11726957	-	1808	457402	rs12547100	8	11242632	11242632	200	179.98	0.947549	127.263	1.08134e-08	-0.111138	0.000999001	1.41487e-05	5.82367984741047e-05	7.79227959903928e-05
ENSG00000102531	FNDC3A	13	49550049	49783915	+	3143	-121907	rs8000490	13	49428142	49428142	200	170.938	1.00832	123.07	1.09522e-08	-0.146162	0.000999001	1.42435e-05	5.85171191839642e-05	7.04221439582486e-05
ENSG00000108604	SMARCD2	17	61909445	61920425	-	1494	-40911	rs2727316	17	61961336	61961336	200	174.57	0.989134	53.1172	3.14834e-08	0.121485	0.000999001	1.42452e-05	5.85171191839642e-05	0.000199549384760633
ENSG00000136270	TBRG4	7	45139700	45151646	-	2335	98589	rs4720488	7	45041111	45041111	200	188.086	0.986699	154.388	3.06716e-08	-0.203528	0.000999001	1.42347e-05	5.85171191839642e-05	0.000108447556575686
ENSG00000240370	RPL13P5	12	6982554	6993905	+	2238	0	rs7316447	12	6992202	6992202	200	175.566	1.025	150.116	1.71325e-08	0.269585	0.000999001	1.44518e-05	5.93263810998359e-05	7.55435666907056e-05
ENSG00000221838	AP4M1	7	99699173	99707968	+	2417	-13972	rs138302375	7	99685197	99685201	200	169.316	1.0449	83.3554	2.43448e-08	-0.24855	0.000999001	1.46111e-05	5.99405256568838e-05	0.000120992744201409
ENSG00000075223	SEMA3C	7	80371855	80551675	-	2602	-28544	rs12537553	7	80580219	80580219	200	188.613	0.987452	157.158	3.27185e-08	0.158039	0.000999001	1.46339e-05	5.99942499125142e-05	0.00010918116694647
ENSG00000100056	DGCR14	22	19117793	19132197	-	2820	-1408	rs715544	22	19133605	19133605	200	176.719	1.02017	191.272	1.40046e-08	-0.439897	0.000999001	1.47821e-05	6.05616616557528e-05	5.94602415597834e-05
ENSG00000110203	FOLR3	11	71825916	71850936	+	2543	-105886	rs74985106	11	71720030	71720030	200	172.48	1.03639	82.5367	3.05533e-08	1.02313	0.000999001	1.49533e-05	6.1222489519501e-05	0.000136249654673071
ENSG00000150316	CWC15	11	94695788	94706776	-	2798	-27152	rs10831298	11	94733928	94733928	200	185.859	0.972936	181.648	1.898e-08	-0.112175	0.000999001	1.50651e-05	6.16394054300418e-05	7.78393865483729e-05
ENSG00000070540	WIPI1	17	66417090	66453654	-	2425	-32371	rs57936225	17	66486025	66486025	200	173.438	1.06398	150.59	2.3524e-08	-0.190492	0.000999001	1.50834e-05	6.16734642235475e-05	8.03337244629221e-05
ENSG00000100109	TFIP11	22	26887192	26908471	-	2187	-17363	rs12628209	22	26925834	26925834	200	179.629	0.968401	277.987	6.39079e-09	-0.271132	0.000999001	1.52118e-05	6.21573606794054e-05	3.56933588416819e-05
ENSG00000188157	AGRN	1	955504	991496	+	1084	27684	rs9442396	1	1019180	1019180	200	169.492	1.11145	65.3567	7.57919e-08	-0.289862	0.000999001	1.53592e-05	6.27182030575738e-05	0.000213391708931643
ENSG00000175826	CTDNEP1	17	7146911	7155810	-	2623	12143	rs57713433	17	7134765	7134768	200	161.914	1.00139	146.029	3.5183e-09	-0.0898977	0.001998	1.55925e-05	6.36288400738041e-05	3.46473821235538e-05
ENSG00000110031	LPXN	11	58294345	58345693	-	3596	-82724	rs12292248	11	58428417	58428417	200	163.34	1.00694	63.404	1.23301e-08	-0.42253	0.000999001	1.56442e-05	6.37977033103641e-05	0.000105873431882841
ENSG00000164626	KCNK5	6	39156750	39197226	-	3719	0	rs2815125	6	39194533	39194533	200	165.684	1.00971	154.875	5.60834e-09	-0.37633	0.000999001	1.57828e-05	6.43204921543656e-05	4.12984984561326e-05
ENSG00000154127	UBASH3B	11	122526384	122685181	+	2701	0	rs10892875	11	122537421	122537421	200	182.578	1.09072	257.647	4.12581e-08	-0.142893	0.000999001	1.58599e-05	6.4592123068529e-05	7.49959824695168e-05
ENSG00000123268	ATF1	12	51157494	51214905	+	2613	0	rs1613835	12	51205066	51205066	200	182.383	1.00907	96.3379	4.7314e-08	0.155452	0.000999001	1.6024e-05	6.52174852811043e-05	0.000156219845059091
ENSG00000136104	RNASEH2B	13	51483815	51544592	+	2508	-9911	rs9563011	13	51473904	51473904	200	170.762	1.04662	154.864	1.54816e-08	-0.153504	0.000999001	1.61588e-05	6.5722852459079e-05	6.34573718221176e-05
ENSG00000135972	MRPS9	2	105654442	105716418	+	2842	-27018	rs7564362	2	105627424	105627424	200	173.008	1.11988	187.516	3.55812e-08	0.191339	0.000999001	1.63145e-05	6.63125060123744e-05	7.63996654904453e-05
ENSG00000123892	RAB38	11	87846411	87908635	-	4200	0	rs302669	11	87876812	87876812	200	158.73	1.07554	126.571	8.39376e-09	0.356183	0.000999001	1.63874e-05	6.65650539791073e-05	4.89757415947922e-05
ENSG00000129187	DCTD	4	183811214	183839089	-	2505	-35749	rs6813444	4	183874838	183874838	200	189.766	0.958787	314.856	1.36484e-08	0.267883	0.000999001	1.6456e-05	6.6799815317106e-05	4.85607219833373e-05
ENSG00000154153	FAM134B	5	16473148	16617167	-	1468	-15764	rs3993827	5	16632931	16632931	200	176.738	1.00766	132.862	2.03892e-08	0.297821	0.000999001	1.64758e-05	6.68363047877135e-05	8.481733397947e-05
ENSG00000163378	EOGT	3	69024366	69063112	-	2781	0	rs7434153	3	69047793	69047793	200	157.305	1.06287	107.846	7.60254e-09	0.253373	0.000999001	1.65919e-05	6.72631441747219e-05	5.22620151631736e-05
ENSG00000215458		21	45225640	45232448	-	2060	-5046	rs1573334	21	45237494	45237494	200	173.184	1.01377	135.053	1.63586e-08	-0.191927	0.000999001	1.72657e-05	6.99488442877822e-05	7.23420603425673e-05
ENSG00000130312	MRPL34	19	17403419	17417652	+	1635	5299	rs8100232	19	17422951	17422951	200	187.109	0.97622	179.712	2.62753e-08	0.102486	0.000999001	1.74779e-05	7.07621629942863e-05	8.44527324241895e-05
ENSG00000130529	TRPM4	19	49660999	49715093	+	1809	0	rs11667393	19	49662027	49662027	200	177.559	0.992103	134.007	1.97044e-08	0.305269	0.000999001	1.80001e-05	7.2828681923612e-05	8.13164005379896e-05
ENSG00000176700	SCAND2P	15	85174683	85185695	+	3217	-404402	rs1827938	15	84770281	84770281	200	171.211	1.06396	143.202	2.47614e-08	0.356899	0.000999001	1.8151e-05	7.33911947618711e-05	7.64875403996834e-05
ENSG00000163935	SFMBT1	3	52937589	53080766	-	2402	-59211	rs2336722	3	53139977	53139977	200	175.645	1.05699	116.699	4.34228e-08	0.257955	0.000999001	1.82215e-05	7.35800063713789e-05	0.000115511939620117
ENSG00000197712	FAM114A1	4	38869299	38947360	+	2743	0	rs6835514	4	38894380	38894380	200	179.121	1.01019	191.659	1.93997e-08	0.241172	0.000999001	1.82103e-05	7.35800063713789e-05	6.36832351877947e-05
ENSG00000111615	KRR1	12	75890685	75905416	-	2345	-78209	rs71440407	12	75983625	75983627	200	184.961	0.990887	145.95	3.5207e-08	0.144804	0.000999001	1.86026e-05	7.5069888174328e-05	0.000102612117759415
ENSG00000146707	POMZP3	7	76239304	76256578	-	2363	184932	rs2286428	7	76054372	76054372	200	183.535	1.00291	136.06	3.91957e-08	0.395523	0.000999001	1.86765e-05	7.53189442309146e-05	0.000109713072523387
ENSG00000108439	PNPO	17	46018873	46025654	+	3125	293822	rs115271198	17	46319476	46319476	200	169.59	1.0201	95.347	2.06977e-08	0.315928	0.000999001	1.87254e-05	7.54669208216261e-05	9.37546287214097e-05
ENSG00000100580	TMED8	14	77801365	77843452	-	3368	0	rs10141317	14	77843353	77843353	200	180.586	0.934111	224.937	7.17104e-09	0.148383	0.000999001	1.91133e-05	7.69299317625954e-05	3.99980517966636e-05
ENSG00000254999	BRK1	3	10157277	10168874	+	2150	0	3-10161883	3	10161883	10161883	200	176.914	1.0869	191.651	4.07095e-08	-0.143707	0.000999001	1.91054e-05	7.69299317625954e-05	7.89628872757131e-05
ENSG00000178789	CD300LB	17	72517314	72527613	-	1922	-27048	rs4789078	17	72554661	72554661	200	172.637	1.09849	180.702	3.4356e-08	-0.122659	0.000999001	1.94933e-05	7.840836276717e-05	7.2095079938439e-05
ENSG00000216937	CCDC7	10	32735069	32863492	+	3076	-24732	rs3004209	10	32710337	32710337	200	163.438	1.09254	96.234	2.85533e-08	0.409662	0.000999001	1.95329e-05	7.85165624903681e-05	9.43011910474745e-05
ENSG00000164323	KIAA1430	4	186080820	186130658	-	2337	0	rs3108269	4	186120595	186120595	200	179.238	1.05161	276.684	2.31606e-08	0.194244	0.000999001	1.96866e-05	7.90829723158702e-05	5.08115481795413e-05
ENSG00000132906	CASP9	1	15817328	15853029	-	3120	556	rs142927912	1	15816768	15816772	200	182.852	0.996221	190.341	2.52053e-08	0.199353	0.000999001	1.98326e-05	7.96177349864886e-05	7.17474734401868e-05
ENSG00000125743	SNRPD2	19	46190713	46195827	-	1852	0	rs34078197	19	46192050	46192050	200	182.305	1.03414	209.328	3.41448e-08	-0.0925865	0.000999001	1.98755e-05	7.97381784843124e-05	7.42419247299342e-05
ENSG00000143653	SCCPDH	1	246887350	246931439	+	3687	-24762	rs10924809	1	246862588	246862588	200	168.887	1.04187	158.351	1.49879e-08	-0.185389	0.000999001	1.99097e-05	7.98235850188372e-05	5.51078184902742e-05
ENSG00000214274	ANG	14	21152337	21167130	+	2031	0	rs4619306	14	21154383	21154383	200	180.625	1.00057	251.888	1.61454e-08	-0.204291	0.000999001	1.99661e-05	7.99978292093266e-05	4.84682552122084e-05
ENSG00000006747	SCIN	7	12610204	12693228	+	5114	-29650	rs2254159	7	12580554	12580554	200	173.32	0.980909	216.589	7.46087e-09	0.222856	0.000999001	2.00895e-05	8.04401215765672e-05	3.63660973251578e-05
ENSG00000162604	TM2D1	1	62146719	62191095	-	2050	0	rs12031230	1	62155996	62155996	200	179.102	0.984162	182.511	1.65245e-08	0.198769	0.000999001	2.01988e-05	8.08254203014321e-05	5.97280197087713e-05
ENSG00000130475	FCHO1	19	17858528	17899377	+	1642	-4266	rs73015710	19	17854262	17854262	200	180.703	1.08285	172.732	6.45218e-08	-0.2286	0.000999001	2.03121e-05	8.1226216211754e-05	0.000103665470748582
ENSG00000141429	GALNT1	18	33161082	33291798	+	2633	1037	rs72891626	18	33292835	33292835	200	174.707	1.0284	121.522	3.06674e-08	-0.275235	0.000999001	2.03466e-05	8.13115837178769e-05	9.35964618953289e-05
ENSG00000204482	LST1	6	31553902	31556686	+	18450	-80655	rs115935870	6	31473247	31473247	200	152.266	1.14294	284.48	4.19846e-09	-0.281097	0.000999001	2.06991e-05	8.26668506653465e-05	1.58893351265288e-05
ENSG00000108219	TSPAN14	10	82213923	82292879	+	4027	0	rs9633740	10	82265271	82265271	200	166.895	1.03732	148.177	1.31902e-08	-0.0770959	0.000999001	2.07423e-05	8.27779606710488e-05	5.27222866052446e-05
ENSG00000145335	SNCA	4	90645251	90759466	-	3272	-37172	rs59823436	4	90796638	90796639	200	168.672	1.06584	118.238	2.89108e-08	0.156685	0.000999001	2.07537e-05	8.27779606710488e-05	8.52318441461053e-05
ENSG00000157873	TNFRSF14	1	2487079	2496821	+	1852	0	rs7544646	1	2496649	2496649	200	186.816	0.954688	167.301	2.5475e-08	0.110737	0.000999001	2.08588e-05	8.31435202986098e-05	8.1506497812911e-05
ENSG00000085644	ZNF213	16	3179779	3192806	+	1387	0	rs4786387	16	3182410	3182410	200	168.516	1.11811	93.4287	6.93081e-08	0.220285	0.000999001	2.13066e-05	8.481908505567e-05	0.00013797756184375
ENSG00000182247	UBE2E2	3	23244512	23633284	+	3868	0	rs71266421	3	23305749	23305749	200	158.867	1.1112	146.07	1.46954e-08	-0.250626	0.000999001	2.13023e-05	8.481908505567e-05	4.81179932219078e-05
ENSG00000204920	ZNF155	19	44472015	44502477	+	2368	-158133	rs10406421	19	44313882	44313882	200	165.957	1.01909	123.921	1.24531e-08	-0.539145	0.000999001	2.17228e-05	8.64202813095585e-05	5.71582608093202e-05
ENSG00000246731		17	72206120	72209481	-	1838	-69389	rs6501705	17	72278870	72278870	200	189.473	1.02007	277.665	4.32535e-08	-0.195639	0.000999001	2.18261e-05	8.67754018889371e-05	7.13761207191688e-05
ENSG00000197249	SERPINA1	14	94843085	94857030	-	3100	13782	rs4905193	14	94829303	94829303	200	180.039	1.02951	258.141	2.35334e-08	0.221794	0.000999001	2.20631e-05	8.76612839155833e-05	5.2008101816936e-05
ENSG00000172716	SLFN11	17	33677325	33700720	-	1957	8530	rs35403677	17	33668795	33668795	200	175.176	0.978196	119.844	1.89907e-08	0.260359	0.000999001	2.21677e-05	8.80203131405877e-05	7.72851603485503e-05
ENSG00000161395	PGAP3	17	37827376	37853050	-	2199	0	rs2934951	17	37833328	37833328	200	171.895	1.05496	84.2525	5.66574e-08	-0.174696	0.000999001	2.28994e-05	9.08672817168526e-05	0.000140377655035939
ENSG00000137752	CASP1	11	104896171	104972158	-	3260	-18800	rs4106096	11	104990958	104990958	200	182.344	0.955467	84.2156	4.16972e-08	-0.100635	0.000999001	2.32475e-05	9.21894083146082e-05	0.000141465851211553
ENSG00000183726	TMEM50A	1	25664409	25688852	+	2248	554	1-25689406	1	25689406	25689406	200	176.25	1.06719	126.931	6.07499e-08	-0.0928885	0.000999001	2.33166e-05	9.2404157237177e-05	0.000112565050425895
ENSG00000184743	ATL3	11	63391560	63439393	-	1863	-110632	rs34110016	11	63550025	63550026	200	176.23	1.07641	95.8803	9.31748e-08	-0.200248	0.000999001	2.35664e-05	9.33342900147844e-05	0.000160109399534702
ENSG00000137486	ARRB1	11	74975227	75062873	-	2928	0	rs2279129	11	74977067	74977067	200	172.09	1.02501	142.858	2.3122e-08	0.165829	0.000999001	2.40238e-05	9.50849014162543e-05	6.76394260185065e-05
ENSG00000160886	LY6K	8	143781530	143786545	+	3129	61013	rs35290104	8	143847558	143847558	200	183.047	0.974102	175.536	2.62987e-08	0.272665	0.000999001	2.40621e-05	9.51755588894632e-05	7.15326136179195e-05
ENSG00000028203	VEZT	12	95611523	95696566	+	3752	-91015	rs199903090	12	95520506	95520508	200	160.215	1.04433	176.955	7.06865e-09	0.218485	0.000999001	2.45659e-05	9.7106168221784e-05	3.05097157076162e-05
ENSG00000159788	RGS12	4	3294756	3441640	+	2155	0	rs13127597	4	3390272	3390272	200	178.164	1.07769	161.036	6.50877e-08	0.113238	0.000999001	2.46631e-05	9.74280944285687e-05	9.80087946809149e-05
ENSG00000103196	CRISPLD2	16	84853591	84954374	+	2619	-6718	rs4783073	16	84846873	84846873	200	177.852	1.05635	347.342	2.13788e-08	0.583982	0.000999001	2.48363e-05	9.79730781707079e-05	3.75492721591542e-05
ENSG00000167716	WDR81	17	1619818	1641893	+	2103	6609	rs2070863	17	1648502	1648502	200	193.613	0.975627	275.688	4.16569e-08	-0.134671	0.000999001	2.48486e-05	9.79730781707079e-05	7.13740086089043e-05
ENSG00000106077	ABHD11	7	73150425	73153197	-	1151	-58132	rs7778187	7	73211329	73211329	200	184.219	0.904291	61.4637	3.66425e-08	-0.241266	0.000999001	2.48445e-05	9.79730781707079e-05	0.000166668639100198
ENSG00000176623	RMDN1	8	87480487	87526586	-	3026	0	rs5892982	8	87524039	87524041	200	168.359	0.996279	82.5578	2.23786e-08	0.165002	0.000999001	2.49345e-05	9.82491058846973e-05	9.362372120858e-05
ENSG00000138326	RPS24	10	79793519	79816570	+	2660	56439	rs2250252	10	79873009	79873009	200	181.602	1.00581	186.969	3.33983e-08	-0.0774005	0.000999001	2.50249e-05	9.85425019722595e-05	7.20727611118743e-05
ENSG00000272444		14	102418754	102419400	+	2016	-3925	rs2474679	14	102414829	102414829	200	176.543	1.08143	134.566	7.34751e-08	0.603557	0.000999001	2.50729e-05	9.8668669032745e-05	0.000113067117744392
ENSG00000236088	COX10-AS1	17	13659796	13972812	-	4093	0	rs62053895	17	13836955	13836955	200	181.992	1.05069	362.305	2.84445e-08	-0.368386	0.000999001	2.54372e-05	0.000100038610143151	4.29885412902564e-05
ENSG00000139842	CUL4A	13	113862553	113919399	+	2963	0	rs9549359	13	113878653	113878653	200	175.547	1.09445	173.084	5.92486e-08	-0.135738	0.000999001	2.54947e-05	0.00010020100321594	8.55865995490479e-05
ENSG00000159189	C1QC	1	22970124	22974603	+	2017	0	rs142916975	1	22974379	22974396	200	181.934	0.977818	154.686	3.11085e-08	0.36373	0.000999001	2.58404e-05	0.000101495173544213	7.94056012476396e-05
ENSG00000260997		7	44998599	45000508	-	2183	0	rs73104164	7	45000366	45000366	200	156.328	0.993481	93.8976	5.58194e-09	0.215976	0.000999001	2.60727e-05	0.000102342574050601	4.20804902315774e-05
ENSG00000136044	APPL2	12	105567075	105630016	-	3466	-2632	rs4964125	12	105632648	105632648	200	177.637	0.968303	216.303	1.3129e-08	-0.177939	0.000999001	2.6296e-05	0.000103153594097035	4.27034673629034e-05
ENSG00000167074	TEF	22	41763338	41795330	+	2391	0	rs5751086	22	41768862	41768862	200	188.398	0.918986	69.9933	6.02062e-08	0.263676	0.000999001	2.66551e-05	0.000104495962188651	0.00018499838472863
ENSG00000153130	SCOC	4	141178441	141306880	+	2253	0	rs3034547	4	141279024	141279024	200	175.586	1.05278	156.326	4.4678e-08	-0.285492	0.000999001	2.67584e-05	0.0001048344519352	8.13317157062343e-05
ENSG00000108448	TRIM16L	17	18601312	18639431	+	1440	0	rs8075739	17	18630995	18630995	200	175.469	1.06547	68.9179	1.29155e-07	0.268796	0.000999001	2.67843e-05	0.000104869466132155	0.000215314853656667
ENSG00000115307	AUP1	2	74753773	74757066	-	2143	60190	rs34628531	2	74693581	74693583	200	191.328	0.988015	163.448	7.59648e-08	-0.132893	0.000999001	2.71312e-05	0.000106160462592684	0.000117616376315688
ENSG00000160712	IL6R	1	154377670	154441926	+	1871	72141	rs11265632	1	154514067	154514067	200	183.359	0.985563	127.695	5.22122e-08	0.0819321	0.000999001	2.80371e-05	0.000109635728603379	0.000108003976311721
ENSG00000105438	KDELR1	19	48885828	48894810	-	2348	29195	rs1799268	19	48856633	48856633	200	179.961	0.976706	178.184	2.43536e-08	0.123673	0.000999001	2.82117e-05	0.000110248747482363	6.17135403147007e-05
ENSG00000100811	YY1	14	100704636	100749129	+	2305	-49296	rs61992877	14	100655340	100655340	200	175.02	1.00343	175.889	2.21116e-08	0.29262	0.000999001	2.83149e-05	0.000110582143441685	5.58339132277208e-05
ENSG00000147364	FBXO25	8	356429	421225	+	2202	-17110	rs68084339	8	339319	339319	200	173.203	0.970442	156.67	1.40336e-08	-0.138241	0.000999001	2.84568e-05	0.00011106616355804	4.98105773124591e-05
ENSG00000119718	EIF2B2	14	75469615	75476292	+	1659	3290	rs1548807	14	75479582	75479582	200	171.113	1.04084	100.485	4.67155e-08	0.227313	0.000999001	2.85916e-05	0.000111521879288163	0.000103967291708473
ENSG00000151611	MMAA	4	146539416	146581187	+	2127	0	rs113007107	4	146569488	146569488	200	168.613	1.07951	106.157	5.47423e-08	-0.362238	0.000999001	2.88192e-05	0.000112338759633416	0.000102153757136181
ENSG00000147650	LRP12	8	105501460	105601252	-	2823	30263	rs60012863	8	105471197	105471197	200	176.543	0.968263	127.69	2.42687e-08	-0.118154	0.000999001	2.92211e-05	0.00011383361297237	7.31704891301366e-05
ENSG00000230555		10	43916187	43917548	+	4579	26586	rs2819026	10	43944134	43944134	200	159.941	0.925713	119.64	2.63363e-09	0.391472	0.000999001	2.93101e-05	0.000114108419089642	2.64382137369346e-05
ENSG00000198961	PJA2	5	108670411	108745695	-	3349	753	rs2431251	5	108669658	108669658	200	172.051	1.00608	124.349	2.70184e-08	0.113038	0.000999001	2.94397e-05	0.000114540841466418	7.27079333385783e-05
ENSG00000005249	PRKAR2B	7	106685095	106802256	+	2129	-14398	rs73413319	7	106670697	106670697	200	173.281	1.06195	127.81	5.65369e-08	0.472927	0.000999001	2.9516e-05	0.000114765476390414	9.54069263801038e-05
ENSG00000273257		4	56254117	56254438	+	2503	187585	rs7690837	4	56442023	56442023	200	186.68	1.00971	180.097	6.76046e-08	0.356409	0.000999001	2.99677e-05	0.000116448559135187	9.57334889073458e-05
ENSG00000108556	CHRNE	17	4801070	4806369	-	2664	-5886	rs200358169	17	4812255	4812259	200	179.57	1.02881	195.971	4.25604e-08	0.614381	0.000999001	3.01391e-05	0.000117041021220042	6.87897325699627e-05
ENSG00000107551	RASSF4	10	45454856	45491339	+	3722	-28240	rs1109423	10	45426616	45426616	200	162.48	1.0092	101.934	1.45215e-08	-0.149342	0.001998	3.03073e-05	0.00011762032051701	5.75603912227329e-05
ENSG00000153551	CMTM7	3	32433164	32524559	+	2006	0	rs685796	3	32455130	32455130	200	175.625	1.02948	159.184	3.90885e-08	0.0931246	0.000999001	3.06919e-05	0.000119038197994029	7.22897884666285e-05
ENSG00000256043	CTSO	4	156845271	156875069	-	3694	-113	rs2878122	4	156875182	156875182	200	160.273	1.10471	131.255	2.72637e-08	-0.185304	0.000999001	3.0795e-05	0.000119363187412174	5.77012990733428e-05
ENSG00000271725		15	81595557	81601732	-	2655	0	rs57763246	15	81595827	81595827	200	187.148	0.985518	236.876	4.09782e-08	-0.492615	0.000999001	3.095e-05	0.000119888810909373	6.5705800835536e-05
ENSG00000212348	RNU6-1300P	8	74960913	74961019	+	3126	-34283	rs60971901	8	74926629	74926630	200	173.184	1.02842	164.472	3.02801e-08	-0.306643	0.000999001	3.10972e-05	0.000120383580757844	6.16148504650749e-05
ENSG00000032742	IFT88	13	21140586	21265503	+	2488	0	rs3002171	13	21183781	21183781	200	168.809	1.12608	118.094	9.01002e-08	0.2619	0.000999001	3.20764e-05	0.000124096556903489	0.000109558533140985
ENSG00000140943	MBTPS1	16	84087369	84150511	-	3401	0	rs907045	16	84135493	84135493	200	174.102	1.02705	346.196	1.43203e-08	-0.167101	0.000999001	3.21012e-05	0.000124114833807383	2.73967145105747e-05
ENSG00000182095	TNRC18	7	5346422	5465045	-	2539	11541	rs62441134	7	5334881	5334881	200	178.906	1.02769	178.578	4.85722e-08	0.405583	0.000999001	3.30195e-05	0.000127585522466639	7.35835927807571e-05
ENSG00000225733	FGD5-AS1	3	14961855	14989931	-	1875	-170954	rs7624183	3	15160885	15160885	200	174.824	1.06685	172.487	5.49697e-08	0.17581	0.000999001	3.3186e-05	0.00012814877627626	7.43775148573933e-05
ENSG00000114544	SLC41A3	3	125725199	125820404	-	2419	0	rs78084754	3	125765050	125765050	200	167.324	1.07603	114.679	4.9975e-08	0.448156	0.000999001	3.32294e-05	0.000128236269125591	8.63774526187466e-05
ENSG00000130255	RPL36	19	5674959	5691887	+	1493	-125069	rs144239488	19	5549890	5549890	200	173.477	1.1049	163.141	7.78836e-08	-0.264024	0.000999001	3.32907e-05	0.000128392687982966	8.65197907459203e-05
ENSG00000177951	BET1L	11	167785	207428	-	1086	-17828	rs10902108	11	225256	225256	200	164.766	1.06197	76.1694	5.62867e-08	0.157077	0.000999001	3.39355e-05	0.000130797901071505	0.000117046457517977
ENSG00000122378	FAM213A	10	82167586	82192753	+	3775	29945	rs1993484	10	82222698	82222698	200	164.707	1.09139	136.543	3.99801e-08	0.268559	0.000999001	3.5126e-05	0.000135302102933909	6.5611756511208e-05
ENSG00000151012	SLC7A11	4	139085252	139163503	-	3064	65896	rs1982203	4	139019356	139019356	200	177.5	1.04576	186.732	5.39042e-08	-0.0848129	0.000999001	3.53475e-05	0.00013607052130472	7.07516390583418e-05
ENSG00000271216	LINC01050	13	43384503	43386698	-	3515	-63909	rs9562435	13	43450607	43450607	200	174.629	1.06209	187.28	5.01339e-08	-0.282315	0.000999001	3.54341e-05	0.000136319007713055	6.580496519204e-05
ENSG00000186184	POLR1D	13	28194904	28241548	+	3105	-3286	rs77505975	13	28191618	28191618	200	188.438	0.947446	234.384	3.38004e-08	0.218579	0.000999001	3.55705e-05	0.000136666332535583	5.91913571257319e-05
ENSG00000268001		19	48758933	48761456	+	2133	-9349	rs7254278	19	48749584	48749584	200	178.457	1.06354	166.498	8.10598e-08	0.294415	0.000999001	3.55694e-05	0.000136666332535583	9.0440641364653e-05
ENSG00000106603	COA1	7	43648056	43769316	-	2906	-41379	rs699511	7	43810695	43810695	200	187.305	0.94984	164.579	4.61975e-08	-0.167359	0.000999001	3.55907e-05	0.000136666332535583	8.28345889989368e-05
ENSG00000139505	MTMR6	13	25802308	25862147	-	3080	0	rs7995033	13	25831888	25831888	200	177.168	1.04518	181.143	5.4372e-08	-0.155151	0.000999001	3.56579e-05	0.000136839383437543	7.189122675344e-05
ENSG00000100997	ABHD12	20	25275380	25371619	-	2063	-457506	20-25829125	20	25829125	25829125	200	176.816	0.942193	66.1902	4.70469e-08	-0.205943	0.000999001	3.58632e-05	0.000137541858112509	0.000136409768464518
ENSG00000141252	VPS53	17	411909	624957	-	1502	0	rs2955626	17	618100	618100	200	183.32	1.01706	202.504	6.05644e-08	0.152258	0.000999001	3.6444e-05	0.000139682679368074	7.50151142036026e-05
ENSG00000168159	RNF187	1	228674763	228683467	+	2483	-4277	rs6683136	1	228670486	228670486	200	181.543	0.984427	135.18	5.57016e-08	-0.11263	0.000999001	3.65076e-05	0.000139839750207402	9.32125702193254e-05
ENSG00000133805	AMPD3	11	10329861	10529126	+	3510	16166	rs35239960	11	10545292	10545293	200	169.414	1.04793	203.701	2.50351e-08	-0.0927682	0.000999001	3.66331e-05	0.00014023358324038	4.32822221135831e-05
ENSG00000116237	ICMT	1	6281254	6296032	-	2058	-10880	rs12240078	1	6306912	6306912	200	181.562	1.01101	183.846	5.51234e-08	-0.218291	0.001998	3.69677e-05	0.000141426880182562	7.49645249490394e-05
ENSG00000163814	CDCP1	3	45123771	45187914	-	2335	-2226	rs4683065	3	45190140	45190140	200	167.188	1.05427	95.8591	5.39498e-08	0.18819	0.000999001	3.7012e-05	0.000141508790832598	9.66706804697015e-05
ENSG00000234756		10	64049281	64063792	+	2917	-24633	rs7923556	10	64024648	64024648	200	159.375	1.07735	110.453	2.87115e-08	0.2612	0.000999001	3.78312e-05	0.000144551461304796	6.05522491499144e-05
ENSG00000141503	MINK1	17	4736684	4801356	+	2674	85416	rs238231	17	4886772	4886772	200	179.062	1.02332	181.969	5.32423e-08	-0.18393	0.000999001	3.78694e-05	0.00014460804737001	7.1237667355728e-05
ENSG00000102445	KIAA0226L	13	46916140	47012325	-	2817	-3347	rs375512974	13	47015672	47015672	200	166.367	0.901433	143.537	4.20733e-09	0.127264	0.000999001	3.83658e-05	0.00014623263140646	2.65720860341823e-05
ENSG00000133247	SUV420H2	19	55851222	55859488	+	2711	0	rs1058511	19	55859439	55859439	200	187.344	0.968237	316.28	3.14662e-08	0.158244	0.000999001	3.83503e-05	0.00014623263140646	4.50932975120111e-05
ENSG00000104219	ZDHHC2	8	17013539	17082308	+	4458	-10814	rs2959592	8	17002725	17002725	200	180.098	1.03888	284.702	4.26204e-08	0.19664	0.000999001	3.83316e-05	0.00014623263140646	4.86896171990603e-05
ENSG00000134256	CD101	1	117544383	117579167	+	2206	-11373	rs35707153	1	117533010	117533010	200	182.793	1.09907	145.254	2.07062e-07	-0.170085	0.000999001	3.85506e-05	0.000146846469078348	0.000145836080713391
ENSG00000135951	TSGA10	2	99613725	99771427	-	2206	-127134	rs11687328	2	99898561	99898561	200	171.602	1.08875	64.7856	1.91109e-07	0.380329	0.000999001	3.8612e-05	0.000146989786479564	0.000215716048218462
ENSG00000146830	GIGYF1	7	100277131	100287071	-	2552	-40018	rs4727462	7	100327089	100327089	200	166.602	1.0157	110.265	2.895e-08	-0.259917	0.000999001	3.88317e-05	0.000147735179746765	6.68252397211244e-05
ENSG00000174021	GNG5	1	84964009	84972248	-	3458	-67707	rs2303307	1	85039955	85039955	200	167.832	1.07428	141	4.80683e-08	0.0925285	0.000999001	3.90725e-05	0.000148559881739053	6.88696498213348e-05
ENSG00000131495	NDUFA2	5	140018326	140027370	-	1918	-2410	rs2245643	5	140029780	140029780	200	186.699	0.972158	87.6444	1.26995e-07	-0.0917868	0.000999001	3.94296e-05	0.000149825489341852	0.000175272553634143
ENSG00000170545	SMAGP	12	51638343	51664674	-	2688	-5059	rs7304578	12	51669733	51669733	200	174.824	1.03759	105.635	8.4289e-08	-0.388584	0.000999001	3.95649e-05	0.000150218784987517	0.000114819961879897
ENSG00000177674	AGTRAP	1	11796142	11814859	+	2337	0	rs6703047	1	11813389	11813389	200	168.008	1.07635	147.022	4.82301e-08	-0.180797	0.000999001	3.95817e-05	0.000150218784987517	6.67098544313571e-05
ENSG00000136167	LCP1	13	46700056	46786006	-	2618	0	rs9316187	13	46713702	46713702	200	177.578	1.01927	169.33	5.10538e-08	-0.111788	0.000999001	3.96799e-05	0.000150499082047881	7.07450201622439e-05
ENSG00000144741	SLC25A26	3	66119286	66438540	+	3813	0	rs1046867	3	66428450	66428450	200	176.289	1.08556	260.967	5.74923e-08	-0.240719	0.000999001	3.9787e-05	0.000150812770879305	5.38616272365289e-05
ENSG00000166912	MTMR10	15	31231145	31283810	-	1150	27359	rs1056118	15	31203786	31203786	200	178.867	0.959862	85.8166	5.98906e-08	-0.149655	0.000999001	3.98589e-05	0.000150992731313717	0.000121835643373425
ENSG00000125447	GGA3	17	73232695	73258444	-	2036	-4822	rs55815500	17	73263266	73263266	200	184.473	1.09486	183.034	1.82856e-07	0.146352	0.000999001	4.00849e-05	0.00015175587257341	0.000119985309334325
ENSG00000130202	PVRL2	19	45349433	45392485	+	2548	0	rs4803767	19	45372959	45372959	200	185.566	0.961114	213.32	4.00245e-08	0.103954	0.000999001	4.02985e-05	0.000152471163805175	6.1216978306522e-05
ENSG00000085511	MAP3K4	6	161412760	161538417	+	2895	-37971	rs645023	6	161374789	161374789	200	173.477	1.04169	196.762	3.94986e-08	0.162189	0.000999001	4.04908e-05	0.000153059825033515	5.39380132944522e-05
ENSG00000131446	MGAT1	5	180217542	180242652	-	1608	-15461	rs1872182	5	180258113	180258113	200	163.672	0.962968	116.584	1.07398e-08	-0.191654	0.000999001	4.05036e-05	0.000153059825033515	4.12955004345239e-05
ENSG00000100441	KHNYN	14	24898493	24910540	+	3023	0	rs1956905	14	24900209	24900209	200	190.488	0.953316	231.442	5.06974e-08	-0.13785	0.000999001	4.07717e-05	0.000153978834135079	6.75711630404585e-05
ENSG00000167325	RRM1	11	4115938	4160106	+	2926	0	rs12806698	11	4115974	4115974	200	180.078	0.986748	172.358	4.47521e-08	0.14837	0.000999001	4.15892e-05	0.000156970324276161	6.74341270832102e-05
ENSG00000135525	MAP7	6	136663876	136871957	-	1859	0	rs6931866	6	136870702	136870702	200	177.969	1.00836	109.9	8.02116e-08	-0.31409	0.000999001	4.18658e-05	0.000157917888063909	0.000111302661668589
ENSG00000144580	RQCD1	2	219433304	219461803	+	2157	49927	rs371814607	2	219511730	219511735	200	173.516	1.04527	98.9405	9.47118e-08	-0.119931	0.000999001	4.20717e-05	0.000158597778343387	0.000120501445954435
ENSG00000117461	PIK3R3	1	46505813	46642160	-	2291	0	rs785481	1	46554518	46554518	200	178.066	1.05812	85.4288	1.87154e-07	0.268123	0.000999001	4.21858e-05	0.000158930992218188	0.000182999113589322
ENSG00000134086	VHL	3	10182693	10193904	+	2140	-41521	rs9862958	3	10141172	10141172	200	181.055	0.990636	203.291	4.35863e-08	-0.626871	0.000999001	4.25707e-05	0.000160283392169546	5.99047847367196e-05
ENSG00000142686	C1orf216	1	36179477	36185073	-	1634	-25434	rs12038463	1	36210507	36210507	200	186.27	0.958016	74.3854	1.35168e-07	-0.264986	0.000999001	4.27852e-05	0.000160992961514339	0.000192355820194945
ENSG00000127463	EMC1	1	19542159	19578046	-	3118	58950	rs10799710	1	19483209	19483209	200	161.758	1.0721	173.946	2.25579e-08	-0.153678	0.001998	4.28124e-05	0.000160997320341843	3.85058552520023e-05
ENSG00000107554	DNMBP	10	101635335	101769676	-	2943	-9809	rs114509767	10	101779485	101779485	200	172.52	0.980588	102.757	4.10176e-08	-0.258825	0.000999001	4.41623e-05	0.000165972703338569	8.21500179646328e-05
ENSG00000140455	USP3	15	63796794	63886839	+	3082	9201	rs142412509	15	63896040	63896042	200	177.832	1.04798	166.17	8.32215e-08	0.253134	0.000999001	4.46798e-05	0.000167815579109784	8.26374456289747e-05
ENSG00000115084	SLC35F5	2	114462589	114514400	-	2712	0	rs62168821	2	114464089	114464089	200	172.363	1.04688	125.856	7.10436e-08	-0.147843	0.000999001	4.48739e-05	0.000168442276797159	8.72707806292006e-05
ENSG00000117868	ESYT2	7	158523687	158622944	-	2623	0	rs1470869	7	158532898	158532898	200	159.844	1.13172	117.472	6.1967e-08	-0.12068	0.000999001	4.57061e-05	0.000171461983950127	7.22513588006235e-05
ENSG00000133789	SWAP70	11	9685625	9774538	+	3085	-58926	rs36084509	11	9626699	9626699	200	172.949	1.02638	120.69	6.38973e-08	0.130519	0.000999001	4.58619e-05	0.000171942118670701	8.61076045186593e-05
ENSG00000076003	MCM6	2	136597197	136633996	-	1582	-36302	rs309168	2	136670298	136670298	200	167.891	1.05811	60.3881	1.32665e-07	0.158986	0.000999001	4.60565e-05	0.000172462526658978	0.000175336295073825
ENSG00000144909	OSBPL11	3	125247703	125313934	-	3277	-280001	rs66989587	3	125593935	125593935	200	165.43	0.983088	132.088	1.69298e-08	0.202505	0.000999001	4.6055e-05	0.000172462526658978	4.32936812836404e-05
ENSG00000116489	CAPZA1	1	113161796	113214241	+	2459	0	rs3795820	1	113163042	113163042	200	174.219	1.07135	137.439	1.01738e-07	-0.0787433	0.000999001	4.65217e-05	0.000174099057411082	9.53470028173253e-05
ENSG00000115866	DARS	2	136664248	136743670	-	1517	215961	2-136448287	2	136448287	136448287	200	152.617	0.999043	51.3433	1.88313e-08	0.158842	0.000999001	4.73329e-05	0.00017697782547292	7.62086807922779e-05
ENSG00000164880	INTS1	7	1509914	1545489	-	2918	-28914	rs4720833	7	1574403	1574403	200	167.285	1.08632	131.031	7.01125e-08	-0.251649	0.000999001	4.73482e-05	0.00017697782547292	7.68494297103128e-05
ENSG00000112406	HECA	6	139456250	139501939	+	2382	151190	rs35159772	6	139653129	139653129	200	174.043	1.02768	135.692	6.63344e-08	0.151099	0.000999001	4.8476e-05	0.000181083827364824	7.97657814639585e-05
ENSG00000181027	FKRP	19	47249304	47280245	+	1415	-45948	rs112445263	19	47203356	47203356	200	185.996	1.01722	154.964	1.37251e-07	0.28969	0.000999001	4.89322e-05	0.000182677599525389	0.000112689243318864
ENSG00000164091	WDR82	3	52288438	52322036	-	1731	-18600	rs59759112	3	52340636	52340646	200	178.379	0.995724	57.801	1.75276e-07	0.113095	0.000999001	4.90188e-05	0.000182890460466834	0.000219145971969592
ENSG00000180376	CCDC66	3	56591190	56655846	+	2794	65371	rs4682002	3	56721217	56721217	200	163.574	1.0485	91.826	5.29175e-08	0.337335	0.000999001	4.937e-05	0.000184089698918541	8.30314245287012e-05
ENSG00000225171	DUTP6	1	166837986	166838446	+	2673	-13406	rs12117020	1	166824580	166824580	200	184.297	0.94641	183.165	4.45794e-08	0.376884	0.000999001	4.94465e-05	0.000184263814128915	6.34715702092503e-05
ENSG00000182957	SPATA13	13	24553945	24881212	+	4262	0	rs12876424	13	24873939	24873939	200	184.844	0.986124	354.543	3.78936e-08	-0.24935	0.000999001	5.08647e-05	0.000189434591486816	3.83974787125929e-05
ENSG00000065970	FOXJ2	12	8185300	8208099	+	1521	2538	rs2072449	12	8210637	8210637	200	180.703	1.03131	104.415	1.71556e-07	0.111752	0.000999001	5.15198e-05	0.000191649053926777	0.000146547569901845
ENSG00000172890	NADSYN1	11	71164156	71235153	+	2876	0	rs2017686	11	71187061	71187061	200	176.934	1.0251	112.962	1.08441e-07	0.233053	0.000999001	5.15213e-05	0.000191649053926777	0.000110913255124911
ENSG00000066654	THUMPD1	16	20744987	20753406	-	1827	-47510	rs7196128	16	20800916	20800916	200	179.082	1.03744	99.7176	1.71298e-07	0.244292	0.000999001	5.19937e-05	0.000193289988934779	0.000147653517239887
ENSG00000110958	PTGES3	12	57057128	57082159	-	1426	-24501	rs4788	12	57106660	57106660	200	175.547	1.067	78.8457	2.3399e-07	-0.0934594	0.000999001	5.28919e-05	0.00019651093979878	0.000186692725938853
ENSG00000160194	NDUFV3	21	44299755	44333414	+	2501	-76234	rs34238132	21	44223521	44223521	200	173.574	0.935454	187.868	1.5844e-08	0.635986	0.000999001	5.34986e-05	0.000198645652995457	3.45442513469685e-05
ENSG00000161533	ACOX1	17	73937589	73975515	-	2181	116988	rs140311266	17	73820601	73820601	200	184.746	0.994934	167.404	1.01138e-07	-0.190195	0.000999001	5.47271e-05	0.000203085223269055	8.92668976710809e-05
ENSG00000002549	LAP3	4	17578816	17609595	+	3247	0	rs6449313	4	17588320	17588320	200	168.613	0.985275	111.546	3.59139e-08	-0.089699	0.000999001	5.50836e-05	0.000204285528512785	6.30837698490927e-05
ENSG00000152128	TMEM163	2	135213331	135476570	-	2658	0	rs62171378	2	135443955	135443955	200	166.211	1.0651	138.521	5.61761e-08	-0.357299	0.000999001	5.51293e-05	0.000204332438650037	6.23182405108391e-05
ENSG00000177096	FAM109B	22	42470256	42475445	+	2685	-15902	rs5758566	22	42454354	42454354	200	172.52	1.099	86.207	2.43128e-07	0.264139	0.000999001	5.59841e-05	0.0002073763616381	0.000168215696614959
ENSG00000077585	GPR137B	1	236305833	236385165	+	2981	-583	rs7511796	1	236305250	236305250	200	184.883	0.988284	188.27	8.58013e-08	-0.101016	0.000999001	5.60523e-05	0.000207504659413846	7.68356701696948e-05
ENSG00000184232	OAF	11	120081476	120101041	+	1949	0	rs117554512	11	120098329	120098329	200	177.109	1.07626	185.824	1.17802e-07	0.38477	0.000999001	5.61239e-05	0.000207645382841113	7.91017089996071e-05
ENSG00000205531	NAP1L4	11	2965668	3013607	-	1569	-1776	rs7484007	11	3015383	3015383	200	187.129	1.0317	235.48	1.3143e-07	0.130375	0.000999001	5.73088e-05	0.000211902425641804	8.03744179709298e-05
ENSG00000111596	CNOT2	12	70636775	70748773	+	4499	-155834	rs117545882	12	70480941	70480941	200	163.965	1.00949	148.592	2.3095e-08	-0.172615	0.000999001	5.7388e-05	0.000212068436788517	3.95146050959916e-05
ENSG00000184840	TMED9	5	177019160	177023125	+	1527	1213	rs1843633	5	177024338	177024338	200	181.621	1.01787	143.488	1.28792e-07	0.0933708	0.000999001	5.84226e-05	0.000215762672800531	0.000101588324270541
ENSG00000158270	COLEC12	18	319362	500722	-	1462	0	rs75977442	18	414513	414513	200	186.113	1.02525	155.825	1.84556e-07	-0.358752	0.000999001	5.96686e-05	0.000220232760865001	0.000116415548793269
ENSG00000197142	ACSL5	10	114133777	114188138	+	2495	0	rs10885346	10	114165323	114165323	200	168.418	0.992777	132.763	3.55752e-08	-0.079448	0.000999001	6.10235e-05	0.000225099217396503	5.27757031294485e-05
ENSG00000088205	DDX18	2	118572227	118589955	+	3122	-10576	rs204864	2	118561651	118561651	200	171.797	1.05987	108.265	1.30035e-07	-0.177063	0.000999001	6.11045e-05	0.000225263599040791	0.000106826969579532
ENSG00000186088	GSAP	7	76940069	77045717	-	3219	15191	rs28776581	7	76924878	76924878	200	189.082	0.95379	209.87	7.90451e-08	0.233682	0.000999001	6.1171e-05	0.000225374361924267	7.05319719345177e-05
ENSG00000170759	KIF5B	10	32297939	32345359	-	2806	26407	rs55683511	10	32271532	32271532	200	169.805	1.03692	81.6133	1.19457e-07	0.112697	0.000999001	6.12095e-05	0.000225381892973955	0.000122483839308685
ENSG00000185033	SEMA4B	15	90703837	90772911	+	2125	0	rs6496644	15	90746156	90746156	200	177.266	1.03496	135.338	1.22688e-07	-0.192321	0.000999001	6.1446e-05	0.000226118044632648	9.59105341558075e-05
ENSG00000131748	STARD3	17	37793319	37819737	+	2164	12366	rs1495101	17	37832103	37832103	200	181.113	0.994025	93.5865	1.61968e-07	-0.142028	0.000999001	6.18441e-05	0.000227447646167487	0.000143034271697706
ENSG00000172671	ZFAND4	10	46111044	46168228	-	2066	69817	rs1982795	10	46041227	46041227	200	171.621	1.02434	62.192	1.69118e-07	-0.245377	0.000999001	6.21884e-05	0.000228509695545853	0.000172322366669198
ENSG00000106771	TMEM245	9	111777433	111882225	-	158	-50117	rs6477694	9	111932342	111932342	200	198.379	0.9397	12.9861	2.28649e-06	0.122448	0.001998	6.22068e-05	0.000228509695545853	0.00162098218265327
ENSG00000160752	FDPS	1	155278540	155290457	+	1694	-33857	rs12732972	1	155244683	155244683	200	181.934	0.962886	110.166	1.01954e-07	-0.171836	0.000999001	6.24899e-05	0.00022941331947808	0.000107359440592147
ENSG00000075568	TMEM131	2	98372800	98612388	-	1790	16550	rs2278699	2	98356250	98356250	200	171.133	1.08122	64.1168	2.99764e-07	0.190584	0.000999001	6.47292e-05	0.000237493222692052	0.000207574428801816
ENSG00000138311	ZNF365	10	64133952	64431771	+	3591	-99933	rs7088891	10	64034019	64034019	200	178.867	0.982479	159.494	6.92476e-08	0.225154	0.000999001	6.49864e-05	0.000238295474949346	6.80813563198601e-05
ENSG00000187051	RPS19BP1	22	39925099	39928860	-	1971	2360	rs6001614	22	39922739	39922739	200	175.898	1.01056	90.0909	1.46518e-07	0.108665	0.000999001	6.7003e-05	0.000245544410325615	0.000128141534083248
ENSG00000205763	RP9P	7	32956428	32982788	-	4110	-14961	rs13437980	7	32997749	32997749	200	162.656	1.07088	111.995	7.07829e-08	0.255973	0.000999001	6.81052e-05	0.000249435760663757	6.87576969116144e-05
ENSG00000180263	FGD6	12	95470526	95611258	-	3881	0	rs7298738	12	95496607	95496607	200	174.902	1.01765	243.072	4.82942e-08	0.141893	0.000999001	6.84153e-05	0.000250423149087899	4.09839992112637e-05
ENSG00000166839	ANKDD1A	15	65204102	65251042	+	2595	27763	rs11637902	15	65278805	65278805	200	177.852	0.976815	67.1107	1.66935e-07	0.238654	0.000999001	6.86024e-05	0.000250959413786324	0.00016629947045832
ENSG00000232533		7	143076786	143077588	-	1577	-33174	rs11771145	7	143110762	143110762	200	175.078	1.02381	78.0302	1.92153e-07	0.167769	0.000999001	6.87419e-05	0.00025132101818979	0.000154234186463986
ENSG00000173391	OLR1	12	10310903	10324737	-	3815	0	rs2742115	12	10322182	10322182	200	164.355	1.09524	112.979	1.07201e-07	-0.104989	0.000999001	6.91817e-05	0.000252779445848058	8.22507960456242e-05
ENSG00000240207		3	158450053	158501859	+	3868	5513	rs61794859	3	158507372	158507372	200	156.758	1.00812	95.8457	2.425e-08	-0.399323	0.000999001	7.01076e-05	0.000256011237230506	4.52639068563299e-05
ENSG00000197020	ZNF100	19	21905569	21950430	-	4647	0	rs56168029	19	21942877	21942877	200	176.035	0.999484	83.6439	1.54092e-07	-0.249438	0.000999001	7.18908e-05	0.000262367959015444	0.000133343340103509
ENSG00000167460	TPM4	19	16177832	16213813	+	2523	0	rs8109288	19	16185559	16185559	200	166.895	0.946084	107.204	2.70397e-08	-0.284398	0.000999001	7.22533e-05	0.000263535345431255	4.95939713823779e-05
ENSG00000124356	STAMBP	2	74056087	74100786	+	2070	0	rs4852983	2	74058894	74058894	200	172.148	1.06227	82.3062	2.27864e-07	-0.139247	0.000999001	7.27197e-05	0.000265080094698681	0.000150406189824093
ENSG00000133872	TMEM66	8	29920529	29940723	-	2438	21725	rs4383929	8	29898804	29898804	200	179.746	1.04445	150.64	1.78429e-07	-0.132967	0.000999001	7.37972e-05	0.000268849311311135	9.90889996559385e-05
ENSG00000152234	ATP5A1	18	43664111	43684300	-	2651	5849	rs151047136	18	43658259	43658262	200	169.395	1.12911	163.729	1.59932e-07	-0.0859608	0.000999001	7.44342e-05	0.000271010255445802	7.77363169904843e-05
ENSG00000136718	IMP4	2	131099799	131105383	+	1318	-20273	rs6729562	2	131079526	131079526	200	171.914	0.993686	57.9801	1.64317e-07	0.145314	0.000999001	7.49975e-05	0.000272900476655876	0.000164434003489089
ENSG00000172922	RNASEH2C	11	65482368	65488418	-	2264	76669	rs4930156	11	65405699	65405699	200	161.328	1.06737	74.3698	1.16853e-07	-0.127308	0.000999001	7.81722e-05	0.000284285231934901	0.000104340609072384
ENSG00000197461	PDGFA	7	536896	559933	-	1682	-72005	rs112653255	7	631938	631938	200	162.188	1.09275	119.256	9.27864e-08	0.185479	0.000999001	7.85898e-05	0.000285635877477418	6.82710121113761e-05
ENSG00000215014		1	1510356	1511373	+	1452	-19105	rs12048706	1	1491251	1491251	200	187.695	0.972258	126.432	1.98384e-07	0.297894	0.000999001	7.8831e-05	0.000286344183979385	0.000123652140866959
ENSG00000163931	TKT	3	53258724	53290068	-	2511	-133988	rs6783810	3	53424056	53424056	200	170.195	1.04858	120.941	1.18472e-07	-0.12926	0.000999001	7.94547e-05	0.000288440228327296	8.29929172325716e-05
ENSG00000185619	PCGF3	4	699538	764428	+	2861	-1246	rs6837180	4	698292	698292	200	167.305	1.05629	116.206	1.05262e-07	-0.139564	0.000999001	7.97028e-05	0.000289171091745803	7.80882204642896e-05
ENSG00000174574	AKIRIN1	1	39456896	39471731	+	1812	-9760	rs4596873	1	39447136	39447136	200	181.895	1.06334	144.296	2.91019e-07	-0.12505	0.000999001	8.04636e-05	0.000291760142495993	0.000123258319165043
ENSG00000115350	POLE4	2	75185620	75197255	+	2404	20761	rs967162	2	75218016	75218016	200	177.656	1.02501	148.787	1.37761e-07	0.155435	0.000999001	8.06028e-05	0.000292093564315506	8.41378198531695e-05
ENSG00000249476		5	108572822	108662070	-	3267	-77395	rs35384937	5	108739465	108739466	200	174.453	1.00009	138.017	8.85654e-08	-0.372578	0.000999001	8.13089e-05	0.000294479760340803	7.0472273129063e-05
ENSG00000110237	ARHGEF17	11	73019335	73080136	+	2662	0	rs75004180	11	73024739	73024739	200	169.16	1.01942	91.9295	1.1325e-07	0.488749	0.000999001	8.21415e-05	0.000297321044198628	9.5559508790144e-05
ENSG00000150527	CTAGE5	14	39734489	39856156	+	3460	0	rs77161077	14	39824075	39824075	200	165.234	1.04279	104.14	9.01494e-08	-0.133632	0.000999001	8.26942e-05	0.000299146464061017	7.5603587000872e-05
ENSG00000186174	BCL9L	11	118764585	118796317	-	2467	0	rs3922	11	118765600	118765600	200	169.941	1.03901	116.256	1.154e-07	0.113272	0.000999001	8.31281e-05	0.000300540240969685	8.23313738504972e-05
ENSG00000154719	MRPL39	21	26957969	26979829	-	2630	-2139	rs7278132	21	26981968	26981968	200	166.191	1.02435	124.809	6.54378e-08	0.196125	0.000999001	8.37145e-05	0.000302306728706854	5.87789406194528e-05
ENSG00000146433	TMEM181	6	158957469	159056460	+	3572	0	rs2119526	6	158982748	158982748	200	182.734	0.974898	207.899	8.67603e-08	-0.173211	0.000999001	8.36688e-05	0.000302306728706854	5.88576150604148e-05
ENSG00000111215	PRR4	12	10977560	11324212	-	3953	0	rs142976250	12	11315959	11315963	200	176.777	1.04691	203.893	1.17813e-07	-0.347347	0.000999001	8.38979e-05	0.000302792151478608	6.22351527249654e-05
ENSG00000272831		7	66204817	66205372	-	4347	172570	rs17228285	7	66032247	66032247	200	166.523	1.08631	77.7959	2.30529e-07	0.8276	0.000999001	8.45e-05	0.00030478723760912	0.000137504791466236
ENSG00000101752	MIB1	18	19284919	19450918	+	1603	0	rs12966680	18	19356458	19356458	200	170.43	1.08239	58.4295	4.26474e-07	0.156516	0.000999001	8.45852e-05	0.000304916652014794	0.000225401477180753
ENSG00000033800	PIAS1	15	68346518	68483096	+	2132	-17276	rs10851783	15	68329242	68329242	200	184.512	1.06229	144.402	3.69532e-07	0.0978248	0.001998	8.49953e-05	0.000306152244289129	0.000137087649052292
ENSG00000121274	PAPD5	16	50186830	50269221	+	1709	-6549	rs8045463	16	50180281	50180281	200	175.996	1.00705	166.984	9.23093e-08	-0.176068	0.000999001	8.5027e-05	0.000306152244289129	6.31241136779259e-05
ENSG00000130811	EIF3G	19	10225694	10230596	-	2771	1146	rs3745601	19	10224548	10224548	200	174.16	0.999914	123.708	1.02967e-07	0.191015	0.000999001	8.51204e-05	0.000306310146299428	7.86601435466272e-05
ENSG00000111348	ARHGDIB	12	15094952	15114662	-	1927	-26932	rs149973453	12	15141594	15141597	200	177.949	1.01643	106.008	2.00083e-07	-0.228419	0.000999001	8.51777e-05	0.000306338032457096	0.000119974483729468
ENSG00000176894	PXMP2	12	133264193	133297276	+	1428	-31294	rs74386341	12	133232899	133232899	200	171.426	1.04471	93.7137	1.84741e-07	-0.389422	0.000999001	8.57263e-05	0.000307952756481958	0.000116302111873745
ENSG00000135046	ANXA1	9	75766674	75785309	+	97	389424	rs10781149	9	76174733	76174733	200	198.594	0.958203	7.8018	6.67237e-06	0.121981	0.000999001	8.56921e-05	0.000307952756481958	0.00295728841924503
ENSG00000133985	TTC9	14	71108505	71142077	+	2629	73303	rs2332457	14	71215380	71215380	200	167.207	1.04142	111.353	1.01919e-07	-0.196442	0.000999001	8.58216e-05	0.00030811606747698	7.65632134145378e-05
ENSG00000118557	PMFBP1	16	72146057	72210777	-	2597	0	rs3852785	16	72198642	72198642	200	175.332	1.00628	121.114	1.27301e-07	0.263431	0.000999001	8.66148e-05	0.00031078333006972	8.76568918930509e-05
ENSG00000198648	STK39	2	168810531	169104651	-	3604	0	rs6749447	2	169041386	169041386	200	178.77	0.987855	200.098	7.86961e-08	-0.264039	0.000999001	8.68182e-05	0.000311332459325801	5.39814872779765e-05
ENSG00000156535	CD109	6	74405509	74538040	+	3215	0	rs7747167	6	74430673	74430673	200	171.68	1.00935	92.034	1.34257e-07	-0.187106	0.000999001	8.72334e-05	0.000312640032249123	0.000102646788787131
ENSG00000029725	RABEP1	17	5185559	5289129	+	3201	0	rs1065483	17	5284770	5284770	200	172.91	1.05495	198.715	9.94514e-08	0.135357	0.001998	8.73059e-05	0.000312718582396582	5.48613732226366e-05
ENSG00000141560	FN3KRP	17	80674560	80688204	+	1816	157623	rs898103	17	80845827	80845827	200	173.457	1.02528	85.3304	2.0209e-07	0.141529	0.000999001	8.73599e-05	0.000312730815309639	0.000130503407087756
ENSG00000244879	GABPB1-AS1	15	50647526	50659636	+	3439	40053	rs66602670	15	50699689	50699689	200	162.207	1.11161	97.6106	1.62367e-07	-0.268214	0.000999001	8.7913e-05	0.000314528677403579	9.43274204598943e-05
ENSG00000114316	USP4	3	49315265	49378145	-	1907	-41153	rs111761769	3	49419298	49419298	200	174.18	1.03639	45.5315	5.09347e-07	0.111539	0.000999001	8.98946e-05	0.000321432286352888	0.000289317277580525
ENSG00000069493	CLEC2D	12	9817566	9848413	+	3033	0	rs34850119	12	9843815	9843815	200	170.938	1.04137	137.475	1.16871e-07	-0.164243	0.000999001	9.07431e-05	0.000324278678871191	7.1845082890043e-05
ENSG00000132965	ALOX5AP	13	31309646	31338556	+	2830	-2474	rs4075473	13	31307172	31307172	200	180.605	0.982374	194.159	9.42349e-08	0.316989	0.000999001	9.1254e-05	0.000325916035478766	5.94074230566566e-05
ENSG00000166900	STX3	11	59480930	59573354	+	2545	8707	rs484895	11	59582061	59582061	200	179.648	1.00514	86.3153	2.75593e-07	-0.26492	0.002997	9.1543e-05	0.00032675943732636	0.000154407621103969
ENSG00000139629	GALNT6	12	51745032	51786651	-	2834	0	rs2288369	12	51748326	51748326	200	177.012	1.01299	119.404	1.70513e-07	0.176961	0.000999001	9.1956e-05	0.0003280442239561	9.9171340572024e-05
ENSG00000144136	SLC20A1	2	113403435	113421404	+	2480	21463	rs6711158	2	113442867	113442867	200	170.625	0.983804	108.743	8.09392e-08	-0.194155	0.000999001	9.25848e-05	0.000330096930572812	7.13050083468447e-05
ENSG00000174697	LEP	7	127881338	127897681	+	2489	26097	rs7811892	7	127923778	127923778	200	168.887	1.01301	103.87	1.02747e-07	0.185654	0.000999001	9.28148e-05	0.000330726230125542	7.93444338103022e-05
ENSG00000103671	TRIP4	15	64679948	64747502	+	2654	218313	rs11071803	15	64965815	64965815	200	160.859	1.06641	79.0562	1.2692e-07	-0.168793	0.000999001	9.37786e-05	0.000333968042126482	9.41632018260918e-05
ENSG00000165689	SDCCAG3	9	139296378	139305061	-	156	2466	rs11145891	9	139293912	139293912	200	188.691	0.981648	23.6257	1.68673e-06	-0.173	0.000999001	9.39269e-05	0.00033430360272492	0.000790425260282168
ENSG00000071054	MAP4K4	2	102313313	102511149	+	2897	-79582	rs6543081	2	102233731	102233731	200	184.805	0.971319	162.104	1.47493e-07	-0.22202	0.000999001	9.45331e-05	0.000336267592168977	8.33246492294437e-05
ENSG00000170439	METTL7B	12	56075331	56078395	+	2323	-68	rs4759187	12	56075263	56075263	200	177.129	0.994691	78.6445	2.33244e-07	-0.3188	0.000999001	9.46478e-05	0.000336481993285508	0.000146670955088579
ENSG00000145241	CENPC	4	68337522	68411324	-	3107	91101	rs2173220	4	68246421	68246421	200	183.32	0.983638	130.923	1.90492e-07	-0.240038	0.000999001	9.48388e-05	0.000336967245878125	0.000104028468994266
ENSG00000047621	C12orf4	12	4596895	4647674	-	2622	17376	rs12229619	12	4579519	4579519	200	175.254	1.0068	256.231	6.12222e-08	-0.481855	0.000999001	9.63669e-05	0.000342199998905571	3.74326369849687e-05
ENSG00000106348	IMPDH1	7	128032332	128050306	-	2197	-100217	rs146202908	7	128150523	128150523	200	181.055	1.05421	139.114	3.18838e-07	0.422561	0.000999001	9.77223e-05	0.000346813836485668	0.000119278566119929
ENSG00000159314	ARHGAP27	17	43471276	43511787	-	4549	-18763	rs56278545	17	43530550	43530550	200	153.32	1.10851	78.2579	1.05154e-07	-0.0670663	0.000999001	9.87846e-05	0.000350382772638345	7.73758947589798e-05
ENSG00000110079	MS4A4A	11	60048015	60076445	+	2108	-192630	rs573790	11	59855385	59855385	200	179.16	0.996137	89.7995	2.56455e-07	-0.16828	0.000999001	0.000100715	0.000356820347798548	0.000139014430869944
ENSG00000167280	ENGASE	17	77071022	77084681	+	2140	0	rs3744189	17	77078451	77078451	200	195.371	1.01724	400.386	2.14276e-07	0.320776	0.001998	0.000100659	0.000356820347798548	6.24854245455664e-05
ENSG00000135503	ACVR1B	12	52345452	52390862	+	3701	0	rs772222	12	52356892	52356892	200	184.805	1.01001	237.67	1.60337e-07	0.129023	0.000999001	0.000102297	0.000362217596659346	6.5488921722201e-05
ENSG00000258303		12	94229944	94231814	+	2722	-4407	rs1485888	12	94225537	94225537	200	182.617	1.09872	246.655	3.07953e-07	-0.248975	0.000999001	0.000104564	0.000370032755599279	8.11872124713009e-05
ENSG00000100031	GGT1	22	24979719	25024972	+	1738	0	rs6004194	22	24994335	24994335	200	189.238	0.949097	140.608	2.16631e-07	-0.291955	0.000999001	0.000107649	0.000380477116015018	0.000105980695481733
ENSG00000182173	TSEN54	17	73512142	73520820	+	1806	0	rs62088468	17	73519137	73519137	200	176.152	0.985122	113.515	1.48641e-07	0.191396	0.001998	0.0001077	0.000380477116015018	8.8879499827943e-05
ENSG00000204469	PRRC2A	6	31588498	31605548	+	20824	0	rs7889	6	31605448	31605448	200	154.355	1.02237	264.114	1.05057e-08	-0.196256	0.000999001	0.000107678	0.000380477116015018	1.15873548764966e-05
ENSG00000076662	ICAM3	19	10444453	10450499	-	3013	0	rs2304240	19	10449392	10449392	200	173.281	1.06751	145.664	2.08959e-07	-0.260719	0.000999001	0.000107952	0.000381149569123218	8.40496939544799e-05
ENSG00000213047	DENND1B	1	197473879	197744826	-	2998	-67906	rs2221134	1	197812732	197812732	200	168.535	1.02218	96.9446	1.42701e-07	0.202965	0.000999001	0.000108095	0.000381436624477853	8.82304881559826e-05
ENSG00000116809	ZBTB17	1	16268365	16302627	-	2717	0	rs56352596	1	16297592	16297592	200	156.66	1.01093	81.7816	5.25331e-08	0.102489	0.000999001	0.000108454	0.000382485120324369	5.57662721620833e-05
ENSG00000241399	CD302	2	160625365	160654753	-	3547	209614	rs200773609	2	160415751	160415751	200	167.676	0.999427	114.896	8.7301e-08	0.238621	0.000999001	0.000111449	0.000392823511399999	6.22206362208555e-05
ENSG00000261324		12	14915439	14920865	-	2195	-44491	rs12146743	12	14965356	14965356	200	182.012	0.953626	124.419	1.58534e-07	0.243464	0.000999001	0.00011291	0.000397746322597049	9.02257439507892e-05
ENSG00000123159	GIPC1	19	14588573	14606944	-	1711	0	rs56066944	19	14605195	14605195	200	183.164	0.960195	155.118	1.4737e-07	0.149603	0.000999001	0.000113256	0.000398737970359455	7.70916493700868e-05
ENSG00000107562	CXCL12	10	44793039	44881941	-	3961	-70020	rs7074207	10	44951961	44951961	200	165.918	1.06052	123.387	1.35567e-07	0.236554	0.000999001	0.000113799	0.000400222030495224	6.90988657103819e-05
ENSG00000144827	ABHD10	3	111697858	111712210	+	3564	-117	rs812149	3	111697741	111697741	200	167.891	0.990246	116.323	8.09749e-08	-0.145318	0.000999001	0.000113807	0.000400222030495224	5.93080408963775e-05
ENSG00000131398	KCNC3	19	50815195	50836772	-	1844	-28763	rs676314	19	50865535	50865535	200	195.41	0.947325	257.455	1.89306e-07	-0.315934	0.001998	0.000114065	0.000400901288225314	7.29013604181539e-05
ENSG00000203791	METTL10	10	126436719	126480439	-	2932	-8221	rs10901823	10	126488660	126488660	200	180.078	1.02846	258.668	1.36992e-07	-0.199274	0.000999001	0.00011444	0.000401990757282052	5.17571464908606e-05
ENSG00000173113	TRMT112	11	64083933	64085556	-	1779	188153	rs615924	11	63895780	63895780	200	170.977	1.05228	78.3548	3.29825e-07	-0.173223	0.001998	0.000115487	0.000405438167518699	0.00014483544365651
ENSG00000026103	FAS	10	90750415	90775542	+	2206	0	rs3831099	10	90770084	90770086	200	178.965	1.01644	166.742	1.85232e-07	-0.146664	0.000999001	0.000116964	0.000410390401332188	7.58494479353722e-05
ENSG00000075651	PLD1	3	171318196	171528740	-	2291	-361	rs4894773	3	171529101	171529101	200	164.043	1.08077	151.324	1.13788e-07	-0.161593	0.000999001	0.000117128	0.000410732720499224	5.35610817544718e-05
ENSG00000149499	EML3	11	62369691	62380237	-	2163	-15498	rs34861606	11	62395735	62395738	200	194.395	1.00743	167.82	5.19703e-07	-0.165886	0.000999001	0.000117407	0.00041147769340149	0.0001405754892434
ENSG00000111540	RAB5B	12	56367698	56388490	+	2127	0	rs773109	12	56374695	56374695	200	174.766	1.04984	71.305	4.91207e-07	0.105276	0.000999001	0.000117774	0.000412530062037383	0.000188514287261965
ENSG00000040341	STAU2	8	74332605	74659943	-	3645	0	rs6472788	8	74506999	74506999	200	186.172	0.982311	240.337	1.55718e-07	0.147373	0.000999001	0.000119069	0.0004168299280534	6.10152157509702e-05
ENSG00000124731	TREM1	6	41235665	41254457	-	2424	62445	rs6938568	6	41173220	41173220	200	196.504	0.930479	261.231	1.77936e-07	0.134828	0.000999001	0.000120331	0.000420771340558686	6.96206688911571e-05
ENSG00000104763	ASAH1	8	17913935	17942494	-	5273	1183	rs399485	8	17912752	17912752	200	177.559	0.991727	301.944	6.76591e-08	-0.0815842	0.000999001	0.000120302	0.000420771340558686	3.26821769535135e-05
ENSG00000110077	MS4A6A	11	59939082	59952139	-	2149	-61718	rs655231	11	60013857	60013857	200	169.883	1.11608	89.3231	4.97963e-07	0.103021	0.000999001	0.000120635	0.000421595903231426	0.000153527433283562
ENSG00000151327	FAM177A1	14	35514114	35582336	+	2740	0	rs56397960	14	35516991	35516991	200	177.148	0.995587	141.942	1.62128e-07	0.284356	0.001998	0.000122247	0.000426506229696044	7.59953919839962e-05
ENSG00000259926		16	53482661	53483502	+	2705	-19243	rs6499613	16	53463418	53463418	200	189.727	1.00422	207.042	3.05025e-07	0.323682	0.000999001	0.000122194	0.000426506229696044	9.19964101896431e-05
ENSG00000163964	PIGX	3	196366647	196462878	+	1946	0	rs2049232	3	196452238	196452238	200	179.297	1.00303	168.356	1.71767e-07	-0.150417	0.000999001	0.000122114	0.000426506229696044	7.18302494960854e-05
ENSG00000215717	TMEM167B	1	109632426	109639556	+	2048	9314	rs533212	1	109648870	109648870	200	177.754	1.0587	153.928	2.95852e-07	-0.14411	0.000999001	0.000123375	0.000430198920722094	9.37477393900821e-05
ENSG00000198740	ZNF652	17	47366569	47439835	-	2181	0	rs2906096	17	47378189	47378189	200	170.703	1.06707	153.873	1.83782e-07	-0.120174	0.000999001	0.000123941	0.000431928903479593	6.95452811603214e-05
ENSG00000177200	CHD9	16	53088946	53363062	+	2869	2598	rs11863217	16	53365660	53365660	200	176.191	1.0214	167.476	1.69567e-07	-0.0972404	0.000999001	0.000126561	0.000440811003386868	6.76940540205173e-05
ENSG00000091317	CMTM6	3	32522805	32544900	-	1933	0	rs2163057	3	32539488	32539488	200	181.582	1.01868	183.488	2.28576e-07	-0.0754008	0.000999001	0.000127103	0.000442449517943254	7.77256116921698e-05
ENSG00000105612	DNASE2	19	12986026	12992282	-	1826	-50745	rs8108826	19	13043027	13043027	200	181.27	1.0075	125.166	3.04604e-07	0.258781	0.000999001	0.000127449	0.000443404290186043	0.000111090074223164
ENSG00000089916	GPATCH2L	14	76618260	76720685	+	2028	-7843	rs6574273	14	76610417	76610417	200	194.746	0.942233	231.151	2.16374e-07	0.114475	0.000999001	0.000128105	0.000445435894281138	7.73095240882427e-05
ENSG00000131873	CHSY1	15	101715929	101792137	-	2849	0	rs7164068	15	101719380	101719380	200	169.531	1.0584	213.646	1.08318e-07	-0.176349	0.000999001	0.0001284	0.000446210681245995	4.30878321142636e-05
ENSG00000146192	FGD2	6	36973423	36996846	+	2627	0	rs9394395	6	36974668	36974668	200	182.109	1.11661	209.158	5.14323e-07	-0.110229	0.000999001	0.000130336	0.000452684133191623	0.000101484156108
ENSG00000212719	C17orf51	17	21428052	21477722	-	579	0	rs7503533	17	21462233	21462233	200	182.246	1.05945	51.3892	1.46717e-06	-0.321924	0.000999001	0.000130524	0.000453082555671479	0.000380143496729435
ENSG00000173372	C1QA	1	22963000	22966101	+	2034	25411	rs292007	1	22991512	22991512	200	170	0.986018	135.947	9.12268e-08	0.386954	0.000999001	0.000130759	0.000453643588587638	5.38601402992889e-05
ENSG00000150991	UBC	12	125396151	125401914	-	2479	4016	rs6488954	12	125392135	125392135	200	184.062	0.978347	260.585	1.29714e-07	-0.109129	0.000999001	0.000131574	0.000456215063807933	4.98024637016758e-05
ENSG00000161929	SCIMP	17	5112257	5138155	-	2857	-111843	rs11871517	17	5249998	5249998	200	180.645	1.06176	228.187	2.62691e-07	0.107626	0.000999001	0.000131817	0.000456801435243354	7.00382138887345e-05
ENSG00000159685	CHCHD6	3	126423064	126679249	+	2487	0	rs112043517	3	126651728	126651729	200	169.609	1.02121	127.111	1.43074e-07	-0.442229	0.001998	0.000133193	0.000460794975464653	6.73893817082494e-05
ENSG00000164929	BAALC	8	104152939	104242533	+	3088	0	rs10112046	8	104174449	104174449	200	168.105	1.07504	149.191	1.79202e-07	0.204143	0.000999001	0.000133089	0.000460794975464653	6.55271677814095e-05
ENSG00000096968	JAK2	9	4985034	5128183	+	156	59895	rs10758677	9	5188078	5188078	200	198.008	0.994206	27.6203	4.08856e-06	0.0792191	0.000999001	0.000133171	0.000460794975464653	0.000947448302146103
ENSG00000185627	PSMD13	11	236547	252983	+	1121	0	rs559422	11	248181	248181	200	178.457	1.01187	98.9916	3.51211e-07	-0.148787	0.001998	0.000133347	0.00046106974112569	0.000129791151037728
ENSG00000120647	CCDC77	12	498440	551811	+	2107	0	rs10744627	12	518795	518795	200	172.051	1.06896	128.14	2.81943e-07	0.216809	0.001998	0.000134399	0.000464447450460849	9.24413002856284e-05
ENSG00000221990	C5orf55	5	441646	443258	-	2329	0	rs12153091	5	441695	441695	200	178.027	1.02122	120.236	3.05139e-07	0.358156	0.001998	0.000135169	0.0004668474127159	0.000106807493256422
ENSG00000246082	NUDT16P1	3	131080743	131083966	+	3668	0	rs3749392	3	131082489	131082489	200	165.02	0.971906	84.4191	9.19596e-08	-0.944514	0.000999001	0.000135681	0.000468354110703932	6.85077789284172e-05
ENSG00000112685	EXOC2	6	485134	693117	-	1423	-12405	rs2788217	6	705522	705522	200	184.336	1.02428	201.328	2.88658e-07	-0.184173	0.000999001	0.000136005	0.000469210536389625	8.14692922945781e-05
ENSG00000128805	ARHGAP22	10	49654078	49864310	-	2379	0	rs11101412	10	49856827	49856827	200	169.707	0.995604	112.65	1.30482e-07	0.1848	0.000999001	0.000137107	0.000472748571404913	6.92196637622766e-05
ENSG00000213930	GALT	9	34638131	34651032	+	181	-40127	rs80317929	9	34598004	34598004	200	180	0.999144	11.5013	3.87373e-06	-0.257004	0.000999001	0.000137288	0.000473108799842827	0.00141090826800261
ENSG00000171148	TADA3	3	9821545	9834695	-	2308	0	rs293791	3	9831680	9831680	200	185.059	1.02812	219.48	2.91283e-07	0.157989	0.000999001	0.000137574	0.000473830266305805	7.79006884383815e-05
ENSG00000161091	MFSD12	19	3538260	3574288	-	1207	47352	rs1051803	19	3490908	3490908	200	184.609	1.06716	204.98	4.39825e-07	0.10715	0.000999001	0.000139239	0.000479297815554355	9.61414884818046e-05
ENSG00000146834	MEPCE	7	100026414	100031741	+	2185	-10060	rs111757992	7	100016354	100016354	200	167.93	1.03631	81.3697	2.59558e-07	0.161479	0.000999001	0.000139474	0.0004798395770439	0.000112300278153565
ENSG00000005486	RHBDD2	7	75471921	75518244	+	1377	267282	rs58966934	7	75785526	75785526	200	183.75	1.02154	81.0947	7.42479e-07	0.184856	0.000999001	0.000139629	0.000480105660865868	0.000210111129018364
ENSG00000186283	TOR3A	1	179050513	179067158	+	3096	-41578	rs12064702	1	179008935	179008935	200	150.996	1.00949	57.6663	6.47878e-08	-0.187753	0.000999001	0.000141195	0.000485220388054984	6.32727819254164e-05
ENSG00000133059	DSTYK	1	205111633	205180727	-	2560	-15104	rs7513642	1	205195831	205195831	200	166.68	1.01162	138.819	9.83907e-08	0.113331	0.000999001	0.000143333	0.000492294033437099	5.00534374558992e-05
ENSG00000106853	PTGR1	9	114312003	114362135	-	158	0	rs10980957	9	114358867	114358867	200	191.113	0.962267	19.3658	3.11643e-06	0.505067	0.000999001	0.00014367	0.000493177512035694	0.000964433533883424
ENSG00000134852	CLOCK	4	56294071	56413305	-	2723	-83041	rs73236168	4	56496346	56496346	200	179.453	1.01243	162.389	2.38731e-07	0.297946	0.000999001	0.000143855	0.000493538527642327	7.85024963165792e-05
ENSG00000163607	GTPBP8	3	112709766	112733907	+	3792	0	rs4682451	3	112733404	112733404	200	166.621	1.03571	119.494	1.52234e-07	0.253395	0.000999001	0.000144327	0.000494883237858619	6.66461807529162e-05
ENSG00000075975	MKRN2	3	12598514	12625212	+	2793	-8020	rs62240800	3	12590494	12590494	200	173.457	0.99005	163.98	1.16182e-07	0.257472	0.000999001	0.000144751	0.000496061961171127	5.26090683365954e-05
ENSG00000064687	ABCA7	19	1040103	1065571	+	1207	-28765	rs34750262	19	1011338	1011338	200	192.051	0.945586	273.214	1.78218e-07	-0.281654	0.001998	0.000145357	0.0004978627472282	5.87615146698806e-05
ENSG00000105185	PDCD5	19	33071975	33078358	+	3041	125317	rs11879169	19	33203675	33203675	200	184.512	0.944947	179.901	1.56945e-07	-0.130378	0.000999001	0.000146029	0.00049961083126886	6.48977982207199e-05
ENSG00000163913	IFT122	3	129158969	129239198	+	3217	-47267	rs116261695	3	129111702	129111702	200	157.852	1.0695	79.1137	1.67471e-07	0.282418	0.000999001	0.000146004	0.00049961083126886	8.17597708311357e-05
ENSG00000177683	THAP5	7	108194988	108210194	-	2680	97005	rs2214914	7	108097983	108097983	200	165.742	1.08697	92.6373	3.25908e-07	-0.169195	0.000999001	0.000147451	0.000504196913227285	0.000107932622989027
ENSG00000158825	CDA	1	20915442	20945401	+	2887	3004	rs34347249	1	20948405	20948405	200	173.828	1.12037	201.881	3.41209e-07	0.192542	0.000999001	0.000149552	0.000511098427674823	7.3161688230905e-05
ENSG00000223797	ENTPD3-AS1	3	40355294	40494820	-	3032	-30588	rs13318770	3	40525408	40525408	200	168.633	0.98459	94.1815	1.44373e-07	0.300932	0.000999001	0.000149693	0.000511297658337633	7.67912201490306e-05
ENSG00000091106	NLRC4	2	32449523	32490923	-	1179	178159	rs67157050	2	32271364	32271364	200	179.258	1.06443	93.7993	7.49431e-07	-0.0942022	0.000999001	0.000150997	0.000515466866836727	0.000177850076693575
ENSG00000067221	STOML1	15	74275548	74286963	-	2498	-22170	15-74309133	15	74309133	74309133	200	183.457	0.997371	143.434	3.39027e-07	-0.15692	0.000999001	0.000152514	0.000520358202235024	0.000100776198907804
ENSG00000164978	NUDT2	9	34329505	34343709	+	184	-267721	rs10971876	9	34061784	34061784	200	207.168	0.954321	16.6232	8.60634e-06	-0.255921	0.000999001	0.000152941	0.000521527252883679	0.00170983090462817
ENSG00000157827	FMNL2	2	153191752	153506348	+	2931	0	rs11901392	2	153282969	153282969	200	166.152	0.969721	109.556	8.45464e-08	0.277161	0.000999001	0.000153588	0.000523444798812294	5.25743830346315e-05
ENSG00000049759	NEDD4L	18	55711600	56068772	+	3671	0	rs4355014	18	55723899	55723899	200	180.371	1.04777	268.415	2.23258e-07	-0.236422	0.000999001	0.000154599	0.000526600100283207	5.46224021080732e-05
ENSG00000071189	SNX13	7	17830386	17980124	-	2514	-9123	rs6966247	7	17989247	17989247	200	170.156	1.00472	191.211	9.46588e-08	0.188686	0.000999001	0.000157379	0.000535774233535002	3.98629486990654e-05
ENSG00000165914	TTC7B	14	91006933	91282823	-	3009	0	rs1286340	14	91259033	91259033	200	176.777	0.981657	166.915	1.50813e-07	-0.459025	0.000999001	0.000157585	0.000536180277532816	5.83431178733385e-05
ENSG00000186532	SMYD4	17	1682780	1733928	-	2006	9504	rs1136287	17	1673276	1673276	200	192.305	0.997643	254.919	3.68242e-07	0.155028	0.000999001	0.000160848	0.000546981543914876	8.04083960075364e-05
ENSG00000138756	BMP2K	4	79697497	79837526	+	3160	-105218	rs34325799	4	79592279	79592279	200	168.281	1.00502	92.7786	1.95936e-07	0.0893152	0.000999001	0.000161946	0.000550412658004332	8.47429079304796e-05
ENSG00000183773	AIFM3	22	21319397	21335649	+	1587	-38934	rs3827296	22	21280463	21280463	200	184.043	1.00636	78.8721	7.96347e-07	-0.318354	0.001998	0.000163276	0.000554628076516571	0.000205335427498787
ENSG00000158714	SLAMF8	1	159796541	159807039	+	2858	0	rs4073419	1	159804091	159804091	200	176.152	1.07791	165.433	3.87307e-07	0.181167	0.000999001	0.000163392	0.000554717324216903	8.67935060313574e-05
ENSG00000100055	CYTH4	22	37678069	37711382	+	2047	-677	rs2267363	22	37677392	37677392	200	197.676	0.983586	238.297	5.0653e-07	0.0856344	0.000999001	0.00016372	0.000555525820847757	0.00010159479198002
ENSG00000001084	GCLC	6	53362140	53481768	-	3326	0	rs485185	6	53456610	53456610	200	174.57	1.0574	163.055	2.92114e-07	-0.365419	0.000999001	0.000165102	0.000559907844286918	7.53372491677506e-05
ENSG00000144320	KIAA1715	2	176788621	176867567	-	2290	-47511	rs847188	2	176915078	176915078	200	177.969	1.03527	140.817	3.64074e-07	0.135813	0.000999001	0.000165488	0.000560909195389306	9.48527728477089e-05
ENSG00000166794	PPIB	15	64448012	64455404	-	2744	-63350	rs141730302	15	64518754	64518754	200	179.512	1.02159	113.586	4.56318e-07	0.226929	0.000999001	0.00016594	0.000561517666779902	0.000121710947466602
ENSG00000166822	TMEM170A	16	75476953	75499395	-	2439	10807	rs72787169	16	75466146	75466146	200	173.242	1.00626	105.415	2.63508e-07	0.293561	0.000999001	0.000165934	0.000561517666779902	9.31246313828904e-05
ENSG00000205559	CHKB-AS1	22	51021456	51022306	+	1137	20972	rs3219201	22	51043278	51043278	200	166.992	1.09421	86.3423	4.76887e-07	-0.329804	0.000999001	0.000165863	0.000561517666779902	0.000128291759343702
ENSG00000130024	PHF10	6	170104002	170124151	-	3560	-18235	rs7767980	6	170142386	170142386	200	168.867	0.982659	142.569	1.00299e-07	0.155312	0.000999001	0.000166291	0.000562397575797576	4.72857978135455e-05
ENSG00000125733	TRIP10	19	6737937	6751537	+	1824	-4955	rs2012357	19	6732982	6732982	200	181.934	0.960078	176.478	1.80256e-07	-0.104491	0.000999001	0.000166649	0.000563300183756068	6.3259427544371e-05
ENSG00000176049	JAKMIP2	5	146967991	147162338	-	2615	-42254	rs4705202	5	147204592	147204592	200	182.52	1.00339	132.441	4.05633e-07	0.183998	0.000999001	0.000167361	0.000565397727818274	0.000108328061441565
ENSG00000269958		14	104162691	104163500	+	2036	-101407	rs60249782	14	104061284	104061284	200	178.086	1.05277	130.34	4.78824e-07	0.117013	0.000999001	0.0001677	0.000566233558448952	0.000111839232308952
ENSG00000141295	SCRN2	17	45915059	45918699	-	2968	27321	rs16948401	17	45887738	45887738	200	172.207	1.04463	108.112	3.52181e-07	0.177334	0.000999001	0.000168397	0.000568276592065775	0.000102209901361228
ENSG00000141568	FOXK2	17	80477590	80602538	+	2070	0	rs146599866	17	80508539	80508539	200	166.543	1.06583	86.7292	3.63949e-07	0.151102	0.000999001	0.000171449	0.000578260300867075	0.000110951163910356
ENSG00000273221		1	111727038	111727683	-	2689	-7498	rs11102218	1	111735181	111735181	200	174.277	1.05649	191.036	2.50874e-07	0.259428	0.000999001	0.000174547	0.000588388185738882	6.17895101974186e-05
ENSG00000185684	EP400NL	12	132568829	132613029	+	2342	-14127	rs11831480	12	132554702	132554702	200	192.93	0.914189	212.962	2.1505e-07	-0.344979	0.000999001	0.000175266	0.000590489926236236	6.80569317794699e-05
ENSG00000163082	SGPP2	2	223289237	223425667	+	2810	-806930	2-222482307	2	222482307	222482307	200	151.738	0.888383	92.7767	1.02115e-08	-133.672	0.001998	0.000177082	0.000596283274729287	1.76101399307349e-05
ENSG00000104221	BRF2	8	37700787	37707422	-	1511	-616919	rs17182127	8	38324341	38324341	200	190.059	0.989213	115.17	7.4273e-07	-0.254071	0.000999001	0.000178	0.000599048151550422	0.000161968550211555
ENSG00000161671	EMC10	19	50979658	50986608	+	1738	0	rs2387112	19	50984853	50984853	200	196.836	0.962366	289.621	3.5036e-07	0.100817	0.000999001	0.000178824	0.000601493840646557	7.34897668489554e-05
ENSG00000146535	GNA12	7	2767747	2883958	-	3652	0	rs798498	7	2795882	2795882	200	183.965	0.977045	207.507	2.3304e-07	0.0976887	0.000999001	0.000182035	0.000611961436361245	6.30653320388141e-05
ENSG00000165406	MARCH8	10	45950036	46090354	-	2247	0	rs146818104	10	46044849	46044849	200	165	1.00735	62.0484	2.91171e-07	0.397442	0.000999001	0.000185953	0.000624793140265311	0.000117978726870027
ENSG00000197054	ZNF763	19	12035891	12091196	+	2287	17058	rs61291912	19	12108254	12108254	200	178.574	1.0449	128.768	5.28434e-07	-0.555042	0.000999001	0.000187993	0.000631304342005953	0.000112136924608541
ENSG00000204642	HLA-F	6	29690553	29706305	+	12085	0	rs2523404	6	29695713	29695713	200	144.922	1.13066	106.848	8.19178e-08	-0.120758	0.000999001	0.000189842	0.000637167420018082	3.46727951523462e-05
ENSG00000141664	ZCCHC2	18	60190241	60254942	+	2782	0	18-60248705	18	60248705	60248705	200	185.059	0.96744	198.251	2.52472e-07	0.155596	0.000999001	0.000189985	0.000637301388075828	6.66478111179813e-05
ENSG00000168591	TMUB2	17	42264339	42269099	+	2261	-24990	rs730228	17	42239349	42239349	200	160.059	1.01283	85.9872	1.40025e-07	-0.0972782	0.000999001	0.000191236	0.00064080245526409	6.3511399337246e-05
ENSG00000163171	CDC42EP3	2	37869033	37965611	-	3254	19265	rs6727016	2	37849768	37849768	200	166.055	0.964645	142.607	7.55633e-08	-0.297109	0.000999001	0.000191185	0.00064080245526409	3.72046328118714e-05
ENSG00000070785	EIF2B3	1	45316451	45452282	-	1691	0	rs263965	1	45375525	45375525	200	179.395	1.01759	76.7937	7.85513e-07	-0.178211	0.000999001	0.000191439	0.000641135178334335	0.000183643861702665
ENSG00000130584	ZBTB46	20	62375020	62462597	-	1694	0	rs6512289	20	62402072	62402072	200	176.914	1.01905	138.628	3.49059e-07	0.162211	0.000999001	0.000194528	0.000651127612104531	8.5751763717612e-05
ENSG00000111331	OAS3	12	113376158	113411054	+	2319	0	rs3038120	12	113376543	113376543	200	157.109	0.922586	87.5348	3.625e-08	0.146284	0.001998	0.000196089	0.00065599745014797	3.25248439296821e-05
ENSG00000226742	HSBP1L1	18	77724562	77730822	+	1547	0	rs12956003	18	77725655	77725655	200	181.504	0.959975	89.4513	4.44628e-07	0.304176	0.000999001	0.000196883	0.000658297481469686	0.000130561386432748
ENSG00000131626	PPFIA1	11	70116807	70230509	+	3096	0	rs1788973	11	70123737	70123737	200	185.176	0.980997	224.893	2.66697e-07	-0.102375	0.000999001	0.00019772	0.00066073872324202	6.22348959751218e-05
ENSG00000125991	ERGIC3	20	34129771	34145405	+	2706	-21698	rs73283804	20	34108073	34108073	200	159.746	1.06427	47.5996	5.07412e-07	-0.170719	0.000999001	0.000199083	0.000664934159172818	0.000165013845169759
ENSG00000169762	TAPT1	4	16162129	16229033	-	3078	20622	rs73232601	4	16141507	16141507	200	182.109	1.05417	229.639	4.20776e-07	-0.283069	0.000999001	0.000200764	0.000670186606009856	7.21777678098778e-05
ENSG00000168300	PCMTD1	8	52730141	52811735	-	3307	21223	rs4498530	8	52708918	52708918	200	153.691	0.953464	63.9964	5.94027e-08	0.254829	0.000999001	0.000201089	0.000670909252877097	4.75526752505839e-05
ENSG00000214855	APOC1P1	19	45430062	45434643	+	2504	-8318	rs12721056	19	45421744	45421744	200	178.477	1.02821	184.844	3.24388e-07	-0.307109	0.000999001	0.00020224	0.000674385483368716	6.9560929307988e-05
ENSG00000159399	HK2	2	75061109	75120486	+	2444	0	rs11893422	2	75071010	75071010	200	182.266	1.00595	166.39	3.91504e-07	-0.0839146	0.000999001	0.000202525	0.000674971776256035	8.44425769008783e-05
ENSG00000159176	CSRP1	1	201452659	201478584	-	2596	0	rs34323772	1	201476815	201476815	200	186.406	1.04968	249.038	5.09963e-07	-0.1597	0.000999001	0.00020301	0.000676223634726618	7.88285758968055e-05
ENSG00000100426	ZBED4	22	50247491	50283726	+	2678	6752	rs199856645	22	50290478	50290478	200	184.121	1.04732	284.094	3.68652e-07	0.278408	0.000999001	0.000203349	0.000676623718872547	6.11160027461644e-05
ENSG00000223552		3	46406447	46448550	-	2741	80	rs2213290	3	46406367	46406367	200	169.473	1.01248	79.6853	3.64159e-07	0.22684	0.000999001	0.00020331	0.000676623718872547	0.000111049744896397
ENSG00000157601	MX1	21	42792232	42831141	+	2823	0	rs456018	21	42793724	42793724	200	165.625	0.950406	218.909	4.02953e-08	-0.127518	0.000999001	0.000205605	0.000683762326252263	2.01964270452049e-05
ENSG00000113742	CPEB4	5	173315284	173388979	+	2774	-11046	rs55901042	5	173304238	173304238	200	171.855	1.00095	204.55	1.32838e-07	-0.114701	0.000999001	0.000205875	0.000684292144418914	3.95747695315363e-05
ENSG00000100393	EP300	22	41487791	41576081	+	2501	50582	rs139480	22	41626663	41626663	200	172.988	0.944231	47.3605	4.26174e-07	0.110783	0.000999001	0.00020606	0.000684539020018468	0.00017054763005997
ENSG00000050767	COL23A1	5	177664620	178017556	-	2350	0	rs2672830	5	177946826	177946826	200	197.285	0.96444	300.75	4.1379e-07	-0.433996	0.000999001	0.000206947	0.000687116448223273	7.27477356512463e-05
ENSG00000138439	FAM117B	2	203499902	203634480	+	2126	0	rs6721748	2	203578306	203578306	200	149.727	0.909659	56.1922	2.71999e-08	0.159445	0.00999001	0.000207181	0.000687524147875717	3.43494859189608e-05
ENSG00000225138		5	473352	480999	+	2362	-38354	rs72717421	5	434998	434998	200	165.02	1.04964	98.2697	2.94742e-07	-0.326084	0.000999001	0.000208173	0.000690445461663997	8.2679872499547e-05
ENSG00000138111	TMEM180	10	104221150	104236802	+	1870	-3558	rs35332469	10	104217592	104217592	200	171.367	1.05676	59.8155	9.33609e-07	0.164738	0.000999001	0.000209003	0.000692826626874631	0.000205279007511661
ENSG00000106683	LIMK1	7	73497264	73536855	+	1081	44501	rs223012	7	73581356	73581356	200	183.77	0.959202	64.6976	7.91974e-07	0.0656244	0.000999001	0.000209515	0.000694151662717292	0.000203418402495714
ENSG00000065154	OAT	10	126085873	126107545	-	3054	7747	rs2674346	10	126078126	126078126	200	187.344	0.983915	303.098	2.51665e-07	0.182096	0.000999001	0.000211331	0.000699793294263495	5.06310350267825e-05
ENSG00000257815		12	70297814	70637140	-	4852	0	rs143625099	12	70628693	70628693	200	170.293	1.01097	204.615	1.33028e-07	0.35198	0.000999001	0.000211459	0.000699842299928942	3.81953414869685e-05
ENSG00000115295	CLIP4	2	29320572	29412509	+	2943	-98184	rs57018089	2	29222388	29222388	200	175.195	1.0105	185.461	2.23702e-07	0.109107	0.000999001	0.000213163	0.000705104374068532	5.47565777353487e-05
ENSG00000165029	ABCA1	9	107543284	107690518	-	166	0	rs2472384	9	107618681	107618681	200	177.324	1.00413	22.3949	2.68129e-06	-0.108223	0.001998	0.00021407	0.000707725899306034	0.00063001622607195
ENSG00000115138	POMC	2	25383723	25391772	-	2423	10425	rs13428823	2	25373298	25373298	200	167.285	0.988574	89.0086	2.21566e-07	-0.342113	0.000999001	0.000214354	0.000708286054612554	7.83159526306365e-05
ENSG00000033100	CHPF2	7	150929576	150935908	+	3133	15032	rs7781265	7	150950940	150950940	200	190.449	1.02515	303.824	4.71415e-07	-0.202614	0.000999001	0.000216386	0.00071461841091482	6.92120709369082e-05
ENSG00000072694	FCGR2B	1	161551102	161648444	+	3031	16321	rs3949343	1	161664765	161664765	200	187.246	0.968151	225.025	3.04844e-07	-0.237862	0.001998	0.000218719	0.000721552293521349	6.44714255904066e-05
ENSG00000259820		8	135804264	135810515	-	2970	7298	rs10505630	8	135796966	135796966	200	171.523	1.03977	150.472	2.90331e-07	-0.191036	0.000999001	0.000218674	0.000721552293521349	6.61244296312757e-05
ENSG00000106341	PPP1R17	7	31726330	31748069	+	3856	0	rs6462292	7	31727926	31727926	200	177.051	1.03098	213.488	2.77429e-07	-0.250197	0.000999001	0.000219319	0.000723145805324771	5.59724405458928e-05
ENSG00000068654	POLR1A	2	86247340	86333278	-	2850	-28926	rs7606421	2	86362204	86362204	200	172.949	1.02502	113.392	3.96955e-07	0.187142	0.000999001	0.000221782	0.00073087708865182	9.19411912898571e-05
ENSG00000213722	DDAH2	6	31694816	31698394	-	22822	100188	rs3130071	6	31594628	31594628	200	147.285	1.05722	205.883	2.49469e-08	-0.148591	0.000999001	0.000222488	0.000732813068864761	1.18819321279773e-05
ENSG00000270127		15	101087973	101090358	-	3687	-17604	rs1875719	15	101107962	101107962	200	184.668	0.971543	317.474	1.83994e-07	-0.478478	0.001998	0.000223208	0.000734793074850417	4.0143725112296e-05
ENSG00000143158	MPC2	1	167885968	167906278	-	2408	38384	rs203838	1	167847584	167847584	200	189.727	0.9844	250.37	3.95677e-07	-0.155406	0.000999001	0.000226338	0.000744700388341763	6.91854114671653e-05
ENSG00000159840	ZYX	7	143078174	143088204	+	1582	22558	rs11771145	7	143110762	143110762	200	171.074	1.03472	76.8885	6.08248e-07	0.122447	0.000999001	0.000227222	0.00074721127292389	0.000137777518412929
ENSG00000132740	IGHMBP2	11	68671311	68708070	+	2471	-49505	rs615644	11	68621806	68621806	200	166.074	1.11183	132.915	4.36637e-07	0.225379	0.000999001	0.000227756	0.000748569137405693	7.89123158508875e-05
ENSG00000198818	SFT2D1	6	166733217	166756079	-	3768	0	rs4470829	6	166741291	166741291	200	158.027	0.955474	173.048	3.13117e-08	0.157433	0.002997	0.000228473	0.000750526708201599	1.76058004526247e-05
ENSG00000113761	ZNF346	5	176449698	176508190	+	1302	-18975	rs353495	5	176430723	176430723	200	179.707	0.999967	89.5169	6.94963e-07	-0.168574	0.000999001	0.000228854	0.000751379036395509	0.000145296192230471
ENSG00000104921	FCER2	19	7753645	7767032	-	2223	0	rs1990975	19	7766274	7766274	200	188.574	1.00971	220.414	5.35903e-07	-0.371454	0.000999001	0.000229048	0.000751616822702658	8.38587321678741e-05
ENSG00000188846	RPL14	3	40498784	40503861	+	2793	27275	rs6762251	3	40531136	40531136	200	180.488	0.983845	104.72	5.33357e-07	0.0955517	0.000999001	0.000231371	0.000758836925030693	0.00011748047047222
ENSG00000137764	MAP2K5	15	67835048	68099461	+	2844	0	rs34765730	15	67936020	67936020	200	168.32	1.02457	143.634	2.18391e-07	-0.198572	0.000999001	0.000232318	0.000761538840250645	5.55599003077001e-05
ENSG00000039319	ZFYVE16	5	79703833	79775169	+	3176	0	rs1097312	5	79725040	79725040	200	169.414	1.05001	168.663	2.53579e-07	0.177462	0.000999001	0.000233001	0.000763372957867305	5.44772266820592e-05
ENSG00000142655	PEX14	1	10532346	10690815	+	2778	0	rs6658216	1	10561604	10561604	200	177.891	1.04287	142.02	5.64285e-07	0.179064	0.000999001	0.00023604	0.00077291992387204	9.66734597092067e-05
ENSG00000143756	FBXO28	1	224301790	224349749	+	2936	2802	rs10916403	1	224352551	224352551	200	168.73	1.04691	89.1923	5.01037e-07	0.170284	0.000999001	0.000236192	0.000773008220023679	0.000109702042683457
ENSG00000133597	ADCK2	7	140372954	140396061	+	1975	0	rs2930320	7	140375762	140375762	200	176.055	0.986955	117.838	3.57945e-07	-0.274885	0.000999001	0.000237916	0.000778238535831949	8.55570844300324e-05
ENSG00000163412	EIF4E3	3	71724568	71803924	-	1404	-13854	rs13094390	3	71817778	71817778	200	193.711	1.00138	248.396	6.5718e-07	0.312569	0.000999001	0.000241735	0.000790312575621159	8.90586368370583e-05
ENSG00000139921	TMX1	14	51706881	51722759	+	3311	0	rs9918	14	51722690	51722690	200	190.566	0.994562	292.84	4.21843e-07	-0.160908	0.000999001	0.0002427	0.000793048103138065	6.36590513332091e-05
ENSG00000262587		16	25043203	25069430	+	1680	0	rs4787667	16	25045139	25045139	200	179.473	1.03059	160.929	5.09948e-07	-0.347077	0.000999001	0.000243686	0.000795849323992181	8.58339152576271e-05
ENSG00000172954	LCLAT1	2	30670093	30867091	+	3186	0	rs829623	2	30755612	30755612	200	168.164	1.06746	187.159	2.511e-07	0.246399	0.000999001	0.000244482	0.000798027397203951	4.87247658551571e-05
ENSG00000255423	EBLN2	3	73110811	73112488	+	2235	-16789	rs6549498	3	73094022	73094022	200	175.117	0.965755	193.154	1.58262e-07	0.211603	0.001998	0.000245997	0.000802548861366623	4.22243071367401e-05
ENSG00000260793		17	42298770	42301078	+	2217	26415	rs2072081	17	42327493	42327493	200	178.086	0.966206	121.671	3.39809e-07	-0.289289	0.000999001	0.000246969	0.000805294988981091	8.21953804132081e-05
ENSG00000114423	CBLB	3	105374306	105588396	-	3313	-153448	rs6437639	3	105741844	105741844	200	179.277	1.06315	169.484	6.43369e-07	-0.170161	0.000999001	0.000247105	0.000805313702413179	9.18930244038219e-05
ENSG00000087470	DNM1L	12	32832135	32898486	+	4470	-39161	rs10771973	12	32792974	32792974	200	175.898	1.01544	171.527	3.21135e-07	-0.1504	0.000999001	0.000248034	0.000807915416701745	6.32838235510302e-05
ENSG00000141556	TBCD	17	80709941	80900724	+	1807	0	rs12945629	17	80834447	80834447	200	175.547	1.06342	87.665	1.04196e-06	-0.117682	0.001998	0.0002485	0.00080900706586534	0.000163199828520977
ENSG00000196458	ZNF605	12	133498020	133532892	-	1234	-216161	rs7964377	12	133749053	133749053	200	171.289	0.983611	79.3996	3.98264e-07	0.216259	0.000999001	0.00024975	0.000812648582897492	0.00010592720424718
ENSG00000132952	USPL1	13	31191831	31233686	+	2738	-23095	rs4769855	13	31168736	31168736	200	174.57	1.04919	205.417	3.26351e-07	-0.201394	0.000999001	0.00025009	0.000813326824528861	5.59673311497644e-05
ENSG00000162923	WDR26	1	224572846	224624735	-	3292	28317	rs7517754	1	224544529	224544529	200	166.973	1.0643	84.9667	5.81147e-07	0.0933556	0.000999001	0.000250373	0.00081381907865175	0.000115276881659909
ENSG00000143119	CD53	1	111415776	111442550	+	2660	5	rs1936939	1	111442555	111442555	200	188.398	0.995301	239.465	4.76818e-07	-0.0824754	0.000999001	0.000255655	0.000830551159830878	7.16864984042775e-05
ENSG00000189190	ZNF600	19	53267449	53290044	-	2764	-12693	rs10410012	19	53302737	53302737	200	184.434	1.02834	254.33	4.62932e-07	0.553572	0.000999001	0.000259323	0.000842024987338557	6.46598471418791e-05
ENSG00000114850	SSR3	3	156257930	156272973	-	3843	4556	rs75861595	3	156253374	156253374	200	169.98	1.0368	113.238	4.21952e-07	-0.150248	0.001998	0.000259635	0.000842595515534687	8.42316542006838e-05
ENSG00000077380	DYNC1I2	2	172543920	172604930	+	3841	-9036	rs4668407	2	172534884	172534884	200	184.805	1.01211	179.813	5.99991e-07	0.108898	0.000999001	0.000260522	0.000845030518064504	8.92614200169728e-05
ENSG00000161944	ASGR2	17	7004642	7019019	-	2692	0	rs11659039	17	7014331	7014331	200	170.039	0.926103	173.719	8.10084e-08	-0.208955	0.000999001	0.000262673	0.00085137363966466	2.98217188861027e-05
ENSG00000124783	SSR1	6	7268540	7347679	-	3187	0	rs2714354	6	7312637	7312637	200	169.785	1.04673	220.81	2.11435e-07	0.124383	0.000999001	0.000262753	0.00085137363966466	3.99484840973852e-05
ENSG00000164576	SAP30L	5	153825518	153840614	+	3058	4128	rs72795453	5	153844742	153844742	200	175.117	0.97136	149.994	2.42505e-07	-0.173172	0.001998	0.000263366	0.000852912866136799	5.78151253860515e-05
ENSG00000110367	DDX6	11	118620035	118661858	-	2507	6800	rs632124	11	118613235	118613235	200	186.562	0.983565	164.411	5.81384e-07	-0.0853801	0.000999001	0.000264524	0.000856214543570826	9.37037614794356e-05
ENSG00000106066	CPVL	7	29034848	29235067	-	3054	0	rs245868	7	29181259	29181259	200	170.723	1.01648	222.527	1.71266e-07	0.166898	0.000999001	0.000264947	0.00085713495342876	3.63428880044703e-05
ENSG00000096717	SIRT1	10	69644428	69678147	+	3009	-34008	rs4379726	10	69610420	69610420	200	164.434	0.973044	58.0336	3.19811e-07	-0.17134	0.000999001	0.000265146	0.000857177172232858	0.000105013187296166
ENSG00000065268	WDR18	19	983175	994569	+	1183	4318	rs11672264	19	998887	998887	200	190.43	1.00082	222.897	6.4697e-07	-0.139091	0.000999001	0.000265322	0.000857177172232858	8.6493697355805e-05
ENSG00000177479	ARIH2	3	48956255	49023815	+	1780	-79095	rs10552010	3	48877158	48877160	200	165.508	0.996026	37.6545	7.51669e-07	0.113781	0.001998	0.000265376	0.000857177172232858	0.000207957047002827
ENSG00000176476	CCDC101	16	28565237	28603111	+	1043	0	rs9928136	16	28579917	28579917	200	185.039	1.03667	81.791	1.8181e-06	-0.177136	0.000999001	0.000266569	0.000860131839938817	0.000233231731342598
ENSG00000179743		1	16160561	16174642	-	2731	18926	rs10927858	1	16141635	16141635	200	166.445	1.03835	110.175	3.43849e-07	-0.214553	0.001998	0.000266487	0.000860131839938817	7.36280732926975e-05
ENSG00000184220	CMSS1	3	99536679	99897447	+	3321	-146241	rs1578797	3	99390438	99390438	200	162.773	0.994487	92.5551	2.0116e-07	-0.220586	0.000999001	0.000267499	0.000862682397003874	6.11627823383643e-05
ENSG00000105968	H2AFV	7	44866391	44887682	-	2133	58300	rs1050331	7	44808091	44808091	200	173.789	1.04891	122.556	5.98369e-07	-0.0731983	0.000999001	0.000268632	0.000865884626711688	9.70317942527998e-05
ENSG00000225484		10	81563814	81586350	-	3725	-160504	rs116860980	10	81746854	81746854	200	173.359	0.975176	188.566	1.73844e-07	-0.585327	0.001998	0.00027023	0.000870581577840768	4.15451828164048e-05
ENSG00000118292	C1orf54	1	150240601	150253327	+	1298	0	rs35787821	1	150249349	150249349	200	165.957	1.01099	32.9189	1.10112e-06	0.211361	0.001998	0.000272776	0.000878326152636069	0.000267432473658902
ENSG00000176624	MEX3C	18	48700921	48744674	-	2869	-23801	rs59054158	18	48768475	48768475	200	165.215	1.06784	130.885	3.43515e-07	-0.147419	0.000999001	0.00027341	0.000879909317323583	6.41272296260098e-05
ENSG00000203999		20	48909258	48931459	+	2050	-3187	rs11480371	20	48906071	48906071	200	169.922	1.03623	139.524	3.48055e-07	-0.314622	0.000999001	0.00027422	0.000882056956777975	6.5668996754753e-05
ENSG00000180096	SEPT1	16	30389455	30407312	-	858	746	rs12446288	16	30388709	30388709	200	177.441	1.07059	48.8133	2.70855e-06	0.267623	0.000999001	0.000274405	0.000882110462064876	0.000350625530808335
ENSG00000187257	RSBN1L	7	77325761	77412339	+	3925	5245	rs1544459	7	77417584	77417584	200	182.656	0.999222	265.399	3.16071e-07	-0.103051	0.001998	0.000274522	0.000882110462064876	5.01536750804332e-05
ENSG00000145743	FBXL17	5	107194737	107717799	-	4107	0	rs12518124	5	107243126	107243126	200	166.191	1.05549	165.178	2.53517e-07	0.172812	0.000999001	0.000275512	0.000884831697370892	4.84089601121562e-05
ENSG00000132507	EIF5A	17	7210319	7215774	+	2558	-2122	rs4796398	17	7208197	7208197	200	175.449	0.975288	182.233	2.19496e-07	-0.12781	0.000999001	0.000275983	0.000885884156892546	4.80289699562597e-05
ENSG00000178163	ZNF518B	4	10441499	10459034	-	3534	-69192	rs12641877	4	10528226	10528226	200	154.707	1.02955	90.7153	1.51246e-07	-0.205871	0.000999001	0.000276166	0.00088601154602343	4.8086652757906e-05
ENSG00000124882	EREG	4	75230861	75254468	+	2264	-34348	rs58813617	4	75196513	75196513	200	164.277	1.0022	83.5409	2.95189e-07	-0.17494	0.001998	0.000278878	0.000894248277016528	7.76834025664197e-05
ENSG00000140479	PCSK6	15	101840819	102065405	-	2586	0	rs11631612	15	101994285	101994285	200	178.34	1.03492	230.161	3.82135e-07	0.272416	0.000999001	0.000281248	0.000901380381773649	5.56951091267299e-05
ENSG00000128699	ORMDL1	2	190635050	190649097	-	2520	-87007	rs256558	2	190736104	190736104	200	176.055	1.03637	81.4749	1.05404e-06	0.25265	0.000999001	0.000281432	0.000901502747028506	0.000161803015763073
ENSG00000117697	NSL1	1	212899496	212965124	-	3233	0	rs11120025	1	212955231	212955231	200	176.68	0.939634	147.799	2.17264e-07	-0.0985452	0.000999001	0.000283757	0.000908479635473407	5.42087971255878e-05
ENSG00000198917	C9orf114	9	131581931	131592100	-	118	2749	rs3115875	9	131579182	131579182	200	184.375	0.99569	14.6458	8.29825e-06	0.159239	0.000999001	0.000284981	0.000911926151876823	0.00122187943337326
ENSG00000145782	ATG12	5	115163894	115177555	-	2939	-57247	rs3797565	5	115234802	115234802	200	173.691	1.04558	147.771	5.04149e-07	0.210523	0.000999001	0.000289109	0.000924656961960472	7.68978208491866e-05
ENSG00000134871	COL4A2	13	110958160	111165374	+	3263	0	rs9521782	13	111111043	111111043	200	168.477	1.00124	246.444	1.20962e-07	-0.322328	0.000999001	0.000292059	0.000933608958902379	2.66097366566909e-05
ENSG00000083642	PDS5B	13	33160565	33352157	+	3034	29687	rs35359135	13	33381844	33381844	200	173.613	0.997877	145.426	3.30662e-07	-0.0977881	0.000999001	0.000293112	0.000936490801328407	6.30949189091012e-05
ENSG00000163933	RFT1	3	53122500	53164478	-	2434	0	rs2115782	3	53131830	53131830	200	191.836	0.933026	158.403	5.97171e-07	-0.109415	0.000999001	0.000296087	0.000945507271387715	9.67323756650984e-05
ENSG00000272758		3	122135055	122162027	+	3001	-29340	rs67931976	3	122105715	122105715	200	170	1.06159	110.895	6.45972e-07	0.415122	0.001998	0.000303024	0.000967159923887679	9.61790536918583e-05
ENSG00000106366	SERPINE1	7	100770371	100782547	+	2371	-833	rs2227631	7	100769538	100769538	200	152.91	0.869341	85.3845	2.18012e-08	0.118249	0.00599401	0.000304267	0.000970626102072547	1.86243163372568e-05
ENSG00000185905	C16orf54	16	29753785	29757327	-	837	5460	rs235663	16	29748325	29748325	200	168.848	1.06281	43.9114	1.7954e-06	0.141005	0.000999001	0.000305474	0.000973973922561765	0.000271171158994332
ENSG00000121933	ADORA3	1	112025971	112106584	-	2879	0	rs2789539	1	112032347	112032347	200	169.688	1.08485	174.112	4.60657e-07	-0.202654	0.000999001	0.000306224	0.000975861943043008	6.16306431402425e-05
ENSG00000135362	PRR5L	11	36317839	36486754	+	2704	0	rs11033569	11	36374259	36374259	200	170.918	1.02638	175.218	3.06357e-07	0.244391	0.000999001	0.000313576	0.00099877615865894	5.06839137206505e-05
ENSG00000130368	MAS1	6	160327975	160329108	+	3577	-13284	rs220734	6	160314691	160314691	200	171.523	1.04077	141.74	4.71208e-07	0.233698	0.000999001	0.000314576	0.00100144533238855	7.11690253394348e-05
ENSG00000065135	GNAI3	1	110091234	110136975	+	2204	7049	rs6691984	1	110144024	110144024	200	172.988	1.10313	180.785	6.81447e-07	-0.0911325	0.001998	0.000315729	0.00100459857987956	7.4630877763715e-05
ENSG00000141526	SLC16A3	17	80186274	80219005	+	2229	-110223	rs8066970	17	80076051	80076051	200	180.957	1.07671	138.813	1.30707e-06	-0.0553103	0.000999001	0.000316984	0.00100807296383264	0.000130176577145535
ENSG00000172578	KLHL6	3	183205320	183273477	-	3150	0	rs62287198	3	183219656	183219656	200	165.156	1.08464	130.609	4.71295e-07	0.123608	0.000999001	0.000317831	0.00101024692008553	6.8842316784723e-05
ENSG00000100360	IFT27	22	37154247	37172300	-	2110	0	rs5750306	22	37170915	37170915	200	185.098	1.03846	208.321	8.13374e-07	-0.192659	0.000999001	0.000318166	0.00101079205238066	8.61242366185788e-05
ENSG00000114446	IFT57	3	107879660	107941417	-	3192	18854	rs6788515	3	107860806	107860806	200	180.078	1.05975	156.657	9.40663e-07	0.158117	0.001998	0.00031838	0.00101095241325253	0.000102515321889207
ENSG00000145781	COMMD10	5	115420689	115748459	+	3555	0	rs57434520	5	115648765	115648765	200	178.984	1.03692	215.427	5.11481e-07	0.212585	0.000999001	0.000323944	0.00102809175052357	6.23515319086998e-05
ENSG00000206573	SETD5-AS1	3	9391374	9440263	-	2275	10252	rs2648549	3	9381122	9381122	200	182.07	1.0884	206.624	1.03257e-06	0.118312	0.000999001	0.00032719	0.00103786070460946	9.24500231745951e-05
ENSG00000114405	C3orf14	3	62304649	62321888	+	2395	-58227	rs875423	3	62246422	62246422	200	164.941	1.07408	147.413	3.78484e-07	-0.311158	0.000999001	0.000328418	0.00104122173941378	5.63088044771565e-05
ENSG00000134644	PUM1	1	31404354	31538838	-	2994	-67945	rs2185419	1	31606783	31606783	200	185.293	0.959122	176.043	4.98929e-07	0.176688	0.000999001	0.000330699	0.00104783846293889	7.36353588818295e-05
ENSG00000273033		3	122605789	122611243	+	2758	-133554	rs11282832	3	122472235	122472235	200	169.57	1.0271	113.858	4.87983e-07	0.1574	0.000999001	0.000330844	0.00104783846293889	7.85709941277801e-05
ENSG00000104447	TRPS1	8	116420725	116821899	-	3041	0	rs3808415	8	116482423	116482423	200	180.762	1.00415	123.265	8.2346e-07	0.0956441	0.001998	0.000331579	0.0010496286116947	0.000108866349958436
ENSG00000150938	CRIM1	2	36583070	36778278	+	4019	0	rs848563	2	36759930	36759930	200	159.434	1.02785	147.084	1.56611e-07	0.149215	0.000999001	0.000333817	0.00105617230904287	3.39498997347087e-05
ENSG00000093134	VNN3	6	133043927	133055904	-	3394	-23577	rs11154695	6	133079481	133079481	200	172.5	0.995642	135.603	3.74005e-07	-0.219198	0.000999001	0.000334189	0.0010568084459147	6.40694093905214e-05
ENSG00000007237	GAS7	17	9813927	10101868	-	2401	0	rs8070910	17	9917252	9917252	200	184.59	1.05355	287.748	6.7005e-07	0.130539	0.000999001	0.000338405	0.00106959362843684	6.31498014370679e-05
ENSG00000155366	RHOC	1	113243729	113250056	-	2235	167781	rs11484138	1	113075948	113075948	200	179.16	1.05982	140.087	1.08059e-06	0.18205	0.000999001	0.000342934	0.00108335453561277	0.000111417923399859
ENSG00000141569	TRIM65	17	73876417	73893084	-	2040	0	rs66496607	17	73877459	73877459	200	168.301	1.01214	98.29	4.77665e-07	-0.168285	0.001998	0.00034465	0.00108821944473928	8.19424013565051e-05
ENSG00000196693	ZNF33B	10	43084556	43133992	-	3713	85566	rs210271	10	42998990	42998990	200	159.922	0.933151	69.3165	1.55284e-07	0.212613	0.000999001	0.000345242	0.00108953221094034	5.41411661285629e-05
ENSG00000135424	ITGA7	12	56078353	56109827	-	2359	27647	rs10876844	12	56050706	56050706	200	174.316	1.02793	75.8466	1.1739e-06	-0.267105	0.000999001	0.000345441	0.00108960402103515	0.000156891019450711
ENSG00000160781	PAQR6	1	156213207	156217881	-	2028	-46059	rs10908495	1	156263940	156263940	200	179.551	1.05733	106.191	1.49282e-06	-0.281696	0.000999001	0.000346092	0.00109110074759941	0.000152509358039787
ENSG00000196562	SULF2	20	46285093	46415360	-	2748	0	rs34107769	20	46306828	46306828	200	183.164	1.04364	231.878	7.24324e-07	-0.20056	0.000999001	0.00034686	0.00109296461840284	7.18203647001037e-05
ENSG00000139197	PEX5	12	7341282	7371170	+	2003	-2335	rs61917955	12	7338947	7338947	200	178.672	1.04642	150.707	8.72213e-07	0.233293	0.000999001	0.000347696	0.00109504075076674	9.51391082908426e-05
ENSG00000136490	LIMD2	17	61773263	61778532	-	1525	-139550	rs2727280	17	61918082	61918082	200	167.715	1.01704	51.285	1.05325e-06	-0.111483	0.000999001	0.000350134	0.00110215757092334	0.000175622074750303
ENSG00000120690	ELF1	13	41506057	41635576	-	2371	10133	rs9566607	13	41495924	41495924	200	171.309	1.0709	133.191	7.44748e-07	-0.141841	0.000999001	0.000356099	0.00112036384612665	8.60316549620155e-05
ENSG00000171522	PTGER4	5	40679601	40693837	+	5009	-829553	rs519487	5	39850048	39850048	200	164.961	1.05693	139.057	3.89275e-07	-0.159892	0.000999001	0.000361903	0.00113804531730727	5.61259872358111e-05
ENSG00000107338	SHB	9	37919132	38069210	-	28	0	rs7025303	9	38040095	38040095	200	188.125	1.01056	9.25449	2.44937e-05	0.0866302	0.000999001	0.000362995	0.00114089892121478	0.00236659801597561
ENSG00000116830	TTF2	1	117602926	117650075	+	2190	0	rs10494197	1	117635905	117635905	200	172.031	0.97035	106.241	4.09931e-07	0.647585	0.000999001	0.00036365	0.00114237682524858	7.34608876333809e-05
ENSG00000142089	IFITM3	11	319670	327537	-	1408	0	rs10794308	11	324163	324163	200	159.473	1.02934	83.2481	3.60486e-07	0.12848	0.000999001	0.00036466	0.00114496786528501	6.93990214222229e-05
ENSG00000128294	TPST2	22	26921459	26992681	-	2335	0	rs146993324	22	26926974	26926974	200	183.477	0.975183	299.679	3.20804e-07	0.187297	0.001998	0.000364881	0.0011450802119781	4.10198826439334e-05
ENSG00000173905	GOLIM4	3	167726466	167813763	-	2039	33906	rs12696280	3	167692560	167692560	200	171.816	1.04597	93.3134	9.6899e-07	0.112331	0.000999001	0.000365887	0.00114765470472231	0.000119640246662112
ENSG00000153140	CETN3	5	89688079	89705603	-	2106	12750	rs2935508	5	89675329	89675329	200	169.785	1.00782	89.5554	6.15876e-07	-0.122998	0.000999001	0.000366533	0.00114909796970767	9.62184901036611e-05
[truncated: 1,496 more rows]

## Sheet: ctrl_6h
ensembl_id	hgnc_symbol	chr_gene	start_gene	end_gene	strand	gene_length	distance	snp_id	chr_snp	start_snp	end_snp	num_df_used_for_pval	dummy	par1_beta_dis	par2_beta_dis	nom_pval_topgene_topsnp	beta	emp_p_val	beta_pval	qval	nthresholds
[truncated: 3,279 more rows]

[truncated: 6 more sheets: Af_3h, Af_6h, Nm_3h, Nm_6h, Sa_3h, Sa_6h]
