# Supplementary material for: Pathogen-specific innate immune response patterns are distinctly affected by genetic diversity
Source: Nat Commun. 2023 Jun 5;14:3239. doi: 10.1038/s41467-023-38994-5 (PMC10241821; doi:10.1038/s41467-023-38994-5)
Supplement: Supplementary file 6 — Supplementary Data 3 [file 41467_2023_38994_MOESM6_ESM.xlsx]

## Sheet: reQTLs
ensembl_id	gene	description	gene_chr	gene_start_pos	gene_end_pos	snp_id	snp_pos	base_nom_pval	stim_nom_pval	reQTL	effect_direction	cond	time	TP_spec	time_spec	AF_NM	AF_SA	NM_AF	NM_SA	SA_AF	SA_NM
ENSG00000064687	ABCA7	ATP-binding cassette, sub-family A (ABC1), member 7 [Source:HGNC Symbol;Acc:37]	19	1040103	1065571	rs150273444	1722235	0.313537	6.08814e-07	0.00891189	000-	SA	3h	0	0.338159	#N/A	#N/A	#N/A	#N/A	0.740054	0.255632
ENSG00000160179	ABCG1	ATP-binding cassette, sub-family G (WHITE), member 1 [Source:HGNC Symbol;Acc:73]	21	43619800	43717354	rs73225405	43613428	0.0773841	2.10661e-16	1.74102e-05	00++	NM	6h	0	1	#N/A	#N/A	0.00119771	1	#N/A	#N/A
ENSG00000140526	ABHD2	abhydrolase domain containing 2 [Source:HGNC Symbol;Acc:18717]	15	89630691	89745591	rs8039709	89607556	4.43171e-20	1.19571e-10	0.0346927	--0-	AF	3h	0	1	0.0908147	1	#N/A	#N/A	#N/A	#N/A
ENSG00000140526	ABHD2	abhydrolase domain containing 2 [Source:HGNC Symbol;Acc:18717]	15	89630691	89745591	rs9920012	89613077	2.3815e-20	2.81675e-08	0.0224922	--0-	SA	3h	1	0.00014747	#N/A	#N/A	#N/A	#N/A	1	0.526655
ENSG00000166016	ABTB2	ankyrin repeat and BTB (POZ) domain containing 2 [Source:HGNC Symbol;Acc:23842]	11	34172536	34379555	rs10768053	34257064	0.186979	1.01613e-31	1.95047e-08	0+++	NM	3h	0	1	#N/A	#N/A	0.0065692	0.0100932	#N/A	#N/A
ENSG00000162390	ACOT11	acyl-CoA thioesterase 11 [Source:HGNC Symbol;Acc:18156]	1	55007931	55104865	rs12021573	54961688	0.150584	4.87346e-10	0.00848998	00++	NM	6h	1	0.00757124	#N/A	#N/A	0.013251	1	#N/A	#N/A
ENSG00000162390	ACOT11	acyl-CoA thioesterase 11 [Source:HGNC Symbol;Acc:18156]	1	55007931	55104865	rs12021573	54961688	0.150584	1.91197e-10	0.0118054	00++	SA	6h	1	0.000539582	#N/A	#N/A	#N/A	#N/A	0.0136101	1
ENSG00000197142	ACSL5	acyl-CoA synthetase long-chain family member 5 [Source:HGNC Symbol;Acc:16526]	10	114133777	114188138	rs7077060	114151662	4.49155e-08	3.09426e-22	3.79513e-05	----	AF	3h	1	0.0431467	1	1	#N/A	#N/A	#N/A	#N/A
ENSG00000197142	ACSL5	acyl-CoA synthetase long-chain family member 5 [Source:HGNC Symbol;Acc:16526]	10	114133777	114188138	rs7077060	114151662	4.49155e-08	5.50219e-25	3.48213e-06	----	NM	3h	0	1	#N/A	#N/A	1	1	#N/A	#N/A
ENSG00000197142	ACSL5	acyl-CoA synthetase long-chain family member 5 [Source:HGNC Symbol;Acc:16526]	10	114133777	114188138	rs11195949	114164146	3.74739e-08	2.60765e-25	8.93662e-11	----	SA	3h	0	1	#N/A	#N/A	#N/A	#N/A	1	1
ENSG00000197142	ACSL5	acyl-CoA synthetase long-chain family member 5 [Source:HGNC Symbol;Acc:16526]	10	114133777	114188138	rs7077060	114151662	8.59536e-07	8.27882e-36	6.99361e-13	----	AF	6h	0	0.0542157	0.103907	1	#N/A	#N/A	#N/A	#N/A
ENSG00000197142	ACSL5	acyl-CoA synthetase long-chain family member 5 [Source:HGNC Symbol;Acc:16526]	10	114133777	114188138	rs7077060	114151662	8.59536e-07	3.21367e-24	0.00266449	----	NM	6h	0	1	#N/A	#N/A	0.151531	1	#N/A	#N/A
ENSG00000197142	ACSL5	acyl-CoA synthetase long-chain family member 5 [Source:HGNC Symbol;Acc:16526]	10	114133777	114188138	rs10885346	114165323	4.70715e-07	7.18496e-32	1.48448e-09	----	SA	6h	0	1	#N/A	#N/A	#N/A	#N/A	1	1
ENSG00000115091	ACTR3	ARP3 actin-related protein 3 homolog (yeast) [Source:HGNC Symbol;Acc:170]	2	114647538	114720173	rs62171767	114612965	0.179434	3.10858e-15	0.000146941	0-0-	AF	6h	0	1	0.00022251	1	#N/A	#N/A	#N/A	#N/A
ENSG00000140955	ADAD2	adenosine deaminase domain containing 2 [Source:HGNC Symbol;Acc:30714]	16	84224745	84230774	rs3197188	84212108	0.43507	2.51386e-08	0.00178816	00++	NM	3h	0	1	#N/A	#N/A	1	1	#N/A	#N/A
ENSG00000140955	ADAD2	adenosine deaminase domain containing 2 [Source:HGNC Symbol;Acc:30714]	16	84224745	84230774	rs8692	84211483	0.0158072	5.0391e-08	0.048198	00++	SA	3h	0	1	#N/A	#N/A	#N/A	#N/A	1	1
ENSG00000140955	ADAD2	adenosine deaminase domain containing 2 [Source:HGNC Symbol;Acc:30714]	16	84224745	84230774	rs4575519	84204198	0.165491	3.73159e-08	0.00267094	0+++	AF	6h	0	1	1	1	#N/A	#N/A	#N/A	#N/A
ENSG00000140955	ADAD2	adenosine deaminase domain containing 2 [Source:HGNC Symbol;Acc:30714]	16	84224745	84230774	rs4150119	84219648	0.205876	2.32199e-09	4.53279e-05	0+++	NM	6h	0	1	#N/A	#N/A	1	1	#N/A	#N/A
ENSG00000140955	ADAD2	adenosine deaminase domain containing 2 [Source:HGNC Symbol;Acc:30714]	16	84224745	84230774	rs4575519	84204198	0.165491	1.6454e-13	2.35966e-09	0+++	SA	6h	0	1	#N/A	#N/A	#N/A	#N/A	1	1
ENSG00000151694	ADAM17	ADAM metallopeptidase domain 17 [Source:HGNC Symbol;Acc:195]	2	9628616	9695921	rs113122042	9639239	0.782667	4.17615e-11	0.0030156	0---	AF	3h	0	1	1	1	#N/A	#N/A	#N/A	#N/A
ENSG00000105963	ADAP1	ArfGAP with dual PH domains 1 [Source:HGNC Symbol;Acc:16486]	7	937541	995043	rs62430834	970862	0.0307831	2.01473e-26	1.77359e-15	0+++	NM	3h	1	0.00769497	#N/A	#N/A	6.90015e-06	4.36221e-05	#N/A	#N/A
ENSG00000105963	ADAP1	ArfGAP with dual PH domains 1 [Source:HGNC Symbol;Acc:16486]	7	937541	995043	rs62430834	970862	0.611852	3.09396e-09	0.0013752	0+++	NM	6h	1	0.00891801	#N/A	#N/A	1	1	#N/A	#N/A
ENSG00000159346	ADIPOR1	adiponectin receptor 1 [Source:HGNC Symbol;Acc:24040]	1	202909952	202927700	rs12070525	202904841	0.51616	1.79113e-12	0.000487844	0+0+	AF	3h	0	1	1	1	#N/A	#N/A	#N/A	#N/A
ENSG00000159346	ADIPOR1	adiponectin receptor 1 [Source:HGNC Symbol;Acc:24040]	1	202909952	202927700	rs12091234	202855508	0.251381	1.93081e-12	0.0176038	0-0-	SA	3h	0	1	#N/A	#N/A	#N/A	#N/A	1	1
ENSG00000159346	ADIPOR1	adiponectin receptor 1 [Source:HGNC Symbol;Acc:24040]	1	202909952	202927700	rs6704074	202902877	0.0576446	1.34202e-06	0.0103224	0+++	AF	6h	0	1	1	1	#N/A	#N/A	#N/A	#N/A
ENSG00000159346	ADIPOR1	adiponectin receptor 1 [Source:HGNC Symbol;Acc:24040]	1	202909952	202927700	rs4336908	202908536	0.0612153	1.0226e-10	1.61667e-06	0+++	NM	6h	0	1	#N/A	#N/A	1	1	#N/A	#N/A
ENSG00000159346	ADIPOR1	adiponectin receptor 1 [Source:HGNC Symbol;Acc:24040]	1	202909952	202927700	rs6704074	202902877	0.0576446	3.30226e-11	6.49337e-06	0+++	SA	6h	0	1	#N/A	#N/A	#N/A	#N/A	1	1
ENSG00000156110	ADK	adenosine kinase [Source:HGNC Symbol;Acc:257]	10	75910961	76469061	rs2131961	75841456	1.09864e-31	2.5893e-13	0.000107699	++++	NM	6h	1	2.9793e-06	#N/A	#N/A	1	1	#N/A	#N/A
ENSG00000148926	ADM	adrenomedullin [Source:HGNC Symbol;Acc:259]	11	10326228	10328944	rs2197171	10247742	0.716446	5.43681e-20	1.01772e-09	00--	NM	3h	0	1	#N/A	#N/A	8.40108e-06	0.736796	#N/A	#N/A
ENSG00000148926	ADM	adrenomedullin [Source:HGNC Symbol;Acc:259]	11	10326228	10328944	rs11042641	10154460	0.466635	6.27232e-09	0.00597729	00--	SA	3h	0	1	#N/A	#N/A	#N/A	#N/A	1	1
ENSG00000148926	ADM	adrenomedullin [Source:HGNC Symbol;Acc:259]	11	10326228	10328944	rs189199541	10154970	0.737301	9.27496e-13	0.000772216	00-0	NM	6h	0	1	#N/A	#N/A	0.00120801	0.0359306	#N/A	#N/A
ENSG00000170425	ADORA2B	adenosine A2b receptor [Source:HGNC Symbol;Acc:264]	17	15848232	15879060	rs8077025	15770697	8.48023e-31	3.51663e-05	3.21245e-06	++0+	SA	3h	0	1	#N/A	#N/A	#N/A	#N/A	1.16551e-09	1
ENSG00000170425	ADORA2B	adenosine A2b receptor [Source:HGNC Symbol;Acc:264]	17	15848232	15879060	rs1797462	15788564	8.47752e-21	3.94611e-45	3.59812e-05	++0+	AF	6h	0	0.213302	5.71098e-21	5.33118e-12	#N/A	#N/A	#N/A	#N/A
ENSG00000153531	ADPRHL1	ADP-ribosylhydrolase like 1 [Source:HGNC Symbol;Acc:21303]	13	114076261	114107839	rs7331116	114055905	0.0556319	2.95799e-17	0.00155098	0+++	AF	3h	0	1	1	1	#N/A	#N/A	#N/A	#N/A
ENSG00000153531	ADPRHL1	ADP-ribosylhydrolase like 1 [Source:HGNC Symbol;Acc:21303]	13	114076261	114107839	rs7331116	114055905	0.0566566	4.473e-17	0.00453818	0+++	AF	6h	0	1	1	1	#N/A	#N/A	#N/A	#N/A
ENSG00000170222	ADPRM	ADP-ribose/CDP-alcohol diphosphatase, manganese-dependent [Source:HGNC Symbol;Acc:30925]	17	10600912	10614550	rs2106400	10591573	0.152068	7.40708e-12	0.000360413	0+++	AF	3h	0	1	1	1	#N/A	#N/A	#N/A	#N/A
ENSG00000170222	ADPRM	ADP-ribose/CDP-alcohol diphosphatase, manganese-dependent [Source:HGNC Symbol;Acc:30925]	17	10600912	10614550	rs66730944	10597057	0.22222	4.26498e-12	0.000382648	0+++	NM	3h	0	1	#N/A	#N/A	1	1	#N/A	#N/A
ENSG00000170222	ADPRM	ADP-ribose/CDP-alcohol diphosphatase, manganese-dependent [Source:HGNC Symbol;Acc:30925]	17	10600912	10614550	rs1509112	10598634	0.156795	7.01011e-11	0.000364784	0+++	SA	3h	0	1	#N/A	#N/A	#N/A	#N/A	1	1
ENSG00000035687	ADSS	adenylosuccinate synthase [Source:HGNC Symbol;Acc:292]	1	244571797	244615436	rs4658628	244516090	0.0712225	2.2059e-19	7.24316e-06	0+++	AF	3h	0	1	1	1	#N/A	#N/A	#N/A	#N/A
ENSG00000035687	ADSS	adenylosuccinate synthase [Source:HGNC Symbol;Acc:292]	1	244571797	244615436	rs4658628	244516090	0.0712225	2.5282e-25	9.09547e-12	0+++	NM	3h	0	1	#N/A	#N/A	1	1	#N/A	#N/A
ENSG00000035687	ADSS	adenylosuccinate synthase [Source:HGNC Symbol;Acc:292]	1	244571797	244615436	rs10803205	244521421	0.0313676	4.95318e-19	3.92233e-07	0+++	SA	3h	0	1	#N/A	#N/A	#N/A	#N/A	1	1
ENSG00000035687	ADSS	adenylosuccinate synthase [Source:HGNC Symbol;Acc:292]	1	244571797	244615436	rs4658628	244516090	0.266558	4.60697e-22	9.36935e-09	0+++	AF	6h	0	1	1	1	#N/A	#N/A	#N/A	#N/A
ENSG00000035687	ADSS	adenylosuccinate synthase [Source:HGNC Symbol;Acc:292]	1	244571797	244615436	rs10803205	244521421	0.199837	1.94602e-13	0.000319546	0+++	NM	6h	0	1	#N/A	#N/A	1	1	#N/A	#N/A
ENSG00000035687	ADSS	adenylosuccinate synthase [Source:HGNC Symbol;Acc:292]	1	244571797	244615436	rs4658628	244516090	0.266558	5.0037e-15	0.000110516	0+++	SA	6h	0	1	#N/A	#N/A	#N/A	#N/A	1	1
ENSG00000173744	AGFG1	ArfGAP with FG repeats 1 [Source:HGNC Symbol;Acc:5175]	2	228336869	228425930	rs6713514	228257453	0.88903	3.49418e-10	0.00136127	0+++	AF	6h	0	1	1	1	#N/A	#N/A	#N/A	#N/A
ENSG00000173744	AGFG1	ArfGAP with FG repeats 1 [Source:HGNC Symbol;Acc:5175]	2	228336869	228425930	rs56005544	228258199	0.958759	6.39598e-10	0.00127485	0---	SA	6h	0	0.220989	#N/A	#N/A	#N/A	#N/A	1	1
ENSG00000158669	AGPAT6	1-acylglycerol-3-phosphate O-acyltransferase 6 [Source:HGNC Symbol;Acc:20880]	8	41434707	41482520	rs62507859	41416239	0.803164	7.09073e-23	5.81939e-18	0---	AF	3h	0	1	1	1	#N/A	#N/A	#N/A	#N/A
ENSG00000158669	AGPAT6	1-acylglycerol-3-phosphate O-acyltransferase 6 [Source:HGNC Symbol;Acc:20880]	8	41434707	41482520	rs62507859	41416239	0.803164	8.00206e-20	2.42467e-14	0---	NM	3h	0	0.194265	#N/A	#N/A	1	1	#N/A	#N/A
ENSG00000158669	AGPAT6	1-acylglycerol-3-phosphate O-acyltransferase 6 [Source:HGNC Symbol;Acc:20880]	8	41434707	41482520	rs62507859	41416239	0.803164	4.31796e-18	6.59663e-12	0---	SA	3h	0	0.121538	#N/A	#N/A	#N/A	#N/A	1	1
ENSG00000158669	AGPAT6	1-acylglycerol-3-phosphate O-acyltransferase 6 [Source:HGNC Symbol;Acc:20880]	8	41434707	41482520	rs35087292	41398139	0.644395	3.72889e-23	7.09053e-16	0---	AF	6h	0	1	1	1	#N/A	#N/A	#N/A	#N/A
ENSG00000158669	AGPAT6	1-acylglycerol-3-phosphate O-acyltransferase 6 [Source:HGNC Symbol;Acc:20880]	8	41434707	41482520	rs62507859	41416239	0.877058	9.01213e-32	6.95143e-28	0---	NM	6h	0	0.225142	#N/A	#N/A	1	1	#N/A	#N/A
ENSG00000158669	AGPAT6	1-acylglycerol-3-phosphate O-acyltransferase 6 [Source:HGNC Symbol;Acc:20880]	8	41434707	41482520	rs62507859	41416239	0.877058	4.14521e-26	1.54174e-20	0---	SA	6h	0	0.173059	#N/A	#N/A	#N/A	#N/A	1	1
ENSG00000135541	AHI1	Abelson helper integration site 1 [Source:HGNC Symbol;Acc:21575]	6	135604671	135818914	rs11154801	135739355	4.60097e-16	1.53608e-07	0.00149914	--0-	AF	3h	0	1	1	0.171009	#N/A	#N/A	#N/A	#N/A
ENSG00000106305	AIMP2	aminoacyl tRNA synthetase complex-interacting multifunctional protein 2 [Source:HGNC Symbol;Acc:20609]	7	6048877	6063465	rs10676148	6088877	1.11244e-11	6.90484e-06	5.7579e-13	+00-	SA	3h	0	1	#N/A	#N/A	#N/A	#N/A	1	1
ENSG00000123505	AMD1	adenosylmethionine decarboxylase 1 [Source:HGNC Symbol;Acc:457]	6	111195974	111216916	rs7755678	111256861	0.291396	1.08108e-19	1.64121e-08	0+00	AF	3h	0	1	2.28721e-10	1.09015e-08	#N/A	#N/A	#N/A	#N/A
ENSG00000123505	AMD1	adenosylmethionine decarboxylase 1 [Source:HGNC Symbol;Acc:457]	6	111195974	111216916	rs9386956	111234895	0.525474	1.44252e-14	2.74943e-09	00--	NM	3h	0	1	#N/A	#N/A	3.20453e-10	1	#N/A	#N/A
ENSG00000123505	AMD1	adenosylmethionine decarboxylase 1 [Source:HGNC Symbol;Acc:457]	6	111195974	111216916	rs9372272	111236221	0.396616	3.60655e-11	0.000151211	00--	SA	3h	0	1	#N/A	#N/A	#N/A	#N/A	0.0258578	1
ENSG00000123505	AMD1	adenosylmethionine decarboxylase 1 [Source:HGNC Symbol;Acc:457]	6	111195974	111216916	rs7755678	111256861	0.965258	1.48703e-16	7.73024e-09	0+00	AF	6h	0	1	1.25693e-05	4.60308e-12	#N/A	#N/A	#N/A	#N/A
ENSG00000123505	AMD1	adenosylmethionine decarboxylase 1 [Source:HGNC Symbol;Acc:457]	6	111195974	111216916	rs1150106	111184982	0.96343	7.53084e-14	4.30238e-07	00-0	NM	6h	0	1	#N/A	#N/A	0.00270622	0.295533	#N/A	#N/A
ENSG00000139344	AMDHD1	amidohydrolase domain containing 1 [Source:HGNC Symbol;Acc:28577]	12	96337072	96362370	rs7486703	96337997	1.76003e-28	1.62215e-05	1.82114e-05	+++0	NM	6h	0	1	#N/A	#N/A	1	1	#N/A	#N/A
ENSG00000116337	AMPD2	adenosine monophosphate deaminase 2 [Source:HGNC Symbol;Acc:469]	1	110158727	110174673	rs12046107	110164657	0.171792	8.08003e-07	0.00645626	0-00	AF	3h	0	1	1	1	#N/A	#N/A	#N/A	#N/A
ENSG00000164111	ANXA5	annexin A5 [Source:HGNC Symbol;Acc:543]	4	122589111	122618268	rs7655436	122620565	1.12809e-12	8.0047e-24	0.00287004	----	NM	6h	0	1	#N/A	#N/A	0.51469	1	#N/A	#N/A
ENSG00000164111	ANXA5	annexin A5 [Source:HGNC Symbol;Acc:543]	4	122589111	122618268	rs71606236	122580725	9.00374e-14	6.80532e-23	0.0187402	----	SA	6h	0	1	#N/A	#N/A	#N/A	#N/A	0.983497	1
ENSG00000152056	AP1S3	adaptor-related protein complex 1, sigma 3 subunit [Source:HGNC Symbol;Acc:18971]	2	224616404	224702744	rs642611	224675495	0.831233	1.46904e-12	9.44077e-06	00++	NM	3h	0	1	#N/A	#N/A	1	1	#N/A	#N/A
ENSG00000152056	AP1S3	adaptor-related protein complex 1, sigma 3 subunit [Source:HGNC Symbol;Acc:18971]	2	224616404	224702744	rs647138	224688252	0.442638	1.60288e-13	0.00359027	0+++	AF	6h	0	1	1	1	#N/A	#N/A	#N/A	#N/A
ENSG00000132842	AP3B1	adaptor-related protein complex 3, beta 1 subunit [Source:HGNC Symbol;Acc:566]	5	77296350	77590579	rs9885073	77619376	0.00471198	1.02366e-13	1.54479e-13	0-0-	AF	6h	1	2.08748e-07	3.82321e-05	0.0473884	#N/A	#N/A	#N/A	#N/A
ENSG00000077420	APBB1IP	amyloid beta (A4) precursor protein-binding, family B, member 1 interacting protein [Source:HGNC Symbol;Acc:17379]	10	26727133	26856732	rs74124007	25728556	0.184934	2.35649e-05	0.0350796	0-00	AF	6h	0	0.0700401	1	1	#N/A	#N/A	#N/A	#N/A
ENSG00000100823	APEX1	APEX nuclease (multifunctional DNA repair enzyme) 1 [Source:HGNC Symbol;Acc:587]	14	20923351	20925927	rs61996768	20868291	0.584287	1.12751e-07	0.00534319	0-00	AF	3h	1	0.015967	0.00211823	1.71259e-06	#N/A	#N/A	#N/A	#N/A
ENSG00000168374	ARF4	ADP-ribosylation factor 4 [Source:HGNC Symbol;Acc:655]	3	57557091	57583947	rs6445918	57646329	0.00022493	8.15311e-12	0.0370624	0+++	NM	3h	0	0.600845	#N/A	#N/A	1	1	#N/A	#N/A
ENSG00000242247	ARFGAP3	ADP-ribosylation factor GTPase activating protein 3 [Source:HGNC Symbol;Acc:661]	22	43192509	43254112	rs75606876	43220017	0.0280535	5.54309e-10	0.0100854	0---	NM	3h	1	0.00671484	#N/A	#N/A	1	1	#N/A	#N/A
ENSG00000242247	ARFGAP3	ADP-ribosylation factor GTPase activating protein 3 [Source:HGNC Symbol;Acc:661]	22	43192509	43254112	rs5758965	43226599	0.121504	3.94533e-10	0.00256118	0---	SA	3h	0	1	#N/A	#N/A	#N/A	#N/A	1	1
ENSG00000107863	ARHGAP21	Rho GTPase activating protein 21 [Source:HGNC Symbol;Acc:23725]	10	24872539	25012597	rs74122904	25218513	0.0652514	9.88074e-19	1.82489e-12	0-0-	AF	6h	0	0.779798	1	1	#N/A	#N/A	#N/A	#N/A
ENSG00000107863	ARHGAP21	Rho GTPase activating protein 21 [Source:HGNC Symbol;Acc:23725]	10	24872539	25012597	rs41408444	25188285	0.0350382	6.87262e-06	0.00129828	0---	NM	6h	0	1	#N/A	#N/A	1	1	#N/A	#N/A
ENSG00000107863	ARHGAP21	Rho GTPase activating protein 21 [Source:HGNC Symbol;Acc:23725]	10	24872539	25012597	rs1078552	25223641	0.0793	2.49407e-14	1.0036e-09	0-0-	SA	6h	0	1	#N/A	#N/A	#N/A	#N/A	1	1
ENSG00000163219	ARHGAP25	Rho GTPase activating protein 25 [Source:HGNC Symbol;Acc:28951]	2	68906734	69053965	rs4410322	68984881	0.164484	2.62382e-05	0.0287423	000+	SA	3h	0	1	#N/A	#N/A	#N/A	#N/A	1	1
ENSG00000134909	ARHGAP32	Rho GTPase activating protein 32 [Source:HGNC Symbol;Acc:17399]	11	128834956	129149219	rs6590370	129119886	0.949118	3.61623e-11	4.29592e-05	00-0	NM	6h	0	1	#N/A	#N/A	1	0.035427	#N/A	#N/A
ENSG00000123329	ARHGAP9	Rho GTPase activating protein 9 [Source:HGNC Symbol;Acc:14130]	12	57866039	57882597	rs79948748	57873498	0.0421917	4.07716e-11	0.014303	0---	SA	3h	0	1	#N/A	#N/A	#N/A	#N/A	1	1
ENSG00000116584	ARHGEF2	Rho/Rac guanine nucleotide exchange factor (GEF) 2 [Source:HGNC Symbol;Acc:682]	1	155916631	155976861	rs78434573	155967281	0.414582	1.06494e-07	0.0200967	0-00	AF	6h	0	1	1	1	#N/A	#N/A	#N/A	#N/A
ENSG00000114790	ARHGEF26	Rho guanine nucleotide exchange factor (GEF) 26 [Source:HGNC Symbol;Acc:24490]	3	153838793	153975616	rs1713808	153880724	0.00167127	1.64666e-21	0.00328473	0+00	AF	6h	0	1	0.000258672	0.000274811	#N/A	#N/A	#N/A	#N/A
ENSG00000165801	ARHGEF40	Rho guanine nucleotide exchange factor (GEF) 40 [Source:HGNC Symbol;Acc:25516]	14	21538430	21558399	rs1952151	21540863	2.78031e-26	1.02373e-33	0.00233936	----	AF	6h	0	1	1	1	#N/A	#N/A	#N/A	#N/A
ENSG00000165801	ARHGEF40	Rho guanine nucleotide exchange factor (GEF) 40 [Source:HGNC Symbol;Acc:25516]	14	21538430	21558399	rs1952151	21540863	2.78031e-26	5.85003e-27	3.28235e-07	----	NM	6h	0	1	#N/A	#N/A	1	1	#N/A	#N/A
ENSG00000165801	ARHGEF40	Rho guanine nucleotide exchange factor (GEF) 40 [Source:HGNC Symbol;Acc:25516]	14	21538430	21558399	rs943991	21540062	3.79775e-26	9.31102e-38	1.52342e-07	----	SA	6h	0	0.532098	#N/A	#N/A	#N/A	#N/A	1	1
ENSG00000032219	ARID4A	AT rich interactive domain 4A (RBP1-like) [Source:HGNC Symbol;Acc:9885]	14	58765104	58840605	rs1190982	58815839	0.00952862	2.74074e-06	0.000108006	00-0	NM	3h	0	1	#N/A	#N/A	0.0153244	1	#N/A	#N/A
ENSG00000032219	ARID4A	AT rich interactive domain 4A (RBP1-like) [Source:HGNC Symbol;Acc:9885]	14	58765104	58840605	rs4901853	58849299	0.0813528	5.0291e-07	0.000396192	00+0	NM	6h	0	1	#N/A	#N/A	0.358605	1	#N/A	#N/A
ENSG00000152219	ARL14EP	ADP-ribosylation factor-like 14 effector protein [Source:HGNC Symbol;Acc:26798]	11	30344599	30359774	rs1933337	30329232	1.86832e-19	1.57635e-35	9.85672e-06	----	AF	3h	0	1	1	1	#N/A	#N/A	#N/A	#N/A
ENSG00000152219	ARL14EP	ADP-ribosylation factor-like 14 effector protein [Source:HGNC Symbol;Acc:26798]	11	30344599	30359774	rs200295000	30315940	2.58534e-18	1.95909e-34	1.40833e-05	----	AF	6h	0	1	1	1	#N/A	#N/A	#N/A	#N/A
ENSG00000152219	ARL14EP	ADP-ribosylation factor-like 14 effector protein [Source:HGNC Symbol;Acc:26798]	11	30344599	30359774	rs200295000	30315940	2.58534e-18	4.12771e-36	2.16482e-08	----	NM	6h	0	1	#N/A	#N/A	1	0.618346	#N/A	#N/A
ENSG00000165997	ARL5B	ADP-ribosylation factor-like 5B [Source:HGNC Symbol;Acc:23052]	10	18948335	18970568	rs11815228	18879828	0.879035	4.68335e-23	6.80297e-06	0---	AF	3h	0	0.851518	5.03526e-17	0.000165602	#N/A	#N/A	#N/A	#N/A
ENSG00000165997	ARL5B	ADP-ribosylation factor-like 5B [Source:HGNC Symbol;Acc:23052]	10	18948335	18970568	rs7071300	18883665	0.998912	3.13089e-46	4.04892e-34	0---	NM	3h	1	0.00899369	#N/A	#N/A	2.94939e-17	0.0668972	#N/A	#N/A
ENSG00000165997	ARL5B	ADP-ribosylation factor-like 5B [Source:HGNC Symbol;Acc:23052]	10	18948335	18970568	rs142363955	18861459	0.99889	4.31081e-32	3.72165e-18	0---	SA	3h	0	0.793748	#N/A	#N/A	#N/A	#N/A	9.49981e-05	0.0817869
ENSG00000165997	ARL5B	ADP-ribosylation factor-like 5B [Source:HGNC Symbol;Acc:23052]	10	18948335	18970568	rs34566242	18812155	0.695541	7.4136e-31	4.63831e-11	0---	NM	6h	1	0.0280583	#N/A	#N/A	4.19207e-10	1	#N/A	#N/A
ENSG00000165997	ARL5B	ADP-ribosylation factor-like 5B [Source:HGNC Symbol;Acc:23052]	10	18948335	18970568	rs10508562	18805506	0.76357	4.76245e-27	1.86957e-06	0---	SA	6h	0	1	#N/A	#N/A	#N/A	#N/A	0.000352449	1
ENSG00000141480	ARRB2	arrestin, beta 2 [Source:HGNC Symbol;Acc:712]	17	4613785	4624794	rs28365158	4620928	0.0363814	6.73532e-27	3.27623e-18	00++	NM	6h	1	3.41667e-09	#N/A	#N/A	4.90502e-23	0.0583321	#N/A	#N/A
ENSG00000141480	ARRB2	arrestin, beta 2 [Source:HGNC Symbol;Acc:712]	17	4613785	4624794	rs140888387	4590088	0.0423109	1.20868e-15	2.63378e-05	00++	SA	6h	1	0.000197802	#N/A	#N/A	#N/A	#N/A	2.05227e-08	0.0524222
ENSG00000113369	ARRDC3	arrestin domain containing 3 [Source:HGNC Symbol;Acc:29263]	5	90664542	90679176	rs78948152	90592139	0.665882	5.34534e-11	6.78287e-05	00--	NM	3h	0	1	#N/A	#N/A	0.0634913	1	#N/A	#N/A
ENSG00000113369	ARRDC3	arrestin domain containing 3 [Source:HGNC Symbol;Acc:29263]	5	90664542	90679176	rs78948152	90592139	0.665882	7.8539e-07	0.0294739	00--	SA	3h	0	1	#N/A	#N/A	#N/A	#N/A	1	1
ENSG00000113369	ARRDC3	arrestin domain containing 3 [Source:HGNC Symbol;Acc:29263]	5	90664542	90679176	rs4916853	90588318	0.522683	2.78559e-07	0.0158656	00--	NM	6h	0	1	#N/A	#N/A	0.0442268	1	#N/A	#N/A
ENSG00000113369	ARRDC3	arrestin domain containing 3 [Source:HGNC Symbol;Acc:29263]	5	90664542	90679176	rs13356765	90588751	0.571248	2.05066e-08	0.00516582	00--	SA	6h	0	1	#N/A	#N/A	#N/A	#N/A	0.00919347	1
ENSG00000104763	ASAH1	N-acylsphingosine amidohydrolase (acid ceramidase) 1 [Source:HGNC Symbol;Acc:735]	8	17913935	17942494	rs3753115	17930772	0.63486	1.14367e-19	5.72022e-18	00--	NM	6h	1	0.000162641	#N/A	#N/A	8.7393e-13	0.0516249	#N/A	#N/A
ENSG00000104763	ASAH1	N-acylsphingosine amidohydrolase (acid ceramidase) 1 [Source:HGNC Symbol;Acc:735]	8	17913935	17942494	rs2106037	17927280	0.954944	8.97268e-14	1.38267e-07	00--	SA	6h	0	1	#N/A	#N/A	#N/A	#N/A	0.000506338	0.231133
ENSG00000153317	ASAP1	ArfGAP with SH3 domain, ankyrin repeat and PH domain 1 [Source:HGNC Symbol;Acc:2720]	8	131064354	131455906	rs7017795	131213279	0.144792	1.31589e-06	0.00673202	00-0	NM	6h	0	1	#N/A	#N/A	0.0464331	1	#N/A	#N/A
ENSG00000065802	ASB1	ankyrin repeat and SOCS box containing 1 [Source:HGNC Symbol;Acc:16011]	2	239335384	239360891	rs508486	239339712	0.0277622	4.0542e-18	2.37801e-16	0---	NM	3h	1	0.000655517	#N/A	#N/A	1.16167e-05	1	#N/A	#N/A
ENSG00000065802	ASB1	ankyrin repeat and SOCS box containing 1 [Source:HGNC Symbol;Acc:16011]	2	239335384	239360891	rs494819	239324624	0.21845	1.05364e-12	1.05852e-07	0---	SA	3h	0	1	#N/A	#N/A	#N/A	#N/A	0.212706	1
ENSG00000105011	ASF1B	anti-silencing function 1B histone chaperone [Source:HGNC Symbol;Acc:20996]	19	14230322	14247768	rs74409269	13492527	0.164972	1.46583e-06	0.00099413	000-	SA	3h	1	0.023612	#N/A	#N/A	#N/A	#N/A	0.885832	0.677303
ENSG00000169136	ATF5	activating transcription factor 5 [Source:HGNC Symbol;Acc:790]	19	50431960	50437192	rs2290775	50375242	0.333814	5.45752e-07	0.00445184	0---	AF	3h	0	1	1	1	#N/A	#N/A	#N/A	#N/A
ENSG00000169136	ATF5	activating transcription factor 5 [Source:HGNC Symbol;Acc:790]	19	50431960	50437192	rs7248744	50385031	0.439443	8.66758e-07	0.0308054	0---	NM	3h	0	1	#N/A	#N/A	1	1	#N/A	#N/A
ENSG00000138363	ATIC	5-aminoimidazole-4-carboxamide ribonucleotide formyltransferase/IMP cyclohydrolase [Source:HGNC Symbol;Acc:794]	2	216176541	216214487	rs34906748	216194634	7.35073e-23	1.25263e-38	0.00279452	++++	SA	6h	0	1	#N/A	#N/A	#N/A	#N/A	1	1
ENSG00000069849	ATP1B3	ATPase, Na+/K+ transporting, beta 3 polypeptide [Source:HGNC Symbol;Acc:806]	3	141594967	141645356	rs11569235	141691105	0.00269486	3.43904e-05	0.00152589	0-00	AF	6h	0	1	0.000919352	0.00271008	#N/A	#N/A	#N/A	#N/A
ENSG00000224004	ATP5C1P1	ATP synthase, H+ transporting, mitochondrial F1 complex, gamma polypeptide 1 pseudogene 1 [Source:HGNC Symbol;Acc:834]	14	54457820	54458713	rs111368121	54981838	0.0479611	6.77988e-07	0.000945518	00-0	NM	3h	0	1	#N/A	#N/A	1	0.217464	#N/A	#N/A
ENSG00000033627	ATP6V0A1	ATPase, H+ transporting, lysosomal V0 subunit a1 [Source:HGNC Symbol;Acc:865]	17	40610863	40674629	rs146871023	40295870	0.511804	3.95253e-11	8.64845e-06	00--	NM	6h	0	0.810087	#N/A	#N/A	0.0028397	1	#N/A	#N/A
ENSG00000033627	ATP6V0A1	ATPase, H+ transporting, lysosomal V0 subunit a1 [Source:HGNC Symbol;Acc:865]	17	40610863	40674629	rs66941552	40654514	0.599622	6.07114e-15	1.00674e-06	00--	SA	6h	0	1	#N/A	#N/A	#N/A	#N/A	0.00662124	1
ENSG00000114573	ATP6V1A	ATPase, H+ transporting, lysosomal 70kDa, V1 subunit A [Source:HGNC Symbol;Acc:851]	3	113465867	113530903	rs1048892	113464859	2.47344e-09	3.64189e-34	2.20036e-11	----	AF	3h	0	1	0.000264949	3.01503e-07	#N/A	#N/A	#N/A	#N/A
ENSG00000114573	ATP6V1A	ATPase, H+ transporting, lysosomal 70kDa, V1 subunit A [Source:HGNC Symbol;Acc:851]	3	113465867	113530903	rs1048892	113464859	7.69198e-05	2.64401e-38	1.96623e-16	0---	AF	6h	0	1	1	0.00146014	#N/A	#N/A	#N/A	#N/A
ENSG00000114573	ATP6V1A	ATPase, H+ transporting, lysosomal 70kDa, V1 subunit A [Source:HGNC Symbol;Acc:851]	3	113465867	113530903	rs1048892	113464859	7.69198e-05	1.2979e-20	1.5939e-08	0---	NM	6h	0	0.156544	#N/A	#N/A	1	0.129141	#N/A	#N/A
ENSG00000147416	ATP6V1B2	ATPase, H+ transporting, lysosomal 56/58kDa, V1 subunit B2 [Source:HGNC Symbol;Acc:854]	8	20054879	20084330	rs13253037	20048583	9.36133e-05	1.1569e-16	2.36245e-08	00++	NM	3h	0	1	#N/A	#N/A	8.52786e-12	1	#N/A	#N/A
ENSG00000147416	ATP6V1B2	ATPase, H+ transporting, lysosomal 56/58kDa, V1 subunit B2 [Source:HGNC Symbol;Acc:854]	8	20054879	20084330	rs13253037	20048583	9.36133e-05	5.50022e-15	0.000191635	00++	SA	3h	0	1	#N/A	#N/A	#N/A	#N/A	3.66398e-08	1
ENSG00000147416	ATP6V1B2	ATPase, H+ transporting, lysosomal 56/58kDa, V1 subunit B2 [Source:HGNC Symbol;Acc:854]	8	20054879	20084330	rs13253037	20048583	0.00138143	1.6552e-17	9.00082e-11	0+++	NM	6h	0	1	#N/A	#N/A	1.20937e-10	0.0924493	#N/A	#N/A
ENSG00000147416	ATP6V1B2	ATPase, H+ transporting, lysosomal 56/58kDa, V1 subunit B2 [Source:HGNC Symbol;Acc:854]	8	20054879	20084330	rs71510685	20049728	0.00120828	8.64861e-16	0.000263534	0+++	SA	6h	0	1	#N/A	#N/A	#N/A	#N/A	0.00012903	0.095171
ENSG00000104043	ATP8B4	ATPase, class I, type 8B, member 4 [Source:HGNC Symbol;Acc:13536]	15	50150436	50475014	rs12442280	50387933	3.59428e-06	1.79857e-22	7.76976e-07	++++	AF	6h	0	1	1	1	#N/A	#N/A	#N/A	#N/A
ENSG00000104043	ATP8B4	ATPase, class I, type 8B, member 4 [Source:HGNC Symbol;Acc:13536]	15	50150436	50475014	rs4775852	50390579	3.51164e-06	1.58794e-13	0.0336598	----	NM	6h	0	1	#N/A	#N/A	1	1	#N/A	#N/A
ENSG00000104043	ATP8B4	ATPase, class I, type 8B, member 4 [Source:HGNC Symbol;Acc:13536]	15	50150436	50475014	rs4775852	50390579	3.51164e-06	1.27001e-19	1.26328e-05	----	SA	6h	0	1	#N/A	#N/A	#N/A	#N/A	1	1
ENSG00000158470	B4GALT5	UDP-Gal:betaGlcNAc beta 1,4- galactosyltransferase, polypeptide 5 [Source:HGNC Symbol;Acc:928]	20	48249483	48330415	rs11906348	48239743	5.15772e-09	1.05805e-22	8.06452e-05	++++	NM	3h	0	1	#N/A	#N/A	9.33341e-06	1	#N/A	#N/A
ENSG00000006453	BAIAP2L1	BAI1-associated protein 2-like 1 [Source:HGNC Symbol;Acc:21649]	7	97920964	98030380	rs6465674	97977895	0.0276789	1.45352e-33	6.26951e-27	0+++	NM	3h	0	1	#N/A	#N/A	8.46708e-10	0.0138904	#N/A	#N/A
ENSG00000006453	BAIAP2L1	BAI1-associated protein 2-like 1 [Source:HGNC Symbol;Acc:21649]	7	97920964	98030380	rs36085425	97959025	0.0150266	1.03441e-12	8.70948e-05	0+++	SA	3h	0	1	#N/A	#N/A	#N/A	#N/A	1	0.0283423
ENSG00000006453	BAIAP2L1	BAI1-associated protein 2-like 1 [Source:HGNC Symbol;Acc:21649]	7	97920964	98030380	rs6465665	97934150	0.000537339	2.76636e-20	7.81161e-11	0+++	AF	6h	1	0.0371866	1	1	#N/A	#N/A	#N/A	#N/A
ENSG00000006453	BAIAP2L1	BAI1-associated protein 2-like 1 [Source:HGNC Symbol;Acc:21649]	7	97920964	98030380	rs6465665	97934150	0.000537339	1.86062e-18	2.94727e-10	0+++	NM	6h	0	1	#N/A	#N/A	1	1	#N/A	#N/A
ENSG00000006453	BAIAP2L1	BAI1-associated protein 2-like 1 [Source:HGNC Symbol;Acc:21649]	7	97920964	98030380	rs6465665	97934150	0.000537339	1.64835e-26	1.12728e-18	0+++	SA	6h	0	0.966688	#N/A	#N/A	#N/A	#N/A	1	1
ENSG00000095739	BAMBI	BMP and activin membrane-bound inhibitor [Source:HGNC Symbol;Acc:30251]	10	28966272	28971868	rs787713	29249540	0.127005	2.29726e-13	9.79295e-06	0---	NM	3h	0	1	#N/A	#N/A	0.113556	1	#N/A	#N/A
ENSG00000095739	BAMBI	BMP and activin membrane-bound inhibitor [Source:HGNC Symbol;Acc:30251]	10	28966272	28971868	rs1626802	29104457	3.38114e-05	1.35043e-15	0.000421782	0---	NM	6h	0	1	#N/A	#N/A	1	1	#N/A	#N/A
ENSG00000172530	BANP	BTG3 associated nuclear protein [Source:HGNC Symbol;Acc:13450]	16	87982851	88110924	rs59251828	88038557	5.07666e-09	1.2847e-33	8.10593e-07	----	AF	3h	0	1	0.0226972	1	#N/A	#N/A	#N/A	#N/A
ENSG00000172530	BANP	BTG3 associated nuclear protein [Source:HGNC Symbol;Acc:13450]	16	87982851	88110924	rs59251828	88038557	1.42632e-11	5.16258e-45	5.2494e-10	----	AF	6h	0	1	7.63445e-05	0.000364856	#N/A	#N/A	#N/A	#N/A
ENSG00000176788	BASP1	brain abundant, membrane attached signal protein 1 [Source:HGNC Symbol;Acc:957]	5	17065708	17276943	rs2242415	17225333	0.302954	2.62678e-12	0.004093	0---	SA	3h	0	1	#N/A	#N/A	#N/A	#N/A	1	1
ENSG00000176788	BASP1	brain abundant, membrane attached signal protein 1 [Source:HGNC Symbol;Acc:957]	5	17065708	17276943	rs2242415	17225333	0.940162	8.00366e-10	0.0385114	0---	NM	6h	0	1	#N/A	#N/A	1	1	#N/A	#N/A
ENSG00000176788	BASP1	brain abundant, membrane attached signal protein 1 [Source:HGNC Symbol;Acc:957]	5	17065708	17276943	rs2242415	17225333	0.940162	3.90105e-14	0.0012633	0---	SA	6h	0	1	#N/A	#N/A	#N/A	#N/A	1	1
ENSG00000060982	BCAT1	branched chain amino-acid transaminase 1, cytosolic [Source:HGNC Symbol;Acc:976]	12	24964296	25102393	rs75288396	25149982	0.117029	1.60809e-11	0.00402743	0+++	NM	6h	0	1	#N/A	#N/A	1	1	#N/A	#N/A
ENSG00000060982	BCAT1	branched chain amino-acid transaminase 1, cytosolic [Source:HGNC Symbol;Acc:976]	12	24964296	25102393	rs10842444	25138016	0.115728	3.94522e-13	0.000411428	0+++	SA	6h	0	1	#N/A	#N/A	#N/A	#N/A	1	1
ENSG00000103507	BCKDK	branched chain ketoacid dehydrogenase kinase [Source:HGNC Symbol;Acc:16902]	16	31117429	31124110	rs2855475	31147548	0.0036235	0.000226336	0.0054193	00++	NM	6h	0	1	#N/A	#N/A	0.390758	1	#N/A	#N/A
ENSG00000103507	BCKDK	branched chain ketoacid dehydrogenase kinase [Source:HGNC Symbol;Acc:16902]	16	31117429	31124110	rs11647442	31125776	0.00373837	2.83574e-05	0.00120182	000+	SA	6h	0	1	#N/A	#N/A	#N/A	#N/A	0.212144	1
ENSG00000015475	BID	BH3 interacting domain death agonist [Source:HGNC Symbol;Acc:1050]	22	18216907	18257536	rs738096	18255943	0.916358	2.3358e-07	0.0300984	0---	SA	3h	0	1	#N/A	#N/A	#N/A	#N/A	1	1
ENSG00000015475	BID	BH3 interacting domain death agonist [Source:HGNC Symbol;Acc:1050]	22	18216907	18257536	rs2098472	18254632	0.785385	2.78222e-12	0.00420733	0---	SA	6h	0	1	#N/A	#N/A	#N/A	#N/A	1	1
ENSG00000110934	BIN2	bridging integrator 2 [Source:HGNC Symbol;Acc:1053]	12	51674823	51718452	rs12582273	51739471	0.215034	1.50279e-12	6.23045e-05	00--	NM	3h	0	0.565996	#N/A	#N/A	8.32087e-05	1	#N/A	#N/A
ENSG00000110934	BIN2	bridging integrator 2 [Source:HGNC Symbol;Acc:1053]	12	51674823	51718452	rs7138439	51722311	0.188328	1.97894e-15	0.00260225	00++	SA	6h	0	1	#N/A	#N/A	#N/A	#N/A	2.30289e-06	1
ENSG00000104081	BMF	Bcl2 modifying factor [Source:HGNC Symbol;Acc:24132]	15	40380092	40401093	rs569539	40389794	0.970796	3.43855e-09	0.000265105	00-0	NM	3h	0	1	#N/A	#N/A	0.0505581	1	#N/A	#N/A
ENSG00000104081	BMF	Bcl2 modifying factor [Source:HGNC Symbol;Acc:24132]	15	40380092	40401093	rs12148376	40397094	0.0434501	2.14127e-05	0.00343941	000-	SA	3h	0	1	#N/A	#N/A	#N/A	#N/A	0.183934	1
ENSG00000153162	BMP6	bone morphogenetic protein 6 [Source:HGNC Symbol;Acc:1073]	6	7727031	7881655	rs4960348	7723175	0.937302	1.42141e-07	0.0138224	00-0	NM	6h	0	1	#N/A	#N/A	1	1	#N/A	#N/A
ENSG00000222009	BTBD19	BTB (POZ) domain containing 19 [Source:HGNC Symbol;Acc:27145]	1	45274155	45281257	rs392410	45356638	0.545959	7.54868e-10	0.00557978	0---	NM	3h	0	1	#N/A	#N/A	1	1	#N/A	#N/A
ENSG00000011114	BTBD7	BTB (POZ) domain containing 7 [Source:HGNC Symbol;Acc:18269]	14	93703897	93799438	rs35886508	93713984	0.000384229	1.93289e-12	0.0471482	0---	SA	3h	0	1	#N/A	#N/A	#N/A	#N/A	0.178769	1
ENSG00000026950	BTN3A1	butyrophilin, subfamily 3, member A1 [Source:HGNC Symbol;Acc:1138]	6	26402466	26415444	rs1614887	26393021	0.0120979	1.61851e-09	0.0233047	0+00	AF	3h	1	0.0168657	3.21387e-05	1	#N/A	#N/A	#N/A	#N/A
ENSG00000082153	BZW1	basic leucine zipper and W2 domains 1 [Source:HGNC Symbol;Acc:18380]	2	201675318	201688569	rs61077030	201618812	0.839358	5.87071e-10	0.00437503	0+++	AF	3h	0	1	1	1	#N/A	#N/A	#N/A	#N/A
ENSG00000082153	BZW1	basic leucine zipper and W2 domains 1 [Source:HGNC Symbol;Acc:18380]	2	201675318	201688569	rs61077030	201618812	0.751639	7.55308e-12	0.0101354	0+00	AF	6h	0	1	0.216845	0.00129762	#N/A	#N/A	#N/A	#N/A
ENSG00000107738	C10orf54	chromosome 10 open reading frame 54 [Source:HGNC Symbol;Acc:30085]	10	73507317	73533255	rs41281328	73537358	0.977223	7.23346e-11	7.05172e-05	0+0+	AF	3h	0	1	1	1	#N/A	#N/A	#N/A	#N/A
ENSG00000107738	C10orf54	chromosome 10 open reading frame 54 [Source:HGNC Symbol;Acc:30085]	10	73507317	73533255	rs41281328	73537358	0.977223	3.95564e-08	0.00148158	0+0+	SA	3h	0	0.716822	#N/A	#N/A	#N/A	#N/A	1	1
ENSG00000107738	C10orf54	chromosome 10 open reading frame 54 [Source:HGNC Symbol;Acc:30085]	10	73507317	73533255	rs41281328	73537358	0.966927	1.41302e-13	9.18785e-08	0+00	AF	6h	0	1	0.257098	0.00150165	#N/A	#N/A	#N/A	#N/A
ENSG00000174370	C11orf45	chromosome 11 open reading frame 45 [Source:HGNC Symbol;Acc:28584]	11	128769461	128775930	rs3971774	128774650	3.1906e-05	4.25772e-22	5.57255e-05	--0-	AF	6h	0	1	0.000154408	0.947072	#N/A	#N/A	#N/A	#N/A
ENSG00000182919	C11orf54	chromosome 11 open reading frame 54 [Source:HGNC Symbol;Acc:30204]	11	93474758	93497915	rs688634	93504852	1.01471e-18	3.83016e-33	0.00675892	----	AF	6h	0	1	1	1	#N/A	#N/A	#N/A	#N/A
ENSG00000130921	C12orf65	chromosome 12 open reading frame 65 [Source:HGNC Symbol;Acc:26784]	12	123717464	123742506	rs11614406	123682396	0.824566	1.19274e-08	0.00260216	00-0	NM	3h	0	1	#N/A	#N/A	0.166154	1	#N/A	#N/A
ENSG00000235162	C12orf75	chromosome 12 open reading frame 75 [Source:HGNC Symbol;Acc:35164]	12	105629069	105789875	rs10861402	105734338	0.210412	1.10718e-15	0.00666485	0---	NM	6h	0	1	#N/A	#N/A	1	1	#N/A	#N/A
ENSG00000128891	C15orf57	chromosome 15 open reading frame 57 [Source:HGNC Symbol;Acc:28295]	15	40820883	40857256	rs11629711	40853692	1.81775e-18	7.3846e-33	0.00151612	----	AF	3h	0	1	1	1	#N/A	#N/A	#N/A	#N/A
ENSG00000128891	C15orf57	chromosome 15 open reading frame 57 [Source:HGNC Symbol;Acc:28295]	15	40820883	40857256	rs4924481	40842185	2.0807e-18	7.2463e-28	0.00748408	----	SA	3h	0	1	#N/A	#N/A	#N/A	#N/A	1	1
ENSG00000178927	C17orf62	chromosome 17 open reading frame 62 [Source:HGNC Symbol;Acc:28672]	17	80400466	80408705	rs9907135	80411099	0.0727583	6.74128e-10	0.0167923	0---	NM	3h	0	1	#N/A	#N/A	1	1	#N/A	#N/A
ENSG00000185504	C17orf70	chromosome 17 open reading frame 70 [Source:HGNC Symbol;Acc:26171]	17	79506912	79520987	rs73999371	80030026	0.229235	8.83626e-06	0.0492067	00-0	NM	3h	0	1	#N/A	#N/A	0.00267847	1	#N/A	#N/A
ENSG00000160392	C19orf47	chromosome 19 open reading frame 47 [Source:HGNC Symbol;Acc:26723]	19	40825444	40854434	rs7260106	40859067	5.11977e-19	1.04993e-30	2.3896e-09	-0--	NM	3h	1	0.000401806	#N/A	#N/A	3.87412e-16	1	#N/A	#N/A
ENSG00000160392	C19orf47	chromosome 19 open reading frame 47 [Source:HGNC Symbol;Acc:26723]	19	40825444	40854434	rs7260106	40859067	5.11977e-19	4.94235e-27	5.54538e-06	-0--	SA	3h	0	1	#N/A	#N/A	#N/A	#N/A	1.5527e-12	1
ENSG00000160392	C19orf47	chromosome 19 open reading frame 47 [Source:HGNC Symbol;Acc:26723]	19	40825444	40854434	rs8110888	40855255	1.65183e-20	1.46153e-36	0.000655334	----	SA	6h	0	1	#N/A	#N/A	#N/A	#N/A	2.49796e-07	0.501232
ENSG00000106392	C1GALT1	core 1 synthase, glycoprotein-N-acetylgalactosamine 3-beta-galactosyltransferase, 1 [Source:HGNC Symbol;Acc:24337]	7	7196566	7288282	rs4720726	7225451	0.8788	6.57973e-09	0.00334821	00-0	NM	3h	0	1	#N/A	#N/A	0.00462296	1	#N/A	#N/A
ENSG00000197982	C1orf122	chromosome 1 open reading frame 122 [Source:HGNC Symbol;Acc:24789]	1	38272652	38275126	rs147552082	38344705	7.08311e-15	1.89448e-28	0.000167317	++++	AF	3h	0	1	1	1	#N/A	#N/A	#N/A	#N/A
ENSG00000197982	C1orf122	chromosome 1 open reading frame 122 [Source:HGNC Symbol;Acc:24789]	1	38272652	38275126	rs147552082	38344705	7.08311e-15	6.09367e-22	0.000233236	++++	NM	3h	0	1	#N/A	#N/A	1	1	#N/A	#N/A
ENSG00000197982	C1orf122	chromosome 1 open reading frame 122 [Source:HGNC Symbol;Acc:24789]	1	38272652	38275126	rs3891572	38298876	7.33195e-15	3.46433e-22	0.00137702	++++	SA	3h	0	1	#N/A	#N/A	#N/A	#N/A	1	1
ENSG00000142686	C1orf216	chromosome 1 open reading frame 216 [Source:HGNC Symbol;Acc:26800]	1	36179477	36185073	rs10908407	36162328	5.41365e-07	3.92759e-22	0.00471455	----	AF	3h	0	1	1	1	#N/A	#N/A	#N/A	#N/A
ENSG00000205502	C2CD4B	C2 calcium-dependent domain containing 4B [Source:HGNC Symbol;Acc:33628]	15	62455735	62457482	rs7173964	62396942	0.437128	4.1176e-14	1.31985e-07	00++	NM	3h	0	1	#N/A	#N/A	0.733804	1	#N/A	#N/A
ENSG00000205502	C2CD4B	C2 calcium-dependent domain containing 4B [Source:HGNC Symbol;Acc:33628]	15	62455735	62457482	rs7167932	62396278	0.436756	3.33303e-09	0.00291968	00++	SA	3h	0	1	#N/A	#N/A	#N/A	#N/A	1	1
ENSG00000205502	C2CD4B	C2 calcium-dependent domain containing 4B [Source:HGNC Symbol;Acc:33628]	15	62455735	62457482	rs4502156	62383155	0.701793	1.79233e-07	0.044956	0+++	AF	6h	0	1	1	1	#N/A	#N/A	#N/A	#N/A
ENSG00000205502	C2CD4B	C2 calcium-dependent domain containing 4B [Source:HGNC Symbol;Acc:33628]	15	62455735	62457482	rs7178424	62380259	0.175271	9.91655e-10	1.43367e-05	00++	NM	6h	0	1	#N/A	#N/A	1	1	#N/A	#N/A
ENSG00000205502	C2CD4B	C2 calcium-dependent domain containing 4B [Source:HGNC Symbol;Acc:33628]	15	62455735	62457482	rs17271340	62347885	0.0923773	1.28422e-15	1.32093e-10	00++	SA	6h	0	0.662712	#N/A	#N/A	#N/A	#N/A	0.650229	1
ENSG00000171860	C3AR1	complement component 3a receptor 1 [Source:HGNC Symbol;Acc:1319]	12	8210899	8219067	rs2072448	8210697	2.64624e-51	2.20926e-53	2.79448e-08	++++	NM	3h	0	1	#N/A	#N/A	0.133423	0.503969	#N/A	#N/A
ENSG00000171860	C3AR1	complement component 3a receptor 1 [Source:HGNC Symbol;Acc:1319]	12	8210899	8219067	rs2072449	8210637	1.82544e-49	1.97772e-52	4.54482e-11	++++	NM	6h	0	1	#N/A	#N/A	0.00630012	0.360333	#N/A	#N/A
ENSG00000171860	C3AR1	complement component 3a receptor 1 [Source:HGNC Symbol;Acc:1319]	12	8210899	8219067	rs2072448	8210697	7.35322e-49	1.85393e-55	0.00432885	++++	SA	6h	0	1	#N/A	#N/A	#N/A	#N/A	1	0.299386
ENSG00000181744	C3orf58	chromosome 3 open reading frame 58 [Source:HGNC Symbol;Acc:28490]	3	143690641	143767561	rs11914522	143667176	0.04911	2.55291e-09	0.00811982	0---	NM	6h	0	0.226583	#N/A	#N/A	1	0.973663	#N/A	#N/A
ENSG00000185127	C6orf120	chromosome 6 open reading frame 120 [Source:HGNC Symbol;Acc:21247]	6	170102234	170106401	rs7761459	170170649	0.00644565	3.08081e-18	0.0027423	0+++	AF	6h	0	1	1	1	#N/A	#N/A	#N/A	#N/A
ENSG00000185127	C6orf120	chromosome 6 open reading frame 120 [Source:HGNC Symbol;Acc:21247]	6	170102234	170106401	rs4236176	170070723	0.00306834	1.3282e-16	0.0250861	0+++	NM	6h	0	1	#N/A	#N/A	1	1	#N/A	#N/A
ENSG00000185127	C6orf120	chromosome 6 open reading frame 120 [Source:HGNC Symbol;Acc:21247]	6	170102234	170106401	rs4716383	170102267	0.00172343	1.81343e-21	0.00199193	0+++	SA	6h	0	1	#N/A	#N/A	#N/A	#N/A	1	1
ENSG00000146476	C6orf211	chromosome 6 open reading frame 211 [Source:HGNC Symbol;Acc:17872]	6	151773423	151791236	rs13202634	151800630	0.0243825	7.98677e-16	0.000198838	0---	NM	3h	0	1	#N/A	#N/A	1	1	#N/A	#N/A
ENSG00000146476	C6orf211	chromosome 6 open reading frame 211 [Source:HGNC Symbol;Acc:17872]	6	151773423	151791236	rs11371042	151803874	0.142713	2.97701e-09	1.06341e-05	00--	SA	3h	0	1	#N/A	#N/A	#N/A	#N/A	1	1
ENSG00000146476	C6orf211	chromosome 6 open reading frame 211 [Source:HGNC Symbol;Acc:17872]	6	151773423	151791236	rs6933660	151803754	0.594453	3.61608e-16	3.42231e-07	0---	AF	6h	0	0.226548	1	1	#N/A	#N/A	#N/A	#N/A
ENSG00000146476	C6orf211	chromosome 6 open reading frame 211 [Source:HGNC Symbol;Acc:17872]	6	151773423	151791236	rs13215869	151803659	0.0765706	3.52276e-20	0.00018079	0---	NM	6h	0	1	#N/A	#N/A	1	1	#N/A	#N/A
ENSG00000111530	CAND1	cullin-associated and neddylation-dissociated 1 [Source:HGNC Symbol;Acc:30688]	12	67663062	67713731	rs1500434	67789408	0.410459	2.58151e-17	6.22478e-12	00+0	NM	3h	0	1	#N/A	#N/A	6.33614e-12	0.00325161	#N/A	#N/A
ENSG00000111530	CAND1	cullin-associated and neddylation-dissociated 1 [Source:HGNC Symbol;Acc:30688]	12	67663062	67713731	rs11176713	67784516	0.453223	2.01027e-20	2.30479e-18	00++	NM	6h	0	1	#N/A	#N/A	1.62736e-13	8.16524e-05	#N/A	#N/A
ENSG00000111530	CAND1	cullin-associated and neddylation-dissociated 1 [Source:HGNC Symbol;Acc:30688]	12	67663062	67713731	rs1027588	67787369	0.451712	2.63115e-10	0.00012535	00++	SA	6h	0	1	#N/A	#N/A	#N/A	#N/A	0.0275777	6.67044e-05
ENSG00000204397	CARD16	caspase recruitment domain family, member 16 [Source:HGNC Symbol;Acc:33701]	11	104912054	104972158	rs4106099	104972625	0.0411518	6.0546e-17	2.38522e-06	0-00	AF	6h	0	1	5.43137e-11	6.47838e-10	#N/A	#N/A	#N/A	#N/A
ENSG00000137752	CASP1	caspase 1, apoptosis-related cysteine peptidase [Source:HGNC Symbol;Acc:1499]	11	104896171	104972158	rs7934144	104979884	2.34366e-05	3.61692e-26	0.00207251	--00	AF	6h	0	0.136114	2.33389e-15	1.71898e-11	#N/A	#N/A	#N/A	#N/A
ENSG00000003400	CASP10	caspase 10, apoptosis-related cysteine peptidase [Source:HGNC Symbol;Acc:1500]	2	202047605	202094129	rs5837764	202005472	0.681399	1.06083e-07	0.0129254	0+00	AF	3h	0	1	0.623069	1	#N/A	#N/A	#N/A	#N/A
ENSG00000129993	CBFA2T3	core-binding factor, runt domain, alpha subunit 2; translocated to, 3 [Source:HGNC Symbol;Acc:1537]	16	88941267	89043612	rs7186059	89179874	1.27726e-06	2.0747e-23	6.66905e-05	--00	AF	6h	0	1	2.72169e-09	8.75947e-06	#N/A	#N/A	#N/A	#N/A
ENSG00000120262	CCDC170	coiled-coil domain containing 170 [Source:HGNC Symbol;Acc:21177]	6	151815166	151942328	rs9397414	151806283	0.248429	8.36731e-09	0.000778844	0-00	AF	6h	1	0.000153287	1	1	#N/A	#N/A	#N/A	#N/A
ENSG00000198624	CCDC69	coiled-coil domain containing 69 [Source:HGNC Symbol;Acc:24487]	5	150560614	150603706	rs10476968	150625100	8.2305e-05	7.51927e-19	2.41785e-06	00++	NM	6h	1	0.00162892	#N/A	#N/A	9.05053e-05	0.423726	#N/A	#N/A
ENSG00000160791	CCR5	chemokine (C-C motif) receptor 5 (gene/pseudogene) [Source:HGNC Symbol;Acc:1606]	3	46411634	46417697	rs6808835	46449864	0.257764	7.7125e-12	4.15182e-05	00--	NM	3h	0	1	#N/A	#N/A	0.879892	1	#N/A	#N/A
ENSG00000160791	CCR5	chemokine (C-C motif) receptor 5 (gene/pseudogene) [Source:HGNC Symbol;Acc:1606]	3	46411634	46417697	rs6808835	46449864	0.253607	1.43197e-19	2.93766e-09	0---	NM	6h	0	1	#N/A	#N/A	1	1	#N/A	#N/A
ENSG00000160791	CCR5	chemokine (C-C motif) receptor 5 (gene/pseudogene) [Source:HGNC Symbol;Acc:1606]	3	46411634	46417697	rs6808835	46449864	0.253607	1.45973e-17	5.29354e-08	0---	SA	6h	0	0.918859	#N/A	#N/A	#N/A	#N/A	1	1
ENSG00000121797	CCRL2	chemokine (C-C motif) receptor-like 2 [Source:HGNC Symbol;Acc:1612]	3	46448655	46454488	rs66928113	46455996	0.367447	3.12652e-17	0.0190941	0---	AF	6h	0	1	1	1	#N/A	#N/A	#N/A	#N/A
ENSG00000163468	CCT3	chaperonin containing TCP1, subunit 3 (gamma) [Source:HGNC Symbol;Acc:1616]	1	156278760	156337664	rs11264467	156273061	0.484274	5.24756e-08	0.0101756	0+0+	AF	6h	0	1	1	1	#N/A	#N/A	#N/A	#N/A
ENSG00000163468	CCT3	chaperonin containing TCP1, subunit 3 (gamma) [Source:HGNC Symbol;Acc:1616]	1	156278760	156337664	rs11264467	156273061	0.484274	4.06497e-10	0.00119344	0+0+	SA	6h	0	1	#N/A	#N/A	#N/A	#N/A	1	1
ENSG00000135535	CD164	CD164 molecule, sialomucin [Source:HGNC Symbol;Acc:1632]	6	109687718	109703762	rs9487103	109751495	0.773805	5.72168e-10	0.00261006	0--0	AF	6h	0	1	1	0.139307	#N/A	#N/A	#N/A	#N/A
ENSG00000120217	CD274	CD274 molecule [Source:HGNC Symbol;Acc:17635]	9	5450504	5470566	rs1411262	5459419	0.650461	4.05693e-15	0.0111127	00--	NM	6h	0	1	#N/A	#N/A	0.000392667	1	#N/A	#N/A
ENSG00000196776	CD47	CD47 molecule [Source:HGNC Symbol;Acc:1682]	3	107762146	107809872	rs12486402	107704042	0.477398	6.00733e-09	0.000265566	00--	NM	6h	0	0.628008	#N/A	#N/A	0.00889145	1	#N/A	#N/A
ENSG00000196776	CD47	CD47 molecule [Source:HGNC Symbol;Acc:1682]	3	107762146	107809872	rs11709371	107698868	0.491161	7.55989e-11	5.92634e-05	00--	SA	6h	1	0.000651291	#N/A	#N/A	#N/A	#N/A	0.00402388	1
ENSG00000196352	CD55	CD55 molecule, decay accelerating factor for complement (Cromer blood group) [Source:HGNC Symbol;Acc:2665]	1	207494854	207534311	rs1572275	207478980	1.66446e-16	2.40529e-46	1.66766e-07	++++	AF	3h	0	1	0.00563481	0.000597585	#N/A	#N/A	#N/A	#N/A
ENSG00000196352	CD55	CD55 molecule, decay accelerating factor for complement (Cromer blood group) [Source:HGNC Symbol;Acc:2665]	1	207494854	207534311	rs28738985	207508098	1.83985e-16	1.39741e-42	9.39573e-18	++++	NM	3h	1	3.13607e-06	#N/A	#N/A	0.00671226	1	#N/A	#N/A
ENSG00000196352	CD55	CD55 molecule, decay accelerating factor for complement (Cromer blood group) [Source:HGNC Symbol;Acc:2665]	1	207494854	207534311	rs28738985	207508098	1.83985e-16	1.88565e-49	5.31226e-22	++++	SA	3h	0	0.0527797	#N/A	#N/A	#N/A	#N/A	0.000417143	1
ENSG00000196352	CD55	CD55 molecule, decay accelerating factor for complement (Cromer blood group) [Source:HGNC Symbol;Acc:2665]	1	207494854	207534311	rs2802238	207476141	9.69863e-09	2.24136e-48	3.6612e-11	++++	AF	6h	0	1	8.07749e-14	2.94434e-07	#N/A	#N/A	#N/A	#N/A
ENSG00000196352	CD55	CD55 molecule, decay accelerating factor for complement (Cromer blood group) [Source:HGNC Symbol;Acc:2665]	1	207494854	207534311	rs2017760	207455421	5.61557e-09	1.83626e-47	2.51675e-37	++++	NM	6h	1	2.33648e-06	#N/A	#N/A	5.56731e-14	1	#N/A	#N/A
ENSG00000196352	CD55	CD55 molecule, decay accelerating factor for complement (Cromer blood group) [Source:HGNC Symbol;Acc:2665]	1	207494854	207534311	rs2782845	207474397	4.21531e-08	5.84179e-52	4.99658e-31	++++	SA	6h	1	0.0383595	#N/A	#N/A	#N/A	#N/A	1.89164e-07	1
ENSG00000085117	CD82	CD82 molecule [Source:HGNC Symbol;Acc:6210]	11	44585978	44641913	rs11038075	44612534	0.0919559	5.69316e-12	0.00341536	0---	NM	6h	0	1	#N/A	#N/A	1	1	#N/A	#N/A
ENSG00000114013	CD86	CD86 molecule [Source:HGNC Symbol;Acc:1705]	3	121774214	121839983	rs3833583	121708724	7.16999e-15	5.49147e-07	0.0244094	++++	AF	3h	0	1	1	1	#N/A	#N/A	#N/A	#N/A
ENSG00000114013	CD86	CD86 molecule [Source:HGNC Symbol;Acc:1705]	3	121774214	121839983	rs3833583	121708724	9.21185e-16	6.86913e-06	0.013901	++00	AF	6h	0	1	1	1	#N/A	#N/A	#N/A	#N/A
ENSG00000158825	CDA	cytidine deaminase [Source:HGNC Symbol;Acc:1712]	1	20915442	20945401	rs4655226	20928284	2.46822e-06	1.51375e-15	0.0445379	+0++	NM	6h	0	0.859825	#N/A	#N/A	0.00322254	1	#N/A	#N/A
ENSG00000158825	CDA	cytidine deaminase [Source:HGNC Symbol;Acc:1712]	1	20915442	20945401	rs4655226	20928284	2.46822e-06	1.6223e-17	0.00490656	+0++	SA	6h	0	0.0795795	#N/A	#N/A	#N/A	#N/A	0.000300902	1
ENSG00000170779	CDCA4	cell division cycle associated 4 [Source:HGNC Symbol;Acc:14625]	14	105475911	105487485	rs7144401	105477507	0.809297	5.77673e-09	0.00336489	00++	NM	6h	0	1	#N/A	#N/A	0.031499	1	#N/A	#N/A
ENSG00000101290	CDS2	CDP-diacylglycerol synthase (phosphatidate cytidylyltransferase) 2 [Source:HGNC Symbol;Acc:1801]	20	5107433	5178533	rs112581521	5187401	4.35621e-23	4.95483e-06	1.0122e-05	--0-	SA	6h	0	1	#N/A	#N/A	#N/A	#N/A	0.077469	1
ENSG00000170956	CEACAM3	carcinoembryonic antigen-related cell adhesion molecule 3 [Source:HGNC Symbol;Acc:1815]	19	42300370	42315591	rs10419111	42315813	0.0513087	9.67945e-12	6.9407e-08	000+	SA	6h	1	0.000335951	#N/A	#N/A	#N/A	#N/A	1	0.698586
ENSG00000203760	CENPW	centromere protein W [Source:HGNC Symbol;Acc:21488]	6	126661321	126670021	rs9388494	126776094	0.00537729	6.55078e-48	2.5401e-36	0---	AF	3h	0	1	2.79265e-07	0.000536674	#N/A	#N/A	#N/A	#N/A
ENSG00000203760	CENPW	centromere protein W [Source:HGNC Symbol;Acc:21488]	6	126661321	126670021	rs9388494	126776094	0.00537729	5.10184e-26	1.77451e-09	0---	NM	3h	0	1	#N/A	#N/A	4.41561e-07	1	#N/A	#N/A
ENSG00000203760	CENPW	centromere protein W [Source:HGNC Symbol;Acc:21488]	6	126661321	126670021	rs9398804	126703390	0.00601543	2.57146e-28	4.01652e-13	0---	SA	3h	0	1	#N/A	#N/A	#N/A	#N/A	0.00485302	1
ENSG00000203760	CENPW	centromere protein W [Source:HGNC Symbol;Acc:21488]	6	126661321	126670021	rs9388489	126698719	1.6359e-07	1.50711e-42	1.75329e-21	----	AF	6h	0	1	0.00513607	1	#N/A	#N/A	#N/A	#N/A
ENSG00000203760	CENPW	centromere protein W [Source:HGNC Symbol;Acc:21488]	6	126661321	126670021	rs1844594	126788107	2.3943e-07	5.97878e-21	0.000351748	----	NM	6h	0	1	#N/A	#N/A	0.0210471	1	#N/A	#N/A
ENSG00000203760	CENPW	centromere protein W [Source:HGNC Symbol;Acc:21488]	6	126661321	126670021	rs9388489	126698719	1.6359e-07	7.72643e-31	1.42473e-09	----	SA	6h	0	1	#N/A	#N/A	#N/A	#N/A	1	1
ENSG00000110274	CEP164	centrosomal protein 164kDa [Source:HGNC Symbol;Acc:29182]	11	117185274	117283984	rs73010424	117124050	2.53824e-07	5.35271e-14	0.0128044	++++	NM	3h	0	1	#N/A	#N/A	1	1	#N/A	#N/A
ENSG00000110274	CEP164	centrosomal protein 164kDa [Source:HGNC Symbol;Acc:29182]	11	117185274	117283984	rs117683585	117125769	7.38468e-05	6.09703e-16	0.00287553	0+++	NM	6h	0	1	#N/A	#N/A	1	1	#N/A	#N/A
ENSG00000110274	CEP164	centrosomal protein 164kDa [Source:HGNC Symbol;Acc:29182]	11	117185274	117283984	rs73010424	117124050	7.39512e-05	2.3697e-16	0.000661515	0+++	SA	6h	0	1	#N/A	#N/A	#N/A	#N/A	1	1
ENSG00000174007	CEP19	centrosomal protein 19kDa [Source:HGNC Symbol;Acc:28209]	3	196433149	196439164	rs9875088	196437309	1.64587e-08	4.85273e-41	1.25158e-13	----	NM	6h	1	0.00938966	#N/A	#N/A	4.55249e-09	1	#N/A	#N/A
ENSG00000174007	CEP19	centrosomal protein 19kDa [Source:HGNC Symbol;Acc:28209]	3	196433149	196439164	rs9840915	196433441	3.53418e-08	1.64369e-37	1.70184e-10	----	SA	6h	1	8.56757e-05	#N/A	#N/A	#N/A	#N/A	4.17008e-07	1
ENSG00000101639	CEP192	centrosomal protein 192kDa [Source:HGNC Symbol;Acc:25515]	18	12991362	13125051	rs8088313	12977206	3.57836e-10	1.27196e-17	7.13536e-05	----	NM	3h	0	1	#N/A	#N/A	0.200661	1	#N/A	#N/A
ENSG00000101639	CEP192	centrosomal protein 192kDa [Source:HGNC Symbol;Acc:25515]	18	12991362	13125051	rs12955780	12982760	3.82385e-10	3.04301e-14	0.0347422	----	SA	3h	0	1	#N/A	#N/A	#N/A	#N/A	1	1
ENSG00000101639	CEP192	centrosomal protein 192kDa [Source:HGNC Symbol;Acc:25515]	18	12991362	13125051	rs2902856	12984340	3.55241e-06	6.73443e-15	0.030057	----	AF	6h	0	1	1	1	#N/A	#N/A	#N/A	#N/A
ENSG00000101639	CEP192	centrosomal protein 192kDa [Source:HGNC Symbol;Acc:25515]	18	12991362	13125051	rs8088313	12977206	3.53255e-06	3.11474e-24	1.22618e-10	----	NM	6h	0	1	#N/A	#N/A	1	1	#N/A	#N/A
ENSG00000101639	CEP192	centrosomal protein 192kDa [Source:HGNC Symbol;Acc:25515]	18	12991362	13125051	rs2902856	12984340	3.55241e-06	1.30185e-21	0.000208046	----	SA	6h	0	1	#N/A	#N/A	#N/A	#N/A	1	1
ENSG00000011523	CEP68	centrosomal protein 68kDa [Source:HGNC Symbol;Acc:29076]	2	65283501	65314138	rs2723086	65297686	5.04731e-09	3.62373e-27	6.11949e-10	----	NM	6h	0	0.116036	#N/A	#N/A	1.09872e-05	1	#N/A	#N/A
ENSG00000011523	CEP68	centrosomal protein 68kDa [Source:HGNC Symbol;Acc:29076]	2	65283501	65314138	rs2540948	65284623	6.19676e-09	3.1785e-21	0.00441142	----	SA	6h	0	1	#N/A	#N/A	#N/A	#N/A	0.128549	1
ENSG00000172292	CERS6	ceramide synthase 6 [Source:HGNC Symbol;Acc:23826]	2	169312373	169631644	rs142696374	169312015	0.115874	1.16442e-10	0.0366874	0-00	AF	6h	1	0.00134805	0.786851	0.0548782	#N/A	#N/A	#N/A	#N/A
ENSG00000172292	CERS6	ceramide synthase 6 [Source:HGNC Symbol;Acc:23826]	2	169312373	169631644	rs73026549	169519913	0.230444	4.88617e-13	8.00298e-07	00--	NM	6h	1	0.000358295	#N/A	#N/A	0.00345284	0.792771	#N/A	#N/A
ENSG00000003402	CFLAR	CASP8 and FADD-like apoptosis regulator [Source:HGNC Symbol;Acc:1876]	2	201980828	202041410	rs10203550	202009586	0.817445	3.02599e-24	1.07372e-13	0+0+	AF	3h	0	0.764011	3.08848e-05	1	#N/A	#N/A	#N/A	#N/A
ENSG00000003402	CFLAR	CASP8 and FADD-like apoptosis regulator [Source:HGNC Symbol;Acc:1876]	2	201980828	202041410	rs12693927	202026715	3.30704e-06	8.63157e-21	0.0426129	++++	SA	3h	0	0.353392	#N/A	#N/A	#N/A	#N/A	1	1
ENSG00000003402	CFLAR	CASP8 and FADD-like apoptosis regulator [Source:HGNC Symbol;Acc:1876]	2	201980828	202041410	rs10203550	202009586	0.981052	8.17144e-14	0.000764278	0+0+	AF	6h	0	0.960013	0.972864	1	#N/A	#N/A	#N/A	#N/A
ENSG00000183765	CHEK2	checkpoint kinase 2 [Source:HGNC Symbol;Acc:16627]	22	29083732	29138410	rs4820777	28163994	0.409426	1.25737e-05	0.0483289	0+00	AF	3h	1	0.00936664	0.433664	1	#N/A	#N/A	#N/A	#N/A
ENSG00000255112	CHMP1B	charged multivesicular body protein 1B [Source:HGNC Symbol;Acc:24287]	18	11851396	11854448	rs73409587	11857634	0.000361912	2.81155e-44	4.37202e-20	0---	AF	3h	1	0.0014677	0.00031066	0.000135114	#N/A	#N/A	#N/A	#N/A
ENSG00000255112	CHMP1B	charged multivesicular body protein 1B [Source:HGNC Symbol;Acc:24287]	18	11851396	11854448	rs73409587	11857634	0.000361912	1.5031e-28	1.41862e-05	0---	NM	3h	0	1	#N/A	#N/A	0.0004912	1	#N/A	#N/A
ENSG00000255112	CHMP1B	charged multivesicular body protein 1B [Source:HGNC Symbol;Acc:24287]	18	11851396	11854448	rs73409587	11857634	0.000361912	1.30277e-23	0.00031699	0---	SA	3h	0	1	#N/A	#N/A	#N/A	#N/A	0.000130162	1
ENSG00000255112	CHMP1B	charged multivesicular body protein 1B [Source:HGNC Symbol;Acc:24287]	18	11851396	11854448	rs73409587	11857634	0.00705791	8.04239e-37	4.78521e-07	0---	AF	6h	1	0.00184423	0.11697	1	#N/A	#N/A	#N/A	#N/A
ENSG00000182022	CHST15	carbohydrate (N-acetylgalactosamine 4-sulfate 6-O) sulfotransferase 15 [Source:HGNC Symbol;Acc:18137]	10	125767185	125853206	rs7092961	125836840	0.704087	8.6479e-13	1.14225e-05	000+	SA	6h	0	0.163765	#N/A	#N/A	#N/A	#N/A	0.906065	0.627534
ENSG00000131873	CHSY1	chondroitin sulfate synthase 1 [Source:HGNC Symbol;Acc:17198]	15	101715929	101792137	rs2412132	101669194	0.572068	1.67854e-10	1.11795e-05	00-0	NM	3h	0	0.776882	#N/A	#N/A	4.47098e-07	0.00824311	#N/A	#N/A
ENSG00000131873	CHSY1	chondroitin sulfate synthase 1 [Source:HGNC Symbol;Acc:17198]	15	101715929	101792137	rs2412132	101669194	0.0092845	5.9992e-26	1.54581e-30	00--	NM	6h	0	0.90036	#N/A	#N/A	1.98394e-26	1	#N/A	#N/A
ENSG00000131873	CHSY1	chondroitin sulfate synthase 1 [Source:HGNC Symbol;Acc:17198]	15	101715929	101792137	rs2412132	101669194	0.0092845	2.00652e-26	6.73669e-32	00--	SA	6h	1	4.69278e-17	#N/A	#N/A	#N/A	#N/A	2.82311e-28	1
ENSG00000080822	CLDND1	claudin domain containing 1 [Source:HGNC Symbol;Acc:1322]	3	98216757	98241910	rs4857405	98310966	0.912235	1.14829e-09	0.0120833	00--	NM	3h	0	1	#N/A	#N/A	1	1	#N/A	#N/A
ENSG00000110852	CLEC2B	C-type lectin domain family 2, member B [Source:HGNC Symbol;Acc:2053]	12	10005584	10022735	rs11053539	10154580	0.00541577	4.29714e-19	2.4362e-05	0+00	AF	6h	0	1	0.0351366	0.142366	#N/A	#N/A	#N/A	#N/A
ENSG00000113282	CLINT1	clathrin interactor 1 [Source:HGNC Symbol;Acc:23186]	5	157212752	157286183	rs1894961	157312623	0.460842	3.82933e-08	0.0044528	0---	AF	3h	0	1	1	1	#N/A	#N/A	#N/A	#N/A
ENSG00000113282	CLINT1	clathrin interactor 1 [Source:HGNC Symbol;Acc:23186]	5	157212752	157286183	rs1186910	157306692	0.457755	4.54721e-09	6.5306e-05	0---	NM	3h	0	1	#N/A	#N/A	1	1	#N/A	#N/A
ENSG00000113282	CLINT1	clathrin interactor 1 [Source:HGNC Symbol;Acc:23186]	5	157212752	157286183	rs17054866	157201270	0.630817	2.71991e-08	0.000763798	0---	SA	3h	0	1	#N/A	#N/A	#N/A	#N/A	1	1
ENSG00000106665	CLIP2	CAP-GLY domain containing linker protein 2 [Source:HGNC Symbol;Acc:2586]	7	73703806	73820273	rs499453	73758195	0.334474	2.72429e-23	6.34919e-06	00++	NM	3h	0	1	#N/A	#N/A	6.00135e-07	0.00880056	#N/A	#N/A
ENSG00000205057	CLLU1OS	chronic lymphocytic leukemia up-regulated 1 opposite strand [Source:HGNC Symbol;Acc:24070]	12	92813871	92821924	rs12580883	92820493	9.4645e-36	6.69874e-54	1.64448e-06	++++	AF	6h	0	0.209566	5.31954e-17	0.0173984	#N/A	#N/A	#N/A	#N/A
ENSG00000224821	COL4A2-AS2	COL4A2 antisense RNA 2 [Source:HGNC Symbol;Acc:39849]	13	111108744	111115634	rs9559809	111117066	9.47676e-21	2.11352e-32	0.00099632	----	AF	6h	0	1	1.05785e-19	1.55264e-05	#N/A	#N/A	#N/A	#N/A
ENSG00000224821	COL4A2-AS2	COL4A2 antisense RNA 2 [Source:HGNC Symbol;Acc:39849]	13	111108744	111115634	rs7995370	111118948	5.63879e-27	7.63714e-07	4.3596e-06	++++	NM	6h	0	1	#N/A	#N/A	8.02429e-11	0.0723139	#N/A	#N/A
ENSG00000129083	COPB1	coatomer protein complex, subunit beta 1 [Source:HGNC Symbol;Acc:2231]	11	14464987	14521573	rs2575839	14543325	1.92381e-05	5.02759e-27	1.71846e-08	++++	AF	6h	0	1	2.02009e-07	2.7351e-05	#N/A	#N/A	#N/A	#N/A
ENSG00000137449	CPEB2	cytoplasmic polyadenylation element binding protein 2 [Source:HGNC Symbol;Acc:21745]	4	15004299	15071777	rs1389999	14858341	0.117864	5.31504e-20	4.31156e-15	0---	AF	3h	0	1	1	1	#N/A	#N/A	#N/A	#N/A
ENSG00000137449	CPEB2	cytoplasmic polyadenylation element binding protein 2 [Source:HGNC Symbol;Acc:21745]	4	15004299	15071777	rs1389999	14858341	0.117864	2.03341e-24	1.97307e-21	0---	NM	3h	0	1	#N/A	#N/A	1	1	#N/A	#N/A
ENSG00000137449	CPEB2	cytoplasmic polyadenylation element binding protein 2 [Source:HGNC Symbol;Acc:21745]	4	15004299	15071777	rs1389999	14858341	0.117864	4.22636e-15	8.896e-12	0---	SA	3h	0	1	#N/A	#N/A	#N/A	#N/A	1	1
ENSG00000137449	CPEB2	cytoplasmic polyadenylation element binding protein 2 [Source:HGNC Symbol;Acc:21745]	4	15004299	15071777	rs1389999	14858341	0.292389	7.691e-11	0.00015281	0---	AF	6h	0	1	0.435455	1	#N/A	#N/A	#N/A	#N/A
ENSG00000137449	CPEB2	cytoplasmic polyadenylation element binding protein 2 [Source:HGNC Symbol;Acc:21745]	4	15004299	15071777	rs1389999	14858341	0.292389	1.86165e-19	8.32602e-13	0---	NM	6h	0	1	#N/A	#N/A	0.635038	1	#N/A	#N/A
ENSG00000137449	CPEB2	cytoplasmic polyadenylation element binding protein 2 [Source:HGNC Symbol;Acc:21745]	4	15004299	15071777	rs1389999	14858341	0.292389	2.19545e-14	3.89774e-07	0---	SA	6h	0	1	#N/A	#N/A	#N/A	#N/A	1	1
ENSG00000113742	CPEB4	cytoplasmic polyadenylation element binding protein 4 [Source:HGNC Symbol;Acc:21747]	5	173315284	173388979	rs10076158	173141811	0.869463	1.89803e-28	7.7496e-21	0-00	AF	3h	1	2.47343e-17	1.31429e-12	4.64196e-11	#N/A	#N/A	#N/A	#N/A
ENSG00000135678	CPM	carboxypeptidase M [Source:HGNC Symbol;Acc:2311]	12	69235978	69365350	rs12825037	69352175	0.793747	2.15462e-13	0.00140271	00++	NM	6h	0	1	#N/A	#N/A	0.320909	1	#N/A	#N/A
ENSG00000214078	CPNE1	copine I [Source:HGNC Symbol;Acc:2314]	20	34213954	34252878	rs6060624	34413663	1.61288e-47	8.30245e-31	0.0060421	----	AF	6h	0	1	1	1	#N/A	#N/A	#N/A	#N/A
ENSG00000080819	CPOX	coproporphyrinogen oxidase [Source:HGNC Symbol;Acc:2321]	3	98239977	98312567	rs10804679	98315556	6.89853e-07	7.45682e-38	1.84208e-32	----	NM	3h	1	4.00486e-11	#N/A	#N/A	3.64753e-21	9.51065e-05	#N/A	#N/A
ENSG00000080819	CPOX	coproporphyrinogen oxidase [Source:HGNC Symbol;Acc:2321]	3	98239977	98312567	rs13063161	98305299	7.48743e-07	1.09151e-22	1.93278e-09	----	SA	3h	0	1	#N/A	#N/A	#N/A	#N/A	0.000313692	0.000133896
ENSG00000080819	CPOX	coproporphyrinogen oxidase [Source:HGNC Symbol;Acc:2321]	3	98239977	98312567	rs10804679	98315556	0.000675157	7.01481e-17	4.74603e-06	0---	NM	6h	1	4.6414e-11	#N/A	#N/A	1	1	#N/A	#N/A
ENSG00000080819	CPOX	coproporphyrinogen oxidase [Source:HGNC Symbol;Acc:2321]	3	98239977	98312567	rs4857406	98312581	0.000777171	2.08386e-20	9.41911e-08	0---	SA	6h	0	1	#N/A	#N/A	#N/A	#N/A	0.205373	1
ENSG00000165934	CPSF2	cleavage and polyadenylation specific factor 2, 100kDa [Source:HGNC Symbol;Acc:2325]	14	92588282	92630755	rs2896197	92582251	9.85361e-13	7.75489e-27	5.60808e-09	----	NM	3h	0	1	#N/A	#N/A	0.00143391	0.173464	#N/A	#N/A
ENSG00000165934	CPSF2	cleavage and polyadenylation specific factor 2, 100kDa [Source:HGNC Symbol;Acc:2325]	14	92588282	92630755	rs7151027	92588917	1.54657e-07	4.42932e-24	1.15328e-05	----	NM	6h	0	1	#N/A	#N/A	1	1	#N/A	#N/A
ENSG00000169372	CRADD	CASP2 and RIPK1 domain containing adaptor with death domain [Source:HGNC Symbol;Acc:2340]	12	94071152	94288616	rs10507026	94155645	0.598941	1.97396e-18	0.0103483	0+0+	AF	3h	0	1	1	1	#N/A	#N/A	#N/A	#N/A
ENSG00000169372	CRADD	CASP2 and RIPK1 domain containing adaptor with death domain [Source:HGNC Symbol;Acc:2340]	12	94071152	94288616	rs11406954	94169352	0.204886	7.86193e-14	0.00356833	0+++	NM	6h	0	1	#N/A	#N/A	1	1	#N/A	#N/A
ENSG00000143162	CREG1	cellular repressor of E1A-stimulated genes 1 [Source:HGNC Symbol;Acc:2351]	1	167498915	167523004	rs73033858	167658206	0.135002	5.24687e-23	5.25123e-12	0---	NM	6h	1	0.0229399	#N/A	#N/A	9.85341e-06	1	#N/A	#N/A
ENSG00000143162	CREG1	cellular repressor of E1A-stimulated genes 1 [Source:HGNC Symbol;Acc:2351]	1	167498915	167523004	rs73033858	167658206	0.135002	7.91735e-19	7.77126e-08	0---	SA	6h	1	0.00247925	#N/A	#N/A	#N/A	#N/A	0.00577811	1
ENSG00000116791	CRYZ	crystallin, zeta (quinone reductase) [Source:HGNC Symbol;Acc:2419]	1	75171171	75199092	rs2345435	75193271	1.51827e-39	2.4362e-45	0.0354534	----	SA	6h	0	1	#N/A	#N/A	#N/A	#N/A	1	1
ENSG00000223518	CSNK1A1P1	casein kinase 1, alpha 1 pseudogene 1 [Source:HGNC Symbol;Acc:30446]	15	37090798	37110660	rs141363056	37598392	0.0191746	6.48853e-06	0.00237533	000-	SA	6h	0	0.133729	#N/A	#N/A	#N/A	#N/A	0.72333	1
ENSG00000254598	CSNK2A3	casein kinase 2, alpha 3 polypeptide [Source:HGNC Symbol;Acc:2458]	11	11373490	11374904	rs7104778	12203461	0.255279	1.60691e-06	0.0259079	00+0	NM	6h	1	0.0201834	#N/A	#N/A	0.000828449	0.00366776	#N/A	#N/A
ENSG00000121552	CSTA	cystatin A (stefin A) [Source:HGNC Symbol;Acc:2481]	3	122044092	122060819	rs34830005	122057761	3.31846e-05	2.08038e-22	0.00606995	++++	NM	6h	0	1	#N/A	#N/A	1	1	#N/A	#N/A
ENSG00000164932	CTHRC1	collagen triple helix repeat containing 1 [Source:HGNC Symbol;Acc:18831]	8	104383744	104395225	rs59433874	104095597	0.213997	2.44157e-06	0.00800302	000+	SA	3h	0	0.161909	#N/A	#N/A	#N/A	#N/A	1	0.00642573
ENSG00000164733	CTSB	cathepsin B [Source:HGNC Symbol;Acc:2527]	8	11700034	11726957	rs78700274	11736858	2.50155e-06	4.96798e-20	0.0454819	----	AF	3h	0	1	1	1	#N/A	#N/A	#N/A	#N/A
ENSG00000164733	CTSB	cathepsin B [Source:HGNC Symbol;Acc:2527]	8	11700034	11726957	rs28592224	11740999	6.0388e-08	4.75477e-20	0.00806148	----	AF	6h	0	1	1	1	#N/A	#N/A	#N/A	#N/A
ENSG00000109861	CTSC	cathepsin C [Source:HGNC Symbol;Acc:2528]	11	88026761	88070955	rs4753395	88105882	7.44887e-35	3.03663e-43	1.46353e-05	++++	SA	3h	1	0.0023651	#N/A	#N/A	#N/A	#N/A	0.00556759	0.101182
ENSG00000109861	CTSC	cathepsin C [Source:HGNC Symbol;Acc:2528]	11	88026761	88070955	rs9804609	88100191	2.91427e-33	2.02406e-43	2.08544e-06	++++	AF	6h	0	0.452305	1	1.74957e-05	#N/A	#N/A	#N/A	#N/A
ENSG00000109861	CTSC	cathepsin C [Source:HGNC Symbol;Acc:2528]	11	88026761	88070955	rs149377250	88097839	3.4156e-33	4.09136e-40	1.86586e-13	++++	NM	6h	1	0.000156705	#N/A	#N/A	1	1	#N/A	#N/A
ENSG00000109861	CTSC	cathepsin C [Source:HGNC Symbol;Acc:2528]	11	88026761	88070955	rs10741423	88089240	1.02545e-33	7.15897e-49	8.0846e-25	++++	SA	6h	1	0.00275099	#N/A	#N/A	#N/A	#N/A	1.23689e-05	1
ENSG00000103811	CTSH	cathepsin H [Source:HGNC Symbol;Acc:2535]	15	79213401	79241916	rs34593439	79234957	4.76446e-26	1.16174e-41	0.000602744	----	AF	3h	1	1.98815e-08	1	1	#N/A	#N/A	#N/A	#N/A
ENSG00000103811	CTSH	cathepsin H [Source:HGNC Symbol;Acc:2535]	15	79213401	79241916	rs34593439	79234957	4.76446e-26	1.89571e-46	0.000716847	----	NM	3h	1	2.35653e-09	#N/A	#N/A	1	1	#N/A	#N/A
ENSG00000163131	CTSS	cathepsin S [Source:HGNC Symbol;Acc:2545]	1	150702673	150738433	rs72700881	150616888	1.54846e-08	2.33693e-20	0.00908825	----	AF	3h	0	0.532159	1	1	#N/A	#N/A	#N/A	#N/A
ENSG00000163131	CTSS	cathepsin S [Source:HGNC Symbol;Acc:2545]	1	150702673	150738433	rs114845445	150822168	1.61918e-08	5.61024e-21	0.00411856	----	NM	3h	0	1	#N/A	#N/A	1	1	#N/A	#N/A
ENSG00000163131	CTSS	cathepsin S [Source:HGNC Symbol;Acc:2545]	1	150702673	150738433	rs72700881	150616888	1.12761e-09	8.76748e-25	2.08539e-08	----	AF	6h	0	0.668681	1	1	#N/A	#N/A	#N/A	#N/A
ENSG00000163131	CTSS	cathepsin S [Source:HGNC Symbol;Acc:2545]	1	150702673	150738433	rs141269296	150748963	1.25582e-09	3.98092e-27	1.03041e-07	----	NM	6h	0	1	#N/A	#N/A	1	1	#N/A	#N/A
ENSG00000163131	CTSS	cathepsin S [Source:HGNC Symbol;Acc:2545]	1	150702673	150738433	rs141269296	150748963	1.25582e-09	1.07971e-26	5.19236e-08	----	SA	6h	0	0.113986	#N/A	#N/A	#N/A	#N/A	1	1
ENSG00000159348	CYB5R1	cytochrome b5 reductase 1 [Source:HGNC Symbol;Acc:13397]	1	202930998	202936408	rs4336908	202908536	0.000723321	1.36452e-05	4.67933e-05	00++	NM	6h	0	1	#N/A	#N/A	1	1	#N/A	#N/A
ENSG00000159348	CYB5R1	cytochrome b5 reductase 1 [Source:HGNC Symbol;Acc:13397]	1	202930998	202936408	rs2363772	202899361	0.000919932	1.2546e-05	0.000211196	00++	SA	6h	0	1	#N/A	#N/A	#N/A	#N/A	1	1
ENSG00000100243	CYB5R3	cytochrome b5 reductase 3 [Source:HGNC Symbol;Acc:2873]	22	43013847	43045574	rs5758875	43098501	1.40188e-09	5.76108e-27	0.000146208	++++	NM	3h	0	0.154966	#N/A	#N/A	0.121056	1	#N/A	#N/A
ENSG00000100243	CYB5R3	cytochrome b5 reductase 3 [Source:HGNC Symbol;Acc:2873]	22	43013847	43045574	rs5751342	43098650	0.000224763	7.21641e-32	1.74044e-19	0+++	NM	6h	0	0.174829	#N/A	#N/A	1.01252e-08	1	#N/A	#N/A
ENSG00000100243	CYB5R3	cytochrome b5 reductase 3 [Source:HGNC Symbol;Acc:2873]	22	43013847	43045574	rs5758875	43098501	0.00022889	5.59938e-28	4.03375e-13	0+++	SA	6h	0	0.144241	#N/A	#N/A	#N/A	#N/A	0.000156772	1
ENSG00000138061	CYP1B1	cytochrome P450, family 1, subfamily B, polypeptide 1 [Source:HGNC Symbol;Acc:2597]	2	38294117	38337044	rs6750047	38276549	0.424675	1.20901e-14	8.09407e-09	00-0	NM	3h	0	1	#N/A	#N/A	2.02593e-08	0.20521	#N/A	#N/A
ENSG00000138061	CYP1B1	cytochrome P450, family 1, subfamily B, polypeptide 1 [Source:HGNC Symbol;Acc:2597]	2	38294117	38337044	rs6750047	38276549	0.543018	3.48194e-19	4.7193e-12	00--	NM	6h	0	1	#N/A	#N/A	4.02116e-13	1	#N/A	#N/A
ENSG00000138061	CYP1B1	cytochrome P450, family 1, subfamily B, polypeptide 1 [Source:HGNC Symbol;Acc:2597]	2	38294117	38337044	rs6750047	38276549	0.543018	2.02695e-15	1.51389e-09	00--	SA	6h	1	0.00735531	#N/A	#N/A	#N/A	#N/A	2.76452e-10	1
ENSG00000111012	CYP27B1	cytochrome P450, family 27, subfamily B, polypeptide 1 [Source:HGNC Symbol;Acc:2606]	12	58156118	58162769	rs10877013	58165085	0.000299886	3.46041e-32	0.000240373	0+++	NM	6h	0	1	#N/A	#N/A	0.00241559	1	#N/A	#N/A
ENSG00000111012	CYP27B1	cytochrome P450, family 27, subfamily B, polypeptide 1 [Source:HGNC Symbol;Acc:2606]	12	58156118	58162769	rs10877013	58165085	0.000299886	8.42231e-28	0.00229602	0+++	SA	6h	0	1	#N/A	#N/A	#N/A	#N/A	0.0140642	1
ENSG00000106258	CYP3A5	cytochrome P450, family 3, subfamily A, polypeptide 5 [Source:HGNC Symbol;Acc:2638]	7	99245818	99277621	rs776739	99283696	0.320094	4.06871e-16	8.74372e-09	00++	NM	6h	1	0.000685155	#N/A	#N/A	7.60997e-06	0.535992	#N/A	#N/A
ENSG00000008256	CYTH3	cytohesin 3 [Source:HGNC Symbol;Acc:9504]	7	6201408	6312275	rs6946205	6281087	0.928273	8.45897e-07	0.0170939	00+0	NM	3h	0	1	#N/A	#N/A	1	1	#N/A	#N/A
ENSG00000100055	CYTH4	cytohesin 4 [Source:HGNC Symbol;Acc:9505]	22	37678069	37711382	rs3213556	37678551	1.4303e-06	3.78118e-32	1.80659e-51	+0-0	NM	3h	1	1.13461e-15	#N/A	#N/A	5.8948e-25	1.2679e-20	#N/A	#N/A
ENSG00000100055	CYTH4	cytohesin 4 [Source:HGNC Symbol;Acc:9505]	22	37678069	37711382	rs3213556	37678551	7.05223e-08	2.74558e-10	3.7639e-15	+0-0	NM	6h	1	1.31494e-15	#N/A	#N/A	1	1	#N/A	#N/A
ENSG00000180902	D2HGDH	D-2-hydroxyglutarate dehydrogenase [Source:HGNC Symbol;Acc:28358]	2	242673995	242708231	rs73108258	242754344	0.0168136	6.03984e-10	0.0270279	0+++	AF	3h	0	1	1	1	#N/A	#N/A	#N/A	#N/A
ENSG00000180902	D2HGDH	D-2-hydroxyglutarate dehydrogenase [Source:HGNC Symbol;Acc:28358]	2	242673995	242708231	rs73108258	242754344	0.0168136	1.745e-10	0.000282182	0+++	NM	3h	0	1	#N/A	#N/A	1	1	#N/A	#N/A
ENSG00000180902	D2HGDH	D-2-hydroxyglutarate dehydrogenase [Source:HGNC Symbol;Acc:28358]	2	242673995	242708231	rs73108258	242754344	0.0168136	1.80548e-11	0.000115641	0+++	SA	3h	0	1	#N/A	#N/A	#N/A	#N/A	1	1
ENSG00000180902	D2HGDH	D-2-hydroxyglutarate dehydrogenase [Source:HGNC Symbol;Acc:28358]	2	242673995	242708231	rs73108258	242754344	0.620477	7.04393e-12	1.97286e-06	0+++	AF	6h	0	1	1	1	#N/A	#N/A	#N/A	#N/A
ENSG00000180902	D2HGDH	D-2-hydroxyglutarate dehydrogenase [Source:HGNC Symbol;Acc:28358]	2	242673995	242708231	rs73108258	242754344	0.620477	3.82431e-11	2.38962e-06	0+++	NM	6h	0	1	#N/A	#N/A	1	1	#N/A	#N/A
ENSG00000180902	D2HGDH	D-2-hydroxyglutarate dehydrogenase [Source:HGNC Symbol;Acc:28358]	2	242673995	242708231	rs73108258	242754344	0.620477	3.62837e-11	3.2822e-06	0+++	SA	6h	0	1	#N/A	#N/A	#N/A	#N/A	1	1
ENSG00000204209	DAXX	death-domain associated protein [Source:HGNC Symbol;Acc:2681]	6	33286336	33297046	rs3130259	33268737	0.527995	6.35919e-17	3.04706e-07	0+++	NM	6h	0	1	#N/A	#N/A	0.277473	1	#N/A	#N/A
ENSG00000169738	DCXR	dicarbonyl/L-xylulose reductase [Source:HGNC Symbol;Acc:18985]	17	79993013	79995608	rs28755469	79993696	0.0457201	6.52122e-14	0.00194438	00++	NM	6h	1	0.00434718	#N/A	#N/A	0.00272586	1	#N/A	#N/A
ENSG00000162733	DDR2	discoidin domain receptor tyrosine kinase 2 [Source:HGNC Symbol;Acc:2731]	1	162601164	162757190	rs10919536	162440935	0.169037	2.27737e-05	0.0288072	000-	SA	3h	0	0.162059	#N/A	#N/A	#N/A	#N/A	0.000552672	0.0591376
ENSG00000181381	DDX60L	DEAD (Asp-Glu-Ala-Asp) box polypeptide 60-like [Source:HGNC Symbol;Acc:26429]	4	169277887	169458937	rs9884789	169430208	3.30431e-05	2.57226e-27	2.61934e-07	----	AF	3h	0	1	1	0.598616	#N/A	#N/A	#N/A	#N/A
ENSG00000181381	DDX60L	DEAD (Asp-Glu-Ala-Asp) box polypeptide 60-like [Source:HGNC Symbol;Acc:26429]	4	169277887	169458937	rs9884789	169430208	3.30431e-05	1.51989e-38	1.30565e-17	----	NM	3h	0	1	#N/A	#N/A	1	1	#N/A	#N/A
ENSG00000181381	DDX60L	DEAD (Asp-Glu-Ala-Asp) box polypeptide 60-like [Source:HGNC Symbol;Acc:26429]	4	169277887	169458937	rs12508093	169431076	6.98678e-05	2.56191e-32	1.01439e-16	0---	SA	3h	0	1	#N/A	#N/A	#N/A	#N/A	0.308292	1
ENSG00000181381	DDX60L	DEAD (Asp-Glu-Ala-Asp) box polypeptide 60-like [Source:HGNC Symbol;Acc:26429]	4	169277887	169458937	rs10471183	169431437	0.00580862	2.34748e-25	6.80526e-06	0---	AF	6h	0	1	1	1	#N/A	#N/A	#N/A	#N/A
ENSG00000181381	DDX60L	DEAD (Asp-Glu-Ala-Asp) box polypeptide 60-like [Source:HGNC Symbol;Acc:26429]	4	169277887	169458937	rs9884789	169430208	0.00385862	3.51284e-24	1.09923e-06	0---	NM	6h	0	1	#N/A	#N/A	1	1	#N/A	#N/A
ENSG00000181381	DDX60L	DEAD (Asp-Glu-Ala-Asp) box polypeptide 60-like [Source:HGNC Symbol;Acc:26429]	4	169277887	169458937	rs12508093	169431076	0.00581086	6.22063e-26	1.14055e-10	0---	SA	6h	0	1	#N/A	#N/A	#N/A	#N/A	1	1
ENSG00000105339	DENND3	DENN/MADD domain containing 3 [Source:HGNC Symbol;Acc:29134]	8	142127378	142205907	rs7816501	142136964	0.000687766	8.53074e-19	3.68249e-19	00--	NM	3h	1	0.0131616	#N/A	#N/A	2.92722e-05	0.0196804	#N/A	#N/A
ENSG00000105339	DENND3	DENN/MADD domain containing 3 [Source:HGNC Symbol;Acc:29134]	8	142127378	142205907	rs7015022	142138499	0.000674515	1.64442e-05	4.77211e-05	00--	SA	3h	0	1	#N/A	#N/A	#N/A	#N/A	1	0.0132275
ENSG00000105339	DENND3	DENN/MADD domain containing 3 [Source:HGNC Symbol;Acc:29134]	8	142127378	142205907	rs7839297	142131930	0.0355891	4.23893e-08	0.000166477	00-0	NM	6h	1	0.0171963	#N/A	#N/A	1	1	#N/A	#N/A
ENSG00000153933	DGKE	diacylglycerol kinase, epsilon 64kDa [Source:HGNC Symbol;Acc:2852]	17	54911461	54946036	rs7209599	54868990	0.00012584	1.02573e-14	0.000249714	0---	NM	3h	0	1	#N/A	#N/A	0.002807	1	#N/A	#N/A
ENSG00000153933	DGKE	diacylglycerol kinase, epsilon 64kDa [Source:HGNC Symbol;Acc:2852]	17	54911461	54946036	rs7209599	54868990	0.00012584	1.54032e-12	0.0304318	0---	SA	3h	0	1	#N/A	#N/A	#N/A	#N/A	0.100217	1
ENSG00000153933	DGKE	diacylglycerol kinase, epsilon 64kDa [Source:HGNC Symbol;Acc:2852]	17	54911461	54946036	rs7209599	54868990	0.0223275	2.62999e-13	0.00103581	0---	NM	6h	0	1	#N/A	#N/A	0.447373	1	#N/A	#N/A
ENSG00000172893	DHCR7	7-dehydrocholesterol reductase [Source:HGNC Symbol;Acc:2860]	11	71139240	71163914	rs142834158	71243826	0.545539	7.92394e-14	0.000123348	0-0-	AF	3h	0	1	1	1	#N/A	#N/A	#N/A	#N/A
ENSG00000172893	DHCR7	7-dehydrocholesterol reductase [Source:HGNC Symbol;Acc:2860]	11	71139240	71163914	rs142834158	71243826	0.0391801	6.44933e-14	0.00849833	0-0-	AF	6h	0	1	6.90874e-06	0.563418	#N/A	#N/A	#N/A	#N/A
ENSG00000089876	DHX32	DEAH (Asp-Glu-Ala-His) box polypeptide 32 [Source:HGNC Symbol;Acc:16717]	10	127524907	127585005	rs12356233	127534930	0.0472255	9.54559e-25	1.44983e-10	0-0-	AF	6h	0	0.109972	2.71247e-13	4.37151e-05	#N/A	#N/A	#N/A	#N/A
ENSG00000160305	DIP2A	DIP2 disco-interacting protein 2 homolog A (Drosophila) [Source:HGNC Symbol;Acc:17217]	21	47878813	47989926	rs68100343	48040562	3.83996e-05	7.86292e-17	0.000228286	++++	NM	6h	0	1	#N/A	#N/A	0.00235406	1	#N/A	#N/A
ENSG00000172869	DMXL1	Dmx-like 1 [Source:HGNC Symbol;Acc:2937]	5	118373468	118584833	rs1961191	118341125	0.465915	3.73786e-08	0.00850004	000-	SA	6h	0	1	#N/A	#N/A	#N/A	#N/A	0.0353282	1
ENSG00000105993	DNAJB6	DnaJ (Hsp40) homolog, subfamily B, member 6 [Source:HGNC Symbol;Acc:14888]	7	157128076	157210133	rs145488990	157039833	0.980966	1.14313e-08	0.0219722	00+0	NM	3h	0	1	#N/A	#N/A	0.112832	1	#N/A	#N/A
ENSG00000105993	DNAJB6	DnaJ (Hsp40) homolog, subfamily B, member 6 [Source:HGNC Symbol;Acc:14888]	7	157128076	157210133	rs151338579	157074747	0.767327	1.60522e-16	2.93211e-07	00++	NM	6h	0	1	#N/A	#N/A	0.000666925	1	#N/A	#N/A
ENSG00000105993	DNAJB6	DnaJ (Hsp40) homolog, subfamily B, member 6 [Source:HGNC Symbol;Acc:14888]	7	157128076	157210133	rs151338579	157074747	0.767327	1.29938e-13	3.04586e-05	00++	SA	6h	0	1	#N/A	#N/A	#N/A	#N/A	0.0188013	1
ENSG00000126698	DNAJC8	DnaJ (Hsp40) homolog, subfamily C, member 8 [Source:HGNC Symbol;Acc:15470]	1	28525968	28559536	rs12154	28562676	7.97384e-53	3.78384e-61	6.07648e-19	----	AF	3h	0	1	1	1	#N/A	#N/A	#N/A	#N/A
ENSG00000126698	DNAJC8	DnaJ (Hsp40) homolog, subfamily C, member 8 [Source:HGNC Symbol;Acc:15470]	1	28525968	28559536	rs476843	28562540	1.22948e-52	3.11158e-59	1.91785e-18	----	NM	3h	1	3.60821e-06	#N/A	#N/A	1	1	#N/A	#N/A
ENSG00000126698	DNAJC8	DnaJ (Hsp40) homolog, subfamily C, member 8 [Source:HGNC Symbol;Acc:15470]	1	28525968	28559536	rs514694	28570179	6.69995e-53	1.10188e-50	1.26908e-10	----	SA	3h	0	1	#N/A	#N/A	#N/A	#N/A	1	1
ENSG00000126698	DNAJC8	DnaJ (Hsp40) homolog, subfamily C, member 8 [Source:HGNC Symbol;Acc:15470]	1	28525968	28559536	rs476843	28562540	3.22624e-38	5.43105e-57	2.26982e-20	----	AF	6h	0	1	0.00174189	1	#N/A	#N/A	#N/A	#N/A
ENSG00000126698	DNAJC8	DnaJ (Hsp40) homolog, subfamily C, member 8 [Source:HGNC Symbol;Acc:15470]	1	28525968	28559536	rs12154	28562676	2.16263e-38	1.37767e-48	1.26647e-05	----	NM	6h	1	4.60487e-06	#N/A	#N/A	0.00267314	0.125316	#N/A	#N/A
ENSG00000126698	DNAJC8	DnaJ (Hsp40) homolog, subfamily C, member 8 [Source:HGNC Symbol;Acc:15470]	1	28525968	28559536	rs12154	28562676	2.16263e-38	8.65237e-57	2.92487e-17	----	SA	6h	0	1	#N/A	#N/A	#N/A	#N/A	1	0.0938078
ENSG00000105612	DNASE2	deoxyribonuclease II, lysosomal [Source:HGNC Symbol;Acc:2960]	19	12986026	12992282	rs7249143	12992579	6.73586e-05	1.47646e-16	0.000225148	++++	AF	6h	1	1.11549e-05	1	1	#N/A	#N/A	#N/A	#N/A
ENSG00000105612	DNASE2	deoxyribonuclease II, lysosomal [Source:HGNC Symbol;Acc:2960]	19	12986026	12992282	rs2280742	12994715	8.74878e-05	1.43377e-12	0.00329554	++++	NM	6h	1	0.00373586	#N/A	#N/A	1	1	#N/A	#N/A
ENSG00000101457	DNTTIP1	deoxynucleotidyltransferase, terminal, interacting protein 1 [Source:HGNC Symbol;Acc:16160]	20	44420577	44440066	rs390386	44438974	1.05648e-27	8.17172e-30	0.0161222	++++	NM	3h	0	1	#N/A	#N/A	1	1	#N/A	#N/A
ENSG00000156171	DRAM2	DNA-damage regulated autophagy modulator 2 [Source:HGNC Symbol;Acc:28769]	1	111659956	111682838	rs6670688	111630353	1.36091e-10	5.68024e-28	3.49284e-10	++++	AF	3h	1	4.33278e-07	1	1	#N/A	#N/A	#N/A	#N/A
ENSG00000156171	DRAM2	DNA-damage regulated autophagy modulator 2 [Source:HGNC Symbol;Acc:28769]	1	111659956	111682838	rs6670688	111630353	1.36091e-10	1.03442e-26	3.14214e-12	++++	NM	3h	1	8.76022e-15	#N/A	#N/A	1	1	#N/A	#N/A
ENSG00000156171	DRAM2	DNA-damage regulated autophagy modulator 2 [Source:HGNC Symbol;Acc:28769]	1	111659956	111682838	rs6680418	111638612	1.34181e-10	1.11646e-25	5.18712e-10	++++	SA	3h	1	7.31296e-22	#N/A	#N/A	#N/A	#N/A	1	1
ENSG00000133059	DSTYK	dual serine/threonine and tyrosine protein kinase [Source:HGNC Symbol;Acc:29043]	1	205111633	205180727	rs12026002	205217244	1.67655e-07	3.78322e-55	1.19225e-92	+0++	NM	3h	0	1	#N/A	#N/A	2.05244e-82	1.67703e-27	#N/A	#N/A
ENSG00000133059	DSTYK	dual serine/threonine and tyrosine protein kinase [Source:HGNC Symbol;Acc:29043]	1	205111633	205180727	rs12026002	205217244	1.67655e-07	6.91925e-23	1.54539e-13	+0++	SA	3h	1	2.00981e-18	#N/A	#N/A	#N/A	#N/A	1.31007e-12	1.02177e-27
ENSG00000133059	DSTYK	dual serine/threonine and tyrosine protein kinase [Source:HGNC Symbol;Acc:29043]	1	205111633	205180727	rs12038980	205224453	7.35882e-10	1.92859e-58	4.85136e-98	++++	NM	6h	0	1	#N/A	#N/A	6.41197e-76	1	#N/A	#N/A
ENSG00000133059	DSTYK	dual serine/threonine and tyrosine protein kinase [Source:HGNC Symbol;Acc:29043]	1	205111633	205180727	rs12026002	205217244	5.90691e-10	6.37537e-60	5.42983e-92	++++	SA	6h	1	2.8618e-18	#N/A	#N/A	#N/A	#N/A	1.52751e-70	1
ENSG00000091073	DTX2	deltex homolog 2 (Drosophila) [Source:HGNC Symbol;Acc:15973]	7	76090994	76135312	rs62475569	76070119	4.60631e-06	9.11816e-14	0.00336636	++++	NM	3h	0	1	#N/A	#N/A	1	1	#N/A	#N/A
ENSG00000091073	DTX2	deltex homolog 2 (Drosophila) [Source:HGNC Symbol;Acc:15973]	7	76090994	76135312	rs146145003	76051456	1.58118e-06	2.29631e-15	0.000103721	++++	SA	3h	0	1	#N/A	#N/A	#N/A	#N/A	0.131056	1
ENSG00000091073	DTX2	deltex homolog 2 (Drosophila) [Source:HGNC Symbol;Acc:15973]	7	76090994	76135312	rs62475569	76070119	1.09365e-06	1.59964e-12	0.0344268	++++	NM	6h	0	1	#N/A	#N/A	1	1	#N/A	#N/A
ENSG00000091073	DTX2	deltex homolog 2 (Drosophila) [Source:HGNC Symbol;Acc:15973]	7	76090994	76135312	rs62475569	76070119	1.09365e-06	1.11167e-14	0.00728577	++++	SA	6h	0	1	#N/A	#N/A	#N/A	#N/A	1	1
ENSG00000110042	DTX4	deltex homolog 4 (Drosophila) [Source:HGNC Symbol;Acc:29151]	11	58938904	58976060	rs6591508	58943265	0.777633	1.4586e-10	9.29947e-05	00++	NM	3h	0	1	#N/A	#N/A	1	1	#N/A	#N/A
ENSG00000110042	DTX4	deltex homolog 4 (Drosophila) [Source:HGNC Symbol;Acc:29151]	11	58938904	58976060	rs6591508	58943265	0.777633	1.76297e-09	0.00169139	00++	SA	3h	0	1	#N/A	#N/A	#N/A	#N/A	1	1
ENSG00000110042	DTX4	deltex homolog 4 (Drosophila) [Source:HGNC Symbol;Acc:29151]	11	58938904	58976060	rs6591508	58943265	0.74623	2.00787e-10	0.000190701	0+++	NM	6h	0	1	#N/A	#N/A	1	1	#N/A	#N/A
ENSG00000110042	DTX4	deltex homolog 4 (Drosophila) [Source:HGNC Symbol;Acc:29151]	11	58938904	58976060	rs6591508	58943265	0.74623	2.94409e-14	1.48424e-05	0+++	SA	6h	0	1	#N/A	#N/A	#N/A	#N/A	1	1
ENSG00000111266	DUSP16	dual specificity phosphatase 16 [Source:HGNC Symbol;Acc:17909]	12	12628830	12715317	rs138511804	12575326	0.698331	4.94324e-12	9.9555e-05	0-0-	AF	3h	0	1	1	1	#N/A	#N/A	#N/A	#N/A
ENSG00000111266	DUSP16	dual specificity phosphatase 16 [Source:HGNC Symbol;Acc:17909]	12	12628830	12715317	rs1019341	12592438	0.559483	1.00852e-10	9.48484e-05	0---	NM	3h	0	1	#N/A	#N/A	1	1	#N/A	#N/A
ENSG00000111266	DUSP16	dual specificity phosphatase 16 [Source:HGNC Symbol;Acc:17909]	12	12628830	12715317	rs7967111	12601953	0.639556	4.51031e-13	6.23565e-07	0---	SA	3h	0	1	#N/A	#N/A	#N/A	#N/A	1	1
ENSG00000111266	DUSP16	dual specificity phosphatase 16 [Source:HGNC Symbol;Acc:17909]	12	12628830	12715317	rs4763830	12607350	0.132694	5.92012e-15	1.05132e-09	0---	AF	6h	0	1	1	1	#N/A	#N/A	#N/A	#N/A
ENSG00000111266	DUSP16	dual specificity phosphatase 16 [Source:HGNC Symbol;Acc:17909]	12	12628830	12715317	rs879445	12594674	0.140203	1.55819e-18	3.11737e-12	0---	NM	6h	0	1	#N/A	#N/A	1	1	#N/A	#N/A
ENSG00000111266	DUSP16	dual specificity phosphatase 16 [Source:HGNC Symbol;Acc:17909]	12	12628830	12715317	rs4763829	12590474	0.138701	2.36031e-10	7.42852e-05	0---	SA	6h	0	1	#N/A	#N/A	#N/A	#N/A	1	1
ENSG00000167065	DUSP18	dual specificity phosphatase 18 [Source:HGNC Symbol;Acc:18484]	22	31048039	31063877	rs5753247	31018225	0.191526	8.39682e-07	0.00478088	00+0	NM	3h	0	1	#N/A	#N/A	0.361205	1	#N/A	#N/A
ENSG00000167065	DUSP18	dual specificity phosphatase 18 [Source:HGNC Symbol;Acc:18484]	22	31048039	31063877	rs9621047	31004127	0.0128941	3.55867e-06	0.000330764	00++	SA	3h	0	1	#N/A	#N/A	#N/A	#N/A	0.210404	1
ENSG00000167065	DUSP18	dual specificity phosphatase 18 [Source:HGNC Symbol;Acc:18484]	22	31048039	31063877	rs111970091	31038278	0.366025	4.40939e-07	0.0401471	0-00	AF	6h	0	1	1	0.713467	#N/A	#N/A	#N/A	#N/A
ENSG00000108861	DUSP3	dual specificity phosphatase 3 [Source:HGNC Symbol;Acc:3069]	17	41843490	41856356	rs4793033	41879627	0.167562	7.41131e-18	0.000608069	0---	AF	3h	0	1	1	1	#N/A	#N/A	#N/A	#N/A
ENSG00000108861	DUSP3	dual specificity phosphatase 3 [Source:HGNC Symbol;Acc:3069]	17	41843490	41856356	rs1230397	41844689	0.232784	4.86298e-13	0.0332487	0+++	NM	6h	0	1	#N/A	#N/A	1	1	#N/A	#N/A
ENSG00000144597	EAF1	ELL associated factor 1 [Source:HGNC Symbol;Acc:20907]	3	15468863	15484120	rs17041143	15485845	0.982428	8.12689e-15	0.000270595	0---	AF	3h	0	1	1	1	#N/A	#N/A	#N/A	#N/A
ENSG00000144597	EAF1	ELL associated factor 1 [Source:HGNC Symbol;Acc:20907]	3	15468863	15484120	rs3846127	15491527	0.979723	1.35409e-14	5.17003e-06	0---	NM	3h	0	1	#N/A	#N/A	1	1	#N/A	#N/A
ENSG00000086232	EIF2AK1	eukaryotic translation initiation factor 2-alpha kinase 1 [Source:HGNC Symbol;Acc:24921]	7	6061882	6098861	rs10249759	6065746	0.0195662	8.41942e-11	0.00225838	0---	NM	3h	0	1	#N/A	#N/A	1	1	#N/A	#N/A
ENSG00000086232	EIF2AK1	eukaryotic translation initiation factor 2-alpha kinase 1 [Source:HGNC Symbol;Acc:24921]	7	6061882	6098861	rs34019419	6066057	0.554319	9.35082e-13	6.79317e-06	0---	AF	6h	0	1	1	1	#N/A	#N/A	#N/A	#N/A
ENSG00000086232	EIF2AK1	eukaryotic translation initiation factor 2-alpha kinase 1 [Source:HGNC Symbol;Acc:24921]	7	6061882	6098861	rs34019419	6066057	0.554319	4.51387e-12	6.36697e-05	0---	SA	6h	0	1	#N/A	#N/A	#N/A	#N/A	1	1
ENSG00000134759	ELP2	elongator acetyltransferase complex subunit 2 [Source:HGNC Symbol;Acc:18248]	18	33709408	33757909	rs1785925	33727186	2.6434e-33	3.17712e-10	0.00237344	++++	AF	3h	0	1	0.265895	1	#N/A	#N/A	#N/A	#N/A
ENSG00000134759	ELP2	elongator acetyltransferase complex subunit 2 [Source:HGNC Symbol;Acc:18248]	18	33709408	33757909	rs4267398	33767749	5.31192e-30	8.61654e-08	0.0155571	++++	SA	3h	0	1	#N/A	#N/A	#N/A	#N/A	1	0.0314334
ENSG00000134759	ELP2	elongator acetyltransferase complex subunit 2 [Source:HGNC Symbol;Acc:18248]	18	33709408	33757909	rs9958282	33710440	5.05711e-30	4.0743e-05	6.0394e-05	----	AF	6h	0	1	0.000550065	1	#N/A	#N/A	#N/A	#N/A
ENSG00000104412	EMC2	ER membrane protein complex subunit 2 [Source:HGNC Symbol;Acc:28963]	8	109455831	109499145	rs10100704	109455234	0.169134	2.01397e-06	0.0285255	000-	SA	6h	0	1	#N/A	#N/A	#N/A	#N/A	1	1
ENSG00000132199	ENOSF1	enolase superfamily member 1 [Source:HGNC Symbol;Acc:30365]	18	670325	712676	rs2741186	678947	0.0140084	7.68533e-07	0.000396976	0+00	AF	6h	0	1	0.0951535	0.325761	#N/A	#N/A	#N/A	#N/A
ENSG00000163378	EOGT	EGF domain-specific O-linked N-acetylglucosamine (GlcNAc) transferase [Source:HGNC Symbol;Acc:28526]	3	69024366	69063112	rs4855544	69047141	6.54374e-05	2.84734e-24	0.000119061	0+++	NM	3h	0	1	#N/A	#N/A	0.67034	1	#N/A	#N/A
ENSG00000163378	EOGT	EGF domain-specific O-linked N-acetylglucosamine (GlcNAc) transferase [Source:HGNC Symbol;Acc:28526]	3	69024366	69063112	rs7652918	69038776	7.84788e-13	3.85666e-19	0.00909187	++++	AF	6h	0	0.529368	1	0.219777	#N/A	#N/A	#N/A	#N/A
ENSG00000163378	EOGT	EGF domain-specific O-linked N-acetylglucosamine (GlcNAc) transferase [Source:HGNC Symbol;Acc:28526]	3	69024366	69063112	rs4855544	69047141	8.35017e-09	2.64266e-23	5.90639e-05	++++	NM	6h	0	1	#N/A	#N/A	1	1	#N/A	#N/A
ENSG00000163378	EOGT	EGF domain-specific O-linked N-acetylglucosamine (GlcNAc) transferase [Source:HGNC Symbol;Acc:28526]	3	69024366	69063112	rs4855544	69047141	8.35017e-09	3.58982e-25	2.88934e-05	++++	SA	6h	0	1	#N/A	#N/A	#N/A	#N/A	1	1
ENSG00000116016	EPAS1	endothelial PAS domain protein 1 [Source:HGNC Symbol;Acc:3374]	2	46520807	46613836	rs4953335	46466092	0.00795658	1.12015e-13	0.0201762	0+00	AF	3h	0	1	0.881387	1	#N/A	#N/A	#N/A	#N/A
ENSG00000152223	EPG5	ectopic P-granules autophagy protein 5 homolog (C. elegans) [Source:HGNC Symbol;Acc:29331]	18	43427575	43547240	rs55966192	43579395	0.202263	5.20453e-07	0.00380408	00+0	NM	6h	0	1	#N/A	#N/A	0.262306	1	#N/A	#N/A
ENSG00000229153	EPHA1-AS1	EPHA1 antisense RNA 1 [Source:HGNC Symbol;Acc:27799]	7	143104907	143220542	rs11771145	143110762	3.85672e-26	8.5497e-11	0.0112477	++++	NM	6h	0	1	#N/A	#N/A	1	1	#N/A	#N/A
ENSG00000229153	EPHA1-AS1	EPHA1 antisense RNA 1 [Source:HGNC Symbol;Acc:27799]	7	143104907	143220542	rs11771145	143110762	3.85672e-26	1.66914e-10	0.0131269	++++	SA	6h	0	1	#N/A	#N/A	#N/A	#N/A	1	1
ENSG00000085832	EPS15	epidermal growth factor receptor pathway substrate 15 [Source:HGNC Symbol;Acc:3419]	1	51819936	51985000	rs7525814	51570050	0.00217663	1.27076e-07	8.09631e-07	00+0	NM	3h	0	1	#N/A	#N/A	0.0420778	1	#N/A	#N/A
ENSG00000164308	ERAP2	endoplasmic reticulum aminopeptidase 2 [Source:HGNC Symbol;Acc:29499]	5	96211644	96255420	rs3797796	96316758	2.11764e-53	3.44121e-33	0.00577092	++++	AF	6h	1	2.90538e-06	1	1	#N/A	#N/A	#N/A	#N/A
ENSG00000164308	ERAP2	endoplasmic reticulum aminopeptidase 2 [Source:HGNC Symbol;Acc:29499]	5	96211644	96255420	rs2432141	96275166	1.10405e-51	2.62171e-32	7.49904e-05	++++	SA	6h	1	4.01995e-05	#N/A	#N/A	#N/A	#N/A	1	1
ENSG00000112851	ERBB2IP	erbb2 interacting protein [Source:HGNC Symbol;Acc:15842]	5	65222304	65378377	rs10536958	65130153	0.0792374	7.13946e-06	0.0170549	00+0	NM	3h	0	1	#N/A	#N/A	1	1	#N/A	#N/A
ENSG00000157557	ETS2	v-ets avian erythroblastosis virus E26 oncogene homolog 2 [Source:HGNC Symbol;Acc:3489]	21	40177232	40196879	rs9977672	40463283	0.0043716	3.31989e-20	0.00110061	0---	AF	3h	0	0.384466	1	1	#N/A	#N/A	#N/A	#N/A
ENSG00000157557	ETS2	v-ets avian erythroblastosis virus E26 oncogene homolog 2 [Source:HGNC Symbol;Acc:3489]	21	40177232	40196879	rs4817986	40465512	0.00481077	1.31461e-17	0.0224338	0---	NM	3h	0	1	#N/A	#N/A	1	1	#N/A	#N/A
ENSG00000253831	ETV3L	ets variant 3-like [Source:HGNC Symbol;Acc:33834]	1	157061837	157069600	rs61799663	157073239	4.59239e-05	2.54517e-28	0.0230473	++++	NM	6h	0	1	#N/A	#N/A	1	1	#N/A	#N/A
ENSG00000253831	ETV3L	ets variant 3-like [Source:HGNC Symbol;Acc:33834]	1	157061837	157069600	rs61799663	157073239	4.59239e-05	5.17313e-30	0.000104633	++++	SA	6h	0	1	#N/A	#N/A	#N/A	#N/A	1	1
ENSG00000180104	EXOC3	exocyst complex component 3 [Source:HGNC Symbol;Acc:30378]	5	443274	472052	rs12153091	441695	0.692149	1.03416e-12	2.16637e-05	0+++	AF	3h	0	1	1	1	#N/A	#N/A	#N/A	#N/A
ENSG00000180104	EXOC3	exocyst complex component 3 [Source:HGNC Symbol;Acc:30378]	5	443274	472052	rs12187440	446923	0.712855	7.87682e-14	2.45391e-07	0+++	NM	3h	1	4.5611e-05	#N/A	#N/A	1	1	#N/A	#N/A
ENSG00000180104	EXOC3	exocyst complex component 3 [Source:HGNC Symbol;Acc:30378]	5	443274	472052	rs56146525	442571	0.729459	8.38657e-11	0.000259289	0+++	SA	3h	0	0.0761753	#N/A	#N/A	#N/A	#N/A	1	1
ENSG00000180104	EXOC3	exocyst complex component 3 [Source:HGNC Symbol;Acc:30378]	5	443274	472052	rs12187440	446923	0.654509	7.80048e-19	6.29922e-10	0+00	AF	6h	0	1	2.7538e-07	3.14033e-06	#N/A	#N/A	#N/A	#N/A
ENSG00000223496	EXOSC6	exosome component 6 [Source:HGNC Symbol;Acc:19055]	16	70284135	70285833	rs4985407	70285901	5.47471e-41	1.75493e-45	0.00364385	----	AF	3h	0	1	0.00108001	1	#N/A	#N/A	#N/A	#N/A
ENSG00000223496	EXOSC6	exosome component 6 [Source:HGNC Symbol;Acc:19055]	16	70284135	70285833	rs4985407	70285901	5.47471e-41	1.01145e-50	4.36947e-17	----	NM	3h	0	1	#N/A	#N/A	0.00170766	1	#N/A	#N/A
ENSG00000223496	EXOSC6	exosome component 6 [Source:HGNC Symbol;Acc:19055]	16	70284135	70285833	rs7192268	70382179	2.78421e-39	1.29115e-40	3.48032e-09	----	SA	3h	0	1	#N/A	#N/A	#N/A	#N/A	1	1
ENSG00000223496	EXOSC6	exosome component 6 [Source:HGNC Symbol;Acc:19055]	16	70284135	70285833	rs4985407	70285901	4.37388e-39	3.35097e-51	5.71716e-09	----	AF	6h	0	1	1	1	#N/A	#N/A	#N/A	#N/A
ENSG00000223496	EXOSC6	exosome component 6 [Source:HGNC Symbol;Acc:19055]	16	70284135	70285833	rs4985407	70285901	4.37388e-39	1.92035e-43	1.07649e-06	----	NM	6h	0	1	#N/A	#N/A	1	1	#N/A	#N/A
ENSG00000223496	EXOSC6	exosome component 6 [Source:HGNC Symbol;Acc:19055]	16	70284135	70285833	rs9927553	70409844	1.56702e-37	9.07617e-45	0.0031297	----	SA	6h	0	1	#N/A	#N/A	#N/A	#N/A	1	1
ENSG00000123737	EXOSC9	exosome component 9 [Source:HGNC Symbol;Acc:9137]	4	122722473	122738176	rs3828485	122722368	3.03894e-09	7.28863e-30	6.30939e-08	++++	NM	3h	0	0.197156	#N/A	#N/A	1.76727e-07	0.0143392	#N/A	#N/A
ENSG00000198734	F5	coagulation factor V (proaccelerin, labile factor) [Source:HGNC Symbol;Acc:3542]	1	169483405	169555826	rs2205896	169565565	0.473733	2.52676e-13	0.00705208	0--0	AF	3h	0	1	1	1	#N/A	#N/A	#N/A	#N/A
ENSG00000198734	F5	coagulation factor V (proaccelerin, labile factor) [Source:HGNC Symbol;Acc:3542]	1	169483405	169555826	rs3917782	169569593	0.377134	4.9313e-13	5.94698e-06	0--0	AF	6h	0	1	1	1	#N/A	#N/A	#N/A	#N/A
ENSG00000166801	FAM111A	family with sequence similarity 111, member A [Source:HGNC Symbol;Acc:24725]	11	58910222	58922512	rs61335766	58797449	0.650843	3.41589e-09	0.000209752	00++	NM	3h	0	1	#N/A	#N/A	1	1	#N/A	#N/A
ENSG00000100376	FAM118A	family with sequence similarity 118, member A [Source:HGNC Symbol;Acc:1313]	22	45704850	45737836	rs77842489	45772596	2.77018e-33	1.69474e-33	0.00259149	++++	NM	3h	1	3.32743e-06	#N/A	#N/A	1	1	#N/A	#N/A
ENSG00000197798	FAM118B	family with sequence similarity 118, member B [Source:HGNC Symbol;Acc:26110]	11	126081310	126132881	rs35063253	126099573	0.200107	2.64223e-13	2.08867e-05	00++	NM	6h	1	0.0256514	#N/A	#N/A	1.38042e-05	1	#N/A	#N/A
ENSG00000187741	FANCA	Fanconi anemia, complementation group A [Source:HGNC Symbol;Acc:3582]	16	89803958	89883065	rs200939653	89821620	0.000906135	1.01967e-21	1.11314e-05	0+++	AF	6h	0	1	1	1	#N/A	#N/A	#N/A	#N/A
ENSG00000187741	FANCA	Fanconi anemia, complementation group A [Source:HGNC Symbol;Acc:3582]	16	89803958	89883065	rs117449907	89881822	0.000465891	5.20293e-21	0.00239818	0+++	NM	6h	0	1	#N/A	#N/A	1	1	#N/A	#N/A
ENSG00000187741	FANCA	Fanconi anemia, complementation group A [Source:HGNC Symbol;Acc:3582]	16	89803958	89883065	rs11639788	89807543	0.00029855	1.64771e-23	0.000586429	0+++	SA	6h	0	1	#N/A	#N/A	#N/A	#N/A	1	1
ENSG00000179115	FARSA	phenylalanyl-tRNA synthetase, alpha subunit [Source:HGNC Symbol;Acc:3592]	19	13033294	13044851	rs34514965	13071559	1.28658e-08	8.91847e-22	0.020014	----	AF	6h	0	1	0.00253224	0.00886083	#N/A	#N/A	#N/A	#N/A
ENSG00000162897	FCAMR	Fc receptor, IgA, IgM, high affinity [Source:HGNC Symbol;Acc:24692]	1	207131311	207143970	rs11576146	207139046	0.869674	1.8396e-09	0.000217103	00+0	NM	6h	0	1	#N/A	#N/A	1.27005e-06	1	#N/A	#N/A
ENSG00000198019	FCGR1B	Fc fragment of IgG, high affinity Ib, receptor (CD64) [Source:HGNC Symbol;Acc:3614]	1	120926980	120935937	rs140543819	120923235	0.680756	3.06437e-20	6.79447e-11	0---	NM	6h	1	5.16885e-05	#N/A	#N/A	0.000219756	1	#N/A	#N/A
ENSG00000198019	FCGR1B	Fc fragment of IgG, high affinity Ib, receptor (CD64) [Source:HGNC Symbol;Acc:3614]	1	120926980	120935937	rs74519654	120934063	0.687769	3.26014e-12	0.000808782	0---	SA	6h	0	1	#N/A	#N/A	#N/A	#N/A	1	1
ENSG00000073712	FERMT2	fermitin family member 2 [Source:HGNC Symbol;Acc:15767]	14	53323987	53419153	rs59288703	53421207	0.286314	9.75692e-08	0.0180092	00+0	NM	3h	0	1	#N/A	#N/A	0.0308277	1	#N/A	#N/A
ENSG00000146192	FGD2	FYVE, RhoGEF and PH domain containing 2 [Source:HGNC Symbol;Acc:3664]	6	36973423	36996846	6-37859362	37859362	0.39944	3.33912e-10	0.00339902	000-	SA	6h	0	1	#N/A	#N/A	#N/A	#N/A	0.0945402	0.000127619
ENSG00000127951	FGL2	fibrinogen-like 2 [Source:HGNC Symbol;Acc:3696]	7	76822689	76829143	rs75663027	76856451	0.605192	2.73324e-11	0.0128939	0+00	AF	3h	0	1	3.41252e-06	0.00691895	#N/A	#N/A	#N/A	#N/A
ENSG00000127951	FGL2	fibrinogen-like 2 [Source:HGNC Symbol;Acc:3696]	7	76822689	76829143	rs57699570	76887216	0.23881	6.57448e-09	0.00112095	0+00	AF	6h	0	1	1	0.253876	#N/A	#N/A	#N/A	#N/A
ENSG00000112367	FIG4	FIG4 homolog, SAC1 lipid phosphatase domain containing (S. cerevisiae) [Source:HGNC Symbol;Acc:16873]	6	110012500	110146631	rs71018349	109889085	0.463488	4.3372e-11	0.00023716	0+00	AF	6h	0	1	0.761798	0.00290839	#N/A	#N/A	#N/A	#N/A
ENSG00000119321	FKBP15	FK506 binding protein 15, 133kDa [Source:HGNC Symbol;Acc:23397]	9	115923287	115983641	rs10435864	115950706	0.00192335	6.55893e-17	0.000158686	0-0-	AF	6h	1	0.000718374	0.00234493	0.1015	#N/A	#N/A	#N/A	#N/A
ENSG00000119321	FKBP15	FK506 binding protein 15, 133kDa [Source:HGNC Symbol;Acc:23397]	9	115923287	115983641	rs143305502	116039235	0.881376	2.92504e-08	0.0210242	00++	NM	6h	0	0.379216	#N/A	#N/A	0.0433286	1	#N/A	#N/A
ENSG00000119321	FKBP15	FK506 binding protein 15, 133kDa [Source:HGNC Symbol;Acc:23397]	9	115923287	115983641	rs16932083	116045272	0.810638	1.83027e-08	0.0340788	00++	SA	6h	0	0.0955551	#N/A	#N/A	#N/A	#N/A	0.0499457	1
ENSG00000136068	FLNB	filamin B, beta [Source:HGNC Symbol;Acc:3755]	3	57994128	58157982	rs9815266	57765862	3.19278e-15	3.81374e-06	0.000224543	++0+	AF	6h	0	1	1	1	#N/A	#N/A	#N/A	#N/A
ENSG00000198468	FLVCR1-AS1	FLVCR1 antisense RNA 1 (head to head) [Source:HGNC Symbol;Acc:39077]	1	213025451	213031430	rs10779589	213038588	1.87106e-29	2.16558e-05	0.00156159	++++	NM	6h	0	1	#N/A	#N/A	1	1	#N/A	#N/A
ENSG00000131781	FMO5	flavin containing monooxygenase 5 [Source:HGNC Symbol;Acc:3773]	1	146646931	146714700	rs10579069	146637944	0.0158748	3.39361e-13	0.00114652	00--	NM	6h	0	1	#N/A	#N/A	0.000174692	1	#N/A	#N/A
ENSG00000109920	FNBP4	formin binding protein 4 [Source:HGNC Symbol;Acc:19752]	11	47738073	47788995	rs6485795	47929846	0.348171	9.85565e-09	0.0145535	0+00	AF	6h	1	0.0291267	0.00083798	0.0167927	#N/A	#N/A	#N/A	#N/A
ENSG00000102531	FNDC3A	fibronectin type III domain containing 3A [Source:HGNC Symbol;Acc:20296]	13	49550049	49783915	rs8248	49549571	0.25645	2.29274e-07	0.00205249	00-0	NM	6h	1	0.00106752	#N/A	#N/A	0.000108425	0.159134	#N/A	#N/A
ENSG00000075420	FNDC3B	fibronectin type III domain containing 3B [Source:HGNC Symbol;Acc:24670]	3	171757419	172119455	rs6787115	171842567	0.627142	1.53751e-06	0.045086	00--	NM	3h	0	1	#N/A	#N/A	1	1	#N/A	#N/A
ENSG00000065970	FOXJ2	forkhead box J2 [Source:HGNC Symbol;Acc:24818]	12	8185300	8208099	rs2072448	8210697	1.7665e-07	3.32377e-17	4.74237e-06	++++	NM	3h	0	1	#N/A	#N/A	0.0320537	1	#N/A	#N/A
ENSG00000065970	FOXJ2	forkhead box J2 [Source:HGNC Symbol;Acc:24818]	12	8185300	8208099	rs2072449	8210637	1.71556e-07	6.52562e-14	0.0111933	++++	SA	3h	0	1	#N/A	#N/A	#N/A	#N/A	1	1
ENSG00000065970	FOXJ2	forkhead box J2 [Source:HGNC Symbol;Acc:24818]	12	8185300	8208099	rs2072448	8210697	0.000160122	1.1871e-20	5.32834e-08	0+++	NM	6h	0	1	#N/A	#N/A	0.00807186	1	#N/A	#N/A
ENSG00000065970	FOXJ2	forkhead box J2 [Source:HGNC Symbol;Acc:24818]	12	8185300	8208099	rs2072448	8210697	0.000160122	6.77726e-27	1.07946e-12	0+++	SA	6h	0	1	#N/A	#N/A	#N/A	#N/A	1.78725e-05	1
ENSG00000141568	FOXK2	forkhead box K2 [Source:HGNC Symbol;Acc:6036]	17	80477590	80602538	rs12939396	80518866	4.21567e-07	6.48766e-26	0.000172023	++++	AF	3h	0	1	0.00156456	1	#N/A	#N/A	#N/A	#N/A
ENSG00000141568	FOXK2	forkhead box K2 [Source:HGNC Symbol;Acc:6036]	17	80477590	80602538	rs148697231	80484576	1.04374e-07	3.13858e-21	0.00917206	++++	AF	6h	0	1	0.123088	0.022339	#N/A	#N/A	#N/A	#N/A
ENSG00000254685	FPGT	fucose-1-phosphate guanylyltransferase [Source:HGNC Symbol;Acc:3825]	1	74663897	74699770	rs11210435	74677372	4.31079e-11	1.02328e-16	0.0134787	----	SA	3h	0	1	#N/A	#N/A	#N/A	#N/A	1	1
ENSG00000187474	FPR3	formyl peptide receptor 3 [Source:HGNC Symbol;Acc:3828]	19	52298417	52329442	rs10410366	52314870	0.615049	3.64081e-08	0.0010762	00--	NM	6h	0	1	#N/A	#N/A	1	1	#N/A	#N/A
ENSG00000187474	FPR3	formyl peptide receptor 3 [Source:HGNC Symbol;Acc:3828]	19	52298417	52329442	rs1978242	52296853	0.762055	2.29152e-08	0.0114668	00++	SA	6h	0	1	#N/A	#N/A	#N/A	#N/A	1	1
ENSG00000151474	FRMD4A	FERM domain containing 4A [Source:HGNC Symbol;Acc:25491]	10	13685707	14504141	rs4288668	14079936	0.70496	4.84406e-09	0.000437917	00-0	NM	6h	1	0.00383446	#N/A	#N/A	0.000441377	0.0197719	#N/A	#N/A
ENSG00000114541	FRMD4B	FERM domain containing 4B [Source:HGNC Symbol;Acc:24886]	3	69219142	69591734	rs12633054	69587666	0.0111468	2.31101e-24	1.50182e-10	0+++	AF	6h	1	0.000609508	1	1	#N/A	#N/A	#N/A	#N/A
ENSG00000114541	FRMD4B	FERM domain containing 4B [Source:HGNC Symbol;Acc:24886]	3	69219142	69591734	rs56060421	69587453	0.0106356	4.60049e-15	5.78243e-05	0+++	NM	6h	0	1	#N/A	#N/A	1	1	#N/A	#N/A
ENSG00000114541	FRMD4B	FERM domain containing 4B [Source:HGNC Symbol;Acc:24886]	3	69219142	69591734	rs56060421	69587453	0.0106356	5.39853e-17	7.11561e-07	0+++	SA	6h	0	1	#N/A	#N/A	#N/A	#N/A	1	1
ENSG00000123689	G0S2	G0/G1switch 2 [Source:HGNC Symbol;Acc:30229]	1	209848766	209849733	rs7542165	209833446	0.000808534	6.32933e-16	0.0149152	0---	SA	3h	0	1	#N/A	#N/A	#N/A	#N/A	0.00419106	1
ENSG00000099860	GADD45B	growth arrest and DNA-damage-inducible, beta [Source:HGNC Symbol;Acc:4096]	19	2476121	2478257	rs34643959	2547077	0.819079	1.57881e-09	0.00331088	0+00	AF	3h	0	1	0.00544261	0.679223	#N/A	#N/A	#N/A	#N/A
ENSG00000139354	GAS2L3	growth arrest-specific 2 like 3 [Source:HGNC Symbol;Acc:27475]	12	100967462	101022064	rs496373	101313026	0.0664086	4.77329e-06	0.00113433	00+0	NM	6h	0	0.289167	#N/A	#N/A	0.0905391	0.00543971	#N/A	#N/A
ENSG00000139354	GAS2L3	growth arrest-specific 2 like 3 [Source:HGNC Symbol;Acc:27475]	12	100967462	101022064	rs10860611	101014872	0.155034	2.20745e-08	9.44501e-05	000-	SA	6h	0	1	#N/A	#N/A	#N/A	#N/A	1	1
ENSG00000135968	GCC2	GRIP and coiled-coil domain containing 2 [Source:HGNC Symbol;Acc:23218]	2	109065018	109125871	rs2577595	109130342	4.3586e-46	1.07621e-21	0.0282733	++++	AF	3h	0	1	1	1	#N/A	#N/A	#N/A	#N/A
ENSG00000135968	GCC2	GRIP and coiled-coil domain containing 2 [Source:HGNC Symbol;Acc:23218]	2	109065018	109125871	rs826677	109278399	5.56136e-43	3.01282e-17	0.00387971	----	SA	3h	0	1	#N/A	#N/A	#N/A	#N/A	1	1
ENSG00000135968	GCC2	GRIP and coiled-coil domain containing 2 [Source:HGNC Symbol;Acc:23218]	2	109065018	109125871	rs2139809	109045638	2.24207e-44	3.58173e-21	0.000112347	++++	NM	6h	0	1	#N/A	#N/A	1	1	#N/A	#N/A
ENSG00000130513	GDF15	growth differentiation factor 15 [Source:HGNC Symbol;Acc:30142]	19	18485542	18499986	rs56033872	18492766	0.832639	2.07921e-10	6.46891e-06	00+0	NM	3h	0	1	#N/A	#N/A	0.000291376	0.03914	#N/A	#N/A
ENSG00000130513	GDF15	growth differentiation factor 15 [Source:HGNC Symbol;Acc:30142]	19	18485542	18499986	rs12459566	18493295	0.209285	1.52741e-08	0.0252974	0+++	NM	6h	0	1	#N/A	#N/A	0.811161	1	#N/A	#N/A
ENSG00000130513	GDF15	growth differentiation factor 15 [Source:HGNC Symbol;Acc:30142]	19	18485542	18499986	rs12459566	18493295	0.209285	1.41993e-12	0.000210832	0+++	SA	6h	0	0.290251	#N/A	#N/A	#N/A	#N/A	0.0313705	1
ENSG00000145990	GFOD1	glucose-fructose oxidoreductase domain containing 1 [Source:HGNC Symbol;Acc:21096]	6	13358063	13487894	rs2560776	13519372	3.59623e-06	6.28969e-26	1.94602e-12	++++	AF	3h	0	1	1	1	#N/A	#N/A	#N/A	#N/A
ENSG00000145990	GFOD1	glucose-fructose oxidoreductase domain containing 1 [Source:HGNC Symbol;Acc:21096]	6	13358063	13487894	rs2560776	13519372	3.59623e-06	4.05609e-16	2.50875e-06	++++	NM	3h	0	0.118172	#N/A	#N/A	1	1	#N/A	#N/A
ENSG00000145990	GFOD1	glucose-fructose oxidoreductase domain containing 1 [Source:HGNC Symbol;Acc:21096]	6	13358063	13487894	rs2560776	13519372	3.59623e-06	2.54625e-18	1.46801e-07	++++	SA	3h	1	4.35745e-05	#N/A	#N/A	#N/A	#N/A	1	1
ENSG00000145990	GFOD1	glucose-fructose oxidoreductase domain containing 1 [Source:HGNC Symbol;Acc:21096]	6	13358063	13487894	rs2560776	13519372	4.07099e-05	1.63208e-23	2.32325e-08	++00	AF	6h	0	1	0.34505	0.000168237	#N/A	#N/A	#N/A	#N/A
ENSG00000103365	GGA2	golgi-associated, gamma adaptin ear containing, ARF binding protein 2 [Source:HGNC Symbol;Acc:16064]	16	23474864	23533316	rs250585	23401076	0.759545	8.83906e-07	0.00409025	00++	NM	6h	1	0.018126	#N/A	#N/A	0.158082	1	#N/A	#N/A
ENSG00000006625	GGCT	gamma-glutamylcyclotransferase [Source:HGNC Symbol;Acc:21705]	7	30536238	30591095	rs55841603	30511637	0.0884016	2.27508e-11	1.44497e-08	00+0	NM	3h	0	1	#N/A	#N/A	0.000833577	0.0005437	#N/A	#N/A
ENSG00000006625	GGCT	gamma-glutamylcyclotransferase [Source:HGNC Symbol;Acc:21705]	7	30536238	30591095	rs1558066	30503187	0.00436008	7.05102e-19	2.80044e-18	00++	NM	6h	0	1	#N/A	#N/A	0.00399274	1	#N/A	#N/A
ENSG00000006625	GGCT	gamma-glutamylcyclotransferase [Source:HGNC Symbol;Acc:21705]	7	30536238	30591095	rs62447420	30500624	0.00392277	3.92263e-15	5.99766e-14	00++	SA	6h	1	8.97483e-05	#N/A	#N/A	#N/A	#N/A	0.115689	1
ENSG00000173221	GLRX	glutaredoxin (thioltransferase) [Source:HGNC Symbol;Acc:4330]	5	95087024	95158709	rs7716279	95179041	0.0812231	2.44322e-10	1.07421e-06	0---	AF	3h	0	1	1.80965e-09	7.2864e-08	#N/A	#N/A	#N/A	#N/A
ENSG00000173221	GLRX	glutaredoxin (thioltransferase) [Source:HGNC Symbol;Acc:4330]	5	95087024	95158709	rs7716279	95179041	0.0812231	1.45258e-30	4.10462e-34	0---	NM	3h	1	0.0192219	#N/A	#N/A	2.86133e-09	1	#N/A	#N/A
ENSG00000173221	GLRX	glutaredoxin (thioltransferase) [Source:HGNC Symbol;Acc:4330]	5	95087024	95158709	rs41470049	95180329	0.072554	8.33712e-28	9.14816e-31	0---	SA	3h	1	0.000170343	#N/A	#N/A	#N/A	#N/A	6.85736e-08	1
ENSG00000173221	GLRX	glutaredoxin (thioltransferase) [Source:HGNC Symbol;Acc:4330]	5	95087024	95158709	rs41470049	95180329	0.839896	1.51026e-17	1.67856e-08	0---	AF	6h	0	1	0.952172	1	#N/A	#N/A	#N/A	#N/A
ENSG00000173221	GLRX	glutaredoxin (thioltransferase) [Source:HGNC Symbol;Acc:4330]	5	95087024	95158709	rs41470049	95180329	0.839896	1.7247e-21	1.02028e-15	0---	NM	6h	1	0.030848	#N/A	#N/A	1	1	#N/A	#N/A
ENSG00000173221	GLRX	glutaredoxin (thioltransferase) [Source:HGNC Symbol;Acc:4330]	5	95087024	95158709	rs41470049	95180329	0.839896	4.5695e-16	2.41261e-09	0---	SA	6h	1	0.000242553	#N/A	#N/A	#N/A	#N/A	1	1
ENSG00000135821	GLUL	glutamate-ammonia ligase [Source:HGNC Symbol;Acc:4341]	1	182350840	182361341	rs113290361	182121031	2.73281e-26	8.56476e-10	9.45321e-05	++++	NM	3h	0	1	#N/A	#N/A	0.243662	0.00302548	#N/A	#N/A
ENSG00000196743	GM2A	GM2 ganglioside activator [Source:HGNC Symbol;Acc:4367]	5	150591712	150650001	rs153474	150638537	0.000230807	5.08403e-11	0.0199972	0+++	NM	6h	0	1	#N/A	#N/A	0.00848905	1	#N/A	#N/A
ENSG00000060558	GNA15	guanine nucleotide binding protein (G protein), alpha 15 (Gq class) [Source:HGNC Symbol;Acc:4383]	19	3136192	3163767	rs61758985	3157885	0.0447436	3.10671e-08	6.15477e-05	00-0	NM	3h	0	1	#N/A	#N/A	0.968405	0.359185	#N/A	#N/A
ENSG00000147533	GOLGA7	golgin A7 [Source:HGNC Symbol;Acc:24876]	8	41347916	41368499	rs72643867	41239141	0.494512	4.34515e-21	2.32126e-12	00++	NM	3h	0	1	#N/A	#N/A	8.17856e-06	1	#N/A	#N/A
ENSG00000147533	GOLGA7	golgin A7 [Source:HGNC Symbol;Acc:24876]	8	41347916	41368499	rs11785193	41254291	0.514441	4.22942e-13	1.7481e-05	00++	SA	3h	0	1	#N/A	#N/A	#N/A	#N/A	0.0863951	1
ENSG00000147533	GOLGA7	golgin A7 [Source:HGNC Symbol;Acc:24876]	8	41347916	41368499	rs72643867	41239141	0.754704	6.35795e-18	4.29763e-10	0+++	NM	6h	0	1	#N/A	#N/A	0.0445356	1	#N/A	#N/A
ENSG00000147533	GOLGA7	golgin A7 [Source:HGNC Symbol;Acc:24876]	8	41347916	41368499	rs11785193	41254291	0.743494	1.0794e-12	3.16138e-06	0+++	SA	6h	0	1	#N/A	#N/A	#N/A	#N/A	1	1
ENSG00000120370	GORAB	golgin, RAB6-interacting [Source:HGNC Symbol;Acc:25676]	1	170501271	170522587	rs12755330	170492616	0.012208	3.12783e-11	0.0241239	00--	SA	3h	0	0.0809793	#N/A	#N/A	#N/A	#N/A	0.260596	1
ENSG00000185245	GP1BA	glycoprotein Ib (platelet), alpha polypeptide [Source:HGNC Symbol;Acc:4439]	17	4835593	4838325	rs9905341	4812470	4.2488e-11	7.64497e-32	1.84069e-12	++++	NM	3h	0	1	#N/A	#N/A	0.00015452	1	#N/A	#N/A
ENSG00000185245	GP1BA	glycoprotein Ib (platelet), alpha polypeptide [Source:HGNC Symbol;Acc:4439]	17	4835593	4838325	rs4790711	4766804	2.89751e-15	3.40357e-25	7.70059e-05	----	SA	3h	0	1	#N/A	#N/A	#N/A	#N/A	0.513862	1
ENSG00000185245	GP1BA	glycoprotein Ib (platelet), alpha polypeptide [Source:HGNC Symbol;Acc:4439]	17	4835593	4838325	rs9905341	4812470	1.83956e-17	8.0568e-36	6.36692e-08	++++	AF	6h	1	0.00599491	1	1	#N/A	#N/A	#N/A	#N/A
ENSG00000185245	GP1BA	glycoprotein Ib (platelet), alpha polypeptide [Source:HGNC Symbol;Acc:4439]	17	4835593	4838325	rs9905341	4812470	1.83956e-17	1.99096e-34	2.08293e-06	++++	NM	6h	0	1	#N/A	#N/A	1	1	#N/A	#N/A
ENSG00000185245	GP1BA	glycoprotein Ib (platelet), alpha polypeptide [Source:HGNC Symbol;Acc:4439]	17	4835593	4838325	rs9905341	4812470	1.83956e-17	7.64031e-36	1.58626e-09	++++	SA	6h	0	1	#N/A	#N/A	#N/A	#N/A	1	1
ENSG00000089916	GPATCH2L	G patch domain containing 2-like [Source:HGNC Symbol;Acc:20210]	14	76618260	76720685	rs2121074	76675452	0.00246197	2.19425e-27	4.42495e-08	0+++	AF	3h	0	1	1	1	#N/A	#N/A	#N/A	#N/A
ENSG00000089916	GPATCH2L	G patch domain containing 2-like [Source:HGNC Symbol;Acc:20210]	14	76618260	76720685	rs11159179	76639564	0.0819313	8.73079e-22	0.00053347	0+00	AF	6h	0	1	1.00469e-06	2.16678e-06	#N/A	#N/A	#N/A	#N/A
ENSG00000115159	GPD2	glycerol-3-phosphate dehydrogenase 2 (mitochondrial) [Source:HGNC Symbol;Acc:4456]	2	157291803	157470247	rs297582	157351688	0.544833	3.12792e-25	1.27234e-19	0-+0	NM	3h	0	0.767958	#N/A	#N/A	1.09189e-34	1.39369e-09	#N/A	#N/A
ENSG00000115159	GPD2	glycerol-3-phosphate dehydrogenase 2 (mitochondrial) [Source:HGNC Symbol;Acc:4456]	2	157291803	157470247	rs297581	157352418	0.171641	3.12745e-18	3.68433e-13	00++	NM	6h	0	1	#N/A	#N/A	8.66428e-21	0.134967	#N/A	#N/A
ENSG00000115159	GPD2	glycerol-3-phosphate dehydrogenase 2 (mitochondrial) [Source:HGNC Symbol;Acc:4456]	2	157291803	157470247	rs297581	157352418	0.171641	1.12507e-07	0.0030663	00++	SA	6h	0	1	#N/A	#N/A	#N/A	#N/A	1.39434e-08	0.101033
ENSG00000169508	GPR183	G protein-coupled receptor 183 [Source:HGNC Symbol;Acc:3128]	13	99946785	99959659	rs60579626	100057558	0.000818221	5.75981e-23	7.60088e-09	00++	NM	3h	0	1	#N/A	#N/A	1.97433e-12	1	#N/A	#N/A
ENSG00000169508	GPR183	G protein-coupled receptor 183 [Source:HGNC Symbol;Acc:3128]	13	99946785	99959659	rs60579626	100057558	0.000141006	7.27468e-20	0.000558308	0+++	NM	6h	0	1	#N/A	#N/A	0.000589534	1	#N/A	#N/A
ENSG00000120436	GPR31	G protein-coupled receptor 31 [Source:HGNC Symbol;Acc:4486]	6	167569760	167571817	rs11759697	167567635	0.0271862	1.0298e-05	0.0127487	00+0	NM	6h	0	1	#N/A	#N/A	1	1	#N/A	#N/A
ENSG00000139572	GPR84	G protein-coupled receptor 84 [Source:HGNC Symbol;Acc:4535]	12	54756230	54758271	rs11451044	54715784	0.38488	2.38351e-12	0.000183963	00--	NM	3h	1	3.93054e-05	#N/A	#N/A	1.43258e-11	1	#N/A	#N/A
ENSG00000139572	GPR84	G protein-coupled receptor 84 [Source:HGNC Symbol;Acc:4535]	12	54756230	54758271	rs11451044	54715784	0.38488	1.42575e-12	0.000205762	00--	SA	3h	0	1	#N/A	#N/A	#N/A	#N/A	6.01686e-12	1
ENSG00000139572	GPR84	G protein-coupled receptor 84 [Source:HGNC Symbol;Acc:4535]	12	54756230	54758271	rs11451044	54715784	0.429987	3.10103e-24	2.28522e-17	00--	NM	6h	1	4.55527e-05	#N/A	#N/A	7.49553e-22	0.173266	#N/A	#N/A
ENSG00000139572	GPR84	G protein-coupled receptor 84 [Source:HGNC Symbol;Acc:4535]	12	54756230	54758271	rs11451044	54715784	0.429987	2.89865e-21	4.1861e-09	00--	SA	6h	0	1	#N/A	#N/A	#N/A	#N/A	1.83531e-13	0.129702
ENSG00000233276	GPX1	glutathione peroxidase 1 [Source:HGNC Symbol;Acc:4553]	3	49394610	49396033	rs36093993	49425186	0.620956	1.17602e-16	5.91016e-08	00--	NM	6h	0	1	#N/A	#N/A	0.00434884	1	#N/A	#N/A
ENSG00000233276	GPX1	glutathione peroxidase 1 [Source:HGNC Symbol;Acc:4553]	3	49394610	49396033	rs199933423	49386313	0.579362	9.95179e-21	5.51885e-13	00--	SA	6h	0	0.569218	#N/A	#N/A	#N/A	#N/A	2.62051e-07	1
ENSG00000166923	GREM1	gremlin 1, DAN family BMP antagonist [Source:HGNC Symbol;Acc:2001]	15	33010176	33026870	rs28663519	32996076	0.352704	2.17585e-12	6.62251e-06	0++0	AF	3h	0	1	1	0.403848	#N/A	#N/A	#N/A	#N/A
ENSG00000166923	GREM1	gremlin 1, DAN family BMP antagonist [Source:HGNC Symbol;Acc:2001]	15	33010176	33026870	rs1554868	32999483	0.364258	7.4191e-12	1.37803e-05	0++0	NM	3h	0	0.718632	#N/A	#N/A	1	0.830746	#N/A	#N/A
ENSG00000166923	GREM1	gremlin 1, DAN family BMP antagonist [Source:HGNC Symbol;Acc:2001]	15	33010176	33026870	rs28663519	32996076	0.047602	1.63113e-12	0.000537106	0+++	AF	6h	0	1	0.131468	1	#N/A	#N/A	#N/A	#N/A
ENSG00000166923	GREM1	gremlin 1, DAN family BMP antagonist [Source:HGNC Symbol;Acc:2001]	15	33010176	33026870	rs12902616	32997175	0.0477821	2.67e-15	0.00137088	0+++	SA	6h	0	1	#N/A	#N/A	#N/A	#N/A	1	0.999937
ENSG00000167914	GSDMA	gasdermin A [Source:HGNC Symbol;Acc:13311]	17	38119227	38134019	rs3859192	38128648	4.42464e-44	7.75898e-20	9.91023e-12	----	AF	6h	1	0.0014786	1	1	#N/A	#N/A	#N/A	#N/A
ENSG00000167914	GSDMA	gasdermin A [Source:HGNC Symbol;Acc:13311]	17	38119227	38134019	rs3907022	38134889	1.57519e-42	4.23677e-10	6.85177e-18	----	NM	6h	1	2.31916e-05	#N/A	#N/A	1	1	#N/A	#N/A
ENSG00000167914	GSDMA	gasdermin A [Source:HGNC Symbol;Acc:13311]	17	38119227	38134019	rs3859192	38128648	4.42464e-44	7.85414e-15	4.54474e-19	----	SA	6h	1	0.000596335	#N/A	#N/A	#N/A	#N/A	1	1
ENSG00000103342	GSPT1	G1 to S phase transition 1 [Source:HGNC Symbol;Acc:4621]	16	11961986	12009939	rs6498251	11952290	0.00170997	1.65787e-14	0.0190493	0---	AF	3h	0	1	1	1	#N/A	#N/A	#N/A	#N/A
ENSG00000103342	GSPT1	G1 to S phase transition 1 [Source:HGNC Symbol;Acc:4621]	16	11961986	12009939	rs11544193	12009304	0.120265	7.26699e-24	9.45228e-10	0-0-	AF	6h	0	1	1.86449e-08	5.68917e-05	#N/A	#N/A	#N/A	#N/A
ENSG00000165417	GTF2A1	general transcription factor IIA, 1, 19/37kDa [Source:HGNC Symbol;Acc:4646]	14	81641797	81687721	rs12372876	81630194	0.372788	3.54498e-09	0.0261819	000-	SA	3h	1	0.00276622	#N/A	#N/A	#N/A	#N/A	0.066653	0.876983
ENSG00000249115	HAUS5	HAUS augmin-like complex, subunit 5 [Source:HGNC Symbol;Acc:29130]	19	36103647	36116251	rs13345681	36013863	0.459252	1.86407e-06	0.0200393	000+	SA	3h	0	0.14329	#N/A	#N/A	#N/A	#N/A	0.0918388	0.152298
ENSG00000113070	HBEGF	heparin-binding EGF-like growth factor [Source:HGNC Symbol;Acc:3059]	5	139712429	139726216	rs13153174	139579421	0.028012	3.22948e-09	0.000170786	00+0	NM	6h	0	0.708778	#N/A	#N/A	0.00994998	1	#N/A	#N/A
ENSG00000105856	HBP1	HMG-box transcription factor 1 [Source:HGNC Symbol;Acc:23200]	7	106809407	106842974	rs257385	106807448	0.0534428	1.02352e-14	1.04138e-11	0+++	AF	3h	0	1	1	1	#N/A	#N/A	#N/A	#N/A
ENSG00000105856	HBP1	HMG-box transcription factor 1 [Source:HGNC Symbol;Acc:23200]	7	106809407	106842974	rs6946931	106788621	0.0536759	5.13062e-20	7.05938e-18	0---	NM	3h	0	1	#N/A	#N/A	1	1	#N/A	#N/A
ENSG00000105856	HBP1	HMG-box transcription factor 1 [Source:HGNC Symbol;Acc:23200]	7	106809407	106842974	rs257387	106808480	0.05309	4.77178e-18	5.06293e-17	0+++	SA	3h	0	0.216355	#N/A	#N/A	#N/A	#N/A	1	1
ENSG00000105856	HBP1	HMG-box transcription factor 1 [Source:HGNC Symbol;Acc:23200]	7	106809407	106842974	rs257373	106798290	0.247798	3.14592e-07	0.00480109	0+++	AF	6h	0	1	1	1	#N/A	#N/A	#N/A	#N/A
ENSG00000105856	HBP1	HMG-box transcription factor 1 [Source:HGNC Symbol;Acc:23200]	7	106809407	106842974	rs6946931	106788621	0.24166	4.19654e-12	2.30119e-08	0---	NM	6h	0	1	#N/A	#N/A	1	1	#N/A	#N/A
ENSG00000105856	HBP1	HMG-box transcription factor 1 [Source:HGNC Symbol;Acc:23200]	7	106809407	106842974	rs257377	106801088	0.252902	1.91367e-11	2.45506e-06	0+++	SA	6h	0	0.309394	#N/A	#N/A	#N/A	#N/A	1	1
ENSG00000061273	HDAC7	histone deacetylase 7 [Source:HGNC Symbol;Acc:14067]	12	48176506	48226915	rs2544026	48186563	0.180081	8.32919e-11	1.14892e-07	00+0	NM	3h	0	1	#N/A	#N/A	0.00427249	1	#N/A	#N/A
ENSG00000061273	HDAC7	histone deacetylase 7 [Source:HGNC Symbol;Acc:14067]	12	48176506	48226915	rs11168250	48209165	0.334494	1.07424e-25	6.58955e-21	00++	NM	6h	0	1	#N/A	#N/A	2.57189e-12	1	#N/A	#N/A
ENSG00000061273	HDAC7	histone deacetylase 7 [Source:HGNC Symbol;Acc:14067]	12	48176506	48226915	rs2544026	48186563	0.40506	1.01221e-25	5.97531e-19	00++	SA	6h	1	0.0122863	#N/A	#N/A	#N/A	#N/A	8.20615e-09	1
ENSG00000092148	HECTD1	HECT domain containing E3 ubiquitin protein ligase 1 [Source:HGNC Symbol;Acc:20157]	14	31569319	31677010	rs10872849	31729057	0.695327	2.35743e-12	9.47517e-07	0+0+	AF	3h	0	1	1	1	#N/A	#N/A	#N/A	#N/A
ENSG00000092148	HECTD1	HECT domain containing E3 ubiquitin protein ligase 1 [Source:HGNC Symbol;Acc:20157]	14	31569319	31677010	rs11156660	31727328	0.692115	6.37077e-07	0.0135539	0+0+	SA	3h	0	1	#N/A	#N/A	#N/A	#N/A	1	1
ENSG00000092148	HECTD1	HECT domain containing E3 ubiquitin protein ligase 1 [Source:HGNC Symbol;Acc:20157]	14	31569319	31677010	rs11156660	31727328	0.0593699	5.96449e-18	0.000246024	0+0+	AF	6h	0	1	8.765e-08	0.293702	#N/A	#N/A	#N/A	#N/A
ENSG00000138411	HECW2	HECT, C2 and WW domain containing E3 ubiquitin protein ligase 2 [Source:HGNC Symbol;Acc:29853]	2	197059095	197458416	rs79695855	197143469	0.67038	4.84929e-08	0.0217128	0---	NM	6h	0	1	#N/A	#N/A	1	1	#N/A	#N/A
ENSG00000138411	HECW2	HECT, C2 and WW domain containing E3 ubiquitin protein ligase 2 [Source:HGNC Symbol;Acc:29853]	2	197059095	197458416	rs79695855	197143469	0.67038	2.44315e-09	0.00356365	0---	SA	6h	0	1	#N/A	#N/A	#N/A	#N/A	1	1
ENSG00000173706	HEG1	heart development protein with EGF-like domains 1 [Source:HGNC Symbol;Acc:29227]	3	124684555	124774802	rs62265662	124766859	0.410826	1.83256e-11	9.95815e-05	00+0	NM	6h	0	0.0848483	#N/A	#N/A	1.91428e-06	1	#N/A	#N/A
ENSG00000114315	HES1	hes family bHLH transcription factor 1 [Source:HGNC Symbol;Acc:5192]	3	193853935	193856521	rs9844422	193807501	0.0268757	1.46608e-11	3.4541e-09	00-0	NM	3h	0	1	#N/A	#N/A	4.29023e-06	0.0895187	#N/A	#N/A
ENSG00000114315	HES1	hes family bHLH transcription factor 1 [Source:HGNC Symbol;Acc:5192]	3	193853935	193856521	rs9844422	193807501	0.506918	5.83404e-11	0.0380906	00--	NM	6h	0	1	#N/A	#N/A	0.0985377	1	#N/A	#N/A
ENSG00000114315	HES1	hes family bHLH transcription factor 1 [Source:HGNC Symbol;Acc:5192]	3	193853935	193856521	rs9844422	193807501	0.506918	4.56874e-14	0.00020211	00--	SA	6h	0	0.236195	#N/A	#N/A	#N/A	#N/A	0.000102681	1
ENSG00000127946	HIP1	huntingtin interacting protein 1 [Source:HGNC Symbol;Acc:4913]	7	75162622	75368280	rs1179630	75262684	0.106608	8.55278e-13	0.0108299	0+++	NM	3h	0	1	#N/A	#N/A	1	1	#N/A	#N/A
ENSG00000127946	HIP1	huntingtin interacting protein 1 [Source:HGNC Symbol;Acc:4913]	7	75162622	75368280	rs1179630	75262684	0.106608	1.28732e-20	4.3152e-06	0+++	SA	3h	0	0.103322	#N/A	#N/A	#N/A	#N/A	0.026824	1
ENSG00000127946	HIP1	huntingtin interacting protein 1 [Source:HGNC Symbol;Acc:4913]	7	75162622	75368280	rs1179630	75262684	0.107694	1.0729e-19	4.30736e-09	0+++	AF	6h	0	1	1	1	#N/A	#N/A	#N/A	#N/A
ENSG00000127946	HIP1	huntingtin interacting protein 1 [Source:HGNC Symbol;Acc:4913]	7	75162622	75368280	rs1179630	75262684	0.107694	5.78141e-11	0.000355292	0+++	SA	6h	0	0.147122	#N/A	#N/A	#N/A	#N/A	1	1
ENSG00000110422	HIPK3	homeodomain interacting protein kinase 3 [Source:HGNC Symbol;Acc:4915]	11	33278219	33378569	rs1386183	33182308	0.0113275	2.03096e-05	0.00276726	00+0	NM	3h	0	1	#N/A	#N/A	0.115571	1	#N/A	#N/A
ENSG00000127124	HIVEP3	human immunodeficiency virus type I enhancer binding protein 3 [Source:HGNC Symbol;Acc:13561]	1	41972037	42501596	rs12134879	42236960	0.754229	8.97784e-10	0.0101885	0-00	AF	3h	0	1	8.69195e-05	0.0815274	#N/A	#N/A	#N/A	#N/A
ENSG00000159399	HK2	hexokinase 2 [Source:HGNC Symbol;Acc:4923]	2	75061109	75120486	rs13395967	75099832	0.660208	8.63659e-29	1.90599e-18	00--	NM	3h	0	1	#N/A	#N/A	1.12904e-25	4.19218e-05	#N/A	#N/A
ENSG00000159399	HK2	hexokinase 2 [Source:HGNC Symbol;Acc:4923]	2	75061109	75120486	rs13395967	75099832	0.594628	2.81211e-17	1.39679e-07	00--	NM	6h	0	1	#N/A	#N/A	3.72786e-10	0.162367	#N/A	#N/A
ENSG00000206503	HLA-A	major histocompatibility complex, class I, A [Source:HGNC Symbol;Acc:4931]	6	29909038	29913661	rs2571382	29913727	1.50302e-31	1.22253e-21	0.00466157	++++	NM	6h	0	1	#N/A	#N/A	1	1	#N/A	#N/A
ENSG00000122566	HNRNPA2B1	heterogeneous nuclear ribonucleoprotein A2/B1 [Source:HGNC Symbol;Acc:5033]	7	26229548	26241149	rs916963	26146351	0.000155389	1.10422e-15	0.000684959	00--	NM	3h	0	1	#N/A	#N/A	0.000185416	1	#N/A	#N/A
ENSG00000163755	HPS3	Hermansky-Pudlak syndrome 3 [Source:HGNC Symbol;Acc:15597]	3	148847372	148891519	rs11711029	148862856	0.208153	3.16783e-07	0.00912788	0-00	AF	6h	0	1	0.00508101	0.021398	#N/A	#N/A	#N/A	#N/A
ENSG00000196639	HRH1	histamine receptor H1 [Source:HGNC Symbol;Acc:5182]	3	11178780	11305243	rs347616	11277927	0.000125047	5.56639e-14	0.028888	00-0	NM	3h	0	1	#N/A	#N/A	7.49849e-08	0.0334309	#N/A	#N/A
ENSG00000125430	HS3ST3B1	heparan sulfate (glucosamine) 3-O-sulfotransferase 3B1 [Source:HGNC Symbol;Acc:5198]	17	14204401	14252721	rs2199999	14253948	2.15236e-15	2.74813e-31	0.0260407	++++	SA	3h	1	0.00427136	#N/A	#N/A	#N/A	#N/A	0.00970743	1
ENSG00000099377	HSD3B7	hydroxy-delta-5-steroid dehydrogenase, 3 beta- and steroid delta-isomerase 7 [Source:HGNC Symbol;Acc:18324]	16	30996520	31000473	rs7294	31102321	0.00484154	8.47974e-15	0.0164187	0---	AF	3h	0	1	1	1	#N/A	#N/A	#N/A	#N/A
ENSG00000099377	HSD3B7	hydroxy-delta-5-steroid dehydrogenase, 3 beta- and steroid delta-isomerase 7 [Source:HGNC Symbol;Acc:18324]	16	30996520	31000473	rs7196726	31092075	0.439339	8.778e-08	0.0426543	0---	NM	6h	0	1	#N/A	#N/A	1	1	#N/A	#N/A
ENSG00000103160	HSDL1	hydroxysteroid dehydrogenase like 1 [Source:HGNC Symbol;Acc:16475]	16	84155887	84178797	rs4575519	84204198	0.0899092	4.34918e-13	0.000235916	00++	NM	3h	0	1	#N/A	#N/A	2.92949e-05	1	#N/A	#N/A
ENSG00000103160	HSDL1	hydroxysteroid dehydrogenase like 1 [Source:HGNC Symbol;Acc:16475]	16	84155887	84178797	rs4575519	84204198	0.0899092	1.03081e-13	1.68154e-05	00++	SA	3h	0	1	#N/A	#N/A	#N/A	#N/A	1.63136e-06	1
ENSG00000103160	HSDL1	hydroxysteroid dehydrogenase like 1 [Source:HGNC Symbol;Acc:16475]	16	84155887	84178797	rs4575519	84204198	0.0517399	9.61367e-16	0.000452603	00++	NM	6h	0	1	#N/A	#N/A	0.0196485	1	#N/A	#N/A
ENSG00000183935	HTR7P1	5-hydroxytryptamine (serotonin) receptor 7 pseudogene 1 [Source:HGNC Symbol;Acc:30411]	12	13152813	13155768	12-13153388	13153388	8.64781e-07	2.67502e-22	0.0364527	++++	AF	6h	0	1	1	0.911299	#N/A	#N/A	#N/A	#N/A
ENSG00000136273	HUS1	HUS1 checkpoint homolog (S. pombe) [Source:HGNC Symbol;Acc:5309]	7	47735329	48019178	rs2686828	47981235	0.0100434	1.04137e-18	2.20378e-05	0+00	AF	3h	0	1	0.0517528	0.049676	#N/A	#N/A	#N/A	#N/A
ENSG00000136273	HUS1	HUS1 checkpoint homolog (S. pombe) [Source:HGNC Symbol;Acc:5309]	7	47735329	48019178	rs2686828	47981235	0.0156909	2.37767e-15	0.0234686	0++0	AF	6h	0	1	1	0.189291	#N/A	#N/A	#N/A	#N/A
ENSG00000134330	IAH1	isoamyl acetate-hydrolyzing esterase 1 homolog (S. cerevisiae) [Source:HGNC Symbol;Acc:27696]	2	9613788	9636672	rs13014291	9591919	5.43989e-09	1.99707e-20	0.00527593	----	AF	3h	0	1	1	1	#N/A	#N/A	#N/A	#N/A
ENSG00000134330	IAH1	isoamyl acetate-hydrolyzing esterase 1 homolog (S. cerevisiae) [Source:HGNC Symbol;Acc:27696]	2	9613788	9636672	rs61241039	9652146	2.6407e-09	5.38761e-23	8.58826e-05	----	NM	3h	0	1	#N/A	#N/A	1	1	#N/A	#N/A
ENSG00000134330	IAH1	isoamyl acetate-hydrolyzing esterase 1 homolog (S. cerevisiae) [Source:HGNC Symbol;Acc:27696]	2	9613788	9636672	rs13014291	9591919	5.43989e-09	6.84986e-17	0.0400457	----	SA	3h	0	1	#N/A	#N/A	#N/A	#N/A	1	1
ENSG00000160223	ICOSLG	inducible T-cell co-stimulator ligand [Source:HGNC Symbol;Acc:17087]	21	45642875	45660849	rs4819388	45647421	6.46352e-31	9.03551e-41	0.047707	----	AF	3h	0	1	1	1	#N/A	#N/A	#N/A	#N/A
ENSG00000160223	ICOSLG	inducible T-cell co-stimulator ligand [Source:HGNC Symbol;Acc:17087]	21	45642875	45660849	rs4818888	45645307	5.45347e-30	8.9793e-37	0.0043553	----	NM	3h	0	1	#N/A	#N/A	1	1	#N/A	#N/A
ENSG00000160223	ICOSLG	inducible T-cell co-stimulator ligand [Source:HGNC Symbol;Acc:17087]	21	45642875	45660849	rs113394976	45644430	7.90481e-30	5.69759e-32	0.00102095	----	SA	3h	0	1	#N/A	#N/A	#N/A	#N/A	1	1
ENSG00000160223	ICOSLG	inducible T-cell co-stimulator ligand [Source:HGNC Symbol;Acc:17087]	21	45642875	45660849	rs4818888	45645307	3.07043e-35	1.07315e-42	0.000777634	----	SA	6h	0	1	#N/A	#N/A	#N/A	#N/A	1	1
ENSG00000159110	IFNAR2	interferon (alpha, beta and omega) receptor 2 [Source:HGNC Symbol;Acc:5433]	21	34602207	34637980	rs928738	34576385	0.438802	2.49704e-10	0.000152633	00++	NM	3h	0	1	#N/A	#N/A	1	1	#N/A	#N/A
ENSG00000159110	IFNAR2	interferon (alpha, beta and omega) receptor 2 [Source:HGNC Symbol;Acc:5433]	21	34602207	34637980	rs2186355	34581033	0.410372	1.95664e-06	0.0446742	00++	SA	3h	0	1	#N/A	#N/A	#N/A	#N/A	1	1
ENSG00000027697	IFNGR1	interferon gamma receptor 1 [Source:HGNC Symbol;Acc:5439]	6	137518622	137540586	rs6928015	137517888	0.747032	3.18659e-08	0.00198549	0---	SA	3h	0	1	#N/A	#N/A	#N/A	#N/A	1	1
ENSG00000197081	IGF2R	insulin-like growth factor 2 receptor [Source:HGNC Symbol;Acc:5467]	6	160390132	160534539	rs75474551	160409894	0.268749	7.64971e-11	2.13311e-05	00--	SA	6h	1	7.96995e-05	#N/A	#N/A	#N/A	#N/A	0.000707085	1
ENSG00000196083	IL1RAP	interleukin 1 receptor accessory protein [Source:HGNC Symbol;Acc:5995]	3	190231841	190375843	rs6788718	190282334	0.870088	3.40168e-10	0.0011736	00-0	NM	3h	0	1	#N/A	#N/A	0.000481576	0.000420374	#N/A	#N/A
ENSG00000136688	IL36G	interleukin 36, gamma [Source:HGNC Symbol;Acc:15741]	2	113730781	113743242	rs7569284	113803563	0.00234696	1.17131e-25	1.09236e-05	00--	NM	3h	0	1	#N/A	#N/A	0.000328299	0.14395	#N/A	#N/A
ENSG00000136688	IL36G	interleukin 36, gamma [Source:HGNC Symbol;Acc:15741]	2	113730781	113743242	rs4145014	113831185	0.137302	1.62183e-28	1.18416e-15	0---	NM	6h	0	1	#N/A	#N/A	8.32089e-07	1	#N/A	#N/A
ENSG00000136688	IL36G	interleukin 36, gamma [Source:HGNC Symbol;Acc:15741]	2	113730781	113743242	rs4145014	113831185	0.137302	4.36081e-21	6.74215e-08	0---	SA	6h	0	1	#N/A	#N/A	#N/A	#N/A	0.0457405	1
ENSG00000136695	IL36RN	interleukin 36 receptor antagonist [Source:HGNC Symbol;Acc:15561]	2	113816216	113822959	rs7569284	113803563	2.59165e-06	1.90114e-24	8.33351e-05	----	NM	3h	0	1	#N/A	#N/A	0.114446	1	#N/A	#N/A
ENSG00000136695	IL36RN	interleukin 36 receptor antagonist [Source:HGNC Symbol;Acc:15561]	2	113816216	113822959	rs7569284	113803563	1.70274e-07	9.94268e-32	2.69835e-14	----	NM	6h	0	1	#N/A	#N/A	7.21366e-08	0.509695	#N/A	#N/A
ENSG00000136695	IL36RN	interleukin 36 receptor antagonist [Source:HGNC Symbol;Acc:15561]	2	113816216	113822959	rs990524	113816481	1.20518e-07	2.10682e-25	5.12253e-05	----	SA	6h	0	1	#N/A	#N/A	#N/A	#N/A	0.318368	0.419615
ENSG00000104951	IL4I1	interleukin 4 induced 1 [Source:HGNC Symbol;Acc:19094]	19	50392912	50432796	rs7248744	50385031	0.183626	1.17679e-11	0.0104162	0---	AF	3h	0	1	1	1	#N/A	#N/A	#N/A	#N/A
ENSG00000104951	IL4I1	interleukin 4 induced 1 [Source:HGNC Symbol;Acc:19094]	19	50392912	50432796	rs7248744	50385031	0.399692	9.49435e-09	0.0138915	0---	AF	6h	0	1	1	1	#N/A	#N/A	#N/A	#N/A
ENSG00000104951	IL4I1	interleukin 4 induced 1 [Source:HGNC Symbol;Acc:19094]	19	50392912	50432796	rs7248744	50385031	0.399692	2.13487e-08	0.0257204	0---	NM	6h	0	1	#N/A	#N/A	1	1	#N/A	#N/A
ENSG00000104951	IL4I1	interleukin 4 induced 1 [Source:HGNC Symbol;Acc:19094]	19	50392912	50432796	rs7248744	50385031	0.399692	2.7753e-09	0.0104956	0---	SA	6h	0	1	#N/A	#N/A	#N/A	#N/A	1	1
ENSG00000132305	IMMT	inner membrane protein, mitochondrial [Source:HGNC Symbol;Acc:6047]	2	86371056	86422893	rs6740287	86424326	1.876e-12	5.11561e-23	0.0097395	----	NM	3h	0	1	#N/A	#N/A	0.00175831	0.715254	#N/A	#N/A
ENSG00000177971	IMP3	IMP3, U3 small nucleolar ribonucleoprotein, homolog (yeast) [Source:HGNC Symbol;Acc:14497]	15	75931427	75941047	rs67079557	75930300	4.58305e-05	3.73735e-17	0.0396824	----	AF	3h	0	1	1	1	#N/A	#N/A	#N/A	#N/A
ENSG00000177971	IMP3	IMP3, U3 small nucleolar ribonucleoprotein, homolog (yeast) [Source:HGNC Symbol;Acc:14497]	15	75931427	75941047	rs11072553	75932777	4.01733e-05	8.95948e-17	0.000194987	----	NM	3h	0	1	#N/A	#N/A	1	1	#N/A	#N/A
ENSG00000177971	IMP3	IMP3, U3 small nucleolar ribonucleoprotein, homolog (yeast) [Source:HGNC Symbol;Acc:14497]	15	75931427	75941047	rs11072553	75932777	4.01733e-05	9.58163e-17	2.34685e-05	----	SA	3h	0	1	#N/A	#N/A	#N/A	#N/A	1	1
ENSG00000177971	IMP3	IMP3, U3 small nucleolar ribonucleoprotein, homolog (yeast) [Source:HGNC Symbol;Acc:14497]	15	75931427	75941047	rs11072553	75932777	2.19408e-05	7.40274e-22	1.29991e-06	----	AF	6h	0	1	1	1	#N/A	#N/A	#N/A	#N/A
ENSG00000177971	IMP3	IMP3, U3 small nucleolar ribonucleoprotein, homolog (yeast) [Source:HGNC Symbol;Acc:14497]	15	75931427	75941047	rs67079557	75930300	1.8199e-05	5.24204e-22	1.50176e-07	----	SA	6h	0	1	#N/A	#N/A	#N/A	#N/A	1	1
ENSG00000203485	INF2	inverted formin, FH2 and WH2 domain containing [Source:HGNC Symbol;Acc:23791]	14	105155944	105185942	rs12147300	105159027	0.0125869	4.53132e-10	1.52581e-07	00--	NM	6h	0	0.953647	#N/A	#N/A	0.205845	1	#N/A	#N/A
ENSG00000203485	INF2	inverted formin, FH2 and WH2 domain containing [Source:HGNC Symbol;Acc:23791]	14	105155944	105185942	rs3922890	105156410	0.00728891	5.23589e-07	3.46213e-05	00--	SA	6h	0	0.479968	#N/A	#N/A	#N/A	#N/A	1	1
ENSG00000168395	ING5	inhibitor of growth family, member 5 [Source:HGNC Symbol;Acc:19421]	2	242641451	242668893	rs114826745	242861879	0.44755	5.69008e-08	0.00118965	0+++	AF	3h	0	1	1	1	#N/A	#N/A	#N/A	#N/A
ENSG00000125629	INSIG2	insulin induced gene 2 [Source:HGNC Symbol;Acc:20452]	2	118846029	118868573	rs11681903	118873636	0.50318	9.75053e-07	0.0277947	0-00	AF	3h	0	1	0.186372	1	#N/A	#N/A	#N/A	#N/A
ENSG00000125629	INSIG2	insulin induced gene 2 [Source:HGNC Symbol;Acc:20452]	2	118846029	118868573	rs7349192	118803289	0.331648	3.81279e-12	0.0005608	0-00	AF	6h	0	1	5.74648e-06	0.000170263	#N/A	#N/A	#N/A	#N/A
ENSG00000171105	INSR	insulin receptor [Source:HGNC Symbol;Acc:6091]	19	7112267	7294045	rs10420008	7234575	0.675319	1.99433e-07	0.0246434	0+00	AF	6h	0	1	1	1	#N/A	#N/A	#N/A	#N/A
ENSG00000164941	INTS8	integrator complex subunit 8 [Source:HGNC Symbol;Acc:26048]	8	95825540	95893974	rs6989092	94989038	0.00837785	0.000245262	0.0126018	00-0	NM	3h	0	1	#N/A	#N/A	0.363739	0.297499	#N/A	#N/A
ENSG00000151151	IPMK	inositol polyphosphate multikinase [Source:HGNC Symbol;Acc:20739]	10	59951279	60027694	rs1199108	59942324	0.00719059	5.07999e-07	1.19302e-05	00+0	NM	3h	0	1	#N/A	#N/A	0.0109476	1	#N/A	#N/A
ENSG00000151151	IPMK	inositol polyphosphate multikinase [Source:HGNC Symbol;Acc:20739]	10	59951279	60027694	rs9731951	59923346	0.236121	3.95458e-07	0.0138302	000+	SA	6h	0	1	#N/A	#N/A	#N/A	#N/A	0.0806063	1
ENSG00000065150	IPO5	importin 5 [Source:HGNC Symbol;Acc:6402]	13	98605913	98676551	rs9517155	98629334	0.325011	8.8391e-20	2.95876e-10	0---	NM	3h	0	1	#N/A	#N/A	0.0165102	1	#N/A	#N/A
ENSG00000065150	IPO5	importin 5 [Source:HGNC Symbol;Acc:6402]	13	98605913	98676551	rs9517155	98629334	0.325011	3.82925e-12	4.03389e-05	0---	SA	3h	0	0.199571	#N/A	#N/A	#N/A	#N/A	1	1
ENSG00000065150	IPO5	importin 5 [Source:HGNC Symbol;Acc:6402]	13	98605913	98676551	rs9517155	98629334	0.077704	2.33012e-21	3.12698e-09	0---	AF	6h	1	0.00409178	1	1	#N/A	#N/A	#N/A	#N/A
ENSG00000065150	IPO5	importin 5 [Source:HGNC Symbol;Acc:6402]	13	98605913	98676551	rs9517155	98629334	0.077704	7.48136e-15	0.000166879	0---	NM	6h	0	1	#N/A	#N/A	1	0.0258573	#N/A	#N/A
ENSG00000065150	IPO5	importin 5 [Source:HGNC Symbol;Acc:6402]	13	98605913	98676551	rs9517155	98629334	0.077704	3.96097e-33	6.00996e-20	0---	SA	6h	0	0.284171	#N/A	#N/A	#N/A	#N/A	1	0.0193561
ENSG00000144711	IQSEC1	IQ motif and Sec7 domain 1 [Source:HGNC Symbol;Acc:29112]	3	12938720	13114617	rs360830	13053937	0.00588821	2.69939e-23	1.4702e-13	0---	AF	3h	0	1	1	1	#N/A	#N/A	#N/A	#N/A
ENSG00000144711	IQSEC1	IQ motif and Sec7 domain 1 [Source:HGNC Symbol;Acc:29112]	3	12938720	13114617	rs360830	13053937	0.00588821	2.54431e-17	4.70751e-09	0---	NM	3h	0	1	#N/A	#N/A	1	1	#N/A	#N/A
ENSG00000144711	IQSEC1	IQ motif and Sec7 domain 1 [Source:HGNC Symbol;Acc:29112]	3	12938720	13114617	rs360830	13053937	0.00588821	7.17975e-13	0.000175739	0---	SA	3h	0	1	#N/A	#N/A	#N/A	#N/A	1	1
ENSG00000144711	IQSEC1	IQ motif and Sec7 domain 1 [Source:HGNC Symbol;Acc:29112]	3	12938720	13114617	rs360830	13053937	0.000116331	7.23542e-25	1.37372e-08	0---	AF	6h	0	1	1	1	#N/A	#N/A	#N/A	#N/A
ENSG00000144711	IQSEC1	IQ motif and Sec7 domain 1 [Source:HGNC Symbol;Acc:29112]	3	12938720	13114617	rs360830	13053937	0.000116331	3.22907e-23	8.88695e-10	0---	NM	6h	0	1	#N/A	#N/A	1	1	#N/A	#N/A
ENSG00000144711	IQSEC1	IQ motif and Sec7 domain 1 [Source:HGNC Symbol;Acc:29112]	3	12938720	13114617	rs360830	13053937	0.000116331	4.43694e-26	7.18239e-12	0---	SA	6h	0	1	#N/A	#N/A	#N/A	#N/A	1	1
ENSG00000136381	IREB2	iron-responsive element binding protein 2 [Source:HGNC Symbol;Acc:6115]	15	78729774	78793798	rs2938670	78740688	6.99107e-38	5.27369e-24	0.0495764	----	SA	6h	0	1	#N/A	#N/A	#N/A	#N/A	1	1
ENSG00000119669	IRF2BPL	interferon regulatory factor 2 binding protein-like [Source:HGNC Symbol;Acc:14282]	14	77490889	77495034	rs183266	77497975	0.215258	1.56754e-09	0.00119645	00-0	NM	3h	0	1	#N/A	#N/A	0.000838977	0.412822	#N/A	#N/A
ENSG00000119669	IRF2BPL	interferon regulatory factor 2 binding protein-like [Source:HGNC Symbol;Acc:14282]	14	77490889	77495034	rs183266	77497975	0.277512	5.8353e-11	3.8922e-05	00--	NM	6h	0	1	#N/A	#N/A	1.04788e-07	1	#N/A	#N/A
ENSG00000119669	IRF2BPL	interferon regulatory factor 2 binding protein-like [Source:HGNC Symbol;Acc:14282]	14	77490889	77495034	rs183266	77497975	0.277512	2.30878e-10	0.000949032	00--	SA	6h	0	0.796734	#N/A	#N/A	#N/A	#N/A	1.56918e-06	1
ENSG00000185507	IRF7	interferon regulatory factor 7 [Source:HGNC Symbol;Acc:6122]	11	612554	615999	rs11502188	570889	0.733829	7.95288e-11	0.0029709	0-00	AF	3h	0	1	0.0116078	1	#N/A	#N/A	#N/A	#N/A
ENSG00000185507	IRF7	interferon regulatory factor 7 [Source:HGNC Symbol;Acc:6122]	11	612554	615999	rs12286521	573554	0.185789	9.10024e-12	4.26996e-05	0-00	AF	6h	0	1	6.45892e-10	0.000185661	#N/A	#N/A	#N/A	#N/A
ENSG00000140968	IRF8	interferon regulatory factor 8 [Source:HGNC Symbol;Acc:5358]	16	85932410	85956215	rs11117433	86019516	0.200229	3.99966e-23	2.9787e-12	00-0	NM	3h	0	1	#N/A	#N/A	1.1448e-15	1.10194e-05	#N/A	#N/A
ENSG00000140968	IRF8	interferon regulatory factor 8 [Source:HGNC Symbol;Acc:5358]	16	85932410	85956215	rs11117432	86019271	0.769863	1.3043e-20	5.54519e-14	00--	NM	6h	0	1	#N/A	#N/A	2.80209e-13	0.50474	#N/A	#N/A
ENSG00000140968	IRF8	interferon regulatory factor 8 [Source:HGNC Symbol;Acc:5358]	16	85932410	85956215	rs11117432	86019271	0.769863	1.80875e-13	2.66809e-05	00--	SA	6h	0	1	#N/A	#N/A	#N/A	#N/A	4.38515e-05	0.377834
ENSG00000172183	ISG20	interferon stimulated exonuclease gene 20kDa [Source:HGNC Symbol;Acc:6130]	15	89179385	89199714	rs4932187	89192873	0.0831189	1.41485e-42	1.27966e-06	0---	AF	3h	0	1	1.14456e-11	0.000507077	#N/A	#N/A	#N/A	#N/A
ENSG00000172183	ISG20	interferon stimulated exonuclease gene 20kDa [Source:HGNC Symbol;Acc:6130]	15	89179385	89199714	rs4932187	89192873	0.0453948	5.96535e-32	1.73914e-05	0---	AF	6h	0	1	3.04772e-10	0.0103684	#N/A	#N/A	#N/A	#N/A
ENSG00000063241	ISOC2	isochorismatase domain containing 2 [Source:HGNC Symbol;Acc:26278]	19	55964353	55973710	rs201971647	55382363	0.0890731	3.75219e-05	0.0407935	00-0	NM	3h	0	0.242716	#N/A	#N/A	0.375381	0.0437583	#N/A	#N/A
ENSG00000182149	IST1	increased sodium tolerance 1 homolog (yeast) [Source:HGNC Symbol;Acc:28977]	16	71879900	71962913	rs71384781	71959078	0.740329	1.76893e-07	0.0187945	00-0	NM	3h	0	1	#N/A	#N/A	1	1	#N/A	#N/A
ENSG00000138448	ITGAV	integrin, alpha V [Source:HGNC Symbol;Acc:6150]	2	187454793	187545628	rs2682855	187525962	0.0127186	3.22581e-14	0.0401661	0+00	AF	6h	0	1	0.999533	1	#N/A	#N/A	#N/A	#N/A
ENSG00000140678	ITGAX	integrin, alpha X (complement component 3 receptor 4 subunit) [Source:HGNC Symbol;Acc:6152]	16	31366456	31394318	rs7190997	31368178	0.0899737	1.96525e-06	0.0067162	00+-	NM	3h	0	1	#N/A	#N/A	1.85597e-05	1.46154e-08	#N/A	#N/A
ENSG00000140678	ITGAX	integrin, alpha X (complement component 3 receptor 4 subunit) [Source:HGNC Symbol;Acc:6152]	16	31366456	31394318	rs79258792	31362590	1.50672e-05	1.20147e-08	2.11242e-10	--+-	NM	6h	0	1	#N/A	#N/A	2.63022e-17	2.3278e-22	#N/A	#N/A
ENSG00000116679	IVNS1ABP	influenza virus NS1A binding protein [Source:HGNC Symbol;Acc:16951]	1	185265521	185286461	rs12025991	185344287	0.0388424	4.82265e-26	3.45533e-20	0+++	NM	3h	0	1	#N/A	#N/A	3.80304e-14	0.00727094	#N/A	#N/A
ENSG00000116679	IVNS1ABP	influenza virus NS1A binding protein [Source:HGNC Symbol;Acc:16951]	1	185265521	185286461	rs10911690	185177891	0.193418	8.58039e-13	1.00386e-05	00++	SA	3h	0	1	#N/A	#N/A	#N/A	#N/A	0.011482	0.0644694
ENSG00000116679	IVNS1ABP	influenza virus NS1A binding protein [Source:HGNC Symbol;Acc:16951]	1	185265521	185286461	rs60061503	185364328	0.0497141	1.76946e-20	2.29664e-15	0+++	NM	6h	0	1	#N/A	#N/A	2.76875e-10	1	#N/A	#N/A
ENSG00000116679	IVNS1ABP	influenza virus NS1A binding protein [Source:HGNC Symbol;Acc:16951]	1	185265521	185286461	rs2073237	185359403	0.0488399	1.09292e-16	2.1195e-09	0+++	SA	6h	0	1	#N/A	#N/A	#N/A	#N/A	1.73781e-05	1
ENSG00000101384	JAG1	jagged 1 [Source:HGNC Symbol;Acc:6188]	20	10618333	10654694	rs33940544	10602968	0.0585234	6.97469e-07	0.00602307	00--	NM	3h	1	0.0235719	#N/A	#N/A	0.274703	1	#N/A	#N/A
ENSG00000101384	JAG1	jagged 1 [Source:HGNC Symbol;Acc:6188]	20	10618333	10654694	rs6074162	10613270	0.0371757	7.0259e-07	0.00120682	000-	SA	3h	0	1	#N/A	#N/A	#N/A	#N/A	1	1
ENSG00000162434	JAK1	Janus kinase 1 [Source:HGNC Symbol;Acc:6190]	1	65298913	65432187	rs555038	65472323	0.00571345	4.24019e-08	3.39542e-06	0+00	AF	3h	0	0.241416	0.00395657	0.0326708	#N/A	#N/A	#N/A	#N/A
ENSG00000070495	JMJD6	jumonji domain containing 6 [Source:HGNC Symbol;Acc:19355]	17	74708920	74722866	rs4789346	74694446	0.99517	2.62494e-13	0.000181205	0-00	AF	3h	0	1	4.29966e-06	1	#N/A	#N/A	#N/A	#N/A
ENSG00000070495	JMJD6	jumonji domain containing 6 [Source:HGNC Symbol;Acc:19355]	17	74708920	74722866	rs28615790	74695700	0.305957	3.03697e-08	0.0174844	0+00	AF	6h	0	1	2.3854e-07	0.000194703	#N/A	#N/A	#N/A	#N/A
ENSG00000187486	KCNJ11	potassium inwardly-rectifying channel, subfamily J, member 11 [Source:HGNC Symbol;Acc:6257]	11	17407407	17410878	rs35271178	17411020	1.08492e-32	1.23757e-09	0.000398952	----	NM	6h	0	1	#N/A	#N/A	0.00109503	1	#N/A	#N/A
ENSG00000164626	KCNK5	potassium channel, subfamily K, member 5 [Source:HGNC Symbol;Acc:6280]	6	39156750	39197226	rs2561404	39195830	5.84264e-09	3.35263e-36	2.0889e-05	----	NM	3h	0	0.1649	#N/A	#N/A	0.0391916	1	#N/A	#N/A
ENSG00000164626	KCNK5	potassium channel, subfamily K, member 5 [Source:HGNC Symbol;Acc:6280]	6	39156750	39197226	rs2815125	39194533	5.60834e-09	1.54425e-25	0.000760096	----	SA	3h	0	1	#N/A	#N/A	#N/A	#N/A	0.169996	1
ENSG00000156113	KCNMA1	potassium large conductance calcium-activated channel, subfamily M, alpha member 1 [Source:HGNC Symbol;Acc:6284]	10	78629360	79398353	rs816868	79312114	5.25313e-57	2.79258e-36	3.40297e-06	----	AF	6h	0	1	1	1	#N/A	#N/A	#N/A	#N/A
ENSG00000156113	KCNMA1	potassium large conductance calcium-activated channel, subfamily M, alpha member 1 [Source:HGNC Symbol;Acc:6284]	10	78629360	79398353	rs816868	79312114	5.25313e-57	1.26149e-30	2.21645e-11	----	NM	6h	1	0.004441	#N/A	#N/A	1	1	#N/A	#N/A
ENSG00000156113	KCNMA1	potassium large conductance calcium-activated channel, subfamily M, alpha member 1 [Source:HGNC Symbol;Acc:6284]	10	78629360	79398353	rs816868	79312114	5.25313e-57	1.45336e-34	4.68454e-09	----	SA	6h	0	0.25425	#N/A	#N/A	#N/A	#N/A	1	1
ENSG00000178695	KCTD12	potassium channel tetramerization domain containing 12 [Source:HGNC Symbol;Acc:14678]	13	77454313	77460540	rs73237497	77542791	0.0230235	3.62447e-10	0.00562536	00++	SA	6h	0	1	#N/A	#N/A	#N/A	#N/A	0.0103021	1
ENSG00000112078	KCTD20	potassium channel tetramerization domain containing 20 [Source:HGNC Symbol;Acc:21052]	6	36410545	36458920	rs73411054	36422454	0.00820353	1.37866e-17	0.000202854	0+++	AF	3h	0	1	1	1	#N/A	#N/A	#N/A	#N/A
ENSG00000112078	KCTD20	potassium channel tetramerization domain containing 20 [Source:HGNC Symbol;Acc:21052]	6	36410545	36458920	rs59440875	36405555	0.00155701	3.11822e-22	5.58623e-08	0+++	NM	3h	0	1	#N/A	#N/A	1	1	#N/A	#N/A
ENSG00000112078	KCTD20	potassium channel tetramerization domain containing 20 [Source:HGNC Symbol;Acc:21052]	6	36410545	36458920	rs59440875	36405555	0.00155701	1.62501e-25	8.71058e-12	0+++	SA	3h	0	1	#N/A	#N/A	#N/A	#N/A	0.263904	1
ENSG00000112078	KCTD20	potassium channel tetramerization domain containing 20 [Source:HGNC Symbol;Acc:21052]	6	36410545	36458920	rs59440875	36405555	0.170993	1.79997e-21	3.12377e-09	0+++	AF	6h	0	1	1	1	#N/A	#N/A	#N/A	#N/A
ENSG00000112078	KCTD20	potassium channel tetramerization domain containing 20 [Source:HGNC Symbol;Acc:21052]	6	36410545	36458920	rs4711450	36410223	0.152859	8.45157e-22	2.37477e-12	0+++	NM	6h	0	1	#N/A	#N/A	1	1	#N/A	#N/A
ENSG00000112078	KCTD20	potassium channel tetramerization domain containing 20 [Source:HGNC Symbol;Acc:21052]	6	36410545	36458920	rs59440875	36405555	0.170993	1.51446e-24	1.74215e-13	0+++	SA	6h	0	1	#N/A	#N/A	#N/A	#N/A	1	1
ENSG00000243335	KCTD7	potassium channel tetramerization domain containing 7 [Source:HGNC Symbol;Acc:21957]	7	66093869	66276446	rs6979167	66218679	0.0440424	9.10697e-33	9.69395e-15	0-0-	AF	3h	0	1	9.29816e-06	0.000693967	#N/A	#N/A	#N/A	#N/A
ENSG00000243335	KCTD7	potassium channel tetramerization domain containing 7 [Source:HGNC Symbol;Acc:21957]	7	66093869	66276446	rs6979167	66218679	0.122829	2.40275e-39	4.83817e-29	0---	AF	6h	0	1	3.24929e-07	0.000105255	#N/A	#N/A	#N/A	#N/A
ENSG00000243335	KCTD7	potassium channel tetramerization domain containing 7 [Source:HGNC Symbol;Acc:21957]	7	66093869	66276446	rs13311501	65572992	0.0244937	2.19668e-20	9.63315e-07	0+++	SA	6h	0	1	#N/A	#N/A	#N/A	#N/A	0.000737126	1
ENSG00000084444	KIAA1467	KIAA1467 [Source:HGNC Symbol;Acc:29288]	12	13197219	13295455	rs3736209	13229306	0.522101	9.6545e-08	0.022086	00-0	NM	3h	0	1	#N/A	#N/A	0.00559266	1	#N/A	#N/A
ENSG00000116852	KIF21B	kinesin family member 21B [Source:HGNC Symbol;Acc:29442]	1	200938521	200992828	rs11583140	200977098	0.683668	1.25365e-09	0.016188	0-00	AF	3h	0	0.892785	1	0.539729	#N/A	#N/A	#N/A	#N/A
ENSG00000116852	KIF21B	kinesin family member 21B [Source:HGNC Symbol;Acc:29442]	1	200938521	200992828	rs6427870	200996189	0.852734	2.10935e-25	3.30712e-11	0-00	AF	6h	0	0.938472	1.58866e-07	3.73019e-10	#N/A	#N/A	#N/A	#N/A
ENSG00000102554	KLF5	Kruppel-like factor 5 (intestinal) [Source:HGNC Symbol;Acc:6349]	13	73629115	73651676	rs12427900	73341704	0.518473	1.96286e-12	0.018121	0+00	AF	6h	0	1	0.034943	0.00720961	#N/A	#N/A	#N/A	#N/A
ENSG00000117153	KLHL12	kelch-like family member 12 [Source:HGNC Symbol;Acc:19360]	1	202860229	202897764	rs4336908	202908536	0.0496481	2.298e-08	4.09823e-05	0+++	AF	3h	0	1	1	1	#N/A	#N/A	#N/A	#N/A
ENSG00000117153	KLHL12	kelch-like family member 12 [Source:HGNC Symbol;Acc:19360]	1	202860229	202897764	rs4336908	202908536	0.0496481	3.01956e-13	1.43074e-09	0+++	NM	3h	0	1	#N/A	#N/A	1	1	#N/A	#N/A
ENSG00000117153	KLHL12	kelch-like family member 12 [Source:HGNC Symbol;Acc:19360]	1	202860229	202897764	rs4336908	202908536	0.0496481	1.05356e-08	7.0648e-06	0+++	SA	3h	0	1	#N/A	#N/A	#N/A	#N/A	1	1
ENSG00000117153	KLHL12	kelch-like family member 12 [Source:HGNC Symbol;Acc:19360]	1	202860229	202897764	rs9943282	202895140	0.0317712	1.70259e-05	0.0216145	0---	AF	6h	0	1	1	1	#N/A	#N/A	#N/A	#N/A
ENSG00000117153	KLHL12	kelch-like family member 12 [Source:HGNC Symbol;Acc:19360]	1	202860229	202897764	rs4336908	202908536	0.000507487	5.23726e-11	8.12387e-10	0+++	NM	6h	0	1	#N/A	#N/A	1	1	#N/A	#N/A
ENSG00000117153	KLHL12	kelch-like family member 12 [Source:HGNC Symbol;Acc:19360]	1	202860229	202897764	rs4336908	202908536	0.000507487	2.83152e-13	1.8226e-11	0+++	SA	6h	0	1	#N/A	#N/A	#N/A	#N/A	1	1
ENSG00000114796	KLHL24	kelch-like family member 24 [Source:HGNC Symbol;Acc:25947]	3	183353357	183402265	rs55646463	183231497	0.653586	2.50234e-09	0.000862617	0+00	AF	6h	0	1	0.000621763	1	#N/A	#N/A	#N/A	#N/A
ENSG00000172578	KLHL6	kelch-like family member 6 [Source:HGNC Symbol;Acc:18653]	3	183205320	183273477	rs1876702	183212976	7.69612e-06	2.1698e-29	0.000803768	----	AF	6h	0	1	0.0622618	0.0255091	#N/A	#N/A	#N/A	#N/A
ENSG00000114030	KPNA1	karyopherin alpha 1 (importin alpha 5) [Source:HGNC Symbol;Acc:6394]	3	122140797	122233792	rs62271965	122079124	0.530165	1.72842e-11	0.00159293	00-0	NM	3h	1	0.00986176	#N/A	#N/A	2.09948e-06	1	#N/A	#N/A
ENSG00000136167	LCP1	lymphocyte cytosolic protein 1 (L-plastin) [Source:HGNC Symbol;Acc:6528]	13	46700056	46786006	rs7330090	46745531	0.186924	6.69794e-13	4.11127e-05	00++	NM	6h	0	1	#N/A	#N/A	0.00924397	1	#N/A	#N/A
ENSG00000136167	LCP1	lymphocyte cytosolic protein 1 (L-plastin) [Source:HGNC Symbol;Acc:6528]	13	46700056	46786006	rs9567627	46731009	0.00824313	9.82308e-16	2.45337e-05	00++	SA	6h	0	1	#N/A	#N/A	#N/A	#N/A	0.000155834	1
ENSG00000168675	LDLRAD4	low density lipoprotein receptor class A domain containing 4 [Source:HGNC Symbol;Acc:1224]	18	13217498	13652754	rs141780431	13565383	0.782998	1.7149e-11	0.000313946	0--0	AF	3h	0	0.988174	1	1	#N/A	#N/A	#N/A	#N/A
ENSG00000213625	LEPROT	leptin receptor overlapping transcript [Source:HGNC Symbol;Acc:29477]	1	65886271	65901690	1-66138105	66138105	0.968226	9.16976e-08	0.00482565	0++0	NM	3h	0	1	#N/A	#N/A	1	1	#N/A	#N/A
ENSG00000100079	LGALS2	lectin, galactoside-binding, soluble, 2 [Source:HGNC Symbol;Acc:6562]	22	37966256	37978623	rs5756736	37970189	3.91053e-73	4.34909e-40	6.94507e-11	----	NM	6h	1	0.00158176	#N/A	#N/A	0.0125226	1	#N/A	#N/A
ENSG00000100079	LGALS2	lectin, galactoside-binding, soluble, 2 [Source:HGNC Symbol;Acc:6562]	22	37966256	37978623	rs5756736	37970189	3.91053e-73	1.02059e-48	4.26612e-09	----	SA	6h	1	0.000568061	#N/A	#N/A	#N/A	#N/A	0.139082	1
ENSG00000145685	LHFPL2	lipoma HMGIC fusion partner-like 2 [Source:HGNC Symbol;Acc:6588]	5	77781039	78065844	rs6453393	77766028	0.0168414	3.89877e-18	0.000846412	0---	AF	6h	0	1	1	1	#N/A	#N/A	#N/A	#N/A
ENSG00000145685	LHFPL2	lipoma HMGIC fusion partner-like 2 [Source:HGNC Symbol;Acc:6588]	5	77781039	78065844	rs13155116	77724873	0.0223781	1.71078e-13	0.00109031	0+++	SA	6h	0	1	#N/A	#N/A	#N/A	#N/A	1	1
ENSG00000105486	LIG1	ligase I, DNA, ATP-dependent [Source:HGNC Symbol;Acc:6598]	19	48618703	48673860	rs156645	48625212	0.000987351	2.87699e-20	9.68707e-09	0+++	NM	3h	0	1	#N/A	#N/A	1	0.00343604	#N/A	#N/A
ENSG00000105486	LIG1	ligase I, DNA, ATP-dependent [Source:HGNC Symbol;Acc:6598]	19	48618703	48673860	rs175628	48649179	0.0770586	2.34234e-29	2.56123e-23	0+++	AF	6h	1	1.35968e-07	0.00586673	3.6761e-05	#N/A	#N/A	#N/A	#N/A
ENSG00000105486	LIG1	ligase I, DNA, ATP-dependent [Source:HGNC Symbol;Acc:6598]	19	48618703	48673860	rs16981519	48651190	0.0789823	1.02778e-15	6.13395e-07	0+++	NM	6h	0	1	#N/A	#N/A	0.00875746	1	#N/A	#N/A
ENSG00000105486	LIG1	ligase I, DNA, ATP-dependent [Source:HGNC Symbol;Acc:6598]	19	48618703	48673860	rs3730976	48639472	0.0758607	7.85812e-13	0.000423652	0+++	SA	6h	0	1	#N/A	#N/A	#N/A	#N/A	8.70871e-05	1
ENSG00000104972	LILRB1	leukocyte immunoglobulin-like receptor, subfamily B (with TM and ITIM domains), member 1 [Source:HGNC Symbol;Acc:6605]	19	55085347	55148979	rs2363867	55137431	3.00898e-08	3.22241e-19	0.0461649	----	AF	6h	0	1	1	1	#N/A	#N/A	#N/A	#N/A
ENSG00000104972	LILRB1	leukocyte immunoglobulin-like receptor, subfamily B (with TM and ITIM domains), member 1 [Source:HGNC Symbol;Acc:6605]	19	55085347	55148979	rs1985500	55142861	3.70605e-08	8.67837e-24	0.0400654	----	NM	6h	0	1	#N/A	#N/A	1	1	#N/A	#N/A
ENSG00000131042	LILRB2	leukocyte immunoglobulin-like receptor, subfamily B (with TM and ITIM domains), member 2 [Source:HGNC Symbol;Acc:6606]	19	54777676	54785039	rs416867	54796630	4.25222e-07	6.87349e-36	9.1158e-09	----	NM	6h	1	2.31203e-08	#N/A	#N/A	1	1	#N/A	#N/A
ENSG00000131042	LILRB2	leukocyte immunoglobulin-like receptor, subfamily B (with TM and ITIM domains), member 2 [Source:HGNC Symbol;Acc:6606]	19	54777676	54785039	rs61703366	54793721	3.22691e-07	2.64046e-31	5.20291e-06	----	SA	6h	1	0.000459685	#N/A	#N/A	#N/A	#N/A	1	1
ENSG00000214894	LINC00243	long intergenic non-protein coding RNA 243 [Source:HGNC Symbol;Acc:30956]	6	30766432	30798436	rs9404969	30775255	0.128427	1.43176e-28	3.01244e-11	0+++	AF	3h	0	1	0.233795	0.0337904	#N/A	#N/A	#N/A	#N/A
ENSG00000214894	LINC00243	long intergenic non-protein coding RNA 243 [Source:HGNC Symbol;Acc:30956]	6	30766432	30798436	rs10807072	30783896	0.130777	8.57185e-35	2.15669e-21	0+++	NM	3h	1	0.00015622	#N/A	#N/A	0.371503	1	#N/A	#N/A
ENSG00000214894	LINC00243	long intergenic non-protein coding RNA 243 [Source:HGNC Symbol;Acc:30956]	6	30766432	30798436	rs12661690	30775033	0.118574	9.09464e-39	9.18305e-25	0+++	SA	3h	1	0.00179958	#N/A	#N/A	#N/A	#N/A	0.0357663	1
ENSG00000214894	LINC00243	long intergenic non-protein coding RNA 243 [Source:HGNC Symbol;Acc:30956]	6	30766432	30798436	rs12664556	30775017	0.00060333	4.70362e-27	0.0480342	0+++	AF	6h	0	1	1	1	#N/A	#N/A	#N/A	#N/A
ENSG00000214894	LINC00243	long intergenic non-protein coding RNA 243 [Source:HGNC Symbol;Acc:30956]	6	30766432	30798436	rs71541425	30783274	0.000489229	7.95458e-29	0.0114672	0+++	NM	6h	1	0.000550865	#N/A	#N/A	1	1	#N/A	#N/A
ENSG00000214894	LINC00243	long intergenic non-protein coding RNA 243 [Source:HGNC Symbol;Acc:30956]	6	30766432	30798436	rs12661690	30775033	0.000639878	9.72591e-34	4.12801e-05	0+++	SA	6h	1	0.00256244	#N/A	#N/A	#N/A	#N/A	1	1
ENSG00000248360	LINC00504	long intergenic non-protein coding RNA 504 [Source:HGNC Symbol;Acc:43555]	4	14472090	14889793	rs1389999	14858341	0.996495	6.00857e-13	0.000439313	00--	NM	6h	0	0.621903	#N/A	#N/A	1	1	#N/A	#N/A
ENSG00000260032	LINC00657	long intergenic non-protein coding RNA 657 [Source:HGNC Symbol;Acc:44311]	20	34633545	34638882	rs3171389	34636281	0.0383138	0.000141868	0.031771	00+0	NM	6h	0	1	#N/A	#N/A	0.0674732	1	#N/A	#N/A
ENSG00000259330	LINC00984	long intergenic non-protein coding RNA 984 [Source:HGNC Symbol;Acc:35165]	15	40617418	40618916	rs2118960	40622941	0.00468246	3.17268e-20	2.94868e-07	0-00	AF	3h	0	0.0879762	2.43414e-08	0.000605034	#N/A	#N/A	#N/A	#N/A
ENSG00000153395	LPCAT1	lysophosphatidylcholine acyltransferase 1 [Source:HGNC Symbol;Acc:25718]	5	1456596	1524092	rs36985	1501179	0.963714	3.42615e-08	0.0110588	00-0	NM	3h	0	1	#N/A	#N/A	0.00915423	1	#N/A	#N/A
ENSG00000153395	LPCAT1	lysophosphatidylcholine acyltransferase 1 [Source:HGNC Symbol;Acc:25718]	5	1456596	1524092	rs36978	1504231	0.436587	1.2922e-11	0.00233048	00--	SA	6h	0	0.214155	#N/A	#N/A	#N/A	#N/A	0.000442423	1
ENSG00000175445	LPL	lipoprotein lipase [Source:HGNC Symbol;Acc:6677]	8	19759229	19824769	rs35806919	19926602	0.610236	2.70884e-14	0.0190739	00--	SA	6h	1	0.00150993	#N/A	#N/A	#N/A	#N/A	2.24354e-07	1
ENSG00000270959	LPP-AS2	LPP antisense RNA 2 [Source:HGNC Symbol;Acc:27952]	3	187868995	187871845	rs13321568	188215304	0.0681647	1.69765e-05	0.0290878	0-00	AF	6h	1	0.000336428	0.495473	1	#N/A	#N/A	#N/A	#N/A
ENSG00000110031	LPXN	leupaxin [Source:HGNC Symbol;Acc:14061]	11	58294345	58345693	rs73485980	58226712	3.63656e-08	3.01906e-19	0.0362486	----	AF	3h	0	1	1	1	#N/A	#N/A	#N/A	#N/A
ENSG00000110031	LPXN	leupaxin [Source:HGNC Symbol;Acc:14061]	11	58294345	58345693	rs73485980	58226712	3.63656e-08	6.05283e-26	1.85356e-08	----	NM	3h	0	1	#N/A	#N/A	1	0.97343	#N/A	#N/A
ENSG00000110031	LPXN	leupaxin [Source:HGNC Symbol;Acc:14061]	11	58294345	58345693	rs55641228	58100993	7.30218e-14	1.11746e-25	0.00295844	----	NM	6h	0	1	#N/A	#N/A	0.0386958	1	#N/A	#N/A
ENSG00000147650	LRP12	low density lipoprotein receptor-related protein 12 [Source:HGNC Symbol;Acc:31708]	8	105501460	105601252	rs3110524	105526438	0.000475045	4.18286e-15	0.0181694	0---	SA	3h	0	1	#N/A	#N/A	#N/A	#N/A	1	1
ENSG00000175489	LRRC25	leucine rich repeat containing 25 [Source:HGNC Symbol;Acc:29806]	19	18501955	18508427	rs56033872	18492766	6.71127e-32	2.86557e-10	0.00296426	--0-	SA	3h	0	1	#N/A	#N/A	#N/A	#N/A	1	1
ENSG00000175489	LRRC25	leucine rich repeat containing 25 [Source:HGNC Symbol;Acc:29806]	19	18501955	18508427	rs4808128	18490426	2.64639e-33	1.08193e-13	0.00107446	----	NM	6h	0	1	#N/A	#N/A	1	1	#N/A	#N/A
ENSG00000175489	LRRC25	leucine rich repeat containing 25 [Source:HGNC Symbol;Acc:29806]	19	18501955	18508427	rs4808128	18490426	2.64639e-33	2.66625e-13	0.00147647	----	SA	6h	0	1	#N/A	#N/A	#N/A	#N/A	1	1
ENSG00000129295	LRRC6	leucine rich repeat containing 6 [Source:HGNC Symbol;Acc:16725]	8	133584321	133687838	rs75359268	133921014	0.570371	9.33982e-07	0.0474678	00-0	NM	6h	0	1	#N/A	#N/A	0.00110396	0.319759	#N/A	#N/A
ENSG00000197147	LRRC8B	leucine rich repeat containing 8 family, member B [Source:HGNC Symbol;Acc:30692]	1	89990396	90063423	rs35181456	90030953	5.5993e-26	9.84675e-06	5.75141e-06	++0+	SA	3h	0	1	#N/A	#N/A	#N/A	#N/A	1	1
ENSG00000197147	LRRC8B	leucine rich repeat containing 8 family, member B [Source:HGNC Symbol;Acc:30692]	1	89990396	90063423	rs35176344	90045973	2.37165e-25	1.37213e-07	0.00724882	++++	NM	6h	0	1	#N/A	#N/A	1	1	#N/A	#N/A
ENSG00000130332	LSM7	LSM7 homolog, U6 small nuclear RNA associated (S. cerevisiae) [Source:HGNC Symbol;Acc:20470]	19	2321517	2328619	rs8103741	2325005	0.298093	2.5996e-08	0.000201737	00++	NM	6h	0	1	#N/A	#N/A	1	1	#N/A	#N/A
ENSG00000226979	LTA	lymphotoxin alpha [Source:HGNC Symbol;Acc:6709]	6	31539832	31542101	rs2239527	31509779	0.910058	1.36272e-13	0.000138921	000+	SA	3h	0	1	#N/A	#N/A	#N/A	#N/A	0.00821299	1
ENSG00000226979	LTA	lymphotoxin alpha [Source:HGNC Symbol;Acc:6709]	6	31539832	31542101	rs1800683	31540071	0.452541	2.35251e-14	6.29582e-09	00++	NM	6h	0	1	#N/A	#N/A	0.000130522	1	#N/A	#N/A
ENSG00000226979	LTA	lymphotoxin alpha [Source:HGNC Symbol;Acc:6709]	6	31539832	31542101	rs3130630	31510933	0.411419	1.62115e-14	2.4315e-07	00++	SA	6h	0	1	#N/A	#N/A	#N/A	#N/A	0.00507548	1
ENSG00000119681	LTBP2	latent transforming growth factor beta binding protein 2 [Source:HGNC Symbol;Acc:6715]	14	74964874	75079306	rs2196864	75031973	0.0709975	1.10669e-05	0.00677738	00+0	NM	6h	0	1	#N/A	#N/A	0.144907	1	#N/A	#N/A
ENSG00000079257	LXN	latexin [Source:HGNC Symbol;Acc:13347]	3	158363612	158390482	rs4680461	158454160	4.97826e-15	1.20149e-24	0.0137885	----	AF	3h	0	1	0.0486626	0.113322	#N/A	#N/A	#N/A	#N/A
ENSG00000143669	LYST	lysosomal trafficking regulator [Source:HGNC Symbol;Acc:1968]	1	235824342	236046940	rs2273584	235940450	0.523713	1.38545e-14	0.0136122	0+00	AF	6h	0	1	0.0102212	0.00147944	#N/A	#N/A	#N/A	#N/A
ENSG00000178573	MAF	v-maf avian musculoaponeurotic fibrosarcoma oncogene homolog [Source:HGNC Symbol;Acc:6776]	16	79619741	79634611	rs12924211	79354047	0.182792	3.5879e-06	0.030738	00-0	NM	3h	0	1	#N/A	#N/A	0.833182	0.680216	#N/A	#N/A
ENSG00000178573	MAF	v-maf avian musculoaponeurotic fibrosarcoma oncogene homolog [Source:HGNC Symbol;Acc:6776]	16	79619741	79634611	rs12924211	79354047	0.0156051	6.29251e-10	4.04352e-07	00--	NM	6h	0	1	#N/A	#N/A	0.504845	1	#N/A	#N/A
ENSG00000196782	MAML3	mastermind-like 3 (Drosophila) [Source:HGNC Symbol;Acc:16272]	4	140637908	141075338	rs1531070	140795327	0.0942442	2.21196e-13	0.000470309	00--	NM	6h	0	0.207205	#N/A	#N/A	0.00738541	1	#N/A	#N/A
ENSG00000112893	MAN2A1	mannosidase, alpha, class 2A, member 1 [Source:HGNC Symbol;Acc:6824]	5	109025068	109205326	rs25915	108992687	0.135905	1.84153e-18	1.019e-06	0+++	AF	6h	0	1	1	1	#N/A	#N/A	#N/A	#N/A
ENSG00000112893	MAN2A1	mannosidase, alpha, class 2A, member 1 [Source:HGNC Symbol;Acc:6824]	5	109025068	109205326	rs25915	108992687	0.135905	4.00026e-13	0.000129965	0+++	SA	6h	0	1	#N/A	#N/A	#N/A	#N/A	1	1
ENSG00000065559	MAP2K4	mitogen-activated protein kinase kinase 4 [Source:HGNC Symbol;Acc:6844]	17	11924142	12047147	rs7207959	11912984	0.00177054	1.21044e-12	0.031276	0+++	AF	3h	0	1	1	1	#N/A	#N/A	#N/A	#N/A
ENSG00000073803	MAP3K13	mitogen-activated protein kinase kinase kinase 13 [Source:HGNC Symbol;Acc:6852]	3	185000730	185206885	rs9871165	185052746	8.986e-05	2.19716e-18	0.00558703	0+++	SA	6h	1	0.00262021	#N/A	#N/A	#N/A	#N/A	0.579611	1
ENSG00000085511	MAP3K4	mitogen-activated protein kinase kinase kinase 4 [Source:HGNC Symbol;Acc:6856]	6	161412760	161538417	rs6907956	161530304	0.224654	1.47899e-12	6.13255e-05	0---	AF	3h	0	1	1	1	#N/A	#N/A	#N/A	#N/A
ENSG00000085511	MAP3K4	mitogen-activated protein kinase kinase kinase 4 [Source:HGNC Symbol;Acc:6856]	6	161412760	161538417	rs6907956	161530304	0.224654	7.62706e-20	5.59175e-12	0---	NM	3h	0	1	#N/A	#N/A	1	1	#N/A	#N/A
ENSG00000085511	MAP3K4	mitogen-activated protein kinase kinase kinase 4 [Source:HGNC Symbol;Acc:6856]	6	161412760	161538417	rs78157072	161520809	0.337216	7.70816e-17	6.82698e-11	0---	SA	3h	0	1	#N/A	#N/A	#N/A	#N/A	1	1
ENSG00000085511	MAP3K4	mitogen-activated protein kinase kinase kinase 4 [Source:HGNC Symbol;Acc:6856]	6	161412760	161538417	rs1001756	161526507	0.993318	1.25627e-13	1.02633e-05	0---	AF	6h	0	1	1	1	#N/A	#N/A	#N/A	#N/A
ENSG00000085511	MAP3K4	mitogen-activated protein kinase kinase kinase 4 [Source:HGNC Symbol;Acc:6856]	6	161412760	161538417	rs78157072	161520809	0.988841	9.11536e-18	1.20681e-07	0---	NM	6h	0	1	#N/A	#N/A	1	1	#N/A	#N/A
ENSG00000085511	MAP3K4	mitogen-activated protein kinase kinase kinase 4 [Source:HGNC Symbol;Acc:6856]	6	161412760	161538417	rs6922534	161530188	0.64789	2.844e-16	1.93311e-05	0---	SA	6h	0	1	#N/A	#N/A	#N/A	#N/A	1	1
ENSG00000162889	MAPKAPK2	mitogen-activated protein kinase-activated protein kinase 2 [Source:HGNC Symbol;Acc:6887]	1	206858290	206907628	rs4256810	206890449	0.775605	1.68457e-10	0.0088852	00--	SA	6h	1	0.000955488	#N/A	#N/A	#N/A	#N/A	8.86022e-05	1
ENSG00000101367	MAPRE1	microtubule-associated protein, RP/EB family, member 1 [Source:HGNC Symbol;Acc:6890]	20	31407700	31438211	rs13038717	31470484	2.58601e-05	6.18112e-20	6.76148e-05	----	NM	3h	1	9.17913e-05	#N/A	#N/A	0.213357	0.0808528	#N/A	#N/A
ENSG00000166974	MAPRE2	microtubule-associated protein, RP/EB family, member 2 [Source:HGNC Symbol;Acc:6891]	18	32556893	32723434	rs7229106	32761443	0.00147544	1.03984e-09	5.09818e-09	00+0	NM	3h	0	1	#N/A	#N/A	2.52605e-06	0.00038771	#N/A	#N/A
ENSG00000166974	MAPRE2	microtubule-associated protein, RP/EB family, member 2 [Source:HGNC Symbol;Acc:6891]	18	32556893	32723434	rs58259964	32755762	0.00634894	6.87882e-05	0.00245955	00+0	NM	6h	0	1	#N/A	#N/A	0.0385728	1	#N/A	#N/A
ENSG00000145416	MARCH1	membrane-associated ring finger (C3HC4) 1, E3 ubiquitin protein ligase [Source:HGNC Symbol;Acc:26077]	4	164445451	165305202	rs6836166	164497377	0.111608	5.63708e-11	0.0479109	00++	NM	6h	0	1	#N/A	#N/A	1	1	#N/A	#N/A
ENSG00000139266	MARCH9	membrane-associated ring finger (C3HC4) 9 [Source:HGNC Symbol;Acc:25139]	12	58148882	58154190	rs11172350	58213272	4.87233e-05	8.10256e-20	0.0414284	++++	NM	6h	0	1	#N/A	#N/A	0.798356	1	#N/A	#N/A
ENSG00000075413	MARK3	MAP/microtubule affinity-regulating kinase 3 [Source:HGNC Symbol;Acc:6897]	14	103851730	103970168	rs12896832	103856307	0.0188108	1.18976e-19	0.0013534	00--	NM	3h	0	1	#N/A	#N/A	0.0206324	1	#N/A	#N/A
ENSG00000075413	MARK3	MAP/microtubule affinity-regulating kinase 3 [Source:HGNC Symbol;Acc:6897]	14	103851730	103970168	rs11541718	103852164	0.218025	4.99874e-19	0.00174572	0---	SA	6h	0	1	#N/A	#N/A	#N/A	#N/A	0.87275	1
ENSG00000130368	MAS1	MAS1 oncogene [Source:HGNC Symbol;Acc:6899]	6	160327975	160329108	rs10945641	160298934	1.84298e-06	8.77691e-26	3.11672e-07	----	NM	3h	0	1	#N/A	#N/A	0.00616031	1	#N/A	#N/A
ENSG00000130368	MAS1	MAS1 oncogene [Source:HGNC Symbol;Acc:6899]	6	160327975	160329108	rs220734	160314691	4.71208e-07	2.26531e-19	0.026822	++++	SA	3h	0	1	#N/A	#N/A	#N/A	#N/A	1	1
ENSG00000130368	MAS1	MAS1 oncogene [Source:HGNC Symbol;Acc:6899]	6	160327975	160329108	rs10945641	160298934	6.06199e-07	4.44318e-29	1.7521e-11	----	NM	6h	0	1	#N/A	#N/A	2.81232e-07	1	#N/A	#N/A
ENSG00000130368	MAS1	MAS1 oncogene [Source:HGNC Symbol;Acc:6899]	6	160327975	160329108	rs10945641	160298934	6.06199e-07	1.85953e-29	4.73991e-08	----	SA	6h	0	1	#N/A	#N/A	#N/A	#N/A	0.00021786	1
ENSG00000120539	MASTL	microtubule associated serine/threonine kinase-like [Source:HGNC Symbol;Acc:19042]	10	27443754	27475853	rs7080612	27343384	0.0508012	5.00653e-06	0.0181329	0---	AF	3h	0	1	1	1	#N/A	#N/A	#N/A	#N/A
ENSG00000120539	MASTL	microtubule associated serine/threonine kinase-like [Source:HGNC Symbol;Acc:19042]	10	27443754	27475853	rs7080612	27343384	0.0508012	7.60579e-14	6.55418e-07	0---	NM	3h	1	0.000341709	#N/A	#N/A	1	1	#N/A	#N/A
ENSG00000120539	MASTL	microtubule associated serine/threonine kinase-like [Source:HGNC Symbol;Acc:19042]	10	27443754	27475853	rs7080612	27343384	0.0508012	7.29444e-07	0.00154724	0---	SA	3h	1	0.0235907	#N/A	#N/A	#N/A	#N/A	1	1
ENSG00000120539	MASTL	microtubule associated serine/threonine kinase-like [Source:HGNC Symbol;Acc:19042]	10	27443754	27475853	rs2368219	27526881	0.000338141	1.14446e-05	4.66027e-05	0+00	AF	6h	0	1	1	0.426073	#N/A	#N/A	#N/A	#N/A
ENSG00000134046	MBD2	methyl-CpG binding domain protein 2 [Source:HGNC Symbol;Acc:6917]	18	51679080	51751158	rs753864	51752267	0.0180711	3.46617e-17	0.00742119	0+++	NM	6h	0	1	#N/A	#N/A	1	1	#N/A	#N/A
ENSG00000152601	MBNL1	muscleblind-like splicing regulator 1 [Source:HGNC Symbol;Acc:6923]	3	151961618	152183569	rs323624	151978430	0.0984888	3.92881e-08	2.40076e-05	000-	SA	6h	0	1	#N/A	#N/A	#N/A	#N/A	0.0044465	1
ENSG00000160294	MCM3AP	minichromosome maintenance complex component 3 associated protein [Source:HGNC Symbol;Acc:6946]	21	47655048	47706211	rs60407402	47855509	0.000552168	2.49776e-17	0.0414143	0---	SA	6h	0	1	#N/A	#N/A	#N/A	#N/A	0.577265	1
ENSG00000166508	MCM7	minichromosome maintenance complex component 7 [Source:HGNC Symbol;Acc:6950]	7	99690352	99699563	rs2070215	99696797	0.57531	3.24778e-12	2.48328e-07	00-0	NM	3h	1	0.000239133	#N/A	#N/A	0.000493084	1	#N/A	#N/A
ENSG00000153898	MCOLN2	mucolipin 2 [Source:HGNC Symbol;Acc:13357]	1	85391269	85462796	rs12730329	85481700	5.39869e-16	1.12683e-13	0.0413306	----	NM	3h	0	1	#N/A	#N/A	0.181939	1	#N/A	#N/A
ENSG00000153898	MCOLN2	mucolipin 2 [Source:HGNC Symbol;Acc:13357]	1	85391269	85462796	rs60969677	85421327	3.41577e-17	1.41737e-14	5.16225e-06	----	SA	3h	0	1	#N/A	#N/A	#N/A	#N/A	6.80721e-05	1
ENSG00000082212	ME2	malic enzyme 2, NAD(+)-dependent, mitochondrial [Source:HGNC Symbol;Acc:6984]	18	48405420	48474691	rs34435967	48420937	0.0301616	2.85558e-09	1.56009e-06	00--	NM	6h	0	1	#N/A	#N/A	1.61407e-06	1	#N/A	#N/A
ENSG00000082212	ME2	malic enzyme 2, NAD(+)-dependent, mitochondrial [Source:HGNC Symbol;Acc:6984]	18	48405420	48474691	rs2665572	48397801	0.0388087	4.60777e-07	0.000756377	00++	SA	6h	0	1	#N/A	#N/A	#N/A	#N/A	0.000298327	1
ENSG00000167077	MEI1	meiosis inhibitor 1 [Source:HGNC Symbol;Acc:28613]	22	42095504	42195460	rs132793	42063681	1.93798e-23	6.31814e-35	0.00135193	----	AF	3h	0	1	1	1	#N/A	#N/A	#N/A	#N/A
ENSG00000167077	MEI1	meiosis inhibitor 1 [Source:HGNC Symbol;Acc:28613]	22	42095504	42195460	rs5758416	42082791	4.06822e-23	1.61712e-32	0.00332126	----	SA	3h	0	0.729496	#N/A	#N/A	#N/A	#N/A	1	1
ENSG00000117899	MESDC2	mesoderm development candidate 2 [Source:HGNC Symbol;Acc:13520]	15	81239668	81282219	rs11853999	81287796	0.302062	5.24509e-10	2.00517e-05	0+00	AF	3h	0	1	0.0652414	1	#N/A	#N/A	#N/A	#N/A
ENSG00000117899	MESDC2	mesoderm development candidate 2 [Source:HGNC Symbol;Acc:13520]	15	81239668	81282219	rs11853999	81287796	0.469645	2.736e-08	0.00535005	0+00	AF	6h	0	1	0.00483326	0.000266347	#N/A	#N/A	#N/A	#N/A
ENSG00000206562	METTL6	methyltransferase like 6 [Source:HGNC Symbol;Acc:28343]	3	15422783	15482073	rs6793635	15351965	0.0132032	1.10218e-05	0.00237096	00-0	NM	6h	0	0.683072	#N/A	#N/A	1	0.0288532	#N/A	#N/A
ENSG00000168958	MFF	mitochondrial fission factor [Source:HGNC Symbol;Acc:24858]	2	228189868	228222550	rs11306086	228258191	0.475006	2.32283e-09	0.0354662	0-0-	SA	6h	0	0.846622	#N/A	#N/A	#N/A	#N/A	1	1
ENSG00000116688	MFN2	mitofusin 2 [Source:HGNC Symbol;Acc:16877]	1	12040239	12073571	rs28718032	12046880	6.27047e-20	9.00363e-34	0.00216956	----	AF	3h	0	1	1	1	#N/A	#N/A	#N/A	#N/A
ENSG00000116688	MFN2	mitofusin 2 [Source:HGNC Symbol;Acc:16877]	1	12040239	12073571	rs28718032	12046880	6.27047e-20	2.12014e-31	0.000884207	----	SA	3h	1	0.00176252	#N/A	#N/A	#N/A	#N/A	1	1
ENSG00000116688	MFN2	mitofusin 2 [Source:HGNC Symbol;Acc:16877]	1	12040239	12073571	rs56243319	12048595	1.16533e-09	3.17146e-34	3.09344e-13	----	AF	6h	0	1	4.56757e-07	5.14703e-05	#N/A	#N/A	#N/A	#N/A
ENSG00000133816	MICAL2	microtubule associated monooxygenase, calponin and LIM domain containing 2 [Source:HGNC Symbol;Acc:24693]	11	12115544	12285334	rs12797256	12190443	0.447723	2.14401e-06	0.0269319	00-0	NM	6h	0	1	#N/A	#N/A	1	1	#N/A	#N/A
ENSG00000253522	MIR146A	microRNA 146a [Source:HGNC Symbol;Acc:31533]	5	159895276	159914433	rs2431697	159879978	0.000358763	1.53866e-31	1.91653e-09	0+++	SA	3h	0	1	#N/A	#N/A	#N/A	#N/A	0.194689	0.0441518
ENSG00000253522	MIR146A	microRNA 146a [Source:HGNC Symbol;Acc:31533]	5	159895276	159914433	rs2431697	159879978	0.000126362	1.92466e-29	0.00228201	0+++	SA	6h	0	1	#N/A	#N/A	#N/A	#N/A	1	0.00282186
ENSG00000075975	MKRN2	makorin ring finger protein 2 [Source:HGNC Symbol;Acc:7113]	3	12598514	12625212	rs112706793	12598783	2.55172e-05	9.30195e-15	0.0190853	++++	NM	3h	0	1	#N/A	#N/A	1	1	#N/A	#N/A
ENSG00000196611	MMP1	matrix metallopeptidase 1 (interstitial collagenase) [Source:HGNC Symbol;Acc:7155]	11	102660652	102668891	rs10791596	102687418	0.0502231	1.29343e-12	0.00549816	0+++	AF	3h	0	1	1	1	#N/A	#N/A	#N/A	#N/A
ENSG00000196611	MMP1	matrix metallopeptidase 1 (interstitial collagenase) [Source:HGNC Symbol;Acc:7155]	11	102660652	102668891	rs502174	102682503	0.0494046	1.10241e-09	0.0307843	0+++	NM	3h	0	1	#N/A	#N/A	1	1	#N/A	#N/A
ENSG00000196611	MMP1	matrix metallopeptidase 1 (interstitial collagenase) [Source:HGNC Symbol;Acc:7155]	11	102660652	102668891	rs502174	102682503	0.533112	1.04243e-13	1.18011e-07	0+++	AF	6h	0	1	1	1	#N/A	#N/A	#N/A	#N/A
ENSG00000196611	MMP1	matrix metallopeptidase 1 (interstitial collagenase) [Source:HGNC Symbol;Acc:7155]	11	102660652	102668891	rs502174	102682503	0.533112	6.75458e-12	2.2951e-06	0+++	NM	6h	0	1	#N/A	#N/A	1	1	#N/A	#N/A
ENSG00000196611	MMP1	matrix metallopeptidase 1 (interstitial collagenase) [Source:HGNC Symbol;Acc:7155]	11	102660652	102668891	rs502174	102682503	0.533112	7.92474e-12	5.87795e-06	0+++	SA	6h	0	1	#N/A	#N/A	#N/A	#N/A	1	1
ENSG00000166670	MMP10	matrix metallopeptidase 10 (stromelysin 2) [Source:HGNC Symbol;Acc:7156]	11	102641235	102651359	rs7123658	102593979	0.106285	1.22715e-07	0.00107595	00+0	NM	3h	0	1	#N/A	#N/A	1	1	#N/A	#N/A
ENSG00000126005	MMP24-AS1	MMP24 antisense RNA 1 [Source:HGNC Symbol;Acc:44421]	20	33804266	33865934	rs2250205	33867924	1.78374e-11	2.84661e-32	3.56217e-07	----	SA	6h	0	0.0981694	#N/A	#N/A	#N/A	#N/A	1	1
ENSG00000137673	MMP7	matrix metallopeptidase 7 (matrilysin, uterine) [Source:HGNC Symbol;Acc:7174]	11	102391240	102401484	rs17352599	102414459	0.160782	8.93675e-15	0.0403598	00++	NM	6h	0	1	#N/A	#N/A	0.0673431	1	#N/A	#N/A
ENSG00000143158	MPC2	mitochondrial pyruvate carrier 2 [Source:HGNC Symbol;Acc:24515]	1	167885968	167906278	rs73033858	167658206	0.562181	1.11664e-07	0.0087095	00-0	NM	6h	0	1	#N/A	#N/A	0.153192	1	#N/A	#N/A
ENSG00000129255	MPDU1	mannose-P-dolichol utilization defect 1 [Source:HGNC Symbol;Acc:7207]	17	7486848	7496107	rs2541012	7528624	0.0391725	1.17889e-24	3.03833e-07	0+0+	AF	3h	0	1	0.000134052	0.0585955	#N/A	#N/A	#N/A	#N/A
ENSG00000129255	MPDU1	mannose-P-dolichol utilization defect 1 [Source:HGNC Symbol;Acc:7207]	17	7486848	7496107	rs2909417	7522693	0.0406419	9.9139e-18	0.0161829	0+00	AF	6h	0	1	0.0102371	0.0125641	#N/A	#N/A	#N/A	#N/A
ENSG00000051825	MPHOSPH9	M-phase phosphoprotein 9 [Source:HGNC Symbol;Acc:7215]	12	123636868	123728561	rs1716178	123704598	0.392979	3.93367e-09	0.0150613	00-0	NM	6h	0	1	#N/A	#N/A	0.129464	1	#N/A	#N/A
ENSG00000197965	MPZL1	myelin protein zero-like 1 [Source:HGNC Symbol;Acc:7226]	1	167690430	167761156	rs73033858	167658206	0.133522	2.76174e-13	0.0147711	00--	NM	3h	0	1	#N/A	#N/A	1	1	#N/A	#N/A
ENSG00000197965	MPZL1	myelin protein zero-like 1 [Source:HGNC Symbol;Acc:7226]	1	167690430	167761156	rs55651707	167671321	0.0433891	7.45309e-11	0.0421151	000-	SA	3h	0	1	#N/A	#N/A	#N/A	#N/A	1	0.158625
ENSG00000197965	MPZL1	myelin protein zero-like 1 [Source:HGNC Symbol;Acc:7226]	1	167690430	167761156	rs73033858	167658206	0.119618	1.27937e-20	2.4584e-09	00--	NM	6h	0	1	#N/A	#N/A	0.000394466	1	#N/A	#N/A
ENSG00000197965	MPZL1	myelin protein zero-like 1 [Source:HGNC Symbol;Acc:7226]	1	167690430	167761156	rs73033858	167658206	0.119618	4.82299e-18	5.75547e-06	00--	SA	6h	0	1	#N/A	#N/A	#N/A	#N/A	0.0430494	1
ENSG00000112110	MRPL18	mitochondrial ribosomal protein L18 [Source:HGNC Symbol;Acc:14477]	6	160210845	160219468	rs7759086	160193853	7.24422e-06	4.03454e-14	0.0148139	----	NM	3h	0	1	#N/A	#N/A	1	1	#N/A	#N/A
ENSG00000112110	MRPL18	mitochondrial ribosomal protein L18 [Source:HGNC Symbol;Acc:14477]	6	160210845	160219468	rs9365097	160211259	0.000542286	8.61122e-15	0.0120982	0---	AF	6h	0	1	1	1	#N/A	#N/A	#N/A	#N/A
ENSG00000106591	MRPL32	mitochondrial ribosomal protein L32 [Source:HGNC Symbol;Acc:14035]	7	42971800	42988557	rs657168	42984894	5.33577e-10	9.72772e-24	0.0111757	----	NM	6h	0	1	#N/A	#N/A	1.12232e-05	1	#N/A	#N/A
ENSG00000198015	MRPL42	mitochondrial ribosomal protein L42 [Source:HGNC Symbol;Acc:14493]	12	93861265	93897545	rs1483003	93834379	2.85974e-16	4.22085e-22	0.0297857	++++	NM	3h	0	1	#N/A	#N/A	1	1	#N/A	#N/A
ENSG00000198015	MRPL42	mitochondrial ribosomal protein L42 [Source:HGNC Symbol;Acc:14493]	12	93861265	93897545	rs1483003	93834379	2.85974e-16	7.62448e-22	0.0415422	++++	SA	3h	0	1	#N/A	#N/A	#N/A	#N/A	1	1
ENSG00000198015	MRPL42	mitochondrial ribosomal protein L42 [Source:HGNC Symbol;Acc:14493]	12	93861265	93897545	rs1483003	93834379	7.10342e-11	8.13497e-23	0.00196546	++++	AF	6h	0	1	1	1	#N/A	#N/A	#N/A	#N/A
ENSG00000198015	MRPL42	mitochondrial ribosomal protein L42 [Source:HGNC Symbol;Acc:14493]	12	93861265	93897545	rs1483003	93834379	7.10342e-11	2.16195e-23	0.000923113	++++	NM	6h	0	1	#N/A	#N/A	1	1	#N/A	#N/A
ENSG00000198015	MRPL42	mitochondrial ribosomal protein L42 [Source:HGNC Symbol;Acc:14493]	12	93861265	93897545	rs1483003	93834379	7.10342e-11	1.01564e-23	0.000577734	++++	SA	6h	0	1	#N/A	#N/A	#N/A	#N/A	1	1
ENSG00000111639	MRPL51	mitochondrial ribosomal protein L51 [Source:HGNC Symbol;Acc:14044]	12	6601151	6603007	rs36143042	6595771	2.06053e-39	1.10009e-42	0.00019474	----	AF	3h	0	1	1	1	#N/A	#N/A	#N/A	#N/A
ENSG00000111639	MRPL51	mitochondrial ribosomal protein L51 [Source:HGNC Symbol;Acc:14044]	12	6601151	6603007	rs11610712	6612883	1.66382e-39	3.17248e-43	1.84805e-10	----	NM	3h	0	0.0715046	#N/A	#N/A	1	1	#N/A	#N/A
ENSG00000111639	MRPL51	mitochondrial ribosomal protein L51 [Source:HGNC Symbol;Acc:14044]	12	6601151	6603007	rs11300886	6580992	7.27735e-44	3.64621e-48	1.00165e-06	++++	AF	6h	0	1	1	1	#N/A	#N/A	#N/A	#N/A
ENSG00000111639	MRPL51	mitochondrial ribosomal protein L51 [Source:HGNC Symbol;Acc:14044]	12	6601151	6603007	rs9788053	6624435	5.22973e-44	6.98918e-45	6.87075e-05	----	SA	6h	0	1	#N/A	#N/A	#N/A	#N/A	1	1
ENSG00000183617	MRPL54	mitochondrial ribosomal protein L54 [Source:HGNC Symbol;Acc:16685]	19	3762663	3768573	rs12459781	3762119	3.50324e-26	3.3626e-06	4.84007e-06	++++	AF	6h	0	1	1	1	#N/A	#N/A	#N/A	#N/A
ENSG00000183617	MRPL54	mitochondrial ribosomal protein L54 [Source:HGNC Symbol;Acc:16685]	19	3762663	3768573	rs2302307	3761652	2.43804e-26	2.8817e-10	0.0238868	++++	SA	6h	0	1	#N/A	#N/A	#N/A	#N/A	1	1
ENSG00000243927	MRPS6	mitochondrial ribosomal protein S6 [Source:HGNC Symbol;Acc:14051]	21	35445525	35515334	rs722132	35384596	0.350215	9.21071e-17	3.56816e-06	0---	NM	6h	0	1	#N/A	#N/A	0.00185795	1	#N/A	#N/A
ENSG00000243927	MRPS6	mitochondrial ribosomal protein S6 [Source:HGNC Symbol;Acc:14051]	21	35445525	35515334	rs62226682	35318210	0.70123	1.31855e-19	4.17105e-07	0+++	SA	6h	0	1	#N/A	#N/A	#N/A	#N/A	0.303469	1
ENSG00000125445	MRPS7	mitochondrial ribosomal protein S7 [Source:HGNC Symbol;Acc:14499]	17	73257756	73262454	rs8067326	73261276	6.20712e-32	3.56446e-15	0.0233072	++++	SA	6h	0	1	#N/A	#N/A	#N/A	#N/A	1	1
ENSG00000166928	MS4A14	membrane-spanning 4-domains, subfamily A, member 14 [Source:HGNC Symbol;Acc:30706]	11	60146004	60185161	rs3829247	60138201	4.93113e-16	3.7753e-29	5.54138e-06	++++	AF	3h	0	1	1	1	#N/A	#N/A	#N/A	#N/A
ENSG00000166928	MS4A14	membrane-spanning 4-domains, subfamily A, member 14 [Source:HGNC Symbol;Acc:30706]	11	60146004	60185161	rs7128381	60131562	5.86522e-16	2.0165e-24	0.00452504	----	NM	3h	1	0.0192785	#N/A	#N/A	1	1	#N/A	#N/A
ENSG00000166928	MS4A14	membrane-spanning 4-domains, subfamily A, member 14 [Source:HGNC Symbol;Acc:30706]	11	60146004	60185161	rs6591574	60139862	6.18862e-16	1.04573e-25	0.00960732	++++	SA	3h	0	1	#N/A	#N/A	#N/A	#N/A	1	1
ENSG00000166928	MS4A14	membrane-spanning 4-domains, subfamily A, member 14 [Source:HGNC Symbol;Acc:30706]	11	60146004	60185161	rs60334615	60140165	3.1662e-24	3.43844e-32	0.0113194	----	AF	6h	0	1	0.00392429	1	#N/A	#N/A	#N/A	#N/A
ENSG00000166928	MS4A14	membrane-spanning 4-domains, subfamily A, member 14 [Source:HGNC Symbol;Acc:30706]	11	60146004	60185161	rs3829247	60138201	3.52811e-24	1.21225e-37	8.10625e-15	++++	NM	6h	1	0.0211257	#N/A	#N/A	0.00558119	0.0751049	#N/A	#N/A
ENSG00000166928	MS4A14	membrane-spanning 4-domains, subfamily A, member 14 [Source:HGNC Symbol;Acc:30706]	11	60146004	60185161	rs2233244	60152531	2.85104e-24	5.45883e-33	0.000496345	----	SA	6h	0	1	#N/A	#N/A	#N/A	#N/A	1	0.0689663
ENSG00000166927	MS4A7	membrane-spanning 4-domains, subfamily A, member 7 [Source:HGNC Symbol;Acc:13378]	11	60145956	60163424	rs3829247	60138201	0.372237	9.44108e-26	1.06323e-24	0+++	AF	3h	0	0.257115	1	1	#N/A	#N/A	#N/A	#N/A
ENSG00000166927	MS4A7	membrane-spanning 4-domains, subfamily A, member 7 [Source:HGNC Symbol;Acc:13378]	11	60145956	60163424	rs60334615	60140165	0.370441	1.76778e-26	1.42011e-28	0---	NM	3h	0	1	#N/A	#N/A	1	1	#N/A	#N/A
ENSG00000166927	MS4A7	membrane-spanning 4-domains, subfamily A, member 7 [Source:HGNC Symbol;Acc:13378]	11	60145956	60163424	rs12573958	60134042	0.366723	5.84084e-20	6.3768e-18	0+++	SA	3h	0	1	#N/A	#N/A	#N/A	#N/A	1	1
ENSG00000166927	MS4A7	membrane-spanning 4-domains, subfamily A, member 7 [Source:HGNC Symbol;Acc:13378]	11	60145956	60163424	rs10792270	60133964	0.954991	4.83838e-21	5.83016e-13	0---	AF	6h	0	0.32701	9.90569e-10	1	#N/A	#N/A	#N/A	#N/A
ENSG00000166927	MS4A7	membrane-spanning 4-domains, subfamily A, member 7 [Source:HGNC Symbol;Acc:13378]	11	60145956	60163424	rs3829247	60138201	0.95717	4.46738e-33	2.43802e-38	0+++	NM	6h	0	1	#N/A	#N/A	1.41645e-09	0.00328621	#N/A	#N/A
ENSG00000166927	MS4A7	membrane-spanning 4-domains, subfamily A, member 7 [Source:HGNC Symbol;Acc:13378]	11	60145956	60163424	rs10792270	60133964	0.954991	3.07562e-25	2.042e-20	0---	SA	6h	0	1	#N/A	#N/A	#N/A	#N/A	1	0.00247279
ENSG00000095002	MSH2	mutS homolog 2 [Source:HGNC Symbol;Acc:7325]	2	47630109	47789450	rs13012798	47718455	7.6122e-19	4.69213e-26	0.0101953	++++	AF	6h	0	1	1	1	#N/A	#N/A	#N/A	#N/A
ENSG00000095002	MSH2	mutS homolog 2 [Source:HGNC Symbol;Acc:7325]	2	47630109	47789450	rs13012798	47718455	7.6122e-19	2.04426e-22	0.00595505	++++	NM	6h	0	1	#N/A	#N/A	1	1	#N/A	#N/A
ENSG00000095002	MSH2	mutS homolog 2 [Source:HGNC Symbol;Acc:7325]	2	47630109	47789450	rs13408008	47665697	2.90427e-19	3.43529e-29	0.00209155	++++	SA	6h	0	1	#N/A	#N/A	#N/A	#N/A	1	1
ENSG00000116062	MSH6	mutS homolog 6 [Source:HGNC Symbol;Acc:7329]	2	47922670	48037240	rs116221547	48564559	0.755365	8.02542e-07	0.045794	00-0	NM	3h	0	1	#N/A	#N/A	1	1	#N/A	#N/A
ENSG00000149480	MTA2	metastasis associated 1 family, member 2 [Source:HGNC Symbol;Acc:7411]	11	62360687	62369312	rs2516633	62371773	0.209681	1.29972e-11	0.00562578	00--	NM	3h	0	1	#N/A	#N/A	1	1	#N/A	#N/A
ENSG00000177000	MTHFR	methylenetetrahydrofolate reductase (NAD(P)H) [Source:HGNC Symbol;Acc:7436]	1	11845781	11866977	rs4073489	11801642	0.00206615	3.14823e-14	0.0130291	00++	NM	3h	0	1	#N/A	#N/A	0.0721535	1	#N/A	#N/A
ENSG00000177000	MTHFR	methylenetetrahydrofolate reductase (NAD(P)H) [Source:HGNC Symbol;Acc:7436]	1	11845781	11866977	rs4073489	11801642	0.0549504	2.26962e-17	1.9802e-06	00++	NM	6h	0	1	#N/A	#N/A	0.000204477	1	#N/A	#N/A
ENSG00000087053	MTMR2	myotubularin related protein 2 [Source:HGNC Symbol;Acc:7450]	11	95566047	95658479	rs12803683	96459934	0.0182871	4.15505e-05	0.00481471	00-0	NM	3h	0	0.34534	#N/A	#N/A	1	0.594733	#N/A	#N/A
ENSG00000013364	MVP	major vault protein [Source:HGNC Symbol;Acc:7531]	16	29831716	29859355	rs34222852	29859627	1.19406e-09	4.884e-20	0.0497121	----	AF	6h	0	1	0.0708729	0.501891	#N/A	#N/A	#N/A	#N/A
ENSG00000145555	MYO10	myosin X [Source:HGNC Symbol;Acc:7593]	5	16665396	16936372	rs1106219	17108596	0.176997	1.74194e-14	6.22777e-05	0+0+	AF	3h	0	1	1	1	#N/A	#N/A	#N/A	#N/A
ENSG00000145555	MYO10	myosin X [Source:HGNC Symbol;Acc:7593]	5	16665396	16936372	rs1106219	17108596	0.0016136	6.01439e-21	0.00105936	0+00	AF	6h	0	1	6.21082e-08	1.44697e-06	#N/A	#N/A	#N/A	#N/A
ENSG00000176658	MYO1D	myosin ID [Source:HGNC Symbol;Acc:7598]	17	30819541	31204195	rs79957065	31142749	1.67301e-40	8.75443e-21	0.00678053	++++	NM	6h	0	1	#N/A	#N/A	0.156994	1	#N/A	#N/A
ENSG00000099331	MYO9B	myosin IXB [Source:HGNC Symbol;Acc:7609]	19	17186592	17325346	rs16981598	17204327	0.649296	6.31022e-11	0.00105424	0-00	AF	3h	0	1	1.03913e-08	0.00941324	#N/A	#N/A	#N/A	#N/A
ENSG00000099331	MYO9B	myosin IXB [Source:HGNC Symbol;Acc:7609]	19	17186592	17325346	rs16981598	17204327	0.422301	4.1736e-08	0.00598922	0-00	AF	6h	0	1	0.000712509	1	#N/A	#N/A	#N/A	#N/A
ENSG00000172890	NADSYN1	NAD synthetase 1 [Source:HGNC Symbol;Acc:29832]	11	71164156	71235153	rs142834158	71243826	0.604772	6.54265e-11	0.00296538	0-00	AF	6h	0	1	0.447875	0.0847819	#N/A	#N/A	#N/A	#N/A
ENSG00000141562	NARF	nuclear prelamin A recognition factor [Source:HGNC Symbol;Acc:29916]	17	80416057	80448413	rs11077995	80419724	5.26437e-05	1.43526e-13	0.00215391	----	NM	3h	0	1	#N/A	#N/A	1	1	#N/A	#N/A
ENSG00000141562	NARF	nuclear prelamin A recognition factor [Source:HGNC Symbol;Acc:29916]	17	80416057	80448413	rs66471221	80427817	0.00494704	1.66659e-21	2.40517e-07	0---	SA	6h	0	1	#N/A	#N/A	#N/A	#N/A	1	1
ENSG00000104320	NBN	nibrin [Source:HGNC Symbol;Acc:7652]	8	90945565	91015456	rs39767	90819998	0.292107	5.10605e-07	0.0445904	000-	SA	3h	0	1	#N/A	#N/A	#N/A	#N/A	0.255206	1
ENSG00000146918	NCAPG2	non-SMC condensin II complex, subunit G2 [Source:HGNC Symbol;Acc:21904]	7	158424004	158497520	rs67413039	158509675	0.26345	2.49156e-08	0.00595333	0-00	AF	6h	0	1	0.00146874	0.144775	#N/A	#N/A	#N/A	#N/A
ENSG00000116701	NCF2	neutrophil cytosolic factor 2 [Source:HGNC Symbol;Acc:7661]	1	183524699	183560011	rs139849426	183565740	8.3832e-09	2.01478e-23	0.0153977	----	AF	3h	0	1	2.45061e-13	0.000631634	#N/A	#N/A	#N/A	#N/A
ENSG00000116701	NCF2	neutrophil cytosolic factor 2 [Source:HGNC Symbol;Acc:7661]	1	183524699	183560011	rs10911365	183559105	1.98415e-09	3.45394e-41	4.1901e-33	----	NM	3h	0	1	#N/A	#N/A	4.25215e-17	0.242491	#N/A	#N/A
ENSG00000116701	NCF2	neutrophil cytosolic factor 2 [Source:HGNC Symbol;Acc:7661]	1	183524699	183560011	rs12094036	183558174	1.94685e-09	1.68087e-28	1.77687e-14	----	SA	3h	0	1	#N/A	#N/A	#N/A	#N/A	4.85713e-05	0.15627
ENSG00000116701	NCF2	neutrophil cytosolic factor 2 [Source:HGNC Symbol;Acc:7661]	1	183524699	183560011	rs35423398	183558438	1.62113e-05	4.09772e-21	1.92496e-07	----	AF	6h	0	1	1.00132e-06	7.32488e-06	#N/A	#N/A	#N/A	#N/A
ENSG00000116701	NCF2	neutrophil cytosolic factor 2 [Source:HGNC Symbol;Acc:7661]	1	183524699	183560011	rs12094036	183558174	1.61325e-05	1.65533e-46	5.13808e-42	----	NM	6h	0	1	#N/A	#N/A	1.45417e-06	1	#N/A	#N/A
ENSG00000116701	NCF2	neutrophil cytosolic factor 2 [Source:HGNC Symbol;Acc:7661]	1	183524699	183560011	rs35423398	183558438	1.62113e-05	2.2258e-46	5.85352e-39	----	SA	6h	0	1	#N/A	#N/A	#N/A	#N/A	7.99633e-06	1
ENSG00000100365	NCF4	neutrophil cytosolic factor 4, 40kDa [Source:HGNC Symbol;Acc:7662]	22	37257031	37274057	rs4821544	37258503	7.45554e-32	1.13167e-15	0.0382122	----	NM	3h	0	1	#N/A	#N/A	1	1	#N/A	#N/A
ENSG00000084676	NCOA1	nuclear receptor coactivator 1 [Source:HGNC Symbol;Acc:7668]	2	24714784	24993571	rs1127568	25046090	0.484753	2.45465e-12	0.00150971	0+00	AF	6h	1	0.000652232	0.106165	1.64867e-05	#N/A	#N/A	#N/A	#N/A
ENSG00000189430	NCR1	natural cytotoxicity triggering receptor 1 [Source:HGNC Symbol;Acc:6731]	19	55417509	55427508	rs146242389	55406617	0.848851	1.19014e-10	0.00819149	00+0	NM	6h	0	1	#N/A	#N/A	0.689024	1	#N/A	#N/A
ENSG00000188211	NCR3LG1	natural killer cell cytotoxicity receptor 3 ligand 1 [Source:HGNC Symbol;Acc:42400]	11	17373274	17398888	rs2214286	17376064	0.0195696	1.0525e-05	0.00565042	00-0	NM	3h	0	1	#N/A	#N/A	0.00176346	1	#N/A	#N/A
ENSG00000137806	NDUFAF1	NADH dehydrogenase (ubiquinone) complex I, assembly factor 1 [Source:HGNC Symbol;Acc:18828]	15	41679552	41694717	rs28458941	41667626	1.93491e-14	8.08444e-25	0.00670097	++++	AF	3h	0	1	1	1	#N/A	#N/A	#N/A	#N/A
ENSG00000183648	NDUFB1	NADH dehydrogenase (ubiquinone) 1 beta subcomplex, 1, 7kDa [Source:HGNC Symbol;Acc:7695]	14	92582467	92588261	14-92585332	92585332	3.01708e-28	2.83276e-39	5.60677e-09	----	NM	6h	1	4.9606e-07	#N/A	#N/A	4.77782e-10	0.0506445	#N/A	#N/A
ENSG00000147684	NDUFB9	NADH dehydrogenase (ubiquinone) 1 beta subcomplex, 9, 22kDa [Source:HGNC Symbol;Acc:7704]	8	125551345	125580751	rs11443180	125501644	0.000182316	5.67892e-13	0.0168264	0+++	NM	3h	0	1	#N/A	#N/A	0.0763956	1	#N/A	#N/A
ENSG00000168653	NDUFS5	NADH dehydrogenase (ubiquinone) Fe-S protein 5, 15kDa (NADH-coenzyme Q reductase) [Source:HGNC Symbol;Acc:7712]	1	39491991	39500308	rs10888632	39487144	4.23333e-32	4.97607e-42	0.014827	----	AF	6h	0	1	1	1	#N/A	#N/A	#N/A	#N/A
ENSG00000235568	NFAM1	NFAT activating protein with ITAM motif 1 [Source:HGNC Symbol;Acc:29872]	22	42776417	42828401	rs2157294	42750618	0.0264564	2.81613e-11	0.0429029	0-00	AF	6h	0	1	0.119173	1	#N/A	#N/A	#N/A	#N/A
ENSG00000170322	NFRKB	nuclear factor related to kappaB binding protein [Source:HGNC Symbol;Acc:7802]	11	129733532	129765485	rs10894158	129736157	0.110088	4.7438e-11	6.44379e-08	0+++	AF	3h	0	1	1	1	#N/A	#N/A	#N/A	#N/A
ENSG00000170322	NFRKB	nuclear factor related to kappaB binding protein [Source:HGNC Symbol;Acc:7802]	11	129733532	129765485	rs7942161	129761334	0.112566	2.5781e-07	0.000197686	0+++	NM	3h	0	1	#N/A	#N/A	1	1	#N/A	#N/A
ENSG00000170322	NFRKB	nuclear factor related to kappaB binding protein [Source:HGNC Symbol;Acc:7802]	11	129733532	129765485	rs7942161	129761334	0.112566	1.12983e-06	0.000835745	0+++	SA	3h	0	1	#N/A	#N/A	#N/A	#N/A	1	1
ENSG00000170322	NFRKB	nuclear factor related to kappaB binding protein [Source:HGNC Symbol;Acc:7802]	11	129733532	129765485	rs7116648	129763769	0.268151	1.80768e-25	4.95923e-15	0+++	AF	6h	0	0.240437	1.60113e-05	6.45695e-09	#N/A	#N/A	#N/A	#N/A
ENSG00000163293	NIPAL1	NIPA-like domain containing 1 [Source:HGNC Symbol;Acc:27194]	4	47916160	48042188	rs6447614	48067957	0.524026	2.15617e-11	0.0287997	0-00	AF	3h	0	1	0.0774063	1	#N/A	#N/A	#N/A	#N/A
ENSG00000163293	NIPAL1	NIPA-like domain containing 1 [Source:HGNC Symbol;Acc:27194]	4	47916160	48042188	rs1911669	48065981	0.0389128	2.0129e-09	6.49112e-06	0+00	AF	6h	0	1	0.0155562	0.485358	#N/A	#N/A	#N/A	#N/A
ENSG00000172548	NIPAL4	NIPA-like domain containing 4 [Source:HGNC Symbol;Acc:28018]	5	156887028	156901725	rs10063083	156894343	3.09132e-13	1.29258e-45	0.000265965	----	AF	3h	0	1	5.32041e-08	1	#N/A	#N/A	#N/A	#N/A
ENSG00000172548	NIPAL4	NIPA-like domain containing 4 [Source:HGNC Symbol;Acc:28018]	5	156887028	156901725	rs4704864	156890897	2.97049e-13	1.42344e-47	1.39393e-20	----	NM	3h	0	1	#N/A	#N/A	8.18787e-08	5.11357e-12	#N/A	#N/A
ENSG00000172548	NIPAL4	NIPA-like domain containing 4 [Source:HGNC Symbol;Acc:28018]	5	156887028	156901725	rs10063083	156894343	1.51689e-11	2.23633e-44	8.2862e-05	----	AF	6h	0	1	2.70064e-09	0.0038413	#N/A	#N/A	#N/A	#N/A
ENSG00000172548	NIPAL4	NIPA-like domain containing 4 [Source:HGNC Symbol;Acc:28018]	5	156887028	156901725	rs10063083	156894343	1.51689e-11	4.882e-49	1.0654e-23	----	NM	6h	0	1	#N/A	#N/A	3.93844e-09	1	#N/A	#N/A
ENSG00000172548	NIPAL4	NIPA-like domain containing 4 [Source:HGNC Symbol;Acc:28018]	5	156887028	156901725	rs4704864	156890897	1.43332e-11	1.67685e-47	4.57414e-15	----	SA	6h	1	4.99445e-07	#N/A	#N/A	#N/A	#N/A	0.00404217	1
ENSG00000167034	NKX3-1	NK3 homeobox 1 [Source:HGNC Symbol;Acc:7838]	8	23536207	23540440	rs1971376	23528659	0.397791	6.4427e-20	8.45672e-10	00++	NM	3h	0	1	#N/A	#N/A	0.000239292	1	#N/A	#N/A
ENSG00000167034	NKX3-1	NK3 homeobox 1 [Source:HGNC Symbol;Acc:7838]	8	23536207	23540440	rs11135766	23533623	0.33123	1.99313e-08	0.0370791	00--	SA	3h	0	1	#N/A	#N/A	#N/A	#N/A	1	1
ENSG00000167034	NKX3-1	NK3 homeobox 1 [Source:HGNC Symbol;Acc:7838]	8	23536207	23540440	rs995432	23522851	0.17015	1.14571e-21	5.42433e-13	00--	NM	6h	0	1	#N/A	#N/A	5.78784e-07	1	#N/A	#N/A
ENSG00000167034	NKX3-1	NK3 homeobox 1 [Source:HGNC Symbol;Acc:7838]	8	23536207	23540440	rs1567669	23538533	0.790888	2.04296e-18	2.39978e-09	00--	SA	6h	0	1	#N/A	#N/A	#N/A	#N/A	0.000612927	1
ENSG00000123213	NLN	neurolysin (metallopeptidase M3 family) [Source:HGNC Symbol;Acc:16058]	5	65018024	65167553	rs40106	65051857	0.11794	6.95081e-06	0.0316111	0+++	AF	6h	0	1	0.0378846	0.0350106	#N/A	#N/A	#N/A	#N/A
ENSG00000123213	NLN	neurolysin (metallopeptidase M3 family) [Source:HGNC Symbol;Acc:16058]	5	65018024	65167553	rs1734262	65052015	0.113828	1.63699e-13	1.32417e-10	0+++	NM	6h	0	1	#N/A	#N/A	0.0504177	1	#N/A	#N/A
ENSG00000123213	NLN	neurolysin (metallopeptidase M3 family) [Source:HGNC Symbol;Acc:16058]	5	65018024	65167553	rs2707776	65068706	0.111319	3.56543e-12	1.46058e-09	0+++	SA	6h	0	0.408664	#N/A	#N/A	#N/A	#N/A	0.0303251	1
ENSG00000084092	NOA1	nitric oxide associated 1 [Source:HGNC Symbol;Acc:28473]	4	57829537	57844989	rs1038115	57108271	0.458079	5.13336e-06	0.0437356	0+00	AF	3h	0	0.05424	1	1	#N/A	#N/A	#N/A	#N/A
ENSG00000106100	NOD1	nucleotide-binding oligomerization domain containing 1 [Source:HGNC Symbol;Acc:16390]	7	30464144	30518400	rs55740347	30502072	0.168755	1.5001e-09	3.87718e-06	00+0	NM	3h	0	1	#N/A	#N/A	1	1	#N/A	#N/A
ENSG00000106100	NOD1	nucleotide-binding oligomerization domain containing 1 [Source:HGNC Symbol;Acc:16390]	7	30464144	30518400	rs62447420	30500624	0.379424	4.18979e-15	1.10746e-10	00++	NM	6h	0	1	#N/A	#N/A	0.00102294	1	#N/A	#N/A
ENSG00000106100	NOD1	nucleotide-binding oligomerization domain containing 1 [Source:HGNC Symbol;Acc:16390]	7	30464144	30518400	rs4720003	30508992	0.549868	1.03773e-16	8.44135e-11	00++	SA	6h	0	1	#N/A	#N/A	#N/A	#N/A	0.00091252	1
ENSG00000134250	NOTCH2	notch 2 [Source:HGNC Symbol;Acc:7882]	1	120454177	120612240	rs2793823	120437718	0.0928643	3.17776e-07	0.000607553	00+0	NM	3h	0	1	#N/A	#N/A	0.262134	1	#N/A	#N/A
ENSG00000215440	NPEPL1	aminopeptidase-like 1 [Source:HGNC Symbol;Acc:16244]	20	57264188	57294294	rs79830616	56484270	0.889701	1.75134e-06	0.0484881	000-	SA	3h	1	0.0140631	#N/A	#N/A	#N/A	#N/A	0.481035	1
ENSG00000113580	NR3C1	nuclear receptor subfamily 3, group C, member 1 (glucocorticoid receptor) [Source:HGNC Symbol;Acc:7978]	5	142657497	142815077	rs153521	142956828	0.29324	7.18313e-10	0.000539963	00++	SA	6h	0	1	#N/A	#N/A	#N/A	#N/A	0.00678705	1
ENSG00000180530	NRIP1	nuclear receptor interacting protein 1 [Source:HGNC Symbol;Acc:8001]	21	16333557	16437321	rs2823158	16591544	0.969416	3.3664e-10	0.00161631	0+00	AF	3h	1	0.0437976	0.000484518	0.810707	#N/A	#N/A	#N/A	#N/A
ENSG00000175352	NRIP3	nuclear receptor interacting protein 3 [Source:HGNC Symbol;Acc:1167]	11	9002124	9025596	rs4910200	8973299	0.734399	2.26856e-14	0.00102144	0-00	AF	3h	0	1	0.012709	0.132069	#N/A	#N/A	#N/A	#N/A
ENSG00000088833	NSFL1C	NSFL1 (p97) cofactor (p47) [Source:HGNC Symbol;Acc:15912]	20	1422808	1454487	rs55723936	1518939	0.109906	4.72134e-06	0.00542166	00+0	NM	6h	1	0.00305397	#N/A	#N/A	0.00814473	0.0799291	#N/A	#N/A
ENSG00000037474	NSUN2	NOP2/Sun RNA methyltransferase family, member 2 [Source:HGNC Symbol;Acc:25994]	5	6599353	6633404	rs6555404	6606445	0.0173456	2.07946e-25	1.23438e-13	0+++	NM	3h	1	0.00823834	#N/A	#N/A	1.3411e-05	0.0151155	#N/A	#N/A
ENSG00000037474	NSUN2	NOP2/Sun RNA methyltransferase family, member 2 [Source:HGNC Symbol;Acc:25994]	5	6599353	6633404	rs2303710	6602668	0.0185283	3.25344e-13	0.017466	0+++	SA	3h	0	1	#N/A	#N/A	#N/A	#N/A	1	0.0570233
ENSG00000037474	NSUN2	NOP2/Sun RNA methyltransferase family, member 2 [Source:HGNC Symbol;Acc:25994]	5	6599353	6633404	rs2288445	6620092	0.0108318	6.41148e-12	0.0353487	0+++	NM	6h	1	0.0174513	#N/A	#N/A	1	1	#N/A	#N/A
ENSG00000117481	NSUN4	NOP2/Sun domain family, member 4 [Source:HGNC Symbol;Acc:31802]	1	46805850	46830824	rs55939860	46886953	0.173809	1.8608e-08	0.000288812	0+00	AF	6h	0	1	0.0347782	0.0308635	#N/A	#N/A	#N/A	#N/A
ENSG00000136159	NUDT15	nudix (nucleoside diphosphate linked moiety X)-type motif 15 [Source:HGNC Symbol;Acc:23063]	13	48611704	48621358	rs73180389	48001594	0.00294629	3.3943e-05	0.000999901	000-	SA	6h	0	1	#N/A	#N/A	#N/A	#N/A	1	1
ENSG00000167005	NUDT21	nudix (nucleoside diphosphate linked moiety X)-type motif 21 [Source:HGNC Symbol;Acc:13870]	16	56463046	56486111	rs28793026	56415786	0.286031	1.35794e-16	4.77231e-06	0+00	AF	6h	0	0.369311	0.00327298	0.00645121	#N/A	#N/A	#N/A	#N/A
ENSG00000167693	NXN	nucleoredoxin [Source:HGNC Symbol;Acc:18008]	17	702554	883010	rs76940687	819791	0.116086	1.01702e-16	1.06249e-05	0+++	AF	6h	0	1	1	1	#N/A	#N/A	#N/A	#N/A
ENSG00000167693	NXN	nucleoredoxin [Source:HGNC Symbol;Acc:18008]	17	702554	883010	rs76475328	819690	0.121889	1.52748e-24	5.17238e-11	0+++	NM	6h	0	1	#N/A	#N/A	1	1	#N/A	#N/A
ENSG00000167693	NXN	nucleoredoxin [Source:HGNC Symbol;Acc:18008]	17	702554	883010	rs76475328	819690	0.121889	5.06045e-23	9.34168e-11	0+++	SA	6h	0	1	#N/A	#N/A	#N/A	#N/A	1	1
ENSG00000065154	OAT	ornithine aminotransferase [Source:HGNC Symbol;Acc:8091]	10	126085873	126107545	rs10794194	125997116	0.0821359	1.42554e-08	0.000626399	0-00	AF	6h	0	1	0.0102046	0.066074	#N/A	#N/A	#N/A	#N/A
ENSG00000099330	OCEL1	occludin/ELL domain containing 1 [Source:HGNC Symbol;Acc:26221]	19	17337014	17340028	rs3745163	17337555	3.71886e-19	1.20231e-18	0.0337967	++++	NM	6h	0	1	#N/A	#N/A	1	1	#N/A	#N/A
ENSG00000099330	OCEL1	occludin/ELL domain containing 1 [Source:HGNC Symbol;Acc:26221]	19	17337014	17340028	rs2288544	17337025	1.21932e-19	5.51667e-26	9.34126e-06	++++	SA	6h	0	0.143941	#N/A	#N/A	#N/A	#N/A	1	1
ENSG00000149635	OCSTAMP	osteoclast stimulatory transmembrane protein [Source:HGNC Symbol;Acc:16116]	20	45169586	45179213	rs910064	45189180	0.905971	1.86639e-10	0.00224493	0-0-	SA	6h	0	1	#N/A	#N/A	#N/A	#N/A	0.303678	0.36883
ENSG00000247556	OIP5-AS1	OIP5 antisense RNA 1 [Source:HGNC Symbol;Acc:43563]	15	41576189	41601901	rs55782852	41603944	3.89037e-05	1.2449e-20	7.10482e-06	++++	AF	3h	0	1	1	1	#N/A	#N/A	#N/A	#N/A
ENSG00000247556	OIP5-AS1	OIP5 antisense RNA 1 [Source:HGNC Symbol;Acc:43563]	15	41576189	41601901	rs28417774	41564393	1.92849e-06	1.66752e-20	4.75932e-06	++++	NM	3h	1	0.0411996	#N/A	#N/A	1	1	#N/A	#N/A
ENSG00000247556	OIP5-AS1	OIP5 antisense RNA 1 [Source:HGNC Symbol;Acc:43563]	15	41576189	41601901	rs7181560	41622793	2.4657e-05	4.81324e-15	0.00208072	++++	SA	3h	0	1	#N/A	#N/A	#N/A	#N/A	1	1
ENSG00000247556	OIP5-AS1	OIP5 antisense RNA 1 [Source:HGNC Symbol;Acc:43563]	15	41576189	41601901	rs55782852	41603944	2.06298e-07	9.35333e-20	0.000779933	++++	AF	6h	0	1	1	1	#N/A	#N/A	#N/A	#N/A
ENSG00000123240	OPTN	optineurin [Source:HGNC Symbol;Acc:17142]	10	13141450	13180291	rs57057378	13160035	9.3728e-40	1.04023e-46	0.0142955	----	NM	3h	1	0.00369128	#N/A	#N/A	0.00382259	1	#N/A	#N/A
ENSG00000123240	OPTN	optineurin [Source:HGNC Symbol;Acc:17142]	10	13141450	13180291	rs57199113	13160212	9.66923e-40	4.90629e-33	6.37413e-05	----	SA	3h	0	1	#N/A	#N/A	#N/A	#N/A	6.12678e-06	1
ENSG00000123240	OPTN	optineurin [Source:HGNC Symbol;Acc:17142]	10	13141450	13180291	rs57199113	13160212	2.31223e-41	7.50956e-31	6.04802e-13	----	NM	6h	1	0.00431151	#N/A	#N/A	5.6243e-06	1	#N/A	#N/A
ENSG00000123240	OPTN	optineurin [Source:HGNC Symbol;Acc:17142]	10	13141450	13180291	rs57057378	13160035	2.22365e-41	2.80127e-29	6.30367e-14	----	SA	6h	0	1	#N/A	#N/A	#N/A	#N/A	4.72434e-07	1
ENSG00000021762	OSBPL5	oxysterol binding protein-like 5 [Source:HGNC Symbol;Acc:16392]	11	3108347	3187969	rs11025755	3192362	0.0110738	1.63464e-09	0.000989789	0+00	AF	6h	0	1	0.0139001	0.165277	#N/A	#N/A	#N/A	#N/A
ENSG00000092094	OSGEP	O-sialoglycoprotein endopeptidase [Source:HGNC Symbol;Acc:18028]	14	20914571	20923264	rs938884	20916716	0.00110682	5.30567e-13	0.0138135	0---	NM	6h	0	1	#N/A	#N/A	1	1	#N/A	#N/A
ENSG00000165312	OTUD1	OTU domain containing 1 [Source:HGNC Symbol;Acc:27346]	10	23728199	23731308	rs1398023	23665542	5.83003e-06	1.25442e-30	3.49469e-13	----	AF	3h	0	1	1	1	#N/A	#N/A	#N/A	#N/A
ENSG00000165312	OTUD1	OTU domain containing 1 [Source:HGNC Symbol;Acc:27346]	10	23728199	23731308	rs72788434	23662769	1.3535e-05	3.60436e-25	1.11226e-10	----	NM	3h	0	1	#N/A	#N/A	1	1	#N/A	#N/A
ENSG00000165312	OTUD1	OTU domain containing 1 [Source:HGNC Symbol;Acc:27346]	10	23728199	23731308	rs1398023	23665542	5.83003e-06	4.80199e-25	2.25969e-14	----	SA	3h	0	0.686223	#N/A	#N/A	#N/A	#N/A	1	1
ENSG00000165312	OTUD1	OTU domain containing 1 [Source:HGNC Symbol;Acc:27346]	10	23728199	23731308	rs1398023	23665542	1.16503e-07	3.82969e-28	0.00148604	----	AF	6h	0	1	1	1	#N/A	#N/A	#N/A	#N/A
ENSG00000165312	OTUD1	OTU domain containing 1 [Source:HGNC Symbol;Acc:27346]	10	23728199	23731308	rs1398023	23665542	1.16503e-07	7.80987e-22	0.0447025	----	SA	6h	0	0.977122	#N/A	#N/A	#N/A	#N/A	1	1
ENSG00000164830	OXR1	oxidation resistance 1 [Source:HGNC Symbol;Acc:15822]	8	107282474	107764922	rs3110430	107606599	0.082137	1.74018e-19	3.38626e-10	0---	AF	3h	0	1	1	1	#N/A	#N/A	#N/A	#N/A
ENSG00000164830	OXR1	oxidation resistance 1 [Source:HGNC Symbol;Acc:15822]	8	107282474	107764922	rs3110430	107606599	0.082137	2.11018e-23	6.66086e-16	0---	NM	3h	0	1	#N/A	#N/A	1	1	#N/A	#N/A
ENSG00000164830	OXR1	oxidation resistance 1 [Source:HGNC Symbol;Acc:15822]	8	107282474	107764922	rs3110430	107606599	0.082137	4.52603e-15	3.78706e-07	0---	SA	3h	0	1	#N/A	#N/A	#N/A	#N/A	1	1
ENSG00000164830	OXR1	oxidation resistance 1 [Source:HGNC Symbol;Acc:15822]	8	107282474	107764922	rs1580289	107665492	0.324963	2.35456e-23	5.56071e-17	0---	AF	6h	0	1	1	0.170828	#N/A	#N/A	#N/A	#N/A
ENSG00000164830	OXR1	oxidation resistance 1 [Source:HGNC Symbol;Acc:15822]	8	107282474	107764922	rs3110430	107606599	0.52734	3.86411e-15	1.04011e-09	0---	NM	6h	0	1	#N/A	#N/A	1	1	#N/A	#N/A
ENSG00000164830	OXR1	oxidation resistance 1 [Source:HGNC Symbol;Acc:15822]	8	107282474	107764922	rs3110430	107606599	0.52734	2.82033e-14	7.01439e-07	0---	SA	6h	0	1	#N/A	#N/A	#N/A	#N/A	0.407277	1
ENSG00000100266	PACSIN2	protein kinase C and casein kinase substrate in neurons 2 [Source:HGNC Symbol;Acc:8571]	22	43231419	43411151	rs2010366	43381288	0.662924	4.84296e-08	0.00671152	00+0	NM	3h	0	1	#N/A	#N/A	0.0244026	1	#N/A	#N/A
ENSG00000100266	PACSIN2	protein kinase C and casein kinase substrate in neurons 2 [Source:HGNC Symbol;Acc:8571]	22	43231419	43411151	rs11336459	43365928	0.00554657	1.27567e-10	1.1177e-07	0+++	AF	6h	1	0.0109914	0.0618074	1	#N/A	#N/A	#N/A	#N/A
ENSG00000100266	PACSIN2	protein kinase C and casein kinase substrate in neurons 2 [Source:HGNC Symbol;Acc:8571]	22	43231419	43411151	rs5751405	43361079	0.00571881	5.70524e-15	8.96176e-15	0+++	NM	6h	0	0.456716	#N/A	#N/A	0.0562845	1	#N/A	#N/A
ENSG00000100266	PACSIN2	protein kinase C and casein kinase substrate in neurons 2 [Source:HGNC Symbol;Acc:8571]	22	43231419	43411151	rs5759066	43366296	0.00573279	1.77649e-17	3.75012e-15	0+++	SA	6h	1	0.00023379	#N/A	#N/A	#N/A	#N/A	0.998571	1
ENSG00000168092	PAFAH1B2	platelet-activating factor acetylhydrolase 1b, catalytic subunit 2 (30kDa) [Source:HGNC Symbol;Acc:8575]	11	117014984	117047610	rs111765459	117083373	0.169109	3.26527e-06	0.0182403	00-0	NM	3h	0	1	#N/A	#N/A	1	1	#N/A	#N/A
ENSG00000180370	PAK2	p21 protein (Cdc42/Rac)-activated kinase 2 [Source:HGNC Symbol;Acc:8591]	3	196466729	196559518	rs9849684	196433031	0.465604	4.01715e-19	1.15256e-08	00--	NM	6h	1	1.23743e-07	#N/A	#N/A	1.73328e-13	0.466186	#N/A	#N/A
ENSG00000145730	PAM	peptidylglycine alpha-amidating monooxygenase [Source:HGNC Symbol;Acc:8596]	5	102089686	102366809	rs17155171	102572418	0.414147	2.43041e-08	0.0369837	0+0+	AF	6h	0	1	0.0240386	0.312891	#N/A	#N/A	#N/A	#N/A
ENSG00000121274	PAPD5	PAP associated domain containing 5 [Source:HGNC Symbol;Acc:30758]	16	50186830	50269221	rs2356837	50120893	2.47716e-07	1.642e-31	1.14481e-10	++++	AF	3h	0	1	0.0236754	0.00924718	#N/A	#N/A	#N/A	#N/A
ENSG00000121274	PAPD5	PAP associated domain containing 5 [Source:HGNC Symbol;Acc:30758]	16	50186830	50269221	rs2356837	50120893	9.6362e-08	1.83384e-39	3.84969e-10	++++	AF	6h	0	1	9.85539e-11	4.42951e-11	#N/A	#N/A	#N/A	#N/A
ENSG00000112941	PAPD7	PAP associated domain containing 7 [Source:HGNC Symbol;Acc:16705]	5	6714719	6757161	rs274680	6749085	0.0578234	3.47606e-15	0.00151193	00++	NM	3h	0	1	#N/A	#N/A	4.76436e-07	1	#N/A	#N/A
ENSG00000138801	PAPSS1	3'-phosphoadenosine 5'-phosphosulfate synthase 1 [Source:HGNC Symbol;Acc:8603]	4	108511434	108641608	rs62313427	108668193	7.02665e-05	2.34466e-18	0.00209902	----	AF	3h	0	1	1	1	#N/A	#N/A	#N/A	#N/A
ENSG00000138801	PAPSS1	3'-phosphoadenosine 5'-phosphosulfate synthase 1 [Source:HGNC Symbol;Acc:8603]	4	108511434	108641608	rs70947091	108615679	1.04927e-06	1.73605e-19	1.29137e-05	----	NM	3h	0	1	#N/A	#N/A	1	1	#N/A	#N/A
ENSG00000138801	PAPSS1	3'-phosphoadenosine 5'-phosphosulfate synthase 1 [Source:HGNC Symbol;Acc:8603]	4	108511434	108641608	rs70947091	108615679	1.04927e-06	1.29666e-17	0.00134591	----	SA	3h	0	1	#N/A	#N/A	#N/A	#N/A	1	1
ENSG00000138801	PAPSS1	3'-phosphoadenosine 5'-phosphosulfate synthase 1 [Source:HGNC Symbol;Acc:8603]	4	108511434	108641608	rs71590193	108622169	1.13511e-05	3.48937e-20	0.000183998	----	AF	6h	0	1	1	1	#N/A	#N/A	#N/A	#N/A
ENSG00000138801	PAPSS1	3'-phosphoadenosine 5'-phosphosulfate synthase 1 [Source:HGNC Symbol;Acc:8603]	4	108511434	108641608	rs757170	108614626	0.871996	4.00286e-38	6.9934e-52	0---	NM	6h	1	3.56922e-19	#N/A	#N/A	1.51256e-26	0.00110228	#N/A	#N/A
ENSG00000138801	PAPSS1	3'-phosphoadenosine 5'-phosphosulfate synthase 1 [Source:HGNC Symbol;Acc:8603]	4	108511434	108641608	rs2522423	108612001	0.866259	1.30558e-30	2.09445e-30	0---	SA	6h	1	1.03754e-11	#N/A	#N/A	#N/A	#N/A	1.21259e-10	0.00082932
ENSG00000157212	PAXIP1	PAX interacting (with transcription-activation domain) protein 1 [Source:HGNC Symbol;Acc:8624]	7	154735398	154794794	rs11982355	154984001	0.617177	9.4087e-07	0.0234945	0++0	AF	3h	0	1	1	1	#N/A	#N/A	#N/A	#N/A
ENSG00000157212	PAXIP1	PAX interacting (with transcription-activation domain) protein 1 [Source:HGNC Symbol;Acc:8624]	7	154735398	154794794	rs11525890	154986135	0.77591	5.38634e-10	0.00323711	0++0	NM	3h	0	1	#N/A	#N/A	1	1	#N/A	#N/A
ENSG00000157212	PAXIP1	PAX interacting (with transcription-activation domain) protein 1 [Source:HGNC Symbol;Acc:8624]	7	154735398	154794794	rs61739468	154996010	0.999884	1.46441e-08	0.00642879	0+00	AF	6h	0	1	1	0.111734	#N/A	#N/A	#N/A	#N/A
ENSG00000100889	PCK2	phosphoenolpyruvate carboxykinase 2 (mitochondrial) [Source:HGNC Symbol;Acc:8725]	14	24563263	24579807	rs8017358	24525274	8.07807e-07	5.17801e-14	0.022961	+0++	NM	6h	0	1	#N/A	#N/A	0.0765293	1	#N/A	#N/A
ENSG00000100889	PCK2	phosphoenolpyruvate carboxykinase 2 (mitochondrial) [Source:HGNC Symbol;Acc:8725]	14	24563263	24579807	rs8017358	24525274	8.07807e-07	1.83084e-17	0.0206625	+0++	SA	6h	0	0.65131	#N/A	#N/A	#N/A	#N/A	0.100646	1
ENSG00000197461	PDGFA	platelet-derived growth factor alpha polypeptide [Source:HGNC Symbol;Acc:8799]	7	536896	559933	rs112653255	631938	9.27864e-08	1.32597e-25	0.0236488	++++	AF	3h	0	1	1	1	#N/A	#N/A	#N/A	#N/A
ENSG00000197461	PDGFA	platelet-derived growth factor alpha polypeptide [Source:HGNC Symbol;Acc:8799]	7	536896	559933	rs112653255	631938	9.27864e-08	6.15136e-27	0.000171976	++++	SA	3h	0	1	#N/A	#N/A	#N/A	#N/A	1	1
ENSG00000197461	PDGFA	platelet-derived growth factor alpha polypeptide [Source:HGNC Symbol;Acc:8799]	7	536896	559933	rs9330369	623680	0.179512	7.48503e-17	0.000129431	0---	NM	6h	0	1	#N/A	#N/A	0.000868075	1	#N/A	#N/A
ENSG00000113721	PDGFRB	platelet-derived growth factor receptor, beta polypeptide [Source:HGNC Symbol;Acc:8804]	5	149493401	149535435	rs4432875	149539527	0.0484648	3.69731e-17	3.29655e-05	0-0-	AF	6h	0	1	0.000603333	0.0447026	#N/A	#N/A	#N/A	#N/A
ENSG00000148459	PDSS1	prenyl (decaprenyl) diphosphate synthase, subunit 1 [Source:HGNC Symbol;Acc:17759]	10	26986589	27035727	rs2477285	26964117	7.22738e-06	5.11442e-30	0.00340528	----	NM	3h	0	1	#N/A	#N/A	8.01659e-05	0.000104735	#N/A	#N/A
ENSG00000247077	PGAM5	phosphoglycerate mutase family member 5 [Source:HGNC Symbol;Acc:28763]	12	133287406	133299228	rs10870496	133282703	0.0812615	5.46139e-05	0.0474366	00-0	NM	6h	0	1	#N/A	#N/A	1	1	#N/A	#N/A
ENSG00000164219	PGGT1B	protein geranylgeranyltransferase type I, beta subunit [Source:HGNC Symbol;Acc:8895]	5	114546528	114598569	rs267307	114598204	2.91212e-06	8.88289e-19	0.00122316	----	NM	3h	0	1	#N/A	#N/A	1	1	#N/A	#N/A
ENSG00000169299	PGM2	phosphoglucomutase 2 [Source:HGNC Symbol;Acc:8906]	4	37828256	37864558	rs13109204	37842585	2.3927e-10	7.17986e-27	7.08097e-05	----	AF	6h	0	1	1	1	#N/A	#N/A	#N/A	#N/A
ENSG00000169299	PGM2	phosphoglucomutase 2 [Source:HGNC Symbol;Acc:8906]	4	37828256	37864558	rs13122762	37826536	1.5062e-10	2.203e-17	0.0391028	----	NM	6h	0	1	#N/A	#N/A	1	1	#N/A	#N/A
ENSG00000112419	PHACTR2	phosphatase and actin regulator 2 [Source:HGNC Symbol;Acc:20956]	6	143857983	144152322	rs2180032	144063463	0.001952	7.12653e-19	0.0227444	0+0+	AF	6h	0	1	0.000270181	0.00441457	#N/A	#N/A	#N/A	#N/A
ENSG00000129292	PHF20L1	PHD finger protein 20-like 1 [Source:HGNC Symbol;Acc:24280]	8	133787619	133861052	rs10101478	133848396	0.301484	1.15952e-35	2.35651e-41	00++	NM	3h	0	1	#N/A	#N/A	7.78977e-40	2.56257e-09	#N/A	#N/A
ENSG00000129292	PHF20L1	PHD finger protein 20-like 1 [Source:HGNC Symbol;Acc:24280]	8	133787619	133861052	rs58985863	133864670	0.303722	3.74018e-14	1.32715e-09	00++	SA	3h	0	1	#N/A	#N/A	#N/A	#N/A	2.88002e-10	2.28646e-09
ENSG00000129292	PHF20L1	PHD finger protein 20-like 1 [Source:HGNC Symbol;Acc:24280]	8	133787619	133861052	rs10097664	133847690	0.539131	1.0137e-44	3.69059e-57	00++	NM	6h	0	1	#N/A	#N/A	2.74782e-48	3.45729e-13	#N/A	#N/A
ENSG00000129292	PHF20L1	PHD finger protein 20-like 1 [Source:HGNC Symbol;Acc:24280]	8	133787619	133861052	rs10101478	133848396	0.531374	2.4606e-24	1.08084e-16	00++	SA	6h	0	1	#N/A	#N/A	#N/A	#N/A	8.084e-13	3.73068e-13
ENSG00000010318	PHF7	PHD finger protein 7 [Source:HGNC Symbol;Acc:18458]	3	52444674	52457657	rs13091025	52467324	0.13058	5.3163e-05	0.0466412	000+	SA	3h	1	0.0424378	#N/A	#N/A	#N/A	#N/A	1	1
ENSG00000181649	PHLDA2	pleckstrin homology-like domain, family A, member 2 [Source:HGNC Symbol;Acc:12385]	11	2949504	2950685	rs61871219	2960541	0.781851	5.04792e-22	1.96168e-09	0---	AF	3h	0	1	0.00210104	0.00215349	#N/A	#N/A	#N/A	#N/A
ENSG00000181649	PHLDA2	pleckstrin homology-like domain, family A, member 2 [Source:HGNC Symbol;Acc:12385]	11	2949504	2950685	rs61871219	2960541	0.112154	3.37039e-23	0.00685883	0-00	AF	6h	0	1	7.60171e-16	3.1484e-13	#N/A	#N/A	#N/A	#N/A
ENSG00000070047	PHRF1	PHD and ring finger domains 1 [Source:HGNC Symbol;Acc:24351]	11	576487	612222	rs746708	572129	0.0533043	6.53439e-06	0.00673325	0-00	AF	3h	0	1	1	1	#N/A	#N/A	#N/A	#N/A
ENSG00000006576	PHTF2	putative homeodomain transcription factor 2 [Source:HGNC Symbol;Acc:13411]	7	77428123	77586818	rs11768004	77442119	0.0139307	2.40511e-11	0.0392721	0---	SA	3h	0	1	#N/A	#N/A	#N/A	#N/A	1	1
ENSG00000073921	PICALM	phosphatidylinositol binding clathrin assembly protein [Source:HGNC Symbol;Acc:15514]	11	85668728	85780924	rs11234556	85849411	0.00156649	1.1325e-23	3.25385e-11	00++	NM	3h	0	1	#N/A	#N/A	2.61146e-07	1	#N/A	#N/A
ENSG00000073921	PICALM	phosphatidylinositol binding clathrin assembly protein [Source:HGNC Symbol;Acc:15514]	11	85668728	85780924	rs11234556	85849411	0.00156649	9.0139e-20	2.58328e-05	00++	SA	3h	0	1	#N/A	#N/A	#N/A	#N/A	0.00800738	1
ENSG00000073921	PICALM	phosphatidylinositol binding clathrin assembly protein [Source:HGNC Symbol;Acc:15514]	11	85668728	85780924	rs11234556	85849411	0.045111	5.32948e-22	6.16805e-15	0+++	NM	6h	0	1	#N/A	#N/A	4.50421e-07	1	#N/A	#N/A
ENSG00000073921	PICALM	phosphatidylinositol binding clathrin assembly protein [Source:HGNC Symbol;Acc:15514]	11	85668728	85780924	rs59436865	85803884	0.154667	4.64195e-21	7.55478e-12	0+++	SA	6h	0	0.824419	#N/A	#N/A	#N/A	#N/A	0.0261053	1
ENSG00000100564	PIGH	phosphatidylinositol glycan anchor biosynthesis, class H [Source:HGNC Symbol;Acc:8964]	14	68048673	68067004	rs4902498	68065989	0.0461476	6.50883e-08	9.62179e-05	0+00	AF	6h	0	1	0.236056	0.263703	#N/A	#N/A	#N/A	#N/A
ENSG00000163964	PIGX	phosphatidylinositol glycan anchor biosynthesis, class X [Source:HGNC Symbol;Acc:26046]	3	196366647	196462878	rs6809954	196435994	7.26393e-07	8.06162e-19	6.78683e-06	-0--	NM	3h	1	7.76066e-12	#N/A	#N/A	1.45457e-05	0.0258774	#N/A	#N/A
ENSG00000163964	PIGX	phosphatidylinositol glycan anchor biosynthesis, class X [Source:HGNC Symbol;Acc:26046]	3	196366647	196462878	rs6809954	196435994	2.14034e-07	8.6339e-42	3.04856e-42	----	NM	6h	1	8.99414e-12	#N/A	#N/A	2.51565e-32	0.129358	#N/A	#N/A
ENSG00000163964	PIGX	phosphatidylinositol glycan anchor biosynthesis, class X [Source:HGNC Symbol;Acc:26046]	3	196366647	196462878	rs9849684	196433031	1.94847e-07	2.89464e-38	5.53101e-27	----	SA	6h	1	2.44168e-16	#N/A	#N/A	#N/A	#N/A	2.47247e-19	0.111743
ENSG00000145675	PIK3R1	phosphoinositide-3-kinase, regulatory subunit 1 (alpha) [Source:HGNC Symbol;Acc:8979]	5	67511549	67597649	rs17307254	67295923	0.00149593	7.57905e-13	0.000239439	0---	NM	3h	0	1	#N/A	#N/A	0.586142	1	#N/A	#N/A
ENSG00000145675	PIK3R1	phosphoinositide-3-kinase, regulatory subunit 1 (alpha) [Source:HGNC Symbol;Acc:8979]	5	67511549	67597649	rs17307254	67295923	4.03726e-06	7.23816e-13	0.00277142	----	NM	6h	0	1	#N/A	#N/A	0.421959	1	#N/A	#N/A
ENSG00000145675	PIK3R1	phosphoinositide-3-kinase, regulatory subunit 1 (alpha) [Source:HGNC Symbol;Acc:8979]	5	67511549	67597649	rs17307254	67295923	4.03726e-06	2.32096e-15	0.000887777	----	SA	6h	0	1	#N/A	#N/A	#N/A	#N/A	0.339512	1
ENSG00000137193	PIM1	pim-1 oncogene [Source:HGNC Symbol;Acc:8986]	6	37137980	37143202	rs913499	37038432	0.00704851	5.96817e-13	0.00100656	00++	NM	3h	0	0.0552053	#N/A	#N/A	0.273459	1	#N/A	#N/A
ENSG00000158828	PINK1	PTEN induced putative kinase 1 [Source:HGNC Symbol;Acc:14581]	1	20959949	20978004	rs116819993	20934565	0.0216526	1.38362e-11	2.08191e-09	00++	NM	6h	0	0.652356	#N/A	#N/A	4.45803e-08	1	#N/A	#N/A
ENSG00000174238	PITPNA	phosphatidylinositol transfer protein, alpha [Source:HGNC Symbol;Acc:9001]	17	1421013	1466110	rs201716406	1440366	1.63842e-40	9.19197e-39	0.00466826	++++	NM	6h	1	6.84898e-08	#N/A	#N/A	0.376026	1	#N/A	#N/A
ENSG00000174238	PITPNA	phosphatidylinositol transfer protein, alpha [Source:HGNC Symbol;Acc:9001]	17	1421013	1466110	rs139411656	1435203	3.32057e-41	1.39937e-47	2.46539e-05	++++	SA	6h	1	7.55502e-14	#N/A	#N/A	#N/A	#N/A	0.0115043	1
ENSG00000154217	PITPNC1	phosphatidylinositol transfer protein, cytoplasmic 1 [Source:HGNC Symbol;Acc:21045]	17	65373576	65693372	rs1961377	65480264	2.59608e-06	5.91739e-28	4.66678e-05	+++0	AF	3h	1	0.000655361	0.603552	1	#N/A	#N/A	#N/A	#N/A
ENSG00000154217	PITPNC1	phosphatidylinositol transfer protein, cytoplasmic 1 [Source:HGNC Symbol;Acc:21045]	17	65373576	65693372	17-65394209	65394209	0.714138	3.80945e-26	5.65894e-24	00++	NM	6h	1	5.62056e-14	#N/A	#N/A	3.2271e-19	0.000213326	#N/A	#N/A
ENSG00000154217	PITPNC1	phosphatidylinositol transfer protein, cytoplasmic 1 [Source:HGNC Symbol;Acc:21045]	17	65373576	65693372	rs11658373	65332728	0.268735	4.79392e-08	0.0364265	00++	SA	6h	0	1	#N/A	#N/A	#N/A	#N/A	0.0986039	0.0164417
ENSG00000118762	PKD2	polycystic kidney disease 2 (autosomal dominant) [Source:HGNC Symbol;Acc:9009]	4	88928821	88998929	rs10023907	88772535	9.93146e-05	4.09683e-20	0.00401546	0-0-	AF	3h	0	1	3.60299e-08	0.446807	#N/A	#N/A	#N/A	#N/A
ENSG00000118762	PKD2	polycystic kidney disease 2 (autosomal dominant) [Source:HGNC Symbol;Acc:9009]	4	88928821	88998929	rs10023907	88772535	0.000816726	2.45458e-17	0.032471	0---	AF	6h	0	1	0.00900637	0.0812337	#N/A	#N/A	#N/A	#N/A
ENSG00000065243	PKN2	protein kinase N2 [Source:HGNC Symbol;Acc:9406]	1	89149906	89301938	rs17470749	89303824	0.4952	7.31541e-07	0.0233528	00-0	NM	3h	0	0.777369	#N/A	#N/A	0.866639	0.221306	#N/A	#N/A
ENSG00000011422	PLAUR	plasminogen activator, urokinase receptor [Source:HGNC Symbol;Acc:9053]	19	44150248	44174699	rs344786	44171142	0.649178	3.39697e-09	0.00876998	0+++	AF	3h	0	1	1	1	#N/A	#N/A	#N/A	#N/A
ENSG00000011422	PLAUR	plasminogen activator, urokinase receptor [Source:HGNC Symbol;Acc:9053]	19	44150248	44174699	rs344776	44178437	0.684041	1.19431e-12	2.25118e-05	0+++	NM	3h	0	1	#N/A	#N/A	1	1	#N/A	#N/A
ENSG00000011422	PLAUR	plasminogen activator, urokinase receptor [Source:HGNC Symbol;Acc:9053]	19	44150248	44174699	rs344776	44178437	0.684041	1.55654e-11	9.81037e-06	0+++	SA	3h	0	1	#N/A	#N/A	#N/A	#N/A	1	1
ENSG00000011422	PLAUR	plasminogen activator, urokinase receptor [Source:HGNC Symbol;Acc:9053]	19	44150248	44174699	rs344774	44178649	0.639335	1.9382e-08	0.0332547	00++	NM	6h	0	1	#N/A	#N/A	1	1	#N/A	#N/A
ENSG00000182621	PLCB1	phospholipase C, beta 1 (phosphoinositide-specific) [Source:HGNC Symbol;Acc:15917]	20	8112825	8949003	rs6055624	8171572	2.71186e-21	5.27712e-19	0.00181946	++++	AF	6h	1	0.019383	1	1	#N/A	#N/A	#N/A	#N/A
ENSG00000075651	PLD1	phospholipase D1, phosphatidylcholine-specific [Source:HGNC Symbol;Acc:9067]	3	171318196	171528740	rs4894773	171529101	2.04985e-08	9.37984e-31	0.00135359	----	AF	6h	0	1	0.037081	1	#N/A	#N/A	#N/A	#N/A
ENSG00000115956	PLEK	pleckstrin [Source:HGNC Symbol;Acc:9070]	2	68592306	68624585	rs6546405	68633110	0.000213419	3.13898e-22	0.000280495	0---	NM	3h	0	0.0503767	#N/A	#N/A	6.33022e-05	1	#N/A	#N/A
ENSG00000169499	PLEKHA2	pleckstrin homology domain containing, family A (phosphoinositide binding specific) member 2 [Source:HGNC Symbol;Acc:14336]	8	38758754	38831428	rs6995018	38804069	0.258742	3.66399e-10	1.27001e-06	00++	NM	3h	0	1	#N/A	#N/A	0.878929	1	#N/A	#N/A
ENSG00000169499	PLEKHA2	pleckstrin homology domain containing, family A (phosphoinositide binding specific) member 2 [Source:HGNC Symbol;Acc:14336]	8	38758754	38831428	rs6995018	38804069	0.258742	5.17355e-08	0.000374408	00++	SA	3h	1	0.0441503	#N/A	#N/A	#N/A	#N/A	1	1
ENSG00000169499	PLEKHA2	pleckstrin homology domain containing, family A (phosphoinositide binding specific) member 2 [Source:HGNC Symbol;Acc:14336]	8	38758754	38831428	rs6995018	38804069	0.423483	4.86803e-07	0.00855294	0+++	AF	6h	0	1	0.147768	0.0396436	#N/A	#N/A	#N/A	#N/A
ENSG00000169499	PLEKHA2	pleckstrin homology domain containing, family A (phosphoinositide binding specific) member 2 [Source:HGNC Symbol;Acc:14336]	8	38758754	38831428	rs6995018	38804069	0.423483	5.61145e-17	2.4835e-13	0+++	NM	6h	0	1	#N/A	#N/A	0.215495	1	#N/A	#N/A
ENSG00000169499	PLEKHA2	pleckstrin homology domain containing, family A (phosphoinositide binding specific) member 2 [Source:HGNC Symbol;Acc:14336]	8	38758754	38831428	rs6995018	38804069	0.423483	2.3472e-20	4.79023e-16	0+++	SA	6h	0	0.0628662	#N/A	#N/A	#N/A	#N/A	0.0432776	1
ENSG00000116786	PLEKHM2	pleckstrin homology domain containing, family M (with RUN domain) member 2 [Source:HGNC Symbol;Acc:29131]	1	16010828	16061264	rs34958034	16042326	0.337273	5.60026e-12	0.00112444	0--0	NM	3h	0	0.259546	#N/A	#N/A	1	1	#N/A	#N/A
ENSG00000004399	PLXND1	plexin D1 [Source:HGNC Symbol;Acc:9107]	3	129274019	129325661	rs2811450	129312989	0.683202	8.32121e-15	0.000410394	00++	NM	3h	0	1	#N/A	#N/A	2.17299e-06	1	#N/A	#N/A
ENSG00000004399	PLXND1	plexin D1 [Source:HGNC Symbol;Acc:9107]	3	129274019	129325661	rs2811450	129312989	0.1092	8.46254e-19	5.40309e-06	00++	NM	6h	0	1	#N/A	#N/A	5.63401e-05	1	#N/A	#N/A
ENSG00000180316	PNPLA1	patatin-like phospholipase domain containing 1 [Source:HGNC Symbol;Acc:21246]	6	36210981	36276372	rs12201879	36241611	0.69555	1.723e-11	0.000145587	0+++	NM	3h	0	1	#N/A	#N/A	1	1	#N/A	#N/A
ENSG00000180316	PNPLA1	patatin-like phospholipase domain containing 1 [Source:HGNC Symbol;Acc:21246]	6	36210981	36276372	rs35494691	36270547	0.940434	3.06691e-08	0.0144143	0+++	SA	3h	0	1	#N/A	#N/A	#N/A	#N/A	1	1
ENSG00000180316	PNPLA1	patatin-like phospholipase domain containing 1 [Source:HGNC Symbol;Acc:21246]	6	36210981	36276372	rs35494691	36270547	0.5475	3.22756e-09	0.0250196	0+++	AF	6h	0	1	1	1	#N/A	#N/A	#N/A	#N/A
ENSG00000180316	PNPLA1	patatin-like phospholipase domain containing 1 [Source:HGNC Symbol;Acc:21246]	6	36210981	36276372	rs35494691	36270547	0.5475	6.6062e-14	1.87835e-06	0+++	NM	6h	0	1	#N/A	#N/A	1	1	#N/A	#N/A
ENSG00000180316	PNPLA1	patatin-like phospholipase domain containing 1 [Source:HGNC Symbol;Acc:21246]	6	36210981	36276372	rs35494691	36270547	0.5475	3.03553e-11	0.00214221	0+++	SA	6h	0	1	#N/A	#N/A	#N/A	#N/A	1	1
ENSG00000135241	PNPLA8	patatin-like phospholipase domain containing 8 [Source:HGNC Symbol;Acc:28900]	7	108110867	108210110	rs16872576	108139285	0.532545	2.06141e-19	2.43128e-10	0---	AF	3h	0	1	1	1	#N/A	#N/A	#N/A	#N/A
ENSG00000135241	PNPLA8	patatin-like phospholipase domain containing 8 [Source:HGNC Symbol;Acc:28900]	7	108110867	108210110	rs35245785	108134230	0.519029	2.48278e-21	4.13501e-14	0---	NM	3h	1	0.0214646	#N/A	#N/A	1	0.114839	#N/A	#N/A
ENSG00000135241	PNPLA8	patatin-like phospholipase domain containing 8 [Source:HGNC Symbol;Acc:28900]	7	108110867	108210110	rs71568533	108175788	0.533904	9.53744e-10	0.0044215	0---	SA	3h	0	1	#N/A	#N/A	#N/A	#N/A	1	0.0707053
ENSG00000135241	PNPLA8	patatin-like phospholipase domain containing 8 [Source:HGNC Symbol;Acc:28900]	7	108110867	108210110	rs34493630	108146821	0.217477	1.02589e-11	1.16959e-06	0---	AF	6h	0	1	1	1	#N/A	#N/A	#N/A	#N/A
ENSG00000135241	PNPLA8	patatin-like phospholipase domain containing 8 [Source:HGNC Symbol;Acc:28900]	7	108110867	108210110	rs34493630	108146821	0.217477	1.12832e-09	5.75777e-05	0---	NM	6h	1	0.0371827	#N/A	#N/A	1	1	#N/A	#N/A
ENSG00000135241	PNPLA8	patatin-like phospholipase domain containing 8 [Source:HGNC Symbol;Acc:28900]	7	108110867	108210110	rs34493630	108146821	0.217477	7.88683e-16	4.01407e-08	0---	SA	6h	0	1	#N/A	#N/A	#N/A	#N/A	1	1
ENSG00000139323	POC1B	POC1 centriolar protein B [Source:HGNC Symbol;Acc:30836]	12	89813496	89919801	rs4842490	89897669	0.559196	8.74208e-27	1.61363e-20	00+0	NM	3h	1	0.0158717	#N/A	#N/A	5.9058e-22	2.44457e-07	#N/A	#N/A
ENSG00000139323	POC1B	POC1 centriolar protein B [Source:HGNC Symbol;Acc:30836]	12	89813496	89919801	rs4842490	89897669	0.526162	6.87881e-36	1.63365e-39	00++	NM	6h	1	0.0183944	#N/A	#N/A	6.16945e-30	0.0133506	#N/A	#N/A
ENSG00000139323	POC1B	POC1 centriolar protein B [Source:HGNC Symbol;Acc:30836]	12	89813496	89919801	rs7975152	89893925	0.54113	5.84266e-30	3.37683e-23	00++	SA	6h	1	3.88244e-08	#N/A	#N/A	#N/A	#N/A	5.10102e-16	0.0101146
ENSG00000100413	POLR3H	polymerase (RNA) III (DNA directed) polypeptide H (22.9kD) [Source:HGNC Symbol;Acc:30349]	22	41921809	41940610	rs13056216	42117322	0.92152	5.04398e-08	0.0451753	0++0	AF	3h	0	1	1	1	#N/A	#N/A	#N/A	#N/A
ENSG00000100413	POLR3H	polymerase (RNA) III (DNA directed) polypeptide H (22.9kD) [Source:HGNC Symbol;Acc:30349]	22	41921809	41940610	rs2009960	41815116	0.199586	1.23732e-08	0.0429957	0+++	NM	3h	0	0.602433	#N/A	#N/A	1	1	#N/A	#N/A
ENSG00000100413	POLR3H	polymerase (RNA) III (DNA directed) polypeptide H (22.9kD) [Source:HGNC Symbol;Acc:30349]	22	41921809	41940610	rs132903	41797824	0.636918	3.95809e-08	0.00939235	0+0+	SA	6h	0	1	#N/A	#N/A	#N/A	#N/A	1	1
ENSG00000127948	POR	P450 (cytochrome) oxidoreductase [Source:HGNC Symbol;Acc:9208]	7	75528519	75616173	rs2868173	75477417	0.0578603	2.01169e-05	0.0149809	00+0	NM	6h	0	1	#N/A	#N/A	0.147174	1	#N/A	#N/A
ENSG00000138777	PPA2	pyrophosphatase (inorganic) 2 [Source:HGNC Symbol;Acc:28883]	4	106290235	106395238	4-106422383	106422383	3.99097e-11	3.27452e-22	0.0241647	++++	AF	3h	0	1	1	1	#N/A	#N/A	#N/A	#N/A
ENSG00000138777	PPA2	pyrophosphatase (inorganic) 2 [Source:HGNC Symbol;Acc:28883]	4	106290235	106395238	4-106422383	106422383	4.86069e-09	1.76703e-28	3.74504e-09	++++	AF	6h	0	1	1	1	#N/A	#N/A	#N/A	#N/A
ENSG00000138777	PPA2	pyrophosphatase (inorganic) 2 [Source:HGNC Symbol;Acc:28883]	4	106290235	106395238	4-106422383	106422383	4.86069e-09	8.5976e-21	0.000866234	++++	NM	6h	0	1	#N/A	#N/A	1	1	#N/A	#N/A
ENSG00000138777	PPA2	pyrophosphatase (inorganic) 2 [Source:HGNC Symbol;Acc:28883]	4	106290235	106395238	4-106422383	106422383	4.86069e-09	3.43599e-25	9.24596e-06	++++	SA	6h	0	1	#N/A	#N/A	#N/A	#N/A	1	1
ENSG00000162407	PPAP2B	phosphatidic acid phosphatase type 2B [Source:HGNC Symbol;Acc:9229]	1	56960420	57110974	rs3005884	56771709	0.651496	3.42664e-10	0.000759882	00-0	NM	3h	0	1	#N/A	#N/A	1.66102e-07	0.186909	#N/A	#N/A
ENSG00000166387	PPFIBP2	PTPRF interacting protein, binding protein 2 (liprin beta 2) [Source:HGNC Symbol;Acc:9250]	11	7534530	7678358	rs10839797	7546402	0.0181572	3.19783e-12	0.00599377	00--	NM	6h	0	1	#N/A	#N/A	1	1	#N/A	#N/A
ENSG00000213639	PPP1CB	protein phosphatase 1, catalytic subunit, beta isozyme [Source:HGNC Symbol;Acc:9282]	2	28974507	29025806	rs13025377	28953556	3.9501e-12	2.04293e-31	1.8729e-06	++++	NM	3h	0	1	#N/A	#N/A	1.04935e-05	1	#N/A	#N/A
ENSG00000213639	PPP1CB	protein phosphatase 1, catalytic subunit, beta isozyme [Source:HGNC Symbol;Acc:9282]	2	28974507	29025806	rs13025377	28953556	1.50276e-11	1.52242e-27	9.05558e-05	++++	NM	6h	0	1	#N/A	#N/A	0.000740043	1	#N/A	#N/A
ENSG00000213639	PPP1CB	protein phosphatase 1, catalytic subunit, beta isozyme [Source:HGNC Symbol;Acc:9282]	2	28974507	29025806	rs13025377	28953556	1.50276e-11	5.59846e-32	0.00209348	++++	SA	6h	0	1	#N/A	#N/A	#N/A	#N/A	0.010971	1
ENSG00000204619	PPP1R11	protein phosphatase 1, regulatory (inhibitor) subunit 11 [Source:HGNC Symbol;Acc:9285]	6	30034487	30038110	rs142409385	30014604	0.101079	4.97115e-10	0.0425906	00+0	NM	3h	0	1	#N/A	#N/A	0.0466395	1	#N/A	#N/A
ENSG00000106341	PPP1R17	protein phosphatase 1, regulatory subunit 17 [Source:HGNC Symbol;Acc:16973]	7	31726330	31748069	rs12666349	31728180	0.00567563	4.38205e-28	3.27919e-12	0---	NM	6h	1	0.0276882	#N/A	#N/A	1.58205e-07	1	#N/A	#N/A
ENSG00000106341	PPP1R17	protein phosphatase 1, regulatory subunit 17 [Source:HGNC Symbol;Acc:16973]	7	31726330	31748069	rs6462292	31727926	0.00533741	3.00884e-30	3.19782e-10	0---	SA	6h	0	1	#N/A	#N/A	#N/A	#N/A	7.24655e-06	1
ENSG00000092020	PPP2R3C	protein phosphatase 2, regulatory subunit B'', gamma [Source:HGNC Symbol;Acc:17485]	14	35554674	35591723	rs17103120	35703839	2.06857e-08	3.85641e-19	0.00401391	++++	NM	3h	0	1	#N/A	#N/A	0.0022851	1	#N/A	#N/A
ENSG00000092020	PPP2R3C	protein phosphatase 2, regulatory subunit B'', gamma [Source:HGNC Symbol;Acc:17485]	14	35554674	35591723	rs142752974	35688950	1.56554e-09	4.42136e-23	0.00357587	++++	NM	6h	0	1	#N/A	#N/A	3.10561e-06	1	#N/A	#N/A
ENSG00000138814	PPP3CA	protein phosphatase 3, catalytic subunit, alpha isozyme [Source:HGNC Symbol;Acc:9314]	4	101944567	102269435	rs17030831	102082056	0.121231	1.43393e-11	0.000357767	00-0	NM	6h	0	1	#N/A	#N/A	0.00750282	0.000270771	#N/A	#N/A
ENSG00000221823	PPP3R1	protein phosphatase 3, regulatory subunit B, alpha [Source:HGNC Symbol;Acc:9317]	2	68405990	68483369	rs11676702	68410587	1.05128e-11	2.94866e-25	0.0119788	++++	AF	3h	0	1	1	0.0467772	#N/A	#N/A	#N/A	#N/A
ENSG00000221823	PPP3R1	protein phosphatase 3, regulatory subunit B, alpha [Source:HGNC Symbol;Acc:9317]	2	68405990	68483369	rs78665953	68468287	0.000764892	3.84431e-35	2.98681e-19	0+++	AF	6h	0	1	0.0202199	0.140496	#N/A	#N/A	#N/A	#N/A
ENSG00000221823	PPP3R1	protein phosphatase 3, regulatory subunit B, alpha [Source:HGNC Symbol;Acc:9317]	2	68405990	68483369	rs200513900	68445313	0.000877591	9.16559e-14	0.00815234	0+++	NM	6h	0	1	#N/A	#N/A	0.0356616	1	#N/A	#N/A
ENSG00000221823	PPP3R1	protein phosphatase 3, regulatory subunit B, alpha [Source:HGNC Symbol;Acc:9317]	2	68405990	68483369	rs11676702	68410587	0.00104092	3.17892e-19	1.48947e-05	0+++	SA	6h	0	1	#N/A	#N/A	#N/A	#N/A	0.256882	1
ENSG00000196850	PPTC7	PTC7 protein phosphatase homolog (S. cerevisiae) [Source:HGNC Symbol;Acc:30695]	12	110969121	111021125	rs11829321	110864593	0.397912	1.67425e-19	2.19532e-09	0-0-	AF	3h	1	0.00325436	0.00250923	1	#N/A	#N/A	#N/A	#N/A
ENSG00000196850	PPTC7	PTC7 protein phosphatase homolog (S. cerevisiae) [Source:HGNC Symbol;Acc:30695]	12	110969121	111021125	rs150777041	111133066	0.208666	4.67786e-11	0.00752343	0-0-	SA	3h	0	0.148844	#N/A	#N/A	#N/A	#N/A	1	1
ENSG00000116731	PRDM2	PR domain containing 2, with ZNF domain [Source:HGNC Symbol;Acc:9347]	1	14026694	14151574	rs355025	13910417	0.5958	1.71847e-09	0.00347502	00++	NM	6h	0	1	#N/A	#N/A	1	1	#N/A	#N/A
ENSG00000116731	PRDM2	PR domain containing 2, with ZNF domain [Source:HGNC Symbol;Acc:9347]	1	14026694	14151574	rs355025	13910417	0.5958	1.56677e-11	0.00101914	00++	SA	6h	0	1	#N/A	#N/A	#N/A	#N/A	1	1
ENSG00000181929	PRKAG1	protein kinase, AMP-activated, gamma 1 non-catalytic subunit [Source:HGNC Symbol;Acc:9385]	12	49396058	49412980	rs1138908	49402299	0.570232	2.25502e-10	0.00935534	0+00	AF	3h	0	1	1	1	#N/A	#N/A	#N/A	#N/A
ENSG00000166501	PRKCB	protein kinase C, beta [Source:HGNC Symbol;Acc:9395]	16	23847323	24231932	rs7193632	23865170	1.07759e-29	3.15531e-37	0.000828582	++++	AF	6h	1	0.00563315	6.92599e-07	0.0121797	#N/A	#N/A	#N/A	#N/A
ENSG00000027075	PRKCH	protein kinase C, eta [Source:HGNC Symbol;Acc:9403]	14	61654278	62017694	rs12890975	61819317	0.303639	7.40026e-17	7.26014e-09	00-0	NM	3h	1	0.0096937	#N/A	#N/A	3.4495e-05	4.5363e-07	#N/A	#N/A
ENSG00000027075	PRKCH	protein kinase C, eta [Source:HGNC Symbol;Acc:9403]	14	61654278	62017694	rs11158340	61826392	0.285338	7.45405e-40	2.45016e-20	00--	NM	6h	1	1.89365e-10	#N/A	#N/A	7.96726e-32	1	#N/A	#N/A
ENSG00000027075	PRKCH	protein kinase C, eta [Source:HGNC Symbol;Acc:9403]	14	61654278	62017694	rs11158340	61826392	0.285338	5.74676e-44	1.50141e-16	00--	SA	6h	1	2.24536e-32	#N/A	#N/A	#N/A	#N/A	3.26995e-28	1
ENSG00000115825	PRKD3	protein kinase D3 [Source:HGNC Symbol;Acc:9408]	2	37477646	37551951	rs72795281	36812634	0.133577	2.1103e-05	0.0287193	000-	SA	3h	0	1	#N/A	#N/A	#N/A	#N/A	0.195819	0.158995
ENSG00000196504	PRPF40A	PRP40 pre-mRNA processing factor 40 homolog A (S. cerevisiae) [Source:HGNC Symbol;Acc:16463]	2	153508108	153574511	rs6746079	153514689	0.466001	7.20535e-11	0.00302761	0---	AF	3h	0	1	1	1	#N/A	#N/A	#N/A	#N/A
ENSG00000196504	PRPF40A	PRP40 pre-mRNA processing factor 40 homolog A (S. cerevisiae) [Source:HGNC Symbol;Acc:16463]	2	153508108	153574511	rs4267470	153563858	0.443841	1.68177e-09	0.0265816	0---	NM	3h	0	1	#N/A	#N/A	1	1	#N/A	#N/A
ENSG00000204576	PRR3	proline rich 3 [Source:HGNC Symbol;Acc:21149]	6	30524664	30531500	rs79948024	31436262	0.00011817	4.31878e-06	2.12749e-06	00-0	NM	3h	1	0.00030107	#N/A	#N/A	0.00491867	0.18252	#N/A	#N/A
ENSG00000125637	PSD4	pleckstrin and Sec7 domain containing 4 [Source:HGNC Symbol;Acc:19096]	2	113914903	113966973	rs4145014	113831185	0.175471	2.35846e-11	0.00891398	00--	NM	6h	0	1	#N/A	#N/A	0.0224006	1	#N/A	#N/A
ENSG00000143801	PSEN2	presenilin 2 (Alzheimer disease 4) [Source:HGNC Symbol;Acc:9509]	1	227057886	227083806	rs1295644	227071377	0.288838	6.92061e-13	0.00277916	00+0	NM	3h	0	1	#N/A	#N/A	0.00619522	1	#N/A	#N/A
ENSG00000143801	PSEN2	presenilin 2 (Alzheimer disease 4) [Source:HGNC Symbol;Acc:9509]	1	227057886	227083806	rs12401969	227072267	0.00230299	3.44268e-24	1.6467e-07	00++	NM	6h	0	1	#N/A	#N/A	9.8366e-05	1	#N/A	#N/A
ENSG00000143801	PSEN2	presenilin 2 (Alzheimer disease 4) [Source:HGNC Symbol;Acc:9509]	1	227057886	227083806	rs1295652	227052801	0.00238189	1.39766e-18	3.01489e-05	00--	SA	6h	1	0.00983839	#N/A	#N/A	#N/A	#N/A	0.000562613	1
ENSG00000041357	PSMA4	proteasome (prosome, macropain) subunit, alpha type, 4 [Source:HGNC Symbol;Acc:9533]	15	78832748	78841604	rs8042494	78908010	0.708227	3.38612e-13	0.000555871	0---	NM	3h	1	0.0302405	#N/A	#N/A	1	1	#N/A	#N/A
ENSG00000041357	PSMA4	proteasome (prosome, macropain) subunit, alpha type, 4 [Source:HGNC Symbol;Acc:9533]	15	78832748	78841604	rs138804289	78910598	0.456417	9.73129e-09	0.0340964	0-0-	AF	6h	0	1	1	1	#N/A	#N/A	#N/A	#N/A
ENSG00000152229	PSTPIP2	proline-serine-threonine phosphatase interacting protein 2 [Source:HGNC Symbol;Acc:9581]	18	43563503	43652238	rs4890620	43631858	0.39546	3.2404e-16	0.00501881	00++	NM	6h	0	1	#N/A	#N/A	8.19119e-05	1	#N/A	#N/A
ENSG00000169403	PTAFR	platelet-activating factor receptor [Source:HGNC Symbol;Acc:9582]	1	28473678	28520447	rs6598920	28432711	0.129762	1.20896e-05	0.013007	00+0	NM	3h	0	1	#N/A	#N/A	1.56842e-05	1	#N/A	#N/A
ENSG00000169403	PTAFR	platelet-activating factor receptor [Source:HGNC Symbol;Acc:9582]	1	28473678	28520447	rs6598920	28432711	0.340463	1.57795e-08	0.000454809	00+0	NM	6h	0	1	#N/A	#N/A	0.0327259	1	#N/A	#N/A
ENSG00000171522	PTGER4	prostaglandin E receptor 4 (subtype EP4) [Source:HGNC Symbol;Acc:9596]	5	40679601	40693837	rs2202528	40531620	0.383171	1.82447e-14	0.0135121	00++	NM	3h	0	1	#N/A	#N/A	0.0274425	1	#N/A	#N/A
ENSG00000171522	PTGER4	prostaglandin E receptor 4 (subtype EP4) [Source:HGNC Symbol;Acc:9596]	5	40679601	40693837	rs12186979	40524860	0.735759	6.10346e-16	0.00241389	00++	SA	3h	0	1	#N/A	#N/A	#N/A	#N/A	0.0640787	1
ENSG00000120899	PTK2B	protein tyrosine kinase 2 beta [Source:HGNC Symbol;Acc:9612]	8	27169000	27316903	rs34511075	27240698	0.00634038	2.84378e-09	4.26357e-08	0+-0	NM	3h	0	1	#N/A	#N/A	1.08898e-13	1.23747e-07	#N/A	#N/A
ENSG00000120899	PTK2B	protein tyrosine kinase 2 beta [Source:HGNC Symbol;Acc:9612]	8	27169000	27316903	rs73223431	27219987	0.0174896	2.31679e-19	1.67948e-07	0-00	AF	6h	0	1	1.48505e-10	7.35228e-06	#N/A	#N/A	#N/A	#N/A
ENSG00000120899	PTK2B	protein tyrosine kinase 2 beta [Source:HGNC Symbol;Acc:9612]	8	27169000	27316903	rs34511075	27240698	0.00309053	7.70896e-10	2.3834e-09	0+-0	NM	6h	0	1	#N/A	#N/A	7.81022e-17	1	#N/A	#N/A
ENSG00000112245	PTP4A1	protein tyrosine phosphatase type IVA, member 1 [Source:HGNC Symbol;Acc:9634]	6	64231667	64293492	rs1711932	63988362	0.00837156	3.87451e-07	8.87853e-05	0---	AF	3h	0	1	1	1	#N/A	#N/A	#N/A	#N/A
ENSG00000112245	PTP4A1	protein tyrosine phosphatase type IVA, member 1 [Source:HGNC Symbol;Acc:9634]	6	64231667	64293492	rs1711932	63988362	0.00837156	2.59273e-07	3.12606e-05	0---	NM	3h	0	1	#N/A	#N/A	1	1	#N/A	#N/A
ENSG00000112245	PTP4A1	protein tyrosine phosphatase type IVA, member 1 [Source:HGNC Symbol;Acc:9634]	6	64231667	64293492	rs1711932	63988362	0.00837156	6.16922e-07	2.21573e-05	0---	SA	3h	0	1	#N/A	#N/A	#N/A	#N/A	1	1
ENSG00000183255	PTTG1IP	pituitary tumor-transforming 1 interacting protein [Source:HGNC Symbol;Acc:13524]	21	46269501	46293752	rs180314	46295667	0.00065232	2.88701e-15	0.0246957	0+00	AF	3h	0	0.215923	0.000101183	0.28962	#N/A	#N/A	#N/A	#N/A
ENSG00000183255	PTTG1IP	pituitary tumor-transforming 1 interacting protein [Source:HGNC Symbol;Acc:13524]	21	46269501	46293752	rs235276	46281314	0.521379	3.28208e-16	1.73629e-10	00--	NM	6h	0	1	#N/A	#N/A	7.74215e-11	1	#N/A	#N/A
ENSG00000183255	PTTG1IP	pituitary tumor-transforming 1 interacting protein [Source:HGNC Symbol;Acc:13524]	21	46269501	46293752	rs235276	46281314	0.521379	4.48274e-13	1.44473e-06	00--	SA	6h	0	0.173533	#N/A	#N/A	#N/A	#N/A	3.17101e-07	1
ENSG00000099246	RAB18	RAB18, member RAS oncogene family [Source:HGNC Symbol;Acc:14244]	10	27793198	27831143	rs606448	27669824	0.0979353	4.5868e-09	3.85483e-05	0+00	AF	3h	0	1	0.0694544	0.0353292	#N/A	#N/A	#N/A	#N/A
ENSG00000099246	RAB18	RAB18, member RAS oncogene family [Source:HGNC Symbol;Acc:14244]	10	27793198	27831143	rs528594	27685222	0.463027	1.21114e-09	0.0068495	0+00	AF	6h	0	1	4.45952e-09	0.0715613	#N/A	#N/A	#N/A	#N/A
ENSG00000139832	RAB20	RAB20, member RAS oncogene family [Source:HGNC Symbol;Acc:18260]	13	111175418	111214080	rs7489376	111190459	0.939656	2.35506e-13	0.000823065	00--	NM	3h	0	1	#N/A	#N/A	0.0262869	1	#N/A	#N/A
ENSG00000139832	RAB20	RAB20, member RAS oncogene family [Source:HGNC Symbol;Acc:18260]	13	111175418	111214080	rs7489376	111190459	0.633603	4.31436e-16	0.0114978	00--	NM	6h	0	1	#N/A	#N/A	1	1	#N/A	#N/A
ENSG00000168461	RAB31	RAB31, member RAS oncogene family [Source:HGNC Symbol;Acc:9771]	18	9708163	9862548	rs6506697	9775372	0.0391169	8.54253e-22	1.69922e-12	0-0-	AF	3h	1	2.82012e-07	6.04164e-11	0.0191782	#N/A	#N/A	#N/A	#N/A
ENSG00000127328	RAB3IP	RAB3A interacting protein [Source:HGNC Symbol;Acc:16508]	12	70132462	70216984	rs12367867	70149535	0.218942	1.6992e-11	0.000851722	00--	SA	3h	0	0.963307	#N/A	#N/A	#N/A	#N/A	0.00141415	1
ENSG00000127328	RAB3IP	RAB3A interacting protein [Source:HGNC Symbol;Acc:16508]	12	70132462	70216984	rs11177818	70133356	0.891072	3.59814e-09	0.00379127	00-0	NM	6h	0	1	#N/A	#N/A	1.87183e-05	1	#N/A	#N/A
ENSG00000117280	RAB7L1	RAB7, member RAS oncogene family-like 1 [Source:HGNC Symbol;Acc:9789]	1	205737115	205744588	rs708725	205744138	3.02063e-09	6.5076e-30	6.20589e-14	++++	NM	3h	1	0.0105106	#N/A	#N/A	8.33862e-06	1	#N/A	#N/A
ENSG00000136238	RAC1	ras-related C3 botulinum toxin substrate 1 (rho family, small GTP binding protein Rac1) [Source:HGNC Symbol;Acc:9801]	7	6414155	6443608	rs9374	6442371	5.80558e-07	2.47402e-26	7.16697e-08	----	NM	3h	0	1	#N/A	#N/A	0.108483	1	#N/A	#N/A
ENSG00000136238	RAC1	ras-related C3 botulinum toxin substrate 1 (rho family, small GTP binding protein Rac1) [Source:HGNC Symbol;Acc:9801]	7	6414155	6443608	rs4724798	6384000	0.208204	9.7984e-21	5.04262e-07	0---	AF	6h	0	1	1	1	#N/A	#N/A	#N/A	#N/A
ENSG00000136238	RAC1	ras-related C3 botulinum toxin substrate 1 (rho family, small GTP binding protein Rac1) [Source:HGNC Symbol;Acc:9801]	7	6414155	6443608	rs71531384	6430242	0.0844602	5.56533e-18	9.97114e-06	0---	NM	6h	0	1	#N/A	#N/A	1	1	#N/A	#N/A
ENSG00000136238	RAC1	ras-related C3 botulinum toxin substrate 1 (rho family, small GTP binding protein Rac1) [Source:HGNC Symbol;Acc:9801]	7	6414155	6443608	rs836551	6441799	0.0536268	1.1153e-20	1.07676e-06	0---	SA	6h	0	1	#N/A	#N/A	#N/A	#N/A	1	1
ENSG00000108384	RAD51C	RAD51 paralog C [Source:HGNC Symbol;Acc:9820]	17	56769935	56811703	rs2007993	56590643	9.08323e-35	8.36109e-39	0.0030523	++++	NM	3h	0	1	#N/A	#N/A	0.124171	1	#N/A	#N/A
ENSG00000108384	RAD51C	RAD51 paralog C [Source:HGNC Symbol;Acc:9820]	17	56769935	56811703	rs34717648	56886624	4.52254e-43	1.93953e-39	0.0287805	++++	AF	6h	0	1	1	1	#N/A	#N/A	#N/A	#N/A
ENSG00000108384	RAD51C	RAD51 paralog C [Source:HGNC Symbol;Acc:9820]	17	56769935	56811703	rs34348776	57032475	1.45631e-43	9.71531e-39	3.41193e-07	++++	NM	6h	0	1	#N/A	#N/A	1	1	#N/A	#N/A
ENSG00000108384	RAD51C	RAD51 paralog C [Source:HGNC Symbol;Acc:9820]	17	56769935	56811703	rs12150536	56640834	2.24889e-42	2.32599e-42	9.74008e-06	++++	SA	6h	0	1	#N/A	#N/A	#N/A	#N/A	1	1
ENSG00000006451	RALA	v-ral simian leukemia viral oncogene homolog A (ras related) [Source:HGNC Symbol;Acc:9839]	7	39663083	39747723	rs4723888	39686063	0.000644822	1.99347e-05	6.96533e-05	0-+0	NM	6h	1	3.3677e-06	#N/A	#N/A	1.95234e-10	1	#N/A	#N/A
ENSG00000109756	RAPGEF2	Rap guanine nucleotide exchange factor (GEF) 2 [Source:HGNC Symbol;Acc:16854]	4	160025331	160281321	rs79735098	160226485	0.411104	6.21309e-12	0.0427145	0-0-	AF	3h	0	0.52549	1	1	#N/A	#N/A	#N/A	#N/A
ENSG00000109756	RAPGEF2	Rap guanine nucleotide exchange factor (GEF) 2 [Source:HGNC Symbol;Acc:16854]	4	160025331	160281321	rs62339286	160255158	0.598357	1.18292e-12	2.62335e-06	0---	NM	3h	0	0.240218	#N/A	#N/A	0.129069	1	#N/A	#N/A
ENSG00000109756	RAPGEF2	Rap guanine nucleotide exchange factor (GEF) 2 [Source:HGNC Symbol;Acc:16854]	4	160025331	160281321	rs11730098	160141185	0.739542	1.4339e-17	1.39785e-11	0---	SA	3h	0	0.892207	#N/A	#N/A	#N/A	#N/A	0.000668132	1
ENSG00000153179	RASSF3	Ras association (RalGDS/AF-6) domain family member 3 [Source:HGNC Symbol;Acc:14271]	12	65004294	65091347	rs1245173	65028300	0.23173	6.7511e-06	0.0428078	0-00	AF	3h	0	1	1	1	#N/A	#N/A	#N/A	#N/A
ENSG00000136161	RCBTB2	regulator of chromosome condensation (RCC1) and BTB (POZ) domain containing protein 2 [Source:HGNC Symbol;Acc:1914]	13	49063096	49107369	rs41448845	49364888	0.838919	3.37573e-06	0.0147363	00-0	NM	6h	0	0.0554964	#N/A	#N/A	0.00592793	0.159127	#N/A	#N/A
ENSG00000179051	RCC2	regulator of chromosome condensation 2 [Source:HGNC Symbol;Acc:30297]	1	17733257	17766220	rs12129196	17723739	0.456414	4.99268e-07	0.0451065	0--0	AF	3h	0	1	1	1	#N/A	#N/A	#N/A	#N/A
ENSG00000198771	RCSD1	RCSD domain containing 1 [Source:HGNC Symbol;Acc:28310]	1	167599331	167675486	rs73033858	167658206	0.0121165	9.01931e-10	1.71083e-07	00--	NM	3h	0	1	#N/A	#N/A	1	1	#N/A	#N/A
ENSG00000198771	RCSD1	RCSD domain containing 1 [Source:HGNC Symbol;Acc:28310]	1	167599331	167675486	rs73033858	167658206	0.0121165	2.08086e-07	8.59262e-06	00--	SA	3h	0	1	#N/A	#N/A	#N/A	#N/A	1	1
ENSG00000198771	RCSD1	RCSD domain containing 1 [Source:HGNC Symbol;Acc:28310]	1	167599331	167675486	rs73033858	167658206	0.00299006	1.2743e-13	1.33788e-12	0---	NM	6h	0	1	#N/A	#N/A	1	1	#N/A	#N/A
ENSG00000198771	RCSD1	RCSD domain containing 1 [Source:HGNC Symbol;Acc:28310]	1	167599331	167675486	rs73033858	167658206	0.00299006	2.45944e-11	2.08873e-10	0---	SA	6h	0	1	#N/A	#N/A	#N/A	#N/A	1	1
ENSG00000084093	REST	RE1-silencing transcription factor [Source:HGNC Symbol;Acc:9966]	4	57774076	57802010	rs13108570	57807083	0.0582505	4.98327e-17	1.15514e-05	00++	NM	3h	0	1	#N/A	#N/A	0.00272652	1	#N/A	#N/A
ENSG00000084093	REST	RE1-silencing transcription factor [Source:HGNC Symbol;Acc:9966]	4	57774076	57802010	rs7680140	57823457	0.363855	7.80096e-13	0.00960492	00++	NM	6h	0	1	#N/A	#N/A	0.0700396	1	#N/A	#N/A
ENSG00000084093	REST	RE1-silencing transcription factor [Source:HGNC Symbol;Acc:9966]	4	57774076	57802010	rs13108570	57807083	0.360663	6.6788e-16	0.000149215	00++	SA	6h	0	1	#N/A	#N/A	#N/A	#N/A	0.00141853	1
ENSG00000076043	REXO2	RNA exonuclease 2 [Source:HGNC Symbol;Acc:17851]	11	114310109	114321001	rs148190131	114603965	0.0116604	4.4321e-05	0.00282176	00-0	NM	3h	0	0.774667	#N/A	#N/A	0.281296	1	#N/A	#N/A
ENSG00000143207	RFWD2	ring finger and WD repeat domain 2, E3 ubiquitin protein ligase [Source:HGNC Symbol;Acc:17440]	1	175913968	176176629	rs12094121	176273392	0.156119	1.17782e-10	0.00624249	00--	NM	3h	0	1	#N/A	#N/A	0.596816	1	#N/A	#N/A
ENSG00000090104	RGS1	regulator of G-protein signaling 1 [Source:HGNC Symbol;Acc:9991]	1	192544858	192549161	rs1323292	192541021	4.63514e-23	1.25167e-18	1.42688e-07	--00	AF	6h	0	1	6.15059e-07	1	#N/A	#N/A	#N/A	#N/A
ENSG00000090104	RGS1	regulator of G-protein signaling 1 [Source:HGNC Symbol;Acc:9991]	1	192544858	192549161	rs7531339	192480693	3.42457e-07	1.039e-06	1.64926e-09	--+0	NM	6h	0	1	#N/A	#N/A	6.27032e-10	0.290195	#N/A	#N/A
ENSG00000090104	RGS1	regulator of G-protein signaling 1 [Source:HGNC Symbol;Acc:9991]	1	192544858	192549161	rs2816313	192539337	2.04992e-16	3.76163e-05	0.000507483	--0-	SA	6h	0	0.168807	#N/A	#N/A	#N/A	#N/A	1	1
ENSG00000159788	RGS12	regulator of G-protein signaling 12 [Source:HGNC Symbol;Acc:9994]	4	3294756	3441640	rs13127597	3390272	1.14727e-09	1.22248e-10	0.0401832	++++	NM	6h	0	1	#N/A	#N/A	2.95925e-05	1	#N/A	#N/A
ENSG00000116741	RGS2	regulator of G-protein signaling 2, 24kDa [Source:HGNC Symbol;Acc:9998]	1	192778170	192781403	rs10754032	192760373	0.000182739	3.20179e-18	0.000490056	00++	NM	6h	1	0.0238393	#N/A	#N/A	3.78851e-10	0.354394	#N/A	#N/A
ENSG00000005486	RHBDD2	rhomboid domain containing 2 [Source:HGNC Symbol;Acc:23082]	7	75471921	75518244	rs4732439	75475297	0.095765	1.27747e-07	0.0117524	00+0	NM	6h	0	1	#N/A	#N/A	0.0167149	1	#N/A	#N/A
ENSG00000177105	RHOG	ras homolog family member G [Source:HGNC Symbol;Acc:672]	11	3848209	3862213	rs962199	3854765	0.556998	1.3402e-09	0.000395872	00--	NM	6h	0	0.198837	#N/A	#N/A	0.00172444	1	#N/A	#N/A
ENSG00000177105	RHOG	ras homolog family member G [Source:HGNC Symbol;Acc:672]	11	3848209	3862213	rs10767641	3852671	0.602903	3.38711e-12	6.62574e-05	00--	SA	6h	1	0.0118687	#N/A	#N/A	#N/A	#N/A	0.000230428	1
ENSG00000119729	RHOQ	ras homolog family member Q [Source:HGNC Symbol;Acc:17736]	2	46768946	46810260	rs34235031	46761907	0.0011904	7.94701e-20	0.00368127	0+++	AF	3h	0	1	1	1	#N/A	#N/A	#N/A	#N/A
ENSG00000116574	RHOU	ras homolog family member U [Source:HGNC Symbol;Acc:17794]	1	228870825	228882416	rs72750036	228841735	0.00387073	1.65665e-17	0.00234902	0---	AF	6h	0	1	0.0173718	0.100856	#N/A	#N/A	#N/A	#N/A
ENSG00000080345	RIF1	RAP1 interacting factor homolog (yeast) [Source:HGNC Symbol;Acc:23207]	2	152266398	152364527	rs34379594	152212047	0.736739	2.20644e-11	0.000278195	00+0	NM	6h	0	1	#N/A	#N/A	0.0160396	0.479825	#N/A	#N/A
ENSG00000137393	RNF144B	ring finger protein 144B [Source:HGNC Symbol;Acc:21578]	6	18368780	18469105	rs7764797	18382009	0.000263415	1.034e-20	0.0215413	00--	NM	3h	1	0.0303042	#N/A	#N/A	3.72571e-14	1	#N/A	#N/A
ENSG00000168159	RNF187	ring finger protein 187 [Source:HGNC Symbol;Acc:27146]	1	228674763	228683467	rs4436391	228666043	5.96576e-08	2.09688e-17	0.000117806	----	NM	3h	1	0.0332453	#N/A	#N/A	1	1	#N/A	#N/A
ENSG00000168159	RNF187	ring finger protein 187 [Source:HGNC Symbol;Acc:27146]	1	228674763	228683467	rs4436391	228666043	0.00171105	1.17486e-20	4.9439e-10	0---	AF	6h	0	1	0.0794818	1	#N/A	#N/A	#N/A	#N/A
ENSG00000168159	RNF187	ring finger protein 187 [Source:HGNC Symbol;Acc:27146]	1	228674763	228683467	rs3795818	228685999	0.00235174	1.77749e-14	0.000858876	0---	SA	6h	0	1	#N/A	#N/A	#N/A	#N/A	1	1
ENSG00000034677	RNF19A	ring finger protein 19A, RBR E3 ubiquitin protein ligase [Source:HGNC Symbol;Acc:13432]	8	101269289	101348446	rs60698743	101384291	0.359296	1.28489e-09	0.0344035	0+++	NM	3h	0	1	#N/A	#N/A	1	1	#N/A	#N/A
ENSG00000101236	RNF24	ring finger protein 24 [Source:HGNC Symbol;Acc:13779]	20	3907957	3996229	rs6139292	4055656	0.0382648	1.02472e-09	7.56591e-07	00+0	NM	3h	0	1	#N/A	#N/A	0.00059262	1	#N/A	#N/A
ENSG00000101236	RNF24	ring finger protein 24 [Source:HGNC Symbol;Acc:13779]	20	3907957	3996229	rs6084605	4069830	0.52041	9.47498e-11	0.00010882	00-0	NM	6h	0	1	#N/A	#N/A	8.04881e-07	0.648563	#N/A	#N/A
ENSG00000101236	RNF24	ring finger protein 24 [Source:HGNC Symbol;Acc:13779]	20	3907957	3996229	rs6139292	4055656	0.120395	1.97445e-06	0.0290134	00++	SA	6h	0	1	#N/A	#N/A	#N/A	#N/A	0.0328097	1
ENSG00000238829	RNU7-45P	RNA, U7 small nuclear 45 pseudogene [Source:HGNC Symbol;Acc:34141]	2	202006628	202006689	rs60192551	201999363	0.0460481	7.10907e-06	0.0059712	000+	SA	3h	0	1	#N/A	#N/A	#N/A	#N/A	1	1
ENSG00000124787	RPP40	ribonuclease P/MRP 40kDa subunit [Source:HGNC Symbol;Acc:20992]	6	4994967	5004297	rs12525489	4687478	0.464136	4.83201e-07	0.0462262	0-00	AF	3h	0	1	0.0936133	0.00507003	#N/A	#N/A	#N/A	#N/A
ENSG00000241808	RPS15AP34	ribosomal protein S15a pseudogene 34 [Source:HGNC Symbol;Acc:35609]	16	63384668	63385053	rs2408347	62799041	0.0919129	2.91147e-05	0.0270888	000+	SA	3h	0	1	#N/A	#N/A	#N/A	#N/A	0.684693	0.923121
ENSG00000141564	RPTOR	regulatory associated protein of MTOR, complex 1 [Source:HGNC Symbol;Acc:30287]	17	78518620	78940171	rs7213674	78875183	0.903333	7.09177e-18	8.43195e-07	0+00	AF	3h	0	1	1	1	#N/A	#N/A	#N/A	#N/A
ENSG00000167325	RRM1	ribonucleotide reductase M1 [Source:HGNC Symbol;Acc:10451]	11	4115938	4160106	rs12806698	4115974	4.47521e-08	1.82497e-18	0.00702189	++++	AF	3h	0	0.743725	1	1	#N/A	#N/A	#N/A	#N/A
ENSG00000137996	RTCA	RNA 3'-terminal phosphate cyclase [Source:HGNC Symbol;Acc:17981]	1	100731764	100758325	rs370439511	100566889	0.115547	2.85186e-05	0.044714	0+++	AF	3h	0	1	1	1	#N/A	#N/A	#N/A	#N/A
ENSG00000137996	RTCA	RNA 3'-terminal phosphate cyclase [Source:HGNC Symbol;Acc:17981]	1	100731764	100758325	rs370439511	100566889	0.115547	1.93415e-08	3.09388e-05	0+++	NM	3h	0	1	#N/A	#N/A	1	1	#N/A	#N/A
ENSG00000137996	RTCA	RNA 3'-terminal phosphate cyclase [Source:HGNC Symbol;Acc:17981]	1	100731764	100758325	rs370439511	100566889	0.115547	7.02595e-06	0.00737513	0+++	SA	3h	0	1	#N/A	#N/A	#N/A	#N/A	1	1
ENSG00000137996	RTCA	RNA 3'-terminal phosphate cyclase [Source:HGNC Symbol;Acc:17981]	1	100731764	100758325	rs370439511	100566889	0.287873	2.17902e-09	0.00018905	00++	NM	6h	0	1	#N/A	#N/A	1	1	#N/A	#N/A
ENSG00000137996	RTCA	RNA 3'-terminal phosphate cyclase [Source:HGNC Symbol;Acc:17981]	1	100731764	100758325	rs370439511	100566889	0.287873	1.95385e-07	0.012693	00++	SA	6h	0	1	#N/A	#N/A	#N/A	#N/A	1	1
ENSG00000125744	RTN2	reticulon 2 [Source:HGNC Symbol;Acc:10468]	19	45988548	46000319	rs61393145	45969090	0.434571	3.38879e-12	0.00456994	00--	NM	3h	0	1	#N/A	#N/A	1.18701e-08	1	#N/A	#N/A
ENSG00000159216	RUNX1	runt-related transcription factor 1 [Source:HGNC Symbol;Acc:10471]	21	36160099	37376965	rs1003261	36883073	0.450352	5.30573e-10	0.00183483	00-0	NM	6h	0	1	#N/A	#N/A	0.235916	1	#N/A	#N/A
ENSG00000160753	RUSC1	RUN and SH3 domain containing 1 [Source:HGNC Symbol;Acc:17153]	1	155290688	155300905	rs116114495	154924015	0.222635	1.74764e-05	0.0221524	000-	SA	3h	1	0.0381762	#N/A	#N/A	#N/A	#N/A	1	0.293597
ENSG00000163602	RYBP	RING1 and YY1 binding protein [Source:HGNC Symbol;Acc:10480]	3	72420977	72496069	rs2118593	72496891	0.000354444	1.70573e-15	0.0326138	0--0	AF	3h	0	1	1	0.447177	#N/A	#N/A	#N/A	#N/A
ENSG00000100347	SAMM50	SAMM50 sorting and assembly machinery component [Source:HGNC Symbol;Acc:24276]	22	44351302	44406411	rs62228002	44356480	0.00584255	3.80561e-05	0.00169465	000+	SA	6h	0	1	#N/A	#N/A	#N/A	#N/A	1	1
ENSG00000161526	SAP30BP	SAP30 binding protein [Source:HGNC Symbol;Acc:30785]	17	73663197	73704142	rs820157	73661411	0.478673	5.91249e-13	0.000137477	0+++	AF	3h	0	1	1	1	#N/A	#N/A	#N/A	#N/A
ENSG00000161526	SAP30BP	SAP30 binding protein [Source:HGNC Symbol;Acc:30785]	17	73663197	73704142	rs820157	73661411	0.478673	1.03703e-09	0.0131403	0+++	NM	3h	0	1	#N/A	#N/A	1	1	#N/A	#N/A
ENSG00000161526	SAP30BP	SAP30 binding protein [Source:HGNC Symbol;Acc:30785]	17	73663197	73704142	rs820157	73661411	0.851405	2.8834e-13	9.63715e-07	0+++	NM	6h	0	1	#N/A	#N/A	1	1	#N/A	#N/A
ENSG00000075856	SART3	squamous cell carcinoma antigen recognized by T cells 3 [Source:HGNC Symbol;Acc:16860]	12	108916358	108955176	rs75617154	109034978	0.0195647	3.07797e-05	0.00298555	000-	SA	3h	0	0.129428	#N/A	#N/A	#N/A	#N/A	0.150884	1
ENSG00000182568	SATB1	SATB homeobox 1 [Source:HGNC Symbol;Acc:10541]	3	18386880	18487080	rs9847003	18804638	0.27934	8.34506e-13	0.00240121	0-0-	AF	3h	0	1	1	1	#N/A	#N/A	#N/A	#N/A
ENSG00000182568	SATB1	SATB homeobox 1 [Source:HGNC Symbol;Acc:10541]	3	18386880	18487080	rs9861902	18812979	0.104411	4.48098e-11	0.00767187	0-0-	AF	6h	0	1	1	1	#N/A	#N/A	#N/A	#N/A
ENSG00000085365	SCAMP1	secretory carrier membrane protein 1 [Source:HGNC Symbol;Acc:10563]	5	77656340	77776562	rs61330092	77786395	6.51678e-14	9.00526e-25	3.82501e-05	++++	NM	3h	0	1	#N/A	#N/A	0.322757	1	#N/A	#N/A
ENSG00000085365	SCAMP1	secretory carrier membrane protein 1 [Source:HGNC Symbol;Acc:10563]	5	77656340	77776562	rs61330092	77786395	6.51678e-14	9.81367e-21	0.00802442	++++	SA	3h	0	1	#N/A	#N/A	#N/A	#N/A	1	1
ENSG00000085365	SCAMP1	secretory carrier membrane protein 1 [Source:HGNC Symbol;Acc:10563]	5	77656340	77776562	rs56363865	77785742	2.64233e-07	3.74307e-24	3.20336e-07	++++	NM	6h	0	1	#N/A	#N/A	1	1	#N/A	#N/A
ENSG00000085365	SCAMP1	secretory carrier membrane protein 1 [Source:HGNC Symbol;Acc:10563]	5	77656340	77776562	rs6863120	77699672	3.66872e-07	7.48319e-19	0.0326646	++++	SA	6h	0	1	#N/A	#N/A	#N/A	#N/A	1	1
ENSG00000166922	SCG5	secretogranin V (7B2 protein) [Source:HGNC Symbol;Acc:10816]	15	32933878	32989299	rs6494599	32995500	0.852427	1.01762e-12	0.00174537	0++0	AF	3h	0	1	1	1	#N/A	#N/A	#N/A	#N/A
ENSG00000166922	SCG5	secretogranin V (7B2 protein) [Source:HGNC Symbol;Acc:10816]	15	32933878	32989299	rs6494599	32995500	0.323133	8.75773e-10	0.00864448	0++0	AF	6h	0	1	1	1	#N/A	#N/A	#N/A	#N/A
ENSG00000140612	SEC11A	SEC11 homolog A (S. cerevisiae) [Source:HGNC Symbol;Acc:17718]	15	85212776	85259947	rs62021222	85263282	1.13023e-22	7.80938e-39	0.0001638	++++	AF	6h	0	1	1.93002e-06	0.00016521	#N/A	#N/A	#N/A	#N/A
ENSG00000091490	SEL1L3	sel-1 suppressor of lin-12-like 3 (C. elegans) [Source:HGNC Symbol;Acc:29108]	4	25749056	25865382	rs6831024	25863375	0.00157266	3.27043e-19	0.000396339	0---	NM	6h	0	0.575762	#N/A	#N/A	0.000104578	1	#N/A	#N/A
ENSG00000187764	SEMA4D	sema domain, immunoglobulin domain (Ig), transmembrane domain (TM) and short cytoplasmic domain, (semaphorin) 4D [Source:HGNC Symbol;Acc:10732]	9	91975703	92113045	rs9410482	92054549	0.014274	6.91247e-15	5.35266e-06	0+++	AF	3h	0	1	1	1	#N/A	#N/A	#N/A	#N/A
ENSG00000187764	SEMA4D	sema domain, immunoglobulin domain (Ig), transmembrane domain (TM) and short cytoplasmic domain, (semaphorin) 4D [Source:HGNC Symbol;Acc:10732]	9	91975703	92113045	rs11265894	92058711	0.686386	1.08829e-17	2.58045e-09	0+++	AF	6h	0	1	0.107862	0.00534432	#N/A	#N/A	#N/A	#N/A
ENSG00000021355	SERPINB1	serpin peptidase inhibitor, clade B (ovalbumin), member 1 [Source:HGNC Symbol;Acc:3311]	6	2832567	2842240	rs11755767	2859602	0.0571193	6.79443e-13	0.000255204	00++	NM	6h	0	1	#N/A	#N/A	0.0730617	1	#N/A	#N/A
ENSG00000021355	SERPINB1	serpin peptidase inhibitor, clade B (ovalbumin), member 1 [Source:HGNC Symbol;Acc:3311]	6	2832567	2842240	rs200239154	2860296	0.0562837	2.86897e-17	2.57646e-05	00++	SA	6h	0	1	#N/A	#N/A	#N/A	#N/A	0.0352033	1
ENSG00000124570	SERPINB6	serpin peptidase inhibitor, clade B (ovalbumin), member 6 [Source:HGNC Symbol;Acc:8950]	6	2948394	2972090	rs13218926	2947783	0.00801642	8.42921e-16	6.11082e-06	0+++	NM	6h	0	1	#N/A	#N/A	1	1	#N/A	#N/A
ENSG00000124570	SERPINB6	serpin peptidase inhibitor, clade B (ovalbumin), member 6 [Source:HGNC Symbol;Acc:8950]	6	2948394	2972090	rs13218926	2947783	0.00801642	7.32357e-16	0.000179879	0+++	SA	6h	0	1	#N/A	#N/A	#N/A	#N/A	1	1
ENSG00000106366	SERPINE1	serpin peptidase inhibitor, clade E (nexin, plasminogen activator inhibitor type 1), member 1 [Source:HGNC Symbol;Acc:8583]	7	100770371	100782547	rs2070683	100779941	6.19348e-07	4.53145e-13	1.78985e-17	-0++	NM	3h	0	1	#N/A	#N/A	0.179094	1	#N/A	#N/A
ENSG00000106366	SERPINE1	serpin peptidase inhibitor, clade E (nexin, plasminogen activator inhibitor type 1), member 1 [Source:HGNC Symbol;Acc:8583]	7	100770371	100782547	rs11178	100781084	1.37637e-06	2.7097e-05	1.64399e-07	-0++	SA	3h	0	1	#N/A	#N/A	#N/A	#N/A	1	1
ENSG00000106366	SERPINE1	serpin peptidase inhibitor, clade E (nexin, plasminogen activator inhibitor type 1), member 1 [Source:HGNC Symbol;Acc:8583]	7	100770371	100782547	rs2070682	100777267	2.25584e-05	3.18076e-08	8.37327e-09	-+++	AF	6h	0	1	1	1	#N/A	#N/A	#N/A	#N/A
ENSG00000106366	SERPINE1	serpin peptidase inhibitor, clade E (nexin, plasminogen activator inhibitor type 1), member 1 [Source:HGNC Symbol;Acc:8583]	7	100770371	100782547	rs2227673	100775986	1.96117e-05	1.26598e-15	2.52166e-16	-+++	NM	6h	0	1	#N/A	#N/A	1	1	#N/A	#N/A
ENSG00000106366	SERPINE1	serpin peptidase inhibitor, clade E (nexin, plasminogen activator inhibitor type 1), member 1 [Source:HGNC Symbol;Acc:8583]	7	100770371	100782547	rs2227662	100774516	1.66432e-05	2.29347e-16	5.68875e-17	-+++	SA	6h	0	1	#N/A	#N/A	#N/A	#N/A	1	1
ENSG00000135919	SERPINE2	serpin peptidase inhibitor, clade E (nexin, plasminogen activator inhibitor type 1), member 2 [Source:HGNC Symbol;Acc:8951]	2	224839830	224904036	rs56069968	224949570	3.84565e-12	1.2325e-22	0.000134157	----	NM	3h	0	1	#N/A	#N/A	0.0404057	1	#N/A	#N/A
ENSG00000135919	SERPINE2	serpin peptidase inhibitor, clade E (nexin, plasminogen activator inhibitor type 1), member 2 [Source:HGNC Symbol;Acc:8951]	2	224839830	224904036	rs56069968	224949570	4.6759e-12	5.05329e-31	4.47847e-12	----	NM	6h	0	1	#N/A	#N/A	3.9698e-09	1	#N/A	#N/A
ENSG00000198879	SFMBT2	Scm-like with four mbt domains 2 [Source:HGNC Symbol;Acc:20256]	10	7200587	7453450	rs2692793	7229186	0.494294	5.90146e-09	0.00354883	00++	NM	6h	0	1	#N/A	#N/A	0.0559945	1	#N/A	#N/A
ENSG00000198879	SFMBT2	Scm-like with four mbt domains 2 [Source:HGNC Symbol;Acc:20256]	10	7200587	7453450	rs2692795	7230443	0.472827	1.07893e-10	0.000947343	00++	SA	6h	0	1	#N/A	#N/A	#N/A	#N/A	0.0244981	1
ENSG00000118515	SGK1	serum/glucocorticoid regulated kinase 1 [Source:HGNC Symbol;Acc:10810]	6	134490385	134639250	rs12194295	134753380	0.219207	2.45176e-08	0.0330001	000+	SA	3h	1	0.00140896	#N/A	#N/A	#N/A	#N/A	0.00221433	0.18164
ENSG00000197860	SGTB	small glutamine-rich tetratricopeptide repeat (TPR)-containing, beta [Source:HGNC Symbol;Acc:23567]	5	64961756	65018862	rs40107	65054811	0.00410344	2.60246e-10	1.14922e-09	00++	NM	6h	0	1	#N/A	#N/A	0.00955064	1	#N/A	#N/A
ENSG00000197860	SGTB	small glutamine-rich tetratricopeptide repeat (TPR)-containing, beta [Source:HGNC Symbol;Acc:23567]	5	64961756	65018862	rs252629	65065493	0.00116435	7.55363e-12	3.8994e-12	00++	SA	6h	0	0.228714	#N/A	#N/A	#N/A	#N/A	0.000523968	1
ENSG00000087266	SH3BP2	SH3-domain binding protein 2 [Source:HGNC Symbol;Acc:10825]	4	2794751	2842825	rs10001883	2805379	0.231798	2.71968e-08	0.000692103	0-0-	AF	3h	0	1	1	1	#N/A	#N/A	#N/A	#N/A
ENSG00000087266	SH3BP2	SH3-domain binding protein 2 [Source:HGNC Symbol;Acc:10825]	4	2794751	2842825	rs231333	2796970	0.0821289	1.83499e-05	0.0175584	0-0-	SA	3h	0	1	#N/A	#N/A	#N/A	#N/A	1	1
ENSG00000087266	SH3BP2	SH3-domain binding protein 2 [Source:HGNC Symbol;Acc:10825]	4	2794751	2842825	rs231333	2796970	0.102118	1.73519e-08	0.000395776	0---	AF	6h	0	1	1	1	#N/A	#N/A	#N/A	#N/A
ENSG00000087266	SH3BP2	SH3-domain binding protein 2 [Source:HGNC Symbol;Acc:10825]	4	2794751	2842825	rs28532194	2800256	0.159798	2.77746e-06	0.045495	0---	SA	6h	0	1	#N/A	#N/A	#N/A	#N/A	1	1
ENSG00000175137	SH3BP5L	SH3-binding domain protein 5-like [Source:HGNC Symbol;Acc:29360]	1	249104649	249120832	rs9726300	249124929	0.509243	3.69098e-06	0.0273762	0-00	AF	3h	0	1	1	1	#N/A	#N/A	#N/A	#N/A
ENSG00000149577	SIDT2	SID1 transmembrane family, member 2 [Source:HGNC Symbol;Acc:24272]	11	117049450	117068160	rs4936366	117026885	2.2489e-47	2.78835e-19	0.0315469	++++	AF	6h	0	1	1	1	#N/A	#N/A	#N/A	#N/A
ENSG00000149577	SIDT2	SID1 transmembrane family, member 2 [Source:HGNC Symbol;Acc:24272]	11	117049450	117068160	rs1060211	117039797	3.35934e-47	2.48462e-09	4.40196e-09	++++	NM	6h	1	0.00248505	#N/A	#N/A	1	1	#N/A	#N/A
ENSG00000142512	SIGLEC10	sialic acid binding Ig-like lectin 10 [Source:HGNC Symbol;Acc:15620]	19	51913276	51921057	rs60538328	51925351	0.20792	3.79263e-15	6.94868e-06	00--	NM	6h	1	0.00138677	#N/A	#N/A	0.0214978	1	#N/A	#N/A
ENSG00000142512	SIGLEC10	sialic acid binding Ig-like lectin 10 [Source:HGNC Symbol;Acc:15620]	19	51913276	51921057	rs58653451	51925344	0.197029	1.66494e-10	0.026708	00--	SA	6h	0	0.705874	#N/A	#N/A	#N/A	#N/A	1	1
ENSG00000198053	SIRPA	signal-regulatory protein alpha [Source:HGNC Symbol;Acc:9662]	20	1875155	1920543	rs761244	1927336	9.25574e-07	2.59018e-32	1.05326e-13	----	NM	3h	0	1	#N/A	#N/A	4.0363e-05	1	#N/A	#N/A
ENSG00000198053	SIRPA	signal-regulatory protein alpha [Source:HGNC Symbol;Acc:9662]	20	1875155	1920543	rs761244	1927336	9.25574e-07	1.919e-31	1.70402e-13	----	SA	3h	0	1	#N/A	#N/A	#N/A	#N/A	3.40378e-05	1
ENSG00000198053	SIRPA	signal-regulatory protein alpha [Source:HGNC Symbol;Acc:9662]	20	1875155	1920543	rs6132109	1927515	0.104417	5.49948e-34	8.61609e-29	0---	NM	6h	0	1	#N/A	#N/A	1.67082e-14	1	#N/A	#N/A
ENSG00000198053	SIRPA	signal-regulatory protein alpha [Source:HGNC Symbol;Acc:9662]	20	1875155	1920543	rs6132109	1927515	0.104417	1.42352e-28	1.61454e-17	0---	SA	6h	0	1	#N/A	#N/A	#N/A	#N/A	1.69412e-06	1
ENSG00000155926	SLA	Src-like-adaptor [Source:HGNC Symbol;Acc:10902]	8	134048974	134115298	rs10092556	133845827	0.280542	8.97147e-11	6.2417e-05	00+0	NM	6h	0	1	#N/A	#N/A	0.000689474	1	#N/A	#N/A
ENSG00000162723	SLAMF9	SLAM family member 9 [Source:HGNC Symbol;Acc:18430]	1	159921283	159924044	rs2840584	159925431	0.160457	5.11471e-09	0.0263419	0+00	AF	6h	0	1	0.0263727	1	#N/A	#N/A	#N/A	#N/A
ENSG00000158296	SLC13A3	solute carrier family 13 (sodium-dependent dicarboxylate transporter), member 3 [Source:HGNC Symbol;Acc:14430]	20	45186464	45304714	rs3086595	45186733	0.847382	9.63484e-13	9.15575e-08	00-0	NM	3h	0	1	#N/A	#N/A	0.000399998	0.177348	#N/A	#N/A
ENSG00000158296	SLC13A3	solute carrier family 13 (sodium-dependent dicarboxylate transporter), member 3 [Source:HGNC Symbol;Acc:14430]	20	45186464	45304714	rs440744	45199242	0.568886	7.0526e-09	0.00084077	0---	AF	6h	0	1	1.42652e-05	0.216208	#N/A	#N/A	#N/A	#N/A
ENSG00000158296	SLC13A3	solute carrier family 13 (sodium-dependent dicarboxylate transporter), member 3 [Source:HGNC Symbol;Acc:14430]	20	45186464	45304714	rs3086595	45186733	0.726733	2.36186e-24	8.51422e-23	0---	NM	6h	0	1	#N/A	#N/A	8.60193e-07	1	#N/A	#N/A
ENSG00000158296	SLC13A3	solute carrier family 13 (sodium-dependent dicarboxylate transporter), member 3 [Source:HGNC Symbol;Acc:14430]	20	45186464	45304714	rs3086595	45186733	0.726733	1.60169e-19	1.88404e-14	0---	SA	6h	1	0.00212568	#N/A	#N/A	#N/A	#N/A	0.0434192	1
ENSG00000139370	SLC15A4	solute carrier family 15 (oligopeptide transporter), member 4 [Source:HGNC Symbol;Acc:23090]	12	129277740	129308528	rs11059916	129287609	0.000108483	4.16317e-18	0.0235679	00++	NM	6h	0	1	#N/A	#N/A	2.24495e-06	1	#N/A	#N/A
ENSG00000155380	SLC16A1	solute carrier family 16 (monocarboxylate transporter), member 1 [Source:HGNC Symbol;Acc:10922]	1	113454470	113499635	rs2996295	113424469	2.36942e-24	2.91217e-05	1.12047e-06	----	NM	3h	0	1	#N/A	#N/A	0.0935457	1	#N/A	#N/A
ENSG00000155380	SLC16A1	solute carrier family 16 (monocarboxylate transporter), member 1 [Source:HGNC Symbol;Acc:10922]	1	113454470	113499635	rs10158127	113432444	7.98869e-21	2.98391e-07	0.0331001	--0-	SA	3h	0	1	#N/A	#N/A	#N/A	#N/A	1	1
ENSG00000119899	SLC17A5	solute carrier family 17 (acidic sugar transporter), member 5 [Source:HGNC Symbol;Acc:10933]	6	74303103	74363878	rs4580827	74373679	4.96863e-20	7.09252e-27	0.000117957	--0-	AF	6h	0	1	3.34043e-07	0.000305948	#N/A	#N/A	#N/A	#N/A
ENSG00000105281	SLC1A5	solute carrier family 1 (neutral amino acid transporter), member 5 [Source:HGNC Symbol;Acc:10943]	19	47278141	47291851	rs8105903	47288150	0.000664985	7.55016e-19	1.59531e-06	0-0-	AF	6h	1	0.00838327	0.000175519	0.0964379	#N/A	#N/A	#N/A	#N/A
ENSG00000108528	SLC25A11	solute carrier family 25 (mitochondrial carrier; oxoglutarate carrier), member 11 [Source:HGNC Symbol;Acc:10981]	17	4840426	4843546	rs8072531	4752260	0.127876	6.28073e-13	1.13325e-09	00--	NM	3h	1	0.00331462	#N/A	#N/A	0.0288708	1	#N/A	#N/A
ENSG00000108528	SLC25A11	solute carrier family 25 (mitochondrial carrier; oxoglutarate carrier), member 11 [Source:HGNC Symbol;Acc:10981]	17	4840426	4843546	rs12939591	4814022	0.337799	3.97154e-08	0.000538859	00++	SA	3h	0	1	#N/A	#N/A	#N/A	#N/A	1	1
ENSG00000108528	SLC25A11	solute carrier family 25 (mitochondrial carrier; oxoglutarate carrier), member 11 [Source:HGNC Symbol;Acc:10981]	17	4840426	4843546	rs9905341	4812470	0.766074	8.47902e-12	0.0011865	0+0+	AF	6h	0	1	1	1	#N/A	#N/A	#N/A	#N/A
ENSG00000085491	SLC25A24	solute carrier family 25 (mitochondrial carrier; phosphate carrier), member 24 [Source:HGNC Symbol;Acc:20662]	1	108676659	108743471	rs828999	108744934	4.58192e-18	6.733e-29	0.000351524	++++	NM	3h	0	1	#N/A	#N/A	1	1	#N/A	#N/A
ENSG00000085491	SLC25A24	solute carrier family 25 (mitochondrial carrier; phosphate carrier), member 24 [Source:HGNC Symbol;Acc:20662]	1	108676659	108743471	rs828999	108744934	1.06039e-15	1.51607e-28	0.000672197	++++	NM	6h	0	1	#N/A	#N/A	1	1	#N/A	#N/A
ENSG00000085491	SLC25A24	solute carrier family 25 (mitochondrial carrier; phosphate carrier), member 24 [Source:HGNC Symbol;Acc:20662]	1	108676659	108743471	rs828999	108744934	1.06039e-15	1.28709e-32	0.000713678	++++	SA	6h	0	1	#N/A	#N/A	#N/A	#N/A	1	1
ENSG00000147454	SLC25A37	solute carrier family 25 (mitochondrial iron transporter), member 37 [Source:HGNC Symbol;Acc:29786]	8	23386319	23432976	rs10503726	23397266	8.1669e-07	7.57925e-33	2.43105e-08	++++	NM	3h	0	1	#N/A	#N/A	1.13848e-05	1	#N/A	#N/A
ENSG00000147454	SLC25A37	solute carrier family 25 (mitochondrial iron transporter), member 37 [Source:HGNC Symbol;Acc:29786]	8	23386319	23432976	rs7844887	23402482	3.09599e-08	1.03749e-24	0.00302815	++++	SA	3h	0	1	#N/A	#N/A	#N/A	#N/A	0.813196	1
ENSG00000147454	SLC25A37	solute carrier family 25 (mitochondrial iron transporter), member 37 [Source:HGNC Symbol;Acc:29786]	8	23386319	23432976	rs7826545	23406342	3.74541e-11	3.26755e-39	0.0121233	++++	AF	6h	1	0.00408192	1	1	#N/A	#N/A	#N/A	#N/A
ENSG00000109667	SLC2A9	solute carrier family 2 (facilitated glucose transporter), member 9 [Source:HGNC Symbol;Acc:13446]	4	9772778	10056560	rs12503195	10082772	0.289593	8.50485e-07	0.0201876	0+0+	AF	6h	0	1	1	1	#N/A	#N/A	#N/A	#N/A
ENSG00000109667	SLC2A9	solute carrier family 2 (facilitated glucose transporter), member 9 [Source:HGNC Symbol;Acc:13446]	4	9772778	10056560	rs2241470	10084570	0.28826	1.61983e-06	0.0332487	0+0+	SA	6h	0	1	#N/A	#N/A	#N/A	#N/A	1	1
ENSG00000145740	SLC30A5	solute carrier family 30 (zinc transporter), member 5 [Source:HGNC Symbol;Acc:19089]	5	68389474	68426896	rs201205977	68385890	0.354259	4.61655e-11	0.0299162	0+0+	AF	6h	0	0.0954251	0.00557585	1	#N/A	#N/A	#N/A	#N/A
ENSG00000100036	SLC35E4	solute carrier family 35, member E4 [Source:HGNC Symbol;Acc:17058]	22	31031640	31065003	rs9621047	31004127	0.391136	2.26021e-14	7.06078e-06	00++	NM	3h	0	1	#N/A	#N/A	0.0772016	1	#N/A	#N/A
ENSG00000100036	SLC35E4	solute carrier family 35, member E4 [Source:HGNC Symbol;Acc:17058]	22	31031640	31065003	rs9621047	31004127	0.391136	1.18261e-09	0.0134082	00++	SA	3h	0	1	#N/A	#N/A	#N/A	#N/A	1	1
ENSG00000100036	SLC35E4	solute carrier family 35, member E4 [Source:HGNC Symbol;Acc:17058]	22	31031640	31065003	rs5844914	31005576	0.817207	5.2588e-08	0.0460475	0---	NM	6h	0	1	#N/A	#N/A	1	1	#N/A	#N/A
ENSG00000157800	SLC37A3	solute carrier family 37, member 3 [Source:HGNC Symbol;Acc:20651]	7	139993494	140104233	rs1638195	139252780	0.0689533	1.07058e-05	0.0241133	0+00	AF	6h	0	1	0.467209	1	#N/A	#N/A	#N/A	#N/A
ENSG00000138821	SLC39A8	solute carrier family 39 (zinc transporter), member 8 [Source:HGNC Symbol;Acc:20862]	4	103172199	103352415	rs7692921	103247440	4.95717e-09	4.01613e-23	7.80606e-05	++++	NM	3h	0	1	#N/A	#N/A	0.0782587	1	#N/A	#N/A
ENSG00000138821	SLC39A8	solute carrier family 39 (zinc transporter), member 8 [Source:HGNC Symbol;Acc:20862]	4	103172199	103352415	rs7692921	103247440	4.95717e-09	1.21165e-15	0.00132788	++++	SA	3h	0	1	#N/A	#N/A	#N/A	#N/A	0.0677913	1
ENSG00000138821	SLC39A8	solute carrier family 39 (zinc transporter), member 8 [Source:HGNC Symbol;Acc:20862]	4	103172199	103352415	rs7692921	103247440	0.000586556	3.69879e-22	0.000293292	0+++	NM	6h	0	1	#N/A	#N/A	0.000381264	1	#N/A	#N/A
ENSG00000138821	SLC39A8	solute carrier family 39 (zinc transporter), member 8 [Source:HGNC Symbol;Acc:20862]	4	103172199	103352415	rs2054394	103268763	0.000263929	2.85352e-18	0.00703137	0+++	SA	6h	0	1	#N/A	#N/A	#N/A	#N/A	0.00621042	1
ENSG00000211584	SLC48A1	solute carrier family 48 (heme transporter), member 1 [Source:HGNC Symbol;Acc:26035]	12	48147700	48176536	rs11168250	48209165	0.511014	2.70388e-09	8.57886e-05	00++	NM	6h	0	1	#N/A	#N/A	6.19334e-06	1	#N/A	#N/A
ENSG00000211584	SLC48A1	solute carrier family 48 (heme transporter), member 1 [Source:HGNC Symbol;Acc:26035]	12	48147700	48176536	rs73107980	48187601	0.400188	2.70348e-11	1.31754e-05	00++	SA	6h	0	0.273933	#N/A	#N/A	#N/A	#N/A	1.16799e-06	1
ENSG00000033867	SLC4A7	solute carrier family 4, sodium bicarbonate cotransporter, member 7 [Source:HGNC Symbol;Acc:11033]	3	27414215	27525911	rs9871592	27601692	8.76124e-30	7.57452e-07	2.5435e-06	++0+	AF	3h	0	1	1	1	#N/A	#N/A	#N/A	#N/A
ENSG00000033867	SLC4A7	solute carrier family 4, sodium bicarbonate cotransporter, member 7 [Source:HGNC Symbol;Acc:11033]	3	27414215	27525911	rs9871592	27601692	8.76124e-30	1.36988e-05	3.35822e-07	++0+	SA	3h	0	1	#N/A	#N/A	#N/A	#N/A	1	1
ENSG00000033867	SLC4A7	solute carrier family 4, sodium bicarbonate cotransporter, member 7 [Source:HGNC Symbol;Acc:11033]	3	27414215	27525911	rs62250613	27602986	6.78262e-25	4.41146e-09	0.0495775	++0+	AF	6h	0	1	1	1	#N/A	#N/A	#N/A	#N/A
ENSG00000033867	SLC4A7	solute carrier family 4, sodium bicarbonate cotransporter, member 7 [Source:HGNC Symbol;Acc:11033]	3	27414215	27525911	rs9871592	27601692	8.91153e-29	8.5587e-05	8.56516e-08	++0+	SA	6h	0	1	#N/A	#N/A	#N/A	#N/A	1	1
ENSG00000198743	SLC5A3	solute carrier family 5 (sodium/myo-inositol cotransporter), member 3 [Source:HGNC Symbol;Acc:11038]	21	35445871	35478559	rs62226682	35318210	0.088539	2.86049e-16	0.00457102	0+++	AF	6h	0	1	1	1	#N/A	#N/A	#N/A	#N/A
ENSG00000198743	SLC5A3	solute carrier family 5 (sodium/myo-inositol cotransporter), member 3 [Source:HGNC Symbol;Acc:11038]	21	35445871	35478559	rs722132	35384596	0.116385	1.8786e-22	2.01316e-10	0---	NM	6h	0	0.240678	#N/A	#N/A	0.00375116	1	#N/A	#N/A
ENSG00000198743	SLC5A3	solute carrier family 5 (sodium/myo-inositol cotransporter), member 3 [Source:HGNC Symbol;Acc:11038]	21	35445871	35478559	rs62226682	35318210	0.088539	2.06289e-23	8.74268e-09	0+++	SA	6h	0	0.832259	#N/A	#N/A	#N/A	#N/A	1	1
ENSG00000176463	SLCO3A1	solute carrier organic anion transporter family, member 3A1 [Source:HGNC Symbol;Acc:10952]	15	92396926	92715665	rs72754003	92490508	0.114902	1.23952e-08	2.45646e-05	00+0	NM	3h	0	1	#N/A	#N/A	0.635611	1	#N/A	#N/A
ENSG00000176463	SLCO3A1	solute carrier organic anion transporter family, member 3A1 [Source:HGNC Symbol;Acc:10952]	15	92396926	92715665	rs72751903	92461266	0.254143	3.674e-10	1.86063e-05	00++	NM	6h	0	1	#N/A	#N/A	0.0113987	1	#N/A	#N/A
ENSG00000176463	SLCO3A1	solute carrier organic anion transporter family, member 3A1 [Source:HGNC Symbol;Acc:10952]	15	92396926	92715665	rs55671921	92488723	0.182401	7.21216e-16	5.49393e-12	00++	SA	6h	1	2.83113e-07	#N/A	#N/A	#N/A	#N/A	4.4556e-08	1
ENSG00000166750	SLFN5	schlafen family member 5 [Source:HGNC Symbol;Acc:28286]	17	33570056	33600674	rs10853177	33577065	1.78206e-10	1.87527e-18	0.0292006	++++	NM	3h	0	0.623146	#N/A	#N/A	1	1	#N/A	#N/A
ENSG00000149346	SLX4IP	SLX4 interacting protein [Source:HGNC Symbol;Acc:16225]	20	10415952	10617477	rs610568	10456377	0.48813	1.86433e-09	0.0017824	0+00	AF	6h	0	1	0.0766015	0.207422	#N/A	#N/A	#N/A	#N/A
ENSG00000084070	SMAP2	small ArfGAP2 [Source:HGNC Symbol;Acc:25082]	1	40810523	40888998	rs718223	40808079	3.41574e-06	7.0489e-07	1.34933e-08	+0-0	NM	3h	1	1.69365e-09	#N/A	#N/A	0.00025357	0.0810293	#N/A	#N/A
ENSG00000084070	SMAP2	small ArfGAP2 [Source:HGNC Symbol;Acc:25082]	1	40810523	40888998	rs442418	40807033	0.109658	5.38755e-33	4.91356e-43	00--	NM	6h	1	1.15531e-09	#N/A	#N/A	6.58469e-38	0.586795	#N/A	#N/A
ENSG00000084070	SMAP2	small ArfGAP2 [Source:HGNC Symbol;Acc:25082]	1	40810523	40888998	rs718223	40808079	0.110066	1.15674e-22	2.93328e-23	00--	SA	6h	1	2.66881e-12	#N/A	#N/A	#N/A	#N/A	2.32972e-22	0.512645
ENSG00000163029	SMC6	structural maintenance of chromosomes 6 [Source:HGNC Symbol;Acc:20466]	2	17845080	17981509	rs4547532	17889266	0.041942	9.90258e-08	0.000111323	00+0	NM	6h	0	1	#N/A	#N/A	0.339944	1	#N/A	#N/A
ENSG00000101596	SMCHD1	structural maintenance of chromosomes flexible hinge domain containing 1 [Source:HGNC Symbol;Acc:29090]	18	2655738	2805015	rs7229070	2641858	0.780332	1.02127e-06	0.0248665	00-0	NM	3h	0	1	#N/A	#N/A	0.00889847	1	#N/A	#N/A
ENSG00000101596	SMCHD1	structural maintenance of chromosomes flexible hinge domain containing 1 [Source:HGNC Symbol;Acc:29090]	18	2655738	2805015	rs6506024	2642411	0.487318	2.1949e-07	0.0110012	00--	NM	6h	0	1	#N/A	#N/A	0.015302	1	#N/A	#N/A
ENSG00000166002	SMCO4	single-pass membrane protein with coiled-coil domains 4 [Source:HGNC Symbol;Acc:24810]	11	93211639	93276674	rs7933953	93256172	0.397057	1.14339e-24	1.69937e-10	00--	NM	3h	0	1	#N/A	#N/A	2.37434e-07	0.161331	#N/A	#N/A
ENSG00000166002	SMCO4	single-pass membrane protein with coiled-coil domains 4 [Source:HGNC Symbol;Acc:24810]	11	93211639	93276674	rs12789912	93259334	0.215129	6.05704e-23	8.16525e-14	0---	NM	6h	0	1	#N/A	#N/A	0.730127	1	#N/A	#N/A
ENSG00000166002	SMCO4	single-pass membrane protein with coiled-coil domains 4 [Source:HGNC Symbol;Acc:24810]	11	93211639	93276674	rs12795164	93259625	0.217296	1.65992e-19	2.38839e-13	0---	SA	6h	0	0.203902	#N/A	#N/A	#N/A	#N/A	0.109668	1
ENSG00000105771	SMG9	SMG9 nonsense mediated mRNA decay factor [Source:HGNC Symbol;Acc:25763]	19	44235302	44259142	rs346527	44259361	2.15066e-11	1.37769e-25	5.1406e-05	++++	NM	3h	0	0.696087	#N/A	#N/A	0.792774	1	#N/A	#N/A
ENSG00000105771	SMG9	SMG9 nonsense mediated mRNA decay factor [Source:HGNC Symbol;Acc:25763]	19	44235302	44259142	rs2277745	44259077	2.48361e-11	1.4468e-29	1.15088e-06	++++	SA	3h	0	1	#N/A	#N/A	#N/A	#N/A	0.124819	1
ENSG00000105771	SMG9	SMG9 nonsense mediated mRNA decay factor [Source:HGNC Symbol;Acc:25763]	19	44235302	44259142	rs2074634	44238347	2.35676e-09	4.26394e-26	0.000969565	++++	SA	6h	0	1	#N/A	#N/A	#N/A	#N/A	1	1
ENSG00000124380	SNRNP27	small nuclear ribonucleoprotein 27kDa (U4/U6.U5) [Source:HGNC Symbol;Acc:30240]	2	70120693	70132707	rs13021969	70117602	2.66726e-06	4.26419e-20	0.0062243	++++	NM	3h	0	1	#N/A	#N/A	0.675463	1	#N/A	#N/A
ENSG00000002919	SNX11	sorting nexin 11 [Source:HGNC Symbol;Acc:14975]	17	46180720	46200436	rs1468270	46125191	0.113009	6.30904e-12	0.0017667	0---	AF	3h	0	1	1	1	#N/A	#N/A	#N/A	#N/A
ENSG00000002919	SNX11	sorting nexin 11 [Source:HGNC Symbol;Acc:14975]	17	46180720	46200436	rs6847	46147807	0.0469647	7.09653e-15	2.8553e-05	0---	NM	3h	0	1	#N/A	#N/A	1	1	#N/A	#N/A
ENSG00000002919	SNX11	sorting nexin 11 [Source:HGNC Symbol;Acc:14975]	17	46180720	46200436	rs7209730	46207499	0.0373255	1.25812e-12	0.000198888	0+++	SA	3h	0	1	#N/A	#N/A	#N/A	#N/A	1	1
ENSG00000002919	SNX11	sorting nexin 11 [Source:HGNC Symbol;Acc:14975]	17	46180720	46200436	rs10775406	46197755	0.0100625	1.03768e-17	3.09017e-06	0+++	AF	6h	0	1	1	1	#N/A	#N/A	#N/A	#N/A
ENSG00000002919	SNX11	sorting nexin 11 [Source:HGNC Symbol;Acc:14975]	17	46180720	46200436	rs7209730	46207499	0.00867357	2.15656e-15	0.00107441	0+++	NM	6h	0	1	#N/A	#N/A	1	1	#N/A	#N/A
ENSG00000002919	SNX11	sorting nexin 11 [Source:HGNC Symbol;Acc:14975]	17	46180720	46200436	rs7209730	46207499	0.00867357	2.17532e-14	0.00337759	0+++	SA	6h	0	1	#N/A	#N/A	#N/A	#N/A	1	1
ENSG00000104497	SNX16	sorting nexin 16 [Source:HGNC Symbol;Acc:14980]	8	82711817	82755101	rs35723706	82719186	1.68971e-17	5.86369e-33	0.0037114	++++	AF	3h	0	1	0.222856	1	#N/A	#N/A	#N/A	#N/A
ENSG00000104497	SNX16	sorting nexin 16 [Source:HGNC Symbol;Acc:14980]	8	82711817	82755101	rs10110803	82746436	2.46608e-17	4.81069e-34	1.01697e-10	----	NM	3h	0	1	#N/A	#N/A	0.220057	1	#N/A	#N/A
ENSG00000104497	SNX16	sorting nexin 16 [Source:HGNC Symbol;Acc:14980]	8	82711817	82755101	rs10958051	82802679	1.08582e-17	3.65636e-32	8.01324e-05	----	SA	3h	0	1	#N/A	#N/A	#N/A	#N/A	1	1
ENSG00000104497	SNX16	sorting nexin 16 [Source:HGNC Symbol;Acc:14980]	8	82711817	82755101	rs2600604	82720700	7.70123e-18	4.78952e-36	8.43477e-06	++++	NM	6h	0	1	#N/A	#N/A	0.8972	1	#N/A	#N/A
ENSG00000104497	SNX16	sorting nexin 16 [Source:HGNC Symbol;Acc:14980]	8	82711817	82755101	rs66690099	82732466	7.23957e-18	4.46568e-34	0.0177357	++++	SA	6h	0	1	#N/A	#N/A	#N/A	#N/A	1	1
ENSG00000130340	SNX9	sorting nexin 9 [Source:HGNC Symbol;Acc:14973]	6	158244297	158366109	rs9458542	158223680	0.00183104	1.43642e-16	7.9411e-05	0+++	NM	6h	0	1	#N/A	#N/A	0.357546	1	#N/A	#N/A
ENSG00000130340	SNX9	sorting nexin 9 [Source:HGNC Symbol;Acc:14973]	6	158244297	158366109	rs9458542	158223680	0.00183104	2.49577e-13	0.0123833	0+++	SA	6h	0	0.640174	#N/A	#N/A	#N/A	#N/A	1	1
ENSG00000120896	SORBS3	sorbin and SH3 domain containing 3 [Source:HGNC Symbol;Acc:30907]	8	22402500	22433301	rs10107873	22356971	1.76648e-05	4.87905e-13	0.0131767	++++	NM	6h	1	0.00678988	#N/A	#N/A	1	1	#N/A	#N/A
ENSG00000115904	SOS1	son of sevenless homolog 1 (Drosophila) [Source:HGNC Symbol;Acc:11187]	2	39208538	39351486	rs191635648	39375883	0.0100274	4.27042e-15	6.273e-05	00--	NM	3h	0	1	#N/A	#N/A	2.07676e-05	1	#N/A	#N/A
ENSG00000115904	SOS1	son of sevenless homolog 1 (Drosophila) [Source:HGNC Symbol;Acc:11187]	2	39208538	39351486	rs71439246	39377823	0.0110518	1.02598e-13	0.0129075	00--	NM	6h	0	1	#N/A	#N/A	0.00359904	1	#N/A	#N/A
ENSG00000115904	SOS1	son of sevenless homolog 1 (Drosophila) [Source:HGNC Symbol;Acc:11187]	2	39208538	39351486	rs191635648	39375883	0.00446824	8.94212e-19	0.00734918	00--	SA	6h	0	1	#N/A	#N/A	#N/A	#N/A	0.000999799	1
ENSG00000198142	SOWAHC	sosondowah ankyrin repeat domain family member C [Source:HGNC Symbol;Acc:26149]	2	110371912	110376563	rs142180897	110307650	4.7198e-12	4.0804e-42	6.33312e-10	----	AF	6h	1	0.00207604	1.85475e-05	0.0227002	#N/A	#N/A	#N/A	#N/A
ENSG00000042317	SPATA7	spermatogenesis associated 7 [Source:HGNC Symbol;Acc:20423]	14	88851269	88936694	rs17772288	88827366	0.637444	1.6514e-06	0.0368332	000-	SA	3h	0	1	#N/A	#N/A	#N/A	#N/A	1	1
ENSG00000196141	SPATS2L	spermatogenesis associated, serine-rich 2-like [Source:HGNC Symbol;Acc:24574]	2	201170605	201346986	rs141893693	201179230	0.00870829	1.08361e-14	0.00686481	0+++	AF	3h	0	1	0.00170405	0.308559	#N/A	#N/A	#N/A	#N/A
ENSG00000065526	SPEN	spen family transcriptional repressor [Source:HGNC Symbol;Acc:17575]	1	16174360	16266955	rs7537101	16150384	0.000114322	1.29609e-21	3.3315e-06	----	AF	3h	0	0.0770765	0.316658	1	#N/A	#N/A	#N/A	#N/A
ENSG00000065526	SPEN	spen family transcriptional repressor [Source:HGNC Symbol;Acc:17575]	1	16174360	16266955	rs4661656	16145970	0.000113006	5.17541e-14	0.0366112	----	SA	3h	0	0.344009	#N/A	#N/A	#N/A	#N/A	1	1
ENSG00000144228	SPOPL	speckle-type POZ protein-like [Source:HGNC Symbol;Acc:27934]	2	139259372	139331117	rs60212692	139374674	0.000215638	6.79874e-14	0.00736975	0+++	AF	3h	0	1	1	1	#N/A	#N/A	#N/A	#N/A
ENSG00000157837	SPPL3	signal peptide peptidase like 3 [Source:HGNC Symbol;Acc:30424]	12	121200314	121342174	rs2393716	121341933	0.00387975	2.31989e-14	0.0132544	0+++	AF	3h	0	1	1	1	#N/A	#N/A	#N/A	#N/A
ENSG00000171621	SPSB1	splA/ryanodine receptor domain and SOCS box containing 1 [Source:HGNC Symbol;Acc:30628]	1	9352940	9429591	rs57533288	9334993	5.23146e-13	1.38745e-24	0.000342942	----	AF	3h	0	1	0.0177868	1	#N/A	#N/A	#N/A	#N/A
ENSG00000171621	SPSB1	splA/ryanodine receptor domain and SOCS box containing 1 [Source:HGNC Symbol;Acc:30628]	1	9352940	9429591	rs9442573	9341928	2.84003e-11	1.94975e-30	2.08282e-07	++++	SA	3h	1	0.0444944	#N/A	#N/A	#N/A	#N/A	1	0.316649
ENSG00000111671	SPSB2	splA/ryanodine receptor domain and SOCS box containing 2 [Source:HGNC Symbol;Acc:29522]	12	6980100	6998522	rs7316447	6992202	1.14877e-37	2.92965e-06	0.0091137	++0+	SA	3h	0	1	#N/A	#N/A	#N/A	#N/A	1	1
ENSG00000100596	SPTLC2	serine palmitoyltransferase, long chain base subunit 2 [Source:HGNC Symbol;Acc:11278]	14	77972341	78083116	rs741850	78019606	0.000327742	2.43566e-25	4.54428e-15	00--	NM	3h	0	0.145239	#N/A	#N/A	9.27935e-09	0.00637087	#N/A	#N/A
ENSG00000137767	SQRDL	sulfide quinone reductase-like (yeast) [Source:HGNC Symbol;Acc:20390]	15	45923347	45983492	rs55913172	45936632	6.36945e-16	2.51351e-36	0.000996694	----	AF	3h	1	0.0413279	1.46442e-09	0.142244	#N/A	#N/A	#N/A	#N/A
ENSG00000137767	SQRDL	sulfide quinone reductase-like (yeast) [Source:HGNC Symbol;Acc:20390]	15	45923347	45983492	rs72715005	45940962	0.000111057	6.5776e-44	1.03244e-18	0---	AF	6h	1	0.0424355	2.00053e-13	1.88957e-06	#N/A	#N/A	#N/A	#N/A
ENSG00000196935	SRGAP1	SLIT-ROBO Rho GTPase activating protein 1 [Source:HGNC Symbol;Acc:17382]	12	64238074	64541613	rs10878092	64274680	0.0223961	7.34468e-14	0.00107743	0+++	NM	3h	0	1	#N/A	#N/A	0.00547412	1	#N/A	#N/A
ENSG00000196935	SRGAP1	SLIT-ROBO Rho GTPase activating protein 1 [Source:HGNC Symbol;Acc:17382]	12	64238074	64541613	rs10878092	64274680	0.810975	1.95509e-10	0.0199215	0+++	AF	6h	0	1	1	1	#N/A	#N/A	#N/A	#N/A
ENSG00000196935	SRGAP1	SLIT-ROBO Rho GTPase activating protein 1 [Source:HGNC Symbol;Acc:17382]	12	64238074	64541613	rs10878092	64274680	0.810975	3.33858e-12	6.78891e-05	0+++	NM	6h	0	1	#N/A	#N/A	1	1	#N/A	#N/A
ENSG00000196935	SRGAP1	SLIT-ROBO Rho GTPase activating protein 1 [Source:HGNC Symbol;Acc:17382]	12	64238074	64541613	rs10878092	64274680	0.810975	3.49024e-12	0.00039274	0+++	SA	6h	0	1	#N/A	#N/A	#N/A	#N/A	1	1
ENSG00000126091	ST3GAL3	ST3 beta-galactoside alpha-2,3-sialyltransferase 3 [Source:HGNC Symbol;Acc:10866]	1	44171496	44396831	rs3791075	44300526	0.145325	3.12808e-11	8.11408e-07	00++	NM	6h	0	1	#N/A	#N/A	0.444333	1	#N/A	#N/A
ENSG00000126091	ST3GAL3	ST3 beta-galactoside alpha-2,3-sialyltransferase 3 [Source:HGNC Symbol;Acc:10866]	1	44171496	44396831	rs12040333	44314041	0.165188	1.53004e-10	3.62527e-05	00++	SA	6h	1	0.00640794	#N/A	#N/A	#N/A	#N/A	1	1
ENSG00000115525	ST3GAL5	ST3 beta-galactoside alpha-2,3-sialyltransferase 5 [Source:HGNC Symbol;Acc:10872]	2	86066268	86116137	rs71377051	86122495	0.411568	2.232e-28	1.0998e-23	0---	AF	3h	0	1	8.09059e-05	0.31212	#N/A	#N/A	#N/A	#N/A
ENSG00000115525	ST3GAL5	ST3 beta-galactoside alpha-2,3-sialyltransferase 5 [Source:HGNC Symbol;Acc:10872]	2	86066268	86116137	rs2945826	86139914	0.456829	7.01944e-10	0.000142833	0+++	NM	3h	0	1	#N/A	#N/A	0.00024887	1	#N/A	#N/A
ENSG00000115525	ST3GAL5	ST3 beta-galactoside alpha-2,3-sialyltransferase 5 [Source:HGNC Symbol;Acc:10872]	2	86066268	86116137	rs2679712	86128761	0.401173	4.15665e-14	4.14594e-09	0+++	SA	3h	0	0.407072	#N/A	#N/A	#N/A	#N/A	0.369483	1
ENSG00000115525	ST3GAL5	ST3 beta-galactoside alpha-2,3-sialyltransferase 5 [Source:HGNC Symbol;Acc:10872]	2	86066268	86116137	rs4832219	86128563	0.0217119	2.33209e-23	5.41233e-12	0-0-	AF	6h	0	1	0.000180641	0.000266028	#N/A	#N/A	#N/A	#N/A
ENSG00000064225	ST3GAL6	ST3 beta-galactoside alpha-2,3-sialyltransferase 6 [Source:HGNC Symbol;Acc:18080]	3	98451081	98540045	rs12493830	98406794	0.988959	1.27211e-40	9.82084e-58	00--	NM	3h	1	2.66649e-20	#N/A	#N/A	1.37902e-51	0.0040714	#N/A	#N/A
ENSG00000064225	ST3GAL6	ST3 beta-galactoside alpha-2,3-sialyltransferase 6 [Source:HGNC Symbol;Acc:18080]	3	98451081	98540045	rs12493830	98406794	0.988959	1.90894e-21	3.7649e-21	00--	SA	3h	0	1	#N/A	#N/A	#N/A	#N/A	2.20974e-19	0.00248059
ENSG00000064225	ST3GAL6	ST3 beta-galactoside alpha-2,3-sialyltransferase 6 [Source:HGNC Symbol;Acc:18080]	3	98451081	98540045	rs11709315	98319691	0.396341	4.58517e-11	2.83495e-07	00--	NM	6h	1	1.28232e-07	#N/A	#N/A	5.43877e-07	1	#N/A	#N/A
ENSG00000064225	ST3GAL6	ST3 beta-galactoside alpha-2,3-sialyltransferase 6 [Source:HGNC Symbol;Acc:18080]	3	98451081	98540045	rs10935473	98416900	0.810693	2.16859e-23	1.62183e-20	00--	SA	6h	0	1	#N/A	#N/A	#N/A	#N/A	2.60656e-20	0.104311
ENSG00000239445	ST3GAL6-AS1	ST3GAL6 antisense RNA 1 [Source:HGNC Symbol;Acc:40828]	3	98433175	98451495	rs12493830	98406794	0.0309175	2.52735e-15	0.00211966	00--	NM	3h	0	1	#N/A	#N/A	1.05729e-15	1	#N/A	#N/A
ENSG00000239445	ST3GAL6-AS1	ST3GAL6 antisense RNA 1 [Source:HGNC Symbol;Acc:40828]	3	98433175	98451495	rs62276455	98417481	0.022671	2.49298e-06	0.000641152	00--	NM	6h	0	1	#N/A	#N/A	7.60859e-06	1	#N/A	#N/A
ENSG00000239445	ST3GAL6-AS1	ST3GAL6 antisense RNA 1 [Source:HGNC Symbol;Acc:40828]	3	98433175	98451495	rs11927405	98402969	0.0216893	1.22173e-07	0.000420702	00--	SA	6h	0	1	#N/A	#N/A	#N/A	#N/A	1.65326e-07	1
ENSG00000168610	STAT3	signal transducer and activator of transcription 3 (acute-phase response factor) [Source:HGNC Symbol;Acc:11364]	17	40465343	40540586	rs9912773	40510534	0.526096	8.71358e-10	0.00680138	00-0	NM	6h	1	2.04839e-06	#N/A	#N/A	0.000220284	0.0208393	#N/A	#N/A
ENSG00000164647	STEAP1	six transmembrane epithelial antigen of the prostate 1 [Source:HGNC Symbol;Acc:11378]	7	89783690	89794143	rs194501	89839973	0.78259	1.70407e-09	0.000828439	00++	NM	6h	0	1	#N/A	#N/A	1	1	#N/A	#N/A
ENSG00000164647	STEAP1	six transmembrane epithelial antigen of the prostate 1 [Source:HGNC Symbol;Acc:11378]	7	89783690	89794143	rs60922651	89817384	0.680773	2.02041e-07	0.0335288	00--	SA	6h	0	1	#N/A	#N/A	#N/A	#N/A	1	1
ENSG00000127954	STEAP4	STEAP family member 4 [Source:HGNC Symbol;Acc:21923]	7	87905745	87936206	rs77502039	87928706	1.03474e-11	1.24099e-32	7.21528e-05	++++	NM	6h	0	1	#N/A	#N/A	0.00141761	1	#N/A	#N/A
ENSG00000127954	STEAP4	STEAP family member 4 [Source:HGNC Symbol;Acc:21923]	7	87905745	87936206	rs10248973	87943461	6.7403e-12	7.71851e-34	0.000306767	++++	SA	6h	0	0.486585	#N/A	#N/A	#N/A	#N/A	0.00264464	1
ENSG00000109689	STIM2	stromal interaction molecule 2 [Source:HGNC Symbol;Acc:19205]	4	26859301	27027003	rs13138712	26630865	0.168096	9.0893e-11	0.0199411	0+++	NM	3h	0	1	#N/A	#N/A	1	1	#N/A	#N/A
ENSG00000109689	STIM2	stromal interaction molecule 2 [Source:HGNC Symbol;Acc:19205]	4	26859301	27027003	rs13140786	26590986	0.174669	5.51415e-10	0.0408642	0+++	SA	3h	0	1	#N/A	#N/A	#N/A	#N/A	1	1
ENSG00000109689	STIM2	stromal interaction molecule 2 [Source:HGNC Symbol;Acc:19205]	4	26859301	27027003	rs35448576	26699242	0.144743	1.17025e-11	0.00317314	0---	SA	6h	0	1	#N/A	#N/A	#N/A	#N/A	1	1
ENSG00000072786	STK10	serine/threonine kinase 10 [Source:HGNC Symbol;Acc:11388]	5	171469078	171615390	rs6874377	171623672	0.878742	2.24814e-12	0.00374811	0-00	AF	6h	0	1	0.000757733	0.00275875	#N/A	#N/A	#N/A	#N/A
ENSG00000081320	STK17B	serine/threonine kinase 17b [Source:HGNC Symbol;Acc:11396]	2	196998291	197041227	rs2375684	197103944	0.933329	2.87333e-11	0.0327363	0+0+	AF	3h	0	1	0.00110635	1	#N/A	#N/A	#N/A	#N/A
ENSG00000081320	STK17B	serine/threonine kinase 17b [Source:HGNC Symbol;Acc:11396]	2	196998291	197041227	rs36119618	197116941	0.75045	6.4951e-10	0.0018954	0-+0	AF	6h	0	1	1.27484e-11	0.17155	#N/A	#N/A	#N/A	#N/A
ENSG00000081320	STK17B	serine/threonine kinase 17b [Source:HGNC Symbol;Acc:11396]	2	196998291	197041227	rs10931731	197075206	0.518037	5.69383e-12	0.0156596	0-+0	NM	6h	1	5.36019e-06	#N/A	#N/A	3.67096e-15	0.0451583	#N/A	#N/A
ENSG00000211455	STK38L	serine/threonine kinase 38 like [Source:HGNC Symbol;Acc:17848]	12	27396902	27478892	rs841629	27274904	0.275352	1.37976e-07	0.000330523	00--	NM	6h	0	1	#N/A	#N/A	0.0956384	1	#N/A	#N/A
ENSG00000211455	STK38L	serine/threonine kinase 38 like [Source:HGNC Symbol;Acc:17848]	12	27396902	27478892	rs4397952	27360135	0.270769	1.15297e-07	0.000659402	00++	SA	6h	0	1	#N/A	#N/A	#N/A	#N/A	0.204958	1
ENSG00000101109	STK4	serine/threonine kinase 4 [Source:HGNC Symbol;Acc:11408]	20	43595116	43708600	rs35969770	43626156	0.428694	7.25097e-18	3.05133e-13	0+0+	AF	3h	1	1.5483e-06	0.976005	1	#N/A	#N/A	#N/A	#N/A
ENSG00000101109	STK4	serine/threonine kinase 4 [Source:HGNC Symbol;Acc:11408]	20	43595116	43708600	rs6130746	43699228	0.480088	4.47373e-13	2.36925e-09	0+0+	SA	3h	1	0.00392391	#N/A	#N/A	#N/A	#N/A	1	1
ENSG00000094975	SUCO	SUN domain containing ossification factor [Source:HGNC Symbol;Acc:1240]	1	172501490	172580971	rs201134091	172563381	0.0901942	9.58934e-22	2.36545e-09	0+++	AF	3h	0	1	1	1	#N/A	#N/A	#N/A	#N/A
ENSG00000094975	SUCO	SUN domain containing ossification factor [Source:HGNC Symbol;Acc:1240]	1	172501490	172580971	rs2239816	172501643	0.0596278	7.71994e-14	0.000571488	0+++	NM	3h	0	1	#N/A	#N/A	1	1	#N/A	#N/A
ENSG00000094975	SUCO	SUN domain containing ossification factor [Source:HGNC Symbol;Acc:1240]	1	172501490	172580971	rs55696309	172502727	0.147351	6.09562e-15	0.000338289	0+++	AF	6h	0	1	1	1	#N/A	#N/A	#N/A	#N/A
ENSG00000103528	SYT17	synaptotagmin XVII [Source:HGNC Symbol;Acc:24119]	16	19179294	19279652	rs229009	19216823	0.259117	1.76159e-09	0.000221839	00++	NM	6h	0	1	#N/A	#N/A	0.12629	1	#N/A	#N/A
ENSG00000184292	TACSTD2	tumor-associated calcium signal transducer 2 [Source:HGNC Symbol;Acc:11530]	1	59041100	59043166	rs12568356	59053745	3.06751e-23	6.9912e-10	0.000697579	++++	NM	3h	0	1	#N/A	#N/A	0.000185878	0.544099	#N/A	#N/A
ENSG00000103168	TAF1C	TATA box binding protein (TBP)-associated factor, RNA polymerase I, C, 110kDa [Source:HGNC Symbol;Acc:11534]	16	84211459	84220669	rs2326166	84221629	0.166207	2.43669e-14	7.26338e-12	00-0	NM	3h	0	0.365753	#N/A	#N/A	6.73699e-09	3.98825e-10	#N/A	#N/A
ENSG00000103168	TAF1C	TATA box binding protein (TBP)-associated factor, RNA polymerase I, C, 110kDa [Source:HGNC Symbol;Acc:11534]	16	84211459	84220669	rs4150119	84219648	0.217285	3.93726e-09	0.000142245	00--	NM	6h	0	0.869715	#N/A	#N/A	0.00073334	1	#N/A	#N/A
ENSG00000204267	TAP2	transporter 2, ATP-binding cassette, sub-family B (MDR/TAP) [Source:HGNC Symbol;Acc:44]	6	32789611	32806557	rs241455	32796019	5.19898e-25	2.68267e-20	0.0328669	++++	NM	6h	0	1	#N/A	#N/A	0.274333	1	#N/A	#N/A
ENSG00000132405	TBC1D14	TBC1 domain family, member 14 [Source:HGNC Symbol;Acc:29246]	4	6910970	7034845	rs10937762	6918679	0.0537916	2.22589e-14	1.73029e-05	0+++	AF	3h	0	1	1	1	#N/A	#N/A	#N/A	#N/A
ENSG00000132405	TBC1D14	TBC1 domain family, member 14 [Source:HGNC Symbol;Acc:29246]	4	6910970	7034845	rs10937762	6918679	0.78386	2.59422e-09	0.000302291	0+++	AF	6h	0	1	1	1	#N/A	#N/A	#N/A	#N/A
ENSG00000132405	TBC1D14	TBC1 domain family, member 14 [Source:HGNC Symbol;Acc:29246]	4	6910970	7034845	rs10937762	6918679	0.78386	9.82338e-15	3.97481e-11	0+++	NM	6h	0	1	#N/A	#N/A	1	1	#N/A	#N/A
ENSG00000132405	TBC1D14	TBC1 domain family, member 14 [Source:HGNC Symbol;Acc:29246]	4	6910970	7034845	rs10937762	6918679	0.78386	6.21558e-17	2.43351e-12	0+++	SA	6h	0	1	#N/A	#N/A	#N/A	#N/A	1	1
ENSG00000204634	TBC1D8	TBC1 domain family, member 8 (with GRAM domain) [Source:HGNC Symbol;Acc:17791]	2	101624080	101869328	rs11891898	101776219	0.00132346	5.01122e-12	0.0024934	0+++	NM	3h	0	1	#N/A	#N/A	0.0023541	1	#N/A	#N/A
ENSG00000204634	TBC1D8	TBC1 domain family, member 8 (with GRAM domain) [Source:HGNC Symbol;Acc:17791]	2	101624080	101869328	rs11891898	101776219	0.00248874	8.63094e-16	0.00119125	0+++	NM	6h	0	1	#N/A	#N/A	1.2945e-06	1	#N/A	#N/A
ENSG00000171530	TBCA	tubulin folding cofactor A [Source:HGNC Symbol;Acc:11579]	5	76986992	77164604	rs75864964	77045964	2.17517e-05	2.87199e-19	0.00593147	----	NM	3h	0	0.0877888	#N/A	#N/A	0.0285674	0.650445	#N/A	#N/A
ENSG00000154582	TCEB1	transcription elongation factor B (SIII), polypeptide 1 (15kDa, elongin C) [Source:HGNC Symbol;Acc:11617]	8	74851405	74884522	rs6997394	74851301	5.64125e-05	5.56105e-15	0.0465003	--00	AF	3h	0	1	4.12969e-08	0.00216515	#N/A	#N/A	#N/A	#N/A
ENSG00000213123	TCTEX1D2	Tctex1 domain containing 2 [Source:HGNC Symbol;Acc:28482]	3	196018091	196045170	rs6583309	196158773	0.0455093	8.22086e-11	0.00170583	0+00	AF	6h	0	1	1	0.0663465	#N/A	#N/A	#N/A	#N/A
ENSG00000083544	TDRD3	tudor domain containing 3 [Source:HGNC Symbol;Acc:20612]	13	60970592	61148012	rs4886238	61113739	1.41891e-31	1.8618e-35	0.0259744	++++	AF	3h	0	1	1	1	#N/A	#N/A	#N/A	#N/A
ENSG00000083544	TDRD3	tudor domain containing 3 [Source:HGNC Symbol;Acc:20612]	13	60970592	61148012	rs4886238	61113739	3.15634e-35	1.27004e-39	1.45888e-06	++++	AF	6h	0	1	5.55452e-13	0.0004499	#N/A	#N/A	#N/A	#N/A
ENSG00000135605	TEC	tec protein tyrosine kinase [Source:HGNC Symbol;Acc:11719]	4	48137801	48271881	rs13129386	48266802	0.0126969	3.8214e-29	3.07653e-22	00-0	NM	3h	1	8.93555e-05	#N/A	#N/A	4.40547e-22	1.98048e-19	#N/A	#N/A
ENSG00000135605	TEC	tec protein tyrosine kinase [Source:HGNC Symbol;Acc:11719]	4	48137801	48271881	rs12499674	48181565	0.0119707	8.28646e-15	0.00372571	0-00	AF	6h	0	0.0713021	0.215202	0.0133481	#N/A	#N/A	#N/A	#N/A
ENSG00000135605	TEC	tec protein tyrosine kinase [Source:HGNC Symbol;Acc:11719]	4	48137801	48271881	rs7681186	48245932	0.628068	6.42826e-10	0.000908431	00+0	NM	6h	1	0.00490209	#N/A	#N/A	0.00546864	0.414835	#N/A	#N/A
ENSG00000196663	TECPR2	tectonin beta-propeller repeat containing 2 [Source:HGNC Symbol;Acc:19957]	14	102829301	102968818	rs117776478	102914410	0.064927	2.72532e-10	0.0281473	00++	NM	6h	0	1	#N/A	#N/A	1	1	#N/A	#N/A
ENSG00000168769	TET2	tet methylcytosine dioxygenase 2 [Source:HGNC Symbol;Acc:25941]	4	106067033	106200973	4-106422383	106422383	0.9266	1.02859e-10	0.00669992	0+++	AF	3h	0	1	1	1	#N/A	#N/A	#N/A	#N/A
ENSG00000168769	TET2	tet methylcytosine dioxygenase 2 [Source:HGNC Symbol;Acc:25941]	4	106067033	106200973	rs6533201	106425248	0.613257	9.68336e-15	3.63314e-06	0+++	AF	6h	0	1	1	1	#N/A	#N/A	#N/A	#N/A
ENSG00000168769	TET2	tet methylcytosine dioxygenase 2 [Source:HGNC Symbol;Acc:25941]	4	106067033	106200973	rs6533199	106396144	0.632482	1.04293e-07	0.0278539	0+++	SA	6h	0	1	#N/A	#N/A	#N/A	#N/A	1	1
ENSG00000072274	TFRC	transferrin receptor [Source:HGNC Symbol;Acc:11763]	3	195754055	195809060	rs76929915	195849315	0.414079	3.52408e-08	0.0285787	00++	NM	6h	0	1	#N/A	#N/A	0.00489773	1	#N/A	#N/A
ENSG00000072274	TFRC	transferrin receptor [Source:HGNC Symbol;Acc:11763]	3	195754055	195809060	rs58365266	195813757	0.265485	2.5248e-08	0.0198465	00++	SA	6h	0	1	#N/A	#N/A	#N/A	#N/A	0.0172036	1
ENSG00000041988	THAP3	THAP domain containing, apoptosis associated protein 3 [Source:HGNC Symbol;Acc:20855]	1	6684927	6695646	rs2076365	6705571	0.00486574	4.87586e-11	0.0319332	00--	NM	3h	0	0.109426	#N/A	#N/A	0.918048	1	#N/A	#N/A
ENSG00000130775	THEMIS2	thymocyte selection associated family member 2 [Source:HGNC Symbol;Acc:16839]	1	28199056	28213196	rs11247705	28212272	0.0813548	1.35306e-16	9.6711e-07	00--	NM	6h	0	0.479969	#N/A	#N/A	1.80949e-11	1	#N/A	#N/A
ENSG00000130775	THEMIS2	thymocyte selection associated family member 2 [Source:HGNC Symbol;Acc:16839]	1	28199056	28213196	rs12139152	28203858	0.00180516	6.07494e-17	0.0102981	00--	SA	6h	0	1	#N/A	#N/A	#N/A	#N/A	3.42631e-06	1
ENSG00000126351	THRA	thyroid hormone receptor, alpha [Source:HGNC Symbol;Acc:11796]	17	38214544	38250120	rs883871	38252660	0.0587643	3.87671e-07	0.00146932	0-00	AF	6h	0	1	1	1	#N/A	#N/A	#N/A	#N/A
ENSG00000145365	TIFA	TRAF-interacting protein with forkhead-associated domain [Source:HGNC Symbol;Acc:19075]	4	113195699	113207059	rs7699435	113151732	0.0685851	7.06836e-16	0.0128863	0-0-	AF	3h	0	1	0.00179102	1	#N/A	#N/A	#N/A	#N/A
ENSG00000145365	TIFA	TRAF-interacting protein with forkhead-associated domain [Source:HGNC Symbol;Acc:19075]	4	113195699	113207059	rs11940169	113176593	0.242617	1.55624e-13	0.0181525	0-00	AF	6h	0	1	0.00354782	0.228158	#N/A	#N/A	#N/A	#N/A
ENSG00000113845	TIMMDC1	translocase of inner mitochondrial membrane domain containing 1 [Source:HGNC Symbol;Acc:1321]	3	119217380	119243937	rs190748907	119283579	8.94454e-05	1.02837e-17	0.000161641	00--	SA	6h	1	0.00536929	#N/A	#N/A	#N/A	#N/A	0.000732059	1
ENSG00000166548	TK2	thymidine kinase 2, mitochondrial [Source:HGNC Symbol;Acc:11831]	16	66541907	66586447	rs8049640	66524574	2.39231e-09	1.26119e-15	0.000645312	++++	NM	6h	0	1	#N/A	#N/A	0.00334345	1	#N/A	#N/A
ENSG00000174125	TLR1	toll-like receptor 1 [Source:HGNC Symbol;Acc:11847]	4	38792299	38858438	rs112889978	38864090	0.330537	1.4779e-08	2.91593e-05	00--	NM	3h	0	1	#N/A	#N/A	0.00307929	1	#N/A	#N/A
ENSG00000174125	TLR1	toll-like receptor 1 [Source:HGNC Symbol;Acc:11847]	4	38792299	38858438	rs2101521	38811551	0.427801	8.99129e-06	0.0302562	00--	SA	3h	0	1	#N/A	#N/A	#N/A	#N/A	0.114882	1
ENSG00000184277	TM2D3	TM2 domain containing 3 [Source:HGNC Symbol;Acc:24128]	15	102161848	102192594	rs8024204	102269971	0.661213	9.32246e-10	0.000234742	0+00	AF	3h	0	1	0.311054	0.0180604	#N/A	#N/A	#N/A	#N/A
ENSG00000133069	TMCC2	transmembrane and coiled-coil domain family 2 [Source:HGNC Symbol;Acc:24239]	1	205197305	205242471	rs11240398	205215474	0.339112	2.85234e-19	8.89564e-07	00++	NM	3h	0	0.178193	#N/A	#N/A	3.77876e-09	1	#N/A	#N/A
ENSG00000133069	TMCC2	transmembrane and coiled-coil domain family 2 [Source:HGNC Symbol;Acc:24239]	1	205197305	205242471	rs12026002	205217244	0.254407	1.08139e-46	1.27021e-21	0+++	NM	6h	0	0.204934	#N/A	#N/A	6.86467e-08	1	#N/A	#N/A
ENSG00000133069	TMCC2	transmembrane and coiled-coil domain family 2 [Source:HGNC Symbol;Acc:24239]	1	205197305	205242471	rs12744852	205202439	0.275156	5.62471e-37	1.60964e-19	0+++	SA	6h	1	0.000242809	#N/A	#N/A	#N/A	#N/A	1.06195e-07	1
ENSG00000100580	TMED8	transmembrane emp24 protein transport domain containing 8 [Source:HGNC Symbol;Acc:18633]	14	77801365	77843452	rs12897689	77929328	5.01492e-07	2.93073e-16	0.00898335	----	NM	3h	0	0.163975	#N/A	#N/A	1	1	#N/A	#N/A
ENSG00000100580	TMED8	transmembrane emp24 protein transport domain containing 8 [Source:HGNC Symbol;Acc:18633]	14	77801365	77843452	14-77874210	77874210	1.61325e-06	1.91979e-20	0.0370303	++++	SA	6h	0	1	#N/A	#N/A	#N/A	#N/A	1	1
ENSG00000110108	TMEM109	transmembrane protein 109 [Source:HGNC Symbol;Acc:28771]	11	60681347	60690915	rs2023853	60697162	4.98998e-12	2.59943e-20	0.00866507	++0+	AF	6h	0	1	1.70764e-07	0.925731	#N/A	#N/A	#N/A	#N/A
ENSG00000213533	TMEM110	transmembrane protein 110 [Source:HGNC Symbol;Acc:30526]	3	52870236	52931612	rs77572134	52895934	0.637433	7.85456e-13	0.000358101	00++	SA	6h	0	1	#N/A	#N/A	#N/A	#N/A	1	1
ENSG00000189077	TMEM120A	transmembrane protein 120A [Source:HGNC Symbol;Acc:21697]	7	75616156	75623977	rs59882870	75638421	7.95578e-05	1.02368e-08	1.10185e-09	+00-	SA	3h	0	1	#N/A	#N/A	#N/A	#N/A	0.162312	0.000339775
ENSG00000189077	TMEM120A	transmembrane protein 120A [Source:HGNC Symbol;Acc:21697]	7	75616156	75623977	rs59882870	75638421	0.0118996	2.1581e-08	2.09582e-05	0-0-	AF	6h	0	0.716353	0.00119213	1	#N/A	#N/A	#N/A	#N/A
ENSG00000189077	TMEM120A	transmembrane protein 120A [Source:HGNC Symbol;Acc:21697]	7	75616156	75623977	rs59882870	75638421	0.0118996	2.13302e-06	0.000309034	0-0-	SA	6h	0	1	#N/A	#N/A	#N/A	#N/A	1	0.00379331
ENSG00000152558	TMEM123	transmembrane protein 123 [Source:HGNC Symbol;Acc:30138]	11	102267064	102341115	rs1574410	102218213	0.787253	6.70555e-08	0.00246648	00+0	NM	6h	0	1	#N/A	#N/A	0.707495	1	#N/A	#N/A
ENSG00000205269	TMEM170B	transmembrane protein 170B [Source:HGNC Symbol;Acc:34244]	6	11537939	11583757	rs539160	11498696	0.89293	2.59984e-21	1.45203e-05	0-0-	AF	3h	0	0.0771726	1	1	#N/A	#N/A	#N/A	#N/A
ENSG00000002933	TMEM176A	transmembrane protein 176A [Source:HGNC Symbol;Acc:24930]	7	150497492	150502208	rs4554383	150457308	2.87275e-62	1.17719e-40	0.0120108	----	NM	6h	1	0.0323134	#N/A	#N/A	1	1	#N/A	#N/A
ENSG00000065600	TMEM206	transmembrane protein 206 [Source:HGNC Symbol;Acc:25593]	1	212537274	212588243	rs2252044	212516245	1.81054e-06	4.32785e-15	0.00336719	----	NM	3h	0	1	#N/A	#N/A	1	1	#N/A	#N/A
ENSG00000163900	TMEM41A	transmembrane protein 41A [Source:HGNC Symbol;Acc:30544]	3	185194285	185216845	rs12629864	185061176	0.601734	3.9217e-14	5.83362e-05	00+0	NM	6h	0	1	#N/A	#N/A	0.000628723	0.668213	#N/A	#N/A
ENSG00000171729	TMEM51	transmembrane protein 51 [Source:HGNC Symbol;Acc:25488]	1	15479029	15546976	rs72640791	15494148	0.002931	2.02588e-11	0.0016775	0-0-	SA	3h	0	1	#N/A	#N/A	#N/A	#N/A	1	1
ENSG00000171729	TMEM51	transmembrane protein 51 [Source:HGNC Symbol;Acc:25488]	1	15479029	15546976	rs6429732	15558938	0.0213922	5.14357e-14	8.64505e-07	00++	NM	6h	0	1	#N/A	#N/A	7.85622e-05	1	#N/A	#N/A
ENSG00000204178	TMEM57	transmembrane protein 57 [Source:HGNC Symbol;Acc:25572]	1	25757389	25826700	rs311484	25308276	0.662395	2.60425e-07	0.00842548	00+0	NM	3h	1	0.0100883	#N/A	#N/A	0.0184625	1	#N/A	#N/A
ENSG00000180694	TMEM64	transmembrane protein 64 [Source:HGNC Symbol;Acc:25441]	8	91634224	91803860	rs34946540	91444291	0.995203	5.8093e-11	0.000829303	0---	NM	6h	0	1	#N/A	#N/A	1	1	#N/A	#N/A
ENSG00000164983	TMEM65	transmembrane protein 65 [Source:HGNC Symbol;Acc:25203]	8	125324232	125384933	rs10099103	125285808	0.00200508	5.26062e-06	5.52429e-05	0++0	AF	3h	0	1	1	1	#N/A	#N/A	#N/A	#N/A
ENSG00000164983	TMEM65	transmembrane protein 65 [Source:HGNC Symbol;Acc:25203]	8	125324232	125384933	rs13439443	125283704	0.00191587	8.29127e-06	6.89017e-05	0++0	NM	3h	0	1	#N/A	#N/A	1	1	#N/A	#N/A
ENSG00000164983	TMEM65	transmembrane protein 65 [Source:HGNC Symbol;Acc:25203]	8	125324232	125384933	rs10099103	125285808	0.00114653	1.08403e-06	5.64317e-06	0+++	AF	6h	0	1	1	1	#N/A	#N/A	#N/A	#N/A
ENSG00000164983	TMEM65	transmembrane protein 65 [Source:HGNC Symbol;Acc:25203]	8	125324232	125384933	rs55932688	125285013	0.00231221	1.00672e-07	5.43438e-07	0+++	NM	6h	0	1	#N/A	#N/A	1	1	#N/A	#N/A
ENSG00000164983	TMEM65	transmembrane protein 65 [Source:HGNC Symbol;Acc:25203]	8	125324232	125384933	rs10099103	125285808	0.00114653	2.34708e-07	1.17525e-06	0+++	SA	6h	0	1	#N/A	#N/A	#N/A	#N/A	1	1
ENSG00000165071	TMEM71	transmembrane protein 71 [Source:HGNC Symbol;Acc:26572]	8	133697254	133772958	rs2244885	133811435	0.997931	9.71242e-08	0.0184357	00+0	NM	3h	1	0.0128657	#N/A	#N/A	0.0167645	1	#N/A	#N/A
ENSG00000165071	TMEM71	transmembrane protein 71 [Source:HGNC Symbol;Acc:26572]	8	133697254	133772958	rs57889293	133864664	0.139843	4.4107e-22	1.23959e-20	00++	NM	6h	1	0.00865925	#N/A	#N/A	2.80709e-12	0.00022323	#N/A	#N/A
ENSG00000165071	TMEM71	transmembrane protein 71 [Source:HGNC Symbol;Acc:26572]	8	133697254	133772958	rs10097664	133847690	0.121201	1.20329e-07	0.000487879	00++	SA	6h	0	1	#N/A	#N/A	#N/A	#N/A	0.841858	0.000284339
ENSG00000153214	TMEM87B	transmembrane protein 87B [Source:HGNC Symbol;Acc:25913]	2	112812801	112876895	rs4078410	112812842	0.00276984	1.18894e-17	8.18587e-05	0+++	NM	6h	0	1	#N/A	#N/A	0.00540818	1	#N/A	#N/A
ENSG00000153214	TMEM87B	transmembrane protein 87B [Source:HGNC Symbol;Acc:25913]	2	112812801	112876895	rs4848262	112799444	0.00286694	3.74369e-16	0.000112984	0+++	SA	6h	0	1	#N/A	#N/A	#N/A	#N/A	0.00301605	1
ENSG00000129925	TMEM8A	transmembrane protein 8A [Source:HGNC Symbol;Acc:17205]	16	420774	437113	rs763144	429951	5.65345e-15	2.4343e-30	0.0249613	----	AF	3h	1	0.0433735	0.144515	0.516556	#N/A	#N/A	#N/A	#N/A
ENSG00000175348	TMEM9B	TMEM9 domain family, member B [Source:HGNC Symbol;Acc:1168]	11	8968842	8986558	rs2568092	8987438	0.0177151	9.24054e-13	1.72583e-10	0++0	AF	3h	0	1	1	0.132618	#N/A	#N/A	#N/A	#N/A
ENSG00000128872	TMOD2	tropomodulin 2 (neuronal) [Source:HGNC Symbol;Acc:11872]	15	52043759	52108565	15-52094416	52094416	0.0811627	3.48056e-15	3.2962e-12	00++	NM	6h	1	0.0010885	#N/A	#N/A	1.90319e-07	1	#N/A	#N/A
ENSG00000128872	TMOD2	tropomodulin 2 (neuronal) [Source:HGNC Symbol;Acc:11872]	15	52043759	52108565	rs16964639	52239463	0.0492793	3.74992e-22	4.52931e-16	00++	SA	6h	1	1.68056e-05	#N/A	#N/A	#N/A	#N/A	2.15569e-08	1
ENSG00000138594	TMOD3	tropomodulin 3 (ubiquitous) [Source:HGNC Symbol;Acc:11873]	15	52121826	52239492	rs199974708	52194840	0.230479	2.91448e-07	0.0142079	00-0	NM	3h	0	1	#N/A	#N/A	0.355893	1	#N/A	#N/A
ENSG00000120802	TMPO	thymopoietin [Source:HGNC Symbol;Acc:11875]	12	98909291	98944157	rs249833	98832189	0.0715883	2.80096e-15	2.37416e-05	00++	NM	3h	0	1	#N/A	#N/A	0.117909	1	#N/A	#N/A
ENSG00000120802	TMPO	thymopoietin [Source:HGNC Symbol;Acc:11875]	12	98909291	98944157	rs4762206	98817803	0.260279	4.61957e-16	3.73084e-09	00--	NM	6h	0	1	#N/A	#N/A	0.0223555	1	#N/A	#N/A
ENSG00000120802	TMPO	thymopoietin [Source:HGNC Symbol;Acc:11875]	12	98909291	98944157	rs249833	98832189	0.279056	1.17233e-17	6.57908e-11	00++	SA	6h	0	0.591765	#N/A	#N/A	#N/A	#N/A	0.00236672	1
ENSG00000123610	TNFAIP6	tumor necrosis factor, alpha-induced protein 6 [Source:HGNC Symbol;Acc:11898]	2	152214107	152236560	rs4664031	152228757	0.07486	2.65841e-23	2.5808e-10	0---	NM	3h	0	1	#N/A	#N/A	5.96037e-15	0.00672333	#N/A	#N/A
ENSG00000123610	TNFAIP6	tumor necrosis factor, alpha-induced protein 6 [Source:HGNC Symbol;Acc:11898]	2	152214107	152236560	rs3911277	152206224	0.0398478	1.49302e-21	5.67136e-07	0---	NM	6h	0	1	#N/A	#N/A	2.33991e-15	0.0259652	#N/A	#N/A
ENSG00000104689	TNFRSF10A	tumor necrosis factor receptor superfamily, member 10a [Source:HGNC Symbol;Acc:11904]	8	23047966	23082639	rs13278062	23082971	9.66618e-36	1.04136e-51	9.51991e-25	----	AF	3h	0	1	1	1	#N/A	#N/A	#N/A	#N/A
ENSG00000104689	TNFRSF10A	tumor necrosis factor receptor superfamily, member 10a [Source:HGNC Symbol;Acc:11904]	8	23047966	23082639	rs13278062	23082971	9.66618e-36	5.58766e-55	7.3714e-28	----	NM	3h	1	0.00011839	#N/A	#N/A	1	1	#N/A	#N/A
ENSG00000104689	TNFRSF10A	tumor necrosis factor receptor superfamily, member 10a [Source:HGNC Symbol;Acc:11904]	8	23047966	23082639	rs13278062	23082971	9.66618e-36	3.04002e-44	8.81072e-16	----	SA	3h	0	0.916989	#N/A	#N/A	#N/A	#N/A	1	1
ENSG00000104689	TNFRSF10A	tumor necrosis factor receptor superfamily, member 10a [Source:HGNC Symbol;Acc:11904]	8	23047966	23082639	rs13278062	23082971	5.35775e-44	2.56057e-47	1.41744e-07	----	AF	6h	0	1	1	1	#N/A	#N/A	#N/A	#N/A
ENSG00000104689	TNFRSF10A	tumor necrosis factor receptor superfamily, member 10a [Source:HGNC Symbol;Acc:11904]	8	23047966	23082639	rs13278062	23082971	5.35775e-44	4.59964e-55	0.000371385	----	SA	6h	0	1	#N/A	#N/A	#N/A	#N/A	1	1
ENSG00000146072	TNFRSF21	tumor necrosis factor receptor superfamily, member 21 [Source:HGNC Symbol;Acc:13469]	6	47199269	47277641	rs761520	47111842	0.0120534	5.74353e-11	0.000833284	00--	NM	6h	0	1	#N/A	#N/A	0.0271679	1	#N/A	#N/A
ENSG00000146072	TNFRSF21	tumor necrosis factor receptor superfamily, member 21 [Source:HGNC Symbol;Acc:13469]	6	47199269	47277641	rs9463304	47113964	0.013286	7.54701e-12	0.00637052	00--	SA	6h	0	1	#N/A	#N/A	#N/A	#N/A	0.104305	1
ENSG00000079308	TNS1	tensin 1 [Source:HGNC Symbol;Acc:11973]	2	218664513	218867718	rs6712327	218864319	0.794369	6.36327e-06	0.0354356	00++	NM	6h	0	1	#N/A	#N/A	0.202166	1	#N/A	#N/A
ENSG00000136205	TNS3	tensin 3 [Source:HGNC Symbol;Acc:21616]	7	47314753	47622156	rs2941530	47535207	0.637136	1.31383e-19	9.19631e-13	00--	NM	3h	1	0.0338577	#N/A	#N/A	5.77434e-09	0.00089215	#N/A	#N/A
ENSG00000164938	TP53INP1	tumor protein p53 inducible nuclear protein 1 [Source:HGNC Symbol;Acc:18022]	8	95938201	95961639	rs6471510	96097027	0.00017159	5.51083e-05	0.000108084	--+0	NM	3h	0	1	#N/A	#N/A	4.25138e-06	1	#N/A	#N/A
ENSG00000169902	TPST1	tyrosylprotein sulfotransferase 1 [Source:HGNC Symbol;Acc:12020]	7	65670187	65885530	7-66027353	66027353	0.0137937	1.08941e-05	0.00435931	0++0	AF	6h	0	1	1	1	#N/A	#N/A	#N/A	#N/A
ENSG00000169902	TPST1	tyrosylprotein sulfotransferase 1 [Source:HGNC Symbol;Acc:12020]	7	65670187	65885530	rs9791712	66105163	0.013108	1.47824e-07	2.74838e-05	0++0	NM	6h	0	1	#N/A	#N/A	1	1	#N/A	#N/A
ENSG00000009790	TRAF3IP3	TRAF3 interacting protein 3 [Source:HGNC Symbol;Acc:30766]	1	209929378	209955668	rs6540553	209929044	0.794119	7.2617e-10	0.00756115	00--	NM	6h	0	0.861523	#N/A	#N/A	3.41108e-05	1	#N/A	#N/A
ENSG00000227191	TRGC2	T cell receptor gamma constant 2 [Source:HGNC Symbol;Acc:12276]	7	38279182	38289173	rs10252428	38268811	0.202964	3.00426e-16	0.000544889	00++	NM	6h	0	1	#N/A	#N/A	0.225149	1	#N/A	#N/A
ENSG00000122779	TRIM24	tripartite motif containing 24 [Source:HGNC Symbol;Acc:11812]	7	138145080	138274738	rs1552583	137879848	1.3912e-23	2.39208e-05	2.28653e-05	----	AF	3h	0	1	1	1	#N/A	#N/A	#N/A	#N/A
ENSG00000122779	TRIM24	tripartite motif containing 24 [Source:HGNC Symbol;Acc:11812]	7	138145080	138274738	rs1552583	137879848	1.3912e-23	1.95283e-05	0.0120373	----	NM	3h	0	1	#N/A	#N/A	1	1	#N/A	#N/A
ENSG00000122779	TRIM24	tripartite motif containing 24 [Source:HGNC Symbol;Acc:11812]	7	138145080	138274738	rs1552583	137879848	1.52751e-20	6.41127e-06	0.000889497	--00	AF	6h	0	1	1	1	#N/A	#N/A	#N/A	#N/A
ENSG00000234127	TRIM26	tripartite motif containing 26 [Source:HGNC Symbol;Acc:12962]	6	30152233	30181204	rs33959627	30002335	0.756068	4.17131e-08	0.0373191	0++0	AF	6h	0	1	1	1	#N/A	#N/A	#N/A	#N/A
ENSG00000234127	TRIM26	tripartite motif containing 26 [Source:HGNC Symbol;Acc:12962]	6	30152233	30181204	rs5875246	30184402	0.553253	2.63302e-09	0.00411217	0+++	NM	6h	0	0.492663	#N/A	#N/A	1	1	#N/A	#N/A
ENSG00000130726	TRIM28	tripartite motif containing 28 [Source:HGNC Symbol;Acc:16384]	19	59055459	59062089	rs73068321	59072020	0.413162	8.26457e-09	0.0192473	00+0	NM	3h	0	1	#N/A	#N/A	0.000425097	1	#N/A	#N/A
ENSG00000155275	TRMT44	tRNA methyltransferase 44 homolog (S. cerevisiae) [Source:HGNC Symbol;Acc:26653]	4	8437868	8495258	rs59570981	7449640	0.0859728	1.54295e-05	0.0177433	0+00	AF	6h	1	0.000904333	0.0285944	1	#N/A	#N/A	#N/A	#N/A
ENSG00000142185	TRPM2	transient receptor potential cation channel, subfamily M, member 2 [Source:HGNC Symbol;Acc:12339]	21	45770047	45862964	rs28636732	45780262	1.73358e-12	2.00085e-34	1.49114e-06	----	AF	6h	1	0.000559695	0.271931	1	#N/A	#N/A	#N/A	#N/A
ENSG00000142185	TRPM2	transient receptor potential cation channel, subfamily M, member 2 [Source:HGNC Symbol;Acc:12339]	21	45770047	45862964	21-45789463	45789463	1.50653e-12	3.01428e-30	4.81718e-05	----	SA	6h	1	0.0459679	#N/A	#N/A	#N/A	#N/A	1	1
ENSG00000074319	TSG101	tumor susceptibility 101 [Source:HGNC Symbol;Acc:15971]	11	18489884	18548779	rs11606375	18535651	0.89876	4.68379e-12	5.79551e-05	0+++	AF	3h	0	1	1	1	#N/A	#N/A	#N/A	#N/A
ENSG00000074319	TSG101	tumor susceptibility 101 [Source:HGNC Symbol;Acc:15971]	11	18489884	18548779	rs11606375	18535651	0.89876	9.20095e-11	0.000500553	0+++	NM	3h	0	0.339529	#N/A	#N/A	1	1	#N/A	#N/A
ENSG00000074319	TSG101	tumor susceptibility 101 [Source:HGNC Symbol;Acc:15971]	11	18489884	18548779	rs10832939	18530047	0.88438	3.49792e-08	0.0205929	0+++	SA	3h	0	0.96865	#N/A	#N/A	#N/A	#N/A	1	1
ENSG00000158457	TSPAN33	tetraspanin 33 [Source:HGNC Symbol;Acc:28743]	7	128784713	128808671	rs12667978	128777461	2.78196e-27	2.55519e-20	0.016997	----	NM	3h	0	1	#N/A	#N/A	0.000147349	1	#N/A	#N/A
ENSG00000158457	TSPAN33	tetraspanin 33 [Source:HGNC Symbol;Acc:28743]	7	128784713	128808671	rs12667978	128777461	4.7592e-27	1.31399e-12	0.000140452	----	NM	6h	0	1	#N/A	#N/A	6.67042e-05	1	#N/A	#N/A
ENSG00000011295	TTC19	tetratricopeptide repeat domain 19 [Source:HGNC Symbol;Acc:26006]	17	15902695	15948329	rs6502475	15798198	0.656758	3.09051e-15	8.79597e-06	0+00	AF	6h	0	1	1.19429e-10	5.86636e-06	#N/A	#N/A	#N/A	#N/A
ENSG00000198677	TTC37	tetratricopeptide repeat domain 37 [Source:HGNC Symbol;Acc:23639]	5	94799600	94890711	rs17084869	94858574	8.25511e-15	2.15972e-26	0.0141692	++++	NM	6h	0	1	#N/A	#N/A	0.0910084	1	#N/A	#N/A
ENSG00000135912	TTLL4	tubulin tyrosine ligase-like family, member 4 [Source:HGNC Symbol;Acc:28976]	2	219575569	219620139	rs7586384	219582897	0.702719	5.45406e-10	1.59626e-05	00+0	NM	3h	0	1	#N/A	#N/A	0.739504	1	#N/A	#N/A
ENSG00000135912	TTLL4	tubulin tyrosine ligase-like family, member 4 [Source:HGNC Symbol;Acc:28976]	2	219575569	219620139	rs933994	219650616	0.911975	3.55018e-14	1.12451e-08	00++	NM	6h	0	1	#N/A	#N/A	7.15778e-05	1	#N/A	#N/A
ENSG00000135912	TTLL4	tubulin tyrosine ligase-like family, member 4 [Source:HGNC Symbol;Acc:28976]	2	219575569	219620139	rs3770219	219619766	0.899131	3.53859e-17	1.85167e-09	00++	SA	6h	0	1	#N/A	#N/A	#N/A	#N/A	4.034e-05	1
ENSG00000141540	TTYH2	tweety family member 2 [Source:HGNC Symbol;Acc:13877]	17	72209654	72258155	rs6501705	72278870	1.38352e-24	1.38669e-47	4.73142e-25	----	AF	3h	0	1	0.54052	0.394409	#N/A	#N/A	#N/A	#N/A
ENSG00000141540	TTYH2	tweety family member 2 [Source:HGNC Symbol;Acc:13877]	17	72209654	72258155	rs6501705	72278870	1.38352e-24	2.8179e-47	1.89774e-35	----	NM	3h	0	1	#N/A	#N/A	0.854644	1	#N/A	#N/A
ENSG00000141540	TTYH2	tweety family member 2 [Source:HGNC Symbol;Acc:13877]	17	72209654	72258155	rs6501705	72278870	1.38352e-24	2.8274e-52	1.11718e-42	----	SA	3h	0	1	#N/A	#N/A	#N/A	#N/A	0.379955	1
ENSG00000141540	TTYH2	tweety family member 2 [Source:HGNC Symbol;Acc:13877]	17	72209654	72258155	rs6501705	72278870	1.96197e-13	1.75504e-49	6.5885e-42	----	AF	6h	0	1	1	1	#N/A	#N/A	#N/A	#N/A
ENSG00000141540	TTYH2	tweety family member 2 [Source:HGNC Symbol;Acc:13877]	17	72209654	72258155	rs6501705	72278870	1.96197e-13	2.11115e-47	2.37369e-44	----	NM	6h	0	1	#N/A	#N/A	1	1	#N/A	#N/A
ENSG00000141540	TTYH2	tweety family member 2 [Source:HGNC Symbol;Acc:13877]	17	72209654	72258155	rs6501705	72278870	1.96197e-13	1.61147e-47	1.32046e-41	----	SA	6h	0	1	#N/A	#N/A	#N/A	#N/A	1	1
ENSG00000105849	TWISTNB	TWIST neighbor [Source:HGNC Symbol;Acc:18027]	7	19735086	19748710	rs4721820	19750002	0.0575082	3.53661e-29	2.16905e-15	0+++	AF	3h	0	0.104341	1	1	#N/A	#N/A	#N/A	#N/A
ENSG00000105849	TWISTNB	TWIST neighbor [Source:HGNC Symbol;Acc:18027]	7	19735086	19748710	rs4721820	19750002	0.0575082	1.58142e-23	4.10367e-15	0+++	NM	3h	0	1	#N/A	#N/A	1	1	#N/A	#N/A
ENSG00000105849	TWISTNB	TWIST neighbor [Source:HGNC Symbol;Acc:18027]	7	19735086	19748710	rs4721820	19750002	0.0575082	1.43155e-14	8.29631e-08	0+++	SA	3h	0	1	#N/A	#N/A	#N/A	#N/A	1	1
ENSG00000105849	TWISTNB	TWIST neighbor [Source:HGNC Symbol;Acc:18027]	7	19735086	19748710	rs4721820	19750002	0.764128	4.82057e-20	1.043e-08	0+++	NM	6h	0	1	#N/A	#N/A	0.0694962	1	#N/A	#N/A
ENSG00000105849	TWISTNB	TWIST neighbor [Source:HGNC Symbol;Acc:18027]	7	19735086	19748710	rs4721821	19750157	0.759812	9.86241e-20	3.78868e-05	0+++	SA	6h	0	1	#N/A	#N/A	#N/A	#N/A	1	1
ENSG00000113621	TXNDC15	thioredoxin domain containing 15 [Source:HGNC Symbol;Acc:20652]	5	134209494	134237215	rs12654977	134307718	6.63393e-14	2.84466e-27	0.0130814	----	NM	6h	0	0.260184	#N/A	#N/A	0.000717439	0.138533	#N/A	#N/A
ENSG00000198431	TXNRD1	thioredoxin reductase 1 [Source:HGNC Symbol;Acc:12437]	12	104609558	104744061	rs76650917	104784509	0.316798	7.20193e-07	0.0349028	00+0	NM	3h	0	1	#N/A	#N/A	0.0915536	1	#N/A	#N/A
ENSG00000134882	UBAC2	UBA domain containing 2 [Source:HGNC Symbol;Acc:20486]	13	99853029	100038688	rs11838461	100085742	0.171299	1.71696e-10	0.00150549	00--	NM	3h	0	0.64139	#N/A	#N/A	0.00933986	1	#N/A	#N/A
ENSG00000185262	UBALD2	UBA-like domain containing 2 [Source:HGNC Symbol;Acc:28438]	17	74261284	74267375	rs9904681	74222993	0.00194399	3.9438e-20	3.87869e-06	0+00	AF	3h	0	1	9.62021e-07	2.59101e-06	#N/A	#N/A	#N/A	#N/A
ENSG00000185262	UBALD2	UBA-like domain containing 2 [Source:HGNC Symbol;Acc:28438]	17	74261284	74267375	rs9904681	74222993	0.0227284	2.23773e-18	5.02352e-08	0+00	AF	6h	0	1	4.23612e-06	1.94475e-06	#N/A	#N/A	#N/A	#N/A
ENSG00000154127	UBASH3B	ubiquitin associated and SH3 domain containing B [Source:HGNC Symbol;Acc:29884]	11	122526384	122685181	rs11218771	122588584	0.00127462	8.534e-06	0.000262736	0-00	AF	3h	0	1	1	1	#N/A	#N/A	#N/A	#N/A
ENSG00000154127	UBASH3B	ubiquitin associated and SH3 domain containing B [Source:HGNC Symbol;Acc:29884]	11	122526384	122685181	rs111990272	122547206	6.11879e-06	2.7929e-05	1.57095e-06	-0+0	NM	3h	0	1	#N/A	#N/A	0.798975	1	#N/A	#N/A
ENSG00000154127	UBASH3B	ubiquitin associated and SH3 domain containing B [Source:HGNC Symbol;Acc:29884]	11	122526384	122685181	rs10892886	122571683	0.0808304	1.06089e-08	2.34628e-05	00-0	NM	6h	0	1	#N/A	#N/A	0.011919	1	#N/A	#N/A
ENSG00000154127	UBASH3B	ubiquitin associated and SH3 domain containing B [Source:HGNC Symbol;Acc:29884]	11	122526384	122685181	rs10750222	122588817	0.0971564	1.26763e-05	0.033406	00--	SA	6h	0	1	#N/A	#N/A	#N/A	#N/A	1	1
ENSG00000072401	UBE2D1	ubiquitin-conjugating enzyme E2D 1 [Source:HGNC Symbol;Acc:12474]	10	60094736	60130513	rs59487059	60145842	0.678636	4.09443e-12	8.50387e-06	00+0	NM	3h	0	1	#N/A	#N/A	0.160586	0.7799	#N/A	#N/A
ENSG00000072401	UBE2D1	ubiquitin-conjugating enzyme E2D 1 [Source:HGNC Symbol;Acc:12474]	10	60094736	60130513	rs1049432	60155120	0.392911	6.40001e-15	0.00032367	0+++	NM	6h	0	1	#N/A	#N/A	0.0355473	1	#N/A	#N/A
ENSG00000182247	UBE2E2	ubiquitin-conjugating enzyme E2E 2 [Source:HGNC Symbol;Acc:12478]	3	23244512	23633284	rs9832445	23237561	0.541981	7.60633e-12	0.000497618	00--	NM	6h	0	1	#N/A	#N/A	0.0501456	1	#N/A	#N/A
ENSG00000186591	UBE2H	ubiquitin-conjugating enzyme E2H [Source:HGNC Symbol;Acc:12484]	7	129470573	129592789	rs6947553	129657254	0.920012	1.94269e-11	0.00304745	0-00	AF	6h	1	0.020944	0.311336	0.0425152	#N/A	#N/A	#N/A	#N/A
ENSG00000168246	UBTD2	ubiquitin domain containing 2 [Source:HGNC Symbol;Acc:24463]	5	171636645	171711075	rs2247647	171817044	0.0484526	5.21235e-28	1.16988e-18	0+++	NM	3h	0	0.134749	#N/A	#N/A	6.90613e-06	1	#N/A	#N/A
ENSG00000168246	UBTD2	ubiquitin domain containing 2 [Source:HGNC Symbol;Acc:24463]	5	171636645	171711075	rs2247647	171817044	0.0484526	1.17991e-14	4.93599e-06	0+++	SA	3h	0	1	#N/A	#N/A	#N/A	#N/A	1	1
ENSG00000168246	UBTD2	ubiquitin domain containing 2 [Source:HGNC Symbol;Acc:24463]	5	171636645	171711075	rs2247647	171817044	0.107648	6.14424e-15	0.000948569	00++	NM	6h	0	0.156166	#N/A	#N/A	0.0730774	1	#N/A	#N/A
ENSG00000168246	UBTD2	ubiquitin domain containing 2 [Source:HGNC Symbol;Acc:24463]	5	171636645	171711075	rs2247647	171817044	0.107648	8.13358e-17	2.50489e-05	00++	SA	6h	0	1	#N/A	#N/A	#N/A	#N/A	0.00245175	1
ENSG00000175567	UCP2	uncoupling protein 2 (mitochondrial, proton carrier) [Source:HGNC Symbol;Acc:12518]	11	73685713	73694352	rs621976	73700186	6.29141e-30	4.71312e-35	0.0310672	++++	NM	6h	0	1	#N/A	#N/A	0.0844538	1	#N/A	#N/A
ENSG00000109775	UFSP2	UFM1-specific peptidase 2 [Source:HGNC Symbol;Acc:25640]	4	186320695	186347139	rs12500107	186350063	0.0482464	9.51532e-07	0.00129937	0---	AF	3h	0	0.288458	0.0219816	0.0223552	#N/A	#N/A	#N/A	#N/A
ENSG00000109775	UFSP2	UFM1-specific peptidase 2 [Source:HGNC Symbol;Acc:25640]	4	186320695	186347139	rs3937625	186359835	0.0451882	7.39468e-14	4.0307e-12	0---	NM	3h	0	1	#N/A	#N/A	0.0226621	1	#N/A	#N/A
ENSG00000109775	UFSP2	UFM1-specific peptidase 2 [Source:HGNC Symbol;Acc:25640]	4	186320695	186347139	rs12500107	186350063	0.0482464	5.18864e-15	4.80522e-13	0---	SA	3h	0	1	#N/A	#N/A	#N/A	#N/A	0.0215359	1
ENSG00000109775	UFSP2	UFM1-specific peptidase 2 [Source:HGNC Symbol;Acc:25640]	4	186320695	186347139	rs12500107	186350063	1.14532e-07	7.79473e-23	4.20557e-33	+0--	NM	6h	0	1	#N/A	#N/A	6.78277e-16	1	#N/A	#N/A
ENSG00000109775	UFSP2	UFM1-specific peptidase 2 [Source:HGNC Symbol;Acc:25640]	4	186320695	186347139	rs3937625	186359835	1.92465e-07	1.28329e-21	5.96908e-29	+0--	SA	6h	0	1	#N/A	#N/A	#N/A	#N/A	2.97571e-12	1
ENSG00000169764	UGP2	UDP-glucose pyrophosphorylase 2 [Source:HGNC Symbol;Acc:12527]	2	64068075	64118696	rs6723613	64168149	0.291642	3.38926e-07	0.00611478	00+0	NM	6h	0	1	#N/A	#N/A	0.0205251	0.245697	#N/A	#N/A
ENSG00000183696	UPP1	uridine phosphorylase 1 [Source:HGNC Symbol;Acc:12576]	7	48128226	48148330	rs2686828	47981235	0.37091	2.72489e-16	2.52279e-10	0+++	AF	3h	0	1	1	1	#N/A	#N/A	#N/A	#N/A
ENSG00000183696	UPP1	uridine phosphorylase 1 [Source:HGNC Symbol;Acc:12576]	7	48128226	48148330	rs939903	47971326	0.205981	3.95236e-06	0.0142639	0+++	NM	3h	0	1	#N/A	#N/A	1	1	#N/A	#N/A
ENSG00000183696	UPP1	uridine phosphorylase 1 [Source:HGNC Symbol;Acc:12576]	7	48128226	48148330	rs2686828	47981235	0.37091	1.77464e-08	0.000215415	0+++	SA	3h	0	1	#N/A	#N/A	#N/A	#N/A	1	1
ENSG00000183696	UPP1	uridine phosphorylase 1 [Source:HGNC Symbol;Acc:12576]	7	48128226	48148330	rs6968763	48109217	0.0013668	4.8558e-12	3.00482e-11	00+0	NM	6h	0	0.0776374	#N/A	#N/A	2.26098e-10	0.0338609	#N/A	#N/A
ENSG00000135093	USP30	ubiquitin specific peptidase 30 [Source:HGNC Symbol;Acc:20065]	12	109460895	109525831	rs10850589	109499490	0.560706	7.91499e-14	3.88556e-07	00--	NM	3h	0	1	#N/A	#N/A	0.00627388	1	#N/A	#N/A
ENSG00000135093	USP30	ubiquitin specific peptidase 30 [Source:HGNC Symbol;Acc:20065]	12	109460895	109525831	rs6606735	109489443	0.254804	1.0847e-09	0.00516918	00--	SA	3h	1	0.0291157	#N/A	#N/A	#N/A	#N/A	0.325775	1
ENSG00000111962	UST	uronyl-2-sulfotransferase [Source:HGNC Symbol;Acc:17223]	6	149068465	149398126	rs11155589	149027366	0.00834512	5.14298e-19	7.49945e-06	0+++	AF	6h	1	0.0210368	0.0343701	1	#N/A	#N/A	#N/A	#N/A
ENSG00000111962	UST	uronyl-2-sulfotransferase [Source:HGNC Symbol;Acc:17223]	6	149068465	149398126	rs11155589	149027366	0.00834512	5.75422e-16	0.0267617	0+++	SA	6h	0	1	#N/A	#N/A	#N/A	#N/A	1	1
ENSG00000117533	VAMP4	vesicle-associated membrane protein 4 [Source:HGNC Symbol;Acc:12645]	1	171669301	171711387	rs6685742	171674774	0.44044	4.01514e-13	0.00494129	00--	SA	6h	0	1	#N/A	#N/A	#N/A	#N/A	0.0179384	1
ENSG00000071246	VASH1	vasohibin 1 [Source:HGNC Symbol;Acc:19964]	14	77228533	77249354	rs10483877	77182302	1.25056e-05	1.33203e-21	0.0384834	----	AF	3h	0	1	1	1	#N/A	#N/A	#N/A	#N/A
ENSG00000071246	VASH1	vasohibin 1 [Source:HGNC Symbol;Acc:19964]	14	77228533	77249354	rs1077376	77193970	7.80715e-06	4.34861e-16	0.000600327	----	NM	6h	0	1	#N/A	#N/A	1	1	#N/A	#N/A
ENSG00000071246	VASH1	vasohibin 1 [Source:HGNC Symbol;Acc:19964]	14	77228533	77249354	rs1077376	77193970	7.80715e-06	1.5755e-19	3.87135e-05	----	SA	6h	0	1	#N/A	#N/A	#N/A	#N/A	1	1
ENSG00000125753	VASP	vasodilator-stimulated phosphoprotein [Source:HGNC Symbol;Acc:12652]	19	46009838	46030241	rs61393145	45969090	0.224558	2.5134e-13	1.67402e-05	00--	NM	3h	0	1	#N/A	#N/A	8.62009e-07	1	#N/A	#N/A
ENSG00000165637	VDAC2	voltage-dependent anion channel 2 [Source:HGNC Symbol;Acc:12672]	10	76969913	76991206	rs2395136	76847971	0.580516	3.34272e-08	0.00868765	0---	NM	3h	0	1	#N/A	#N/A	1	1	#N/A	#N/A
ENSG00000165637	VDAC2	voltage-dependent anion channel 2 [Source:HGNC Symbol;Acc:12672]	10	76969913	76991206	rs2395136	76847971	0.580516	3.06444e-07	0.0204043	0---	SA	3h	0	0.905305	#N/A	#N/A	#N/A	#N/A	1	1
ENSG00000111424	VDR	vitamin D (1,25- dihydroxyvitamin D3) receptor [Source:HGNC Symbol;Acc:12679]	12	48235321	48336831	rs2239179	48257766	0.0042206	2.98592e-14	3.39563e-05	00--	NM	3h	0	1	#N/A	#N/A	0.00151216	1	#N/A	#N/A
ENSG00000111424	VDR	vitamin D (1,25- dihydroxyvitamin D3) receptor [Source:HGNC Symbol;Acc:12679]	12	48235321	48336831	rs2239179	48257766	0.000395695	2.35566e-15	0.0013281	0---	NM	6h	0	1	#N/A	#N/A	0.001816	1	#N/A	#N/A
ENSG00000112715	VEGFA	vascular endothelial growth factor A [Source:HGNC Symbol;Acc:12680]	6	43737922	43754224	rs12199215	44026914	0.303369	9.97691e-09	0.0115822	0---	NM	6h	0	1	#N/A	#N/A	1	1	#N/A	#N/A
ENSG00000112715	VEGFA	vascular endothelial growth factor A [Source:HGNC Symbol;Acc:12680]	6	43737922	43754224	rs10948120	44028307	0.304643	4.44835e-11	0.000820603	0---	SA	6h	0	0.33235	#N/A	#N/A	#N/A	#N/A	1	1
ENSG00000154978	VOPP1	vesicular, overexpressed in cancer, prosurvival protein 1 [Source:HGNC Symbol;Acc:34518]	7	55503750	55640681	rs940633	55537497	0.0486252	1.1084e-10	0.046115	0-00	AF	3h	0	0.720639	1	1	#N/A	#N/A	#N/A	#N/A
ENSG00000129003	VPS13C	vacuolar protein sorting 13 homolog C (S. cerevisiae) [Source:HGNC Symbol;Acc:23594]	15	62144589	62352672	rs7178424	62380259	0.360421	1.23777e-10	0.00233783	00++	NM	6h	1	0.0146869	#N/A	#N/A	0.0108869	1	#N/A	#N/A
ENSG00000129003	VPS13C	vacuolar protein sorting 13 homolog C (S. cerevisiae) [Source:HGNC Symbol;Acc:23594]	15	62144589	62352672	rs11634163	62330633	0.885232	2.67956e-11	0.000187516	00++	SA	6h	1	0.000118712	#N/A	#N/A	#N/A	#N/A	0.0118875	1
ENSG00000069329	VPS35	vacuolar protein sorting 35 homolog (S. cerevisiae) [Source:HGNC Symbol;Acc:13487]	16	46690055	46723430	rs17189741	46842785	0.00618391	3.65433e-26	7.26507e-14	0+++	AF	3h	1	8.51576e-05	0.105398	0.262385	#N/A	#N/A	#N/A	#N/A
ENSG00000069329	VPS35	vacuolar protein sorting 35 homolog (S. cerevisiae) [Source:HGNC Symbol;Acc:13487]	16	46690055	46723430	rs7198951	46846143	0.00387599	1.91095e-12	0.0140738	0+++	SA	3h	1	0.0204617	#N/A	#N/A	#N/A	#N/A	0.30177	1
ENSG00000167987	VPS37C	vacuolar protein sorting 37 homolog C (S. cerevisiae) [Source:HGNC Symbol;Acc:26097]	11	60897729	60929089	rs614872	60911891	0.00226575	3.04096e-14	0.0391379	0+++	NM	6h	0	1	#N/A	#N/A	1	1	#N/A	#N/A
ENSG00000183066	WBP2NL	WBP2 N-terminal like [Source:HGNC Symbol;Acc:28389]	22	42394730	42454460	rs11090137	43454172	0.00485758	1.46664e-05	0.00038599	000-	SA	3h	0	0.20011	#N/A	#N/A	#N/A	#N/A	1	0.631429
ENSG00000198554	WDHD1	WD repeat and HMG-box DNA binding protein 1 [Source:HGNC Symbol;Acc:23170]	14	55405669	55493823	rs11849961	55501078	2.65725e-05	3.03758e-25	2.65253e-11	----	AF	6h	0	1	2.10351e-05	1	#N/A	#N/A	#N/A	#N/A
ENSG00000198554	WDHD1	WD repeat and HMG-box DNA binding protein 1 [Source:HGNC Symbol;Acc:23170]	14	55405669	55493823	rs11849961	55501078	2.65725e-05	1.76037e-17	0.00127039	----	SA	6h	0	1	#N/A	#N/A	#N/A	#N/A	1	1
ENSG00000071127	WDR1	WD repeat domain 1 [Source:HGNC Symbol;Acc:12754]	4	10075964	10118573	rs73212817	10064011	0.320466	6.10346e-13	0.00228877	00--	NM	6h	1	5.22783e-07	#N/A	#N/A	0.038254	1	#N/A	#N/A
ENSG00000162643	WDR63	WD repeat domain 63 [Source:HGNC Symbol;Acc:30711]	1	85464831	85598821	rs625045	85434613	0.968422	1.08506e-13	0.017603	00--	NM	6h	0	1	#N/A	#N/A	1	1	#N/A	#N/A
ENSG00000105875	WDR91	WD repeat domain 91 [Source:HGNC Symbol;Acc:24997]	7	134868591	134896316	rs17808352	134942937	1.77419e-32	2.56189e-05	6.31615e-06	--0-	SA	3h	0	1	#N/A	#N/A	#N/A	#N/A	0.741442	1
ENSG00000105875	WDR91	WD repeat domain 91 [Source:HGNC Symbol;Acc:24997]	7	134868591	134896316	rs292589	134885966	4.95398e-11	8.86276e-10	3.04037e-17	++-0	NM	6h	0	1	#N/A	#N/A	2.64154e-12	4.73721e-05	#N/A	#N/A
ENSG00000070540	WIPI1	WD repeat domain, phosphoinositide interacting 1 [Source:HGNC Symbol;Acc:25471]	17	66417090	66453654	rs2302784	66449369	0.17213	3.81283e-09	1.35333e-05	0+++	NM	6h	0	1	#N/A	#N/A	1	1	#N/A	#N/A
ENSG00000070540	WIPI1	WD repeat domain, phosphoinositide interacting 1 [Source:HGNC Symbol;Acc:25471]	17	66417090	66453654	rs2302784	66449369	0.17213	3.34283e-14	1.50754e-09	0+++	SA	6h	0	1	#N/A	#N/A	#N/A	#N/A	1	1
ENSG00000116213	WRAP73	WD repeat containing, antisense to TP73 [Source:HGNC Symbol;Acc:12759]	1	3547332	3569325	rs6697769	3570883	7.9815e-11	2.27172e-20	0.00593976	++++	AF	3h	0	1	1	1	#N/A	#N/A	#N/A	#N/A
ENSG00000116213	WRAP73	WD repeat containing, antisense to TP73 [Source:HGNC Symbol;Acc:12759]	1	3547332	3569325	rs6697769	3570883	7.9815e-11	9.67188e-29	6.79123e-10	++++	NM	3h	1	0.00039594	#N/A	#N/A	1	1	#N/A	#N/A
ENSG00000116213	WRAP73	WD repeat containing, antisense to TP73 [Source:HGNC Symbol;Acc:12759]	1	3547332	3569325	rs6697769	3570883	7.9815e-11	1.40951e-21	0.000309218	++++	SA	3h	0	1	#N/A	#N/A	#N/A	#N/A	1	1
ENSG00000116213	WRAP73	WD repeat containing, antisense to TP73 [Source:HGNC Symbol;Acc:12759]	1	3547332	3569325	rs6697769	3570883	2.13547e-10	4.82443e-21	0.00601017	++++	AF	6h	0	1	1	1	#N/A	#N/A	#N/A	#N/A
ENSG00000116213	WRAP73	WD repeat containing, antisense to TP73 [Source:HGNC Symbol;Acc:12759]	1	3547332	3569325	rs10752739	3572732	4.14735e-10	3.98963e-22	0.0120649	++++	SA	6h	0	1	#N/A	#N/A	#N/A	#N/A	1	1
ENSG00000073050	XRCC1	X-ray repair complementing defective repair in Chinese hamster cells 1 [Source:HGNC Symbol;Acc:12828]	19	44047193	44084625	rs75913969	44150864	0.530339	6.88896e-11	0.00492789	0+00	AF	6h	0	1	1	0.0172918	#N/A	#N/A	#N/A	#N/A
ENSG00000058799	YIPF1	Yip1 domain family, member 1 [Source:HGNC Symbol;Acc:25231]	1	54317393	54356407	rs142417977	54327362	0.774093	5.21367e-09	0.00769437	00--	SA	6h	0	1	#N/A	#N/A	#N/A	#N/A	0.00995024	1
ENSG00000106636	YKT6	YKT6 v-SNARE homolog (S. cerevisiae) [Source:HGNC Symbol;Acc:16959]	7	44240568	44253893	rs149144486	44263852	7.32588e-07	1.73019e-17	0.0153271	----	NM	3h	1	0.0410564	#N/A	#N/A	0.23135	1	#N/A	#N/A
ENSG00000136758	YME1L1	YME1-like 1 ATPase [Source:HGNC Symbol;Acc:12843]	10	27399384	27444195	rs113463284	27470212	0.658554	1.23658e-10	0.00800192	0-0-	SA	6h	0	0.146201	#N/A	#N/A	#N/A	#N/A	1	1
ENSG00000090238	YPEL3	yippee-like 3 (Drosophila) [Source:HGNC Symbol;Acc:18327]	16	30103636	30108236	rs4787491	30015337	0.550569	7.44999e-08	7.93991e-05	00+0	NM	3h	1	6.52414e-06	#N/A	#N/A	0.276529	1	#N/A	#N/A
ENSG00000166793	YPEL4	yippee-like 4 (Drosophila) [Source:HGNC Symbol;Acc:18328]	11	57412561	57417417	rs1424753	57479864	5.65491e-40	7.57444e-32	3.34222e-06	++++	AF	3h	0	1	1	1	#N/A	#N/A	#N/A	#N/A
ENSG00000166793	YPEL4	yippee-like 4 (Drosophila) [Source:HGNC Symbol;Acc:18328]	11	57412561	57417417	rs1783981	57451090	7.95264e-38	2.95277e-07	7.70156e-05	++++	NM	3h	0	1	#N/A	#N/A	1	1	#N/A	#N/A
ENSG00000166793	YPEL4	yippee-like 4 (Drosophila) [Source:HGNC Symbol;Acc:18328]	11	57412561	57417417	rs112976685	57564836	1.94587e-38	1.18051e-11	7.38005e-05	----	SA	3h	0	1	#N/A	#N/A	#N/A	#N/A	1	1
ENSG00000166793	YPEL4	yippee-like 4 (Drosophila) [Source:HGNC Symbol;Acc:18328]	11	57412561	57417417	rs36036499	57494198	3.30406e-38	2.23537e-18	1.22554e-09	----	AF	6h	0	1	1	1	#N/A	#N/A	#N/A	#N/A
ENSG00000166793	YPEL4	yippee-like 4 (Drosophila) [Source:HGNC Symbol;Acc:18328]	11	57412561	57417417	rs35898776	57495641	5.27539e-38	3.42519e-06	3.66054e-06	----	NM	6h	0	1	#N/A	#N/A	1	1	#N/A	#N/A
ENSG00000166793	YPEL4	yippee-like 4 (Drosophila) [Source:HGNC Symbol;Acc:18328]	11	57412561	57417417	rs36036499	57494198	3.30406e-38	9.80992e-14	0.00517355	----	SA	6h	0	1	#N/A	#N/A	#N/A	#N/A	1	1
ENSG00000134308	YWHAQ	tyrosine 3-monooxygenase/tryptophan 5-monooxygenase activation protein, theta [Source:HGNC Symbol;Acc:12854]	2	9724102	9771143	rs11889675	9893150	0.00292575	2.54754e-20	0.0494381	0+00	AF	6h	0	1	0.000488163	0.000816103	#N/A	#N/A	#N/A	#N/A
ENSG00000126804	ZBTB1	zinc finger and BTB domain containing 1 [Source:HGNC Symbol;Acc:20259]	14	64970431	65000408	rs230698	65309129	0.208129	2.80583e-05	0.0263443	00-0	NM	3h	0	1	#N/A	#N/A	0.302565	0.268981	#N/A	#N/A
ENSG00000205189	ZBTB10	zinc finger and BTB domain containing 10 [Source:HGNC Symbol;Acc:30953]	8	81397855	81438500	rs11784337	81285487	0.855483	2.38754e-10	0.0375177	0++0	NM	3h	0	1	#N/A	#N/A	1	1	#N/A	#N/A
ENSG00000104427	ZC2HC1A	zinc finger, C2HC-type containing 1A [Source:HGNC Symbol;Acc:24277]	8	79578283	79632000	rs2919917	79657263	6.61363e-30	1.09459e-06	0.0336091	--0-	AF	3h	0	1	1	1	#N/A	#N/A	#N/A	#N/A
ENSG00000104427	ZC2HC1A	zinc finger, C2HC-type containing 1A [Source:HGNC Symbol;Acc:24277]	8	79578283	79632000	rs4739134	79556148	1.12197e-28	3.13712e-05	0.00146086	++0+	SA	3h	0	1	#N/A	#N/A	#N/A	#N/A	1	1
ENSG00000158545	ZC3H18	zinc finger CCCH-type containing 18 [Source:HGNC Symbol;Acc:25091]	16	88636790	88698374	rs7203305	88656845	0.727622	2.46293e-11	7.95042e-06	00++	NM	3h	0	1	#N/A	#N/A	0.997225	1	#N/A	#N/A
ENSG00000158545	ZC3H18	zinc finger CCCH-type containing 18 [Source:HGNC Symbol;Acc:25091]	16	88636790	88698374	rs7203305	88656845	0.727622	2.21821e-08	0.00181173	00++	SA	3h	0	1	#N/A	#N/A	#N/A	#N/A	1	1
ENSG00000153786	ZDHHC7	zinc finger, DHHC-type containing 7 [Source:HGNC Symbol;Acc:18459]	16	85007788	85045141	rs9939903	85027151	0.353194	3.39306e-13	1.10894e-05	00++	NM	3h	0	1	#N/A	#N/A	0.245981	1	#N/A	#N/A
ENSG00000153786	ZDHHC7	zinc finger, DHHC-type containing 7 [Source:HGNC Symbol;Acc:18459]	16	85007788	85045141	rs6564093	85039732	0.203266	9.52672e-10	0.0280221	0+++	NM	6h	0	1	#N/A	#N/A	1	1	#N/A	#N/A
ENSG00000178381	ZFAND2A	zinc finger, AN1-type domain 2A [Source:HGNC Symbol;Acc:28073]	7	1191708	1200395	rs11766651	1161646	2.38406e-19	2.14528e-08	3.52564e-07	----	AF	3h	0	1	0.00215372	1	#N/A	#N/A	#N/A	#N/A
ENSG00000178381	ZFAND2A	zinc finger, AN1-type domain 2A [Source:HGNC Symbol;Acc:28073]	7	1191708	1200395	rs10229680	1158565	1.42136e-19	1.13123e-12	0.021033	----	SA	3h	0	1	#N/A	#N/A	#N/A	#N/A	1	1
ENSG00000178381	ZFAND2A	zinc finger, AN1-type domain 2A [Source:HGNC Symbol;Acc:28073]	7	1191708	1200395	rs7806746	1075573	2.32546e-17	1.0651e-16	3.16905e-05	----	AF	6h	0	1	0.000275517	0.290608	#N/A	#N/A	#N/A	#N/A
ENSG00000178381	ZFAND2A	zinc finger, AN1-type domain 2A [Source:HGNC Symbol;Acc:28073]	7	1191708	1200395	rs10229680	1158565	3.84239e-28	1.69367e-19	0.00378427	----	SA	6h	0	1	#N/A	#N/A	#N/A	#N/A	0.00313242	0.738565
ENSG00000140836	ZFHX3	zinc finger homeobox 3 [Source:HGNC Symbol;Acc:777]	16	72816785	73093597	rs7187317	73023152	0.341362	5.60637e-13	1.50745e-07	00+0	NM	3h	1	9.76892e-12	#N/A	#N/A	1.61539e-05	0.00904371	#N/A	#N/A
ENSG00000140836	ZFHX3	zinc finger homeobox 3 [Source:HGNC Symbol;Acc:777]	16	72816785	73093597	rs11075957	73023013	0.96276	8.76849e-26	2.22705e-31	00++	NM	6h	1	1.09812e-11	#N/A	#N/A	6.71642e-23	0.000293253	#N/A	#N/A
ENSG00000140836	ZFHX3	zinc finger homeobox 3 [Source:HGNC Symbol;Acc:777]	16	72816785	73093597	rs11075957	73023013	0.96276	5.2276e-22	6.56937e-21	00++	SA	6h	1	1.01217e-11	#N/A	#N/A	#N/A	#N/A	6.96203e-11	0.000219521
ENSG00000185650	ZFP36L1	ZFP36 ring finger protein-like 1 [Source:HGNC Symbol;Acc:1107]	14	69254378	69263190	rs12435329	69250891	0.00105108	6.25649e-19	0.000193649	0-00	AF	6h	0	1	2.0743e-07	1.29733e-09	#N/A	#N/A	#N/A	#N/A
ENSG00000167637	ZNF283	zinc finger protein 283 [Source:HGNC Symbol;Acc:13077]	19	44331445	44353307	rs2356400	44321776	0.029966	3.84881e-05	0.00616307	000+	SA	3h	1	0.00452473	#N/A	#N/A	#N/A	#N/A	1	0.616935
ENSG00000101493	ZNF516	zinc finger protein 516 [Source:HGNC Symbol;Acc:28990]	18	74069645	74207146	rs12604827	74275204	3.23199e-26	3.16417e-06	0.00113358	--0-	SA	3h	0	1	#N/A	#N/A	#N/A	#N/A	1	0.906212
ENSG00000188372	ZP3	zona pellucida glycoprotein 3 (sperm receptor) [Source:HGNC Symbol;Acc:13189]	7	76026836	76071388	rs10257644	76325810	0.00025729	2.04371e-12	0.0283493	0+++	NM	3h	0	1	#N/A	#N/A	1	1	#N/A	#N/A
ENSG00000131848	ZSCAN5A	zinc finger and SCAN domain containing 5A [Source:HGNC Symbol;Acc:23710]	19	56732682	56879752	rs8109673	56863459	0.323202	5.17825e-16	5.40366e-05	0--0	AF	3h	0	1	1	1	#N/A	#N/A	#N/A	#N/A
ENSG00000131848	ZSCAN5A	zinc finger and SCAN domain containing 5A [Source:HGNC Symbol;Acc:23710]	19	56732682	56879752	rs8109673	56863459	0.966629	2.73985e-12	0.00775337	0-0-	AF	6h	0	1	1	1	#N/A	#N/A	#N/A	#N/A
ENSG00000091436	#N/A	#N/A	2	173940164	174132738	rs7599340	174032545	0.38565	2.14107e-11	0.0323993	00++	NM	6h	0	1	#N/A	#N/A	1	1	#N/A	#N/A
ENSG00000113811	#N/A	#N/A	3	53918438	53926015	rs9311516	53928010	0.025344	1.39332e-28	1.89533e-26	0-0-	AF	3h	1	8.33782e-10	3.69253e-15	1.32385e-07	#N/A	#N/A	#N/A	#N/A
ENSG00000113811	#N/A	#N/A	3	53918438	53926015	rs709324	53899565	0.0229461	3.02934e-06	0.000808046	0-0-	SA	3h	1	0.000212775	#N/A	#N/A	#N/A	#N/A	4.35913e-06	1
ENSG00000113811	#N/A	#N/A	3	53918438	53926015	rs9822471	53965236	0.0811474	1.15306e-09	6.19514e-05	0-00	AF	6h	1	2.5907e-08	2.75709e-05	2.10704e-06	#N/A	#N/A	#N/A	#N/A
ENSG00000170089	#N/A	#N/A	5	177236409	177377733	rs374050905	177260483	1.62643e-28	3.43278e-09	0.000506655	++++	AF	6h	0	1	0.0862421	0.0111623	#N/A	#N/A	#N/A	#N/A
ENSG00000179428	#N/A	#N/A	7	22765015	22767239	rs1800797	22766221	0.171306	1.85979e-15	8.75703e-10	00--	NM	3h	0	1	#N/A	#N/A	2.31044e-05	1	#N/A	#N/A
ENSG00000179428	#N/A	#N/A	7	22765015	22767239	rs35081782	22765336	0.349898	1.65961e-08	0.00182077	00--	SA	3h	0	1	#N/A	#N/A	#N/A	#N/A	0.335584	1
ENSG00000179428	#N/A	#N/A	7	22765015	22767239	rs7787893	22774437	0.00333857	8.82829e-11	0.0112576	00--	NM	6h	0	1	#N/A	#N/A	0.000229512	1	#N/A	#N/A
ENSG00000179428	#N/A	#N/A	7	22765015	22767239	rs13311199	22789793	0.00207656	9.60429e-20	2.06645e-08	00--	SA	6h	0	1	#N/A	#N/A	#N/A	#N/A	6.62619e-09	1
ENSG00000206113	#N/A	#N/A	4	2420702	2452087	rs2269493	2428463	0.623038	6.67616e-09	0.00178357	0++0	AF	3h	0	1	1	1	#N/A	#N/A	#N/A	#N/A
ENSG00000218682	#N/A	#N/A	2	26079331	26079835	rs3769671	25390153	0.042132	6.34759e-05	0.0309528	00-0	NM	6h	0	0.302051	#N/A	#N/A	1	1	#N/A	#N/A
ENSG00000224155	#N/A	#N/A	7	56372372	56373219	rs117649893	56351187	0.0908887	1.3172e-05	0.0182708	0+00	AF	3h	1	0.0163474	0.00301264	1	#N/A	#N/A	#N/A	#N/A
ENSG00000225541	#N/A	#N/A	7	22611227	22701411	rs35345753	22740513	0.625708	8.47838e-15	6.6474e-05	00--	SA	6h	0	1	#N/A	#N/A	#N/A	#N/A	0.00511487	1
ENSG00000236682	#N/A	#N/A	2	128146707	128158156	rs3738948	128018063	5.60863e-31	3.52503e-08	0.0280871	++0+	SA	3h	0	1	#N/A	#N/A	#N/A	#N/A	1	1
ENSG00000236682	#N/A	#N/A	2	128146707	128158156	rs28807127	128000433	1.29207e-24	7.28412e-09	0.0360772	+++0	NM	6h	0	1	#N/A	#N/A	1	1	#N/A	#N/A
ENSG00000237181	#N/A	#N/A	7	642823	648119	rs144615544	644219	0.432974	2.483e-13	0.00461477	0-0-	AF	6h	0	1	0.658227	1	#N/A	#N/A	#N/A	#N/A
ENSG00000237732	#N/A	#N/A	2	223182995	223217708	rs6436312	223187477	1.97921e-05	2.59392e-23	0.000640281	-0--	NM	3h	0	1	#N/A	#N/A	2.383e-06	1	#N/A	#N/A
ENSG00000242048	#N/A	#N/A	7	151503745	151507906	rs4530949	151506985	2.64586e-09	2.09164e-18	0.0195223	++++	NM	3h	0	1	#N/A	#N/A	1	1	#N/A	#N/A
ENSG00000246731	#N/A	#N/A	17	72206120	72209481	rs6501705	72278870	4.32535e-08	1.07635e-29	7.80379e-17	----	AF	3h	0	1	1	0.648649	#N/A	#N/A	#N/A	#N/A
ENSG00000246731	#N/A	#N/A	17	72206120	72209481	rs6501705	72278870	4.32535e-08	6.78814e-36	5.33108e-27	----	NM	3h	0	1	#N/A	#N/A	1	1	#N/A	#N/A
ENSG00000246731	#N/A	#N/A	17	72206120	72209481	rs6501705	72278870	4.32535e-08	3.00247e-44	9.01727e-40	----	SA	3h	0	0.320427	#N/A	#N/A	#N/A	#N/A	0.624876	1
ENSG00000246731	#N/A	#N/A	17	72206120	72209481	rs6501705	72278870	3.04091e-05	3.59933e-29	2.70836e-15	----	AF	6h	0	1	1	1	#N/A	#N/A	#N/A	#N/A
ENSG00000246731	#N/A	#N/A	17	72206120	72209481	rs6501705	72278870	3.04091e-05	2.93445e-33	2.62498e-22	----	NM	6h	0	1	#N/A	#N/A	1	1	#N/A	#N/A
ENSG00000246731	#N/A	#N/A	17	72206120	72209481	rs6501705	72278870	3.04091e-05	3.66653e-34	7.94676e-21	----	SA	6h	0	0.45626	#N/A	#N/A	#N/A	#N/A	1	1
ENSG00000248187	#N/A	#N/A	4	129489128	129491686	rs13134269	129412788	0.228664	4.12443e-07	0.0274136	0+00	AF	6h	0	1	0.173357	0.0294444	#N/A	#N/A	#N/A	#N/A
ENSG00000256537	#N/A	#N/A	12	11323964	11324164	rs1047709	11324344	0.0306103	3.24216e-29	4.26805e-13	0---	AF	3h	0	1	1	1	#N/A	#N/A	#N/A	#N/A
ENSG00000256537	#N/A	#N/A	12	11323964	11324164	rs1047709	11324344	0.0306103	1.73605e-18	2.12099e-07	0---	NM	3h	0	1	#N/A	#N/A	1	1	#N/A	#N/A
ENSG00000256537	#N/A	#N/A	12	11323964	11324164	rs7488102	11323994	0.0258707	6.84488e-18	4.18764e-07	0---	SA	3h	0	0.28123	#N/A	#N/A	#N/A	#N/A	1	1
ENSG00000256537	#N/A	#N/A	12	11323964	11324164	rs1047712	11324364	0.0122957	1.37063e-26	9.8563e-09	0---	AF	6h	0	1	1	0.105544	#N/A	#N/A	#N/A	#N/A
ENSG00000256537	#N/A	#N/A	12	11323964	11324164	rs34272839	11341118	0.0148919	2.14949e-14	0.00582515	0---	NM	6h	0	1	#N/A	#N/A	1	1	#N/A	#N/A
ENSG00000260196	#N/A	#N/A	11	17402197	17405078	rs12791318	17393644	0.00846974	4.21855e-10	1.5502e-07	00-0	NM	3h	0	1	#N/A	#N/A	2.65001e-06	0.825818	#N/A	#N/A
ENSG00000263606	#N/A	#N/A	18	2945549	2946888	18-2376013	2376013	0.0167914	2.02487e-05	0.00587169	0-00	AF	3h	1	0.000382372	0.000535222	0.0440735	#N/A	#N/A	#N/A	#N/A
ENSG00000264269	#N/A	#N/A	18	46550074	46574844	rs11082726	46558289	1.66088e-05	8.86912e-22	0.000606508	++++	AF	3h	0	1	1	0.00740997	#N/A	#N/A	#N/A	#N/A
ENSG00000264269	#N/A	#N/A	18	46550074	46574844	rs11082726	46558289	0.157273	6.10678e-30	2.39322e-15	0+++	AF	6h	0	1	1	1	#N/A	#N/A	#N/A	#N/A
ENSG00000264269	#N/A	#N/A	18	46550074	46574844	rs11082726	46558289	0.157273	9.76783e-20	1.91502e-09	0+++	NM	6h	0	1	#N/A	#N/A	1	1	#N/A	#N/A
ENSG00000264269	#N/A	#N/A	18	46550074	46574844	rs11082726	46558289	0.157273	1.54899e-16	1.18166e-05	0+++	SA	6h	0	0.370501	#N/A	#N/A	#N/A	#N/A	1	1
ENSG00000270062	#N/A	#N/A	14	51190496	51190990	rs8009731	51433964	0.0440181	4.18813e-05	0.012289	000+	SA	3h	0	0.157881	#N/A	#N/A	#N/A	#N/A	0.0885068	0.148792
ENSG00000270344	#N/A	#N/A	12	89919432	89934079	rs2230281	89917518	0.318163	1.73953e-12	9.67182e-06	00+0	NM	3h	0	1	#N/A	#N/A	8.20653e-05	0.0141847	#N/A	#N/A
ENSG00000270344	#N/A	#N/A	12	89919432	89934079	rs1492914	89930426	0.000157713	2.70828e-16	0.00348215	00++	NM	6h	0	1	#N/A	#N/A	0.000232741	0.540991	#N/A	#N/A
ENSG00000272888	#N/A	#N/A	15	93425938	93441975	rs11074110	93389006	0.546252	6.19425e-07	0.0430267	00-0	NM	3h	0	1	#N/A	#N/A	0.0126696	1	#N/A	#N/A
ENSG00000273237	#N/A	#N/A	7	26213154	26214565	rs10235530	26453304	0.0109722	2.15454e-07	7.37666e-06	000-	SA	3h	1	0.00996597	#N/A	#N/A	#N/A	#N/A	0.0104668	0.159554

## Sheet: header description
ensembl_id	Ensembl-ID
gene	Gene name (hgnc symbol)
description	Description
gene_chr	Chromosome (gene)
gene_start_pos	Start position (gene)
gene_end_pos	End position (gene)
snp_id	rs-identifier (SNP)
snp_pos	Position (SNP)
base_nom_pval	Nominal pvalue of eQTL on baseline
stim_nom_pval	Nominal pvalue of eQTL under stimulation
reQTL	Adjusted p value of beta-coefficient comparison between baseline and stimulation
effect_direction	Direction of beta-coefficient of significant cis eQTLs: ???? (K,AF,NM,SA) 0=not sig. eQTL, - = sig. eQTL and neg. beta, + = sig. eQTL and pos. Beta
cond	Condition (AF, NM, SA)
time	Time point = 3h, 6h
TP_spec	Time point specific reQTL (0 = sig.; 1=not sig.), means beta-comparison between two time points of the sig. reQTLs is sig.
time_spec	Adjusted p value of beta-coefficient comparison between two time points (time vs the other time point)
AF_NM	Adjusted p value of beta-coefficient comparison between two stimulations (AF vs NM)
AF_SA	Adjusted p value of beta-coefficient comparison between two stimulations (AF vs SA)
NM_AF	Adjusted p value of beta-coefficient comparison between two stimulations (NM vs AF)
NM_SA	Adjusted p value of beta-coefficient comparison between two stimulations (NM vs SA)
SA_AF	Adjusted p value of beta-coefficient comparison between two stimulations (SA vs AF)
SA_NM	Adjusted p value of beta-coefficient comparison between two stimulations (SA vs NM)
