# Supplementary material for: Pathogen-specific innate immune response patterns are distinctly affected by genetic diversity
Source: Nat Commun. 2023 Jun 5;14:3239. doi: 10.1038/s41467-023-38994-5 (PMC10241821; doi:10.1038/s41467-023-38994-5)
Supplement: Supplementary file 7 — Supplementary Data 4 [file 41467_2023_38994_MOESM7_ESM.xlsx]

## Sheet: Tabelle1
Shared eGenes across pathogens at 3h and 6h with identical or different cis reQTLs: reQTLs were defined as independent when the effects are caused by different SNPs that show only low LD to each other (r2 <0.2).
Time-point	Conditions	Number of shared eGenes	Number of eGenes with identical SNPs/reQTLs	Number of eGenes with different SNPs/reQTLs
				LD r2 > 0.2	LD r2 < 0.2 (% of all reQTLs)
3h	N. meningitidis and S. aureus	117	44	64	9 (7.69%)
	N. meningitidis and A. fumigatus	75	31	39	5 (6.66%)
	S. aureus and A. fumigatus	78	24	51	3 (3.84%)
6h	N. meningitidis and S. aureus	194	73	113	8 (4.12%)
	N. meningitidis and A. fumigatus	86	27	51	8 (9.3%)
	S. aureus and A. fumigatus	95	41	50	4 (4.21%)
