# Supplementary material for: Pathogen-specific innate immune response patterns are distinctly affected by genetic diversity
Source: Nat Commun. 2023 Jun 5;14:3239. doi: 10.1038/s41467-023-38994-5 (PMC10241821; doi:10.1038/s41467-023-38994-5)
Supplement: Supplementary file 8 — Supplementary Data 5 [file 41467_2023_38994_MOESM8_ESM.xlsx]

## Sheet: Af unique reQTLs
ensembl_id	gene	description	gene_chr	gene_start_pos	gene_end_pos	snp_id	snp_pos	base_nom_pval	stim_nom_pval	reQTL	effect_direction	cond	time	AF_NM	AF_SA
ENSG00000113742	CPEB4	cytoplasmic polyadenylation element binding protein 4	5	173315284	173388979	rs10076158	173141811	0.869463	1.89803e-28	7.7496e-21	0-00	AF	3h	1.31429e-12	4.64196e-11
ENSG00000116852	KIF21B	kinesin family member 21B	1	200938521	200992828	rs6427870	200996189	0.852734	2.10935e-25	3.30712e-11	0-00	AF	6h	1.58866e-07	3.73019e-10
ENSG00000180104	EXOC3	exocyst complex component 3	5	443274	472052	rs12187440	446923	0.654509	7.80048e-19	6.29922e-10	0+00	AF	6h	2.7538e-07	3.14033e-06
ENSG00000123505	AMD1	adenosylmethionine decarboxylase 1	6	111195974	111216916	rs7755678	111256861	0.965258	1.48703e-16	7.73024e-09	0+00	AF	6h	1.25693e-05	4.60308e-12
ENSG00000123505	AMD1	adenosylmethionine decarboxylase 1	6	111195974	111216916	rs7755678	111256861	0.291396	1.08108e-19	1.64121e-08	0+00	AF	3h	2.28721e-10	1.09015e-08
ENSG00000185262	UBALD2	UBA-like domain containing 2	17	74261284	74267375	rs9904681	74222993	0.0227284	2.23773e-18	5.02352e-08	0+00	AF	6h	4.23612e-06	1.94475e-06
ENSG00000120899	PTK2B	protein tyrosine kinase 2 beta	8	27169000	27316903	rs73223431	27219987	0.0174896	2.31679e-19	1.67948e-07	0-00	AF	6h	1.48505e-10	7.35228e-06
ENSG00000259330	LINC00984	long intergenic non-protein coding RNA 984	15	40617418	40618916	rs2118960	40622941	0.00468246	3.17268e-20	2.94868e-07	0-00	AF	3h	2.43414e-08	0.000605034
ENSG00000204397	CARD16	caspase recruitment domain family, member 16	11	104912054	104972158	rs4106099	104972625	0.0411518	6.0546e-17	2.38522e-06	0-00	AF	6h	5.43137e-11	6.47838e-10
ENSG00000162434	JAK1	Janus kinase 1	1	65298913	65432187	rs555038	65472323	0.00571345	4.24019e-08	3.39542e-06	0+00	AF	3h	0.00395657	0.0326708
ENSG00000185262	UBALD2	UBA-like domain containing 2	17	74261284	74267375	rs9904681	74222993	0.00194399	3.9438e-20	3.87869e-06	0+00	AF	3h	9.62021e-07	2.59101e-06
ENSG00000167005	NUDT21	nudix (nucleoside diphosphate linked moiety X)-type motif 21	16	56463046	56486111	rs28793026	56415786	0.286031	1.35794e-16	4.77231e-06	0+00	AF	6h	0.00327298	0.00645121
ENSG00000011295	TTC19	tetratricopeptide repeat domain 19	17	15902695	15948329	rs6502475	15798198	0.656758	3.09051e-15	8.79597e-06	0+00	AF	6h	1.19429e-10	5.86636e-06
ENSG00000185507	IRF7	interferon regulatory factor 7	11	612554	615999	rs12286521	573554	0.185789	9.10024e-12	4.26996e-05	0-00	AF	6h	6.45892e-10	0.000185661
ENSG00000113811	SELENOK	Selenoprotein K	3	53918438	53926015	rs9822471	53965236	0.0811474	1.15306e-09	6.19514e-05	0-00	AF	6h	2.75709e-05	2.10704e-06
ENSG00000185650	ZFP36L1	ZFP36 ring finger protein-like 1	14	69254378	69263190	rs12435329	69250891	0.00105108	6.25649e-19	0.000193649	0-00	AF	6h	2.0743e-07	1.29733e-09
ENSG00000117481	NSUN4	NOP2/Sun domain family, member 4	1	46805850	46830824	rs55939860	46886953	0.173809	1.8608e-08	0.000288812	0+00	AF	6h	0.0347782	0.0308635
ENSG00000089916	GPATCH2L	G patch domain containing 2-like	14	76618260	76720685	rs11159179	76639564	0.0819313	8.73079e-22	0.00053347	0+00	AF	6h	1.00469e-06	2.16678e-06
ENSG00000125629	INSIG2	insulin induced gene 2	2	118846029	118868573	rs7349192	118803289	0.331648	3.81279e-12	0.0005608	0-00	AF	6h	5.74648e-06	0.000170263
ENSG00000099331	MYO9B	myosin IXB	19	17186592	17325346	rs16981598	17204327	0.649296	6.31022e-11	0.00105424	0-00	AF	3h	1.03913e-08	0.00941324
ENSG00000145555	MYO10	myosin X	5	16665396	16936372	rs1106219	17108596	0.0016136	6.01439e-21	0.00105936	0+00	AF	6h	6.21082e-08	1.44697e-06
ENSG00000069849	ATP1B3	ATPase, Na+/K+ transporting, beta 3 polypeptide	3	141594967	141645356	rs11569235	141691105	0.00269486	3.43904e-05	0.00152589	0-00	AF	6h	0.000919352	0.00271008
ENSG00000114790	ARHGEF26	Rho guanine nucleotide exchange factor (GEF) 26	3	153838793	153975616	rs1713808	153880724	0.00167127	1.64666e-21	0.00328473	0+00	AF	6h	0.000258672	0.000274811
ENSG00000072786	STK10	serine/threonine kinase 10	5	171469078	171615390	rs6874377	171623672	0.878742	2.24814e-12	0.00374811	0-00	AF	6h	0.000757733	0.00275875
ENSG00000100823	APEX1	APEX nuclease (multifunctional DNA repair enzyme) 1	14	20923351	20925927	rs61996768	20868291	0.584287	1.12751e-07	0.00534319	0-00	AF	3h	0.00211823	1.71259e-06
ENSG00000117899	MESDC2	mesoderm development candidate 2	15	81239668	81282219	rs11853999	81287796	0.469645	2.736e-08	0.00535005	0+00	AF	6h	0.00483326	0.000266347
ENSG00000181649	PHLDA2	pleckstrin homology-like domain, family A, member 2	11	2949504	2950685	rs61871219	2960541	0.112154	3.37039e-23	0.00685883	0-00	AF	6h	7.60171e-16	3.1484e-13
ENSG00000163755	HPS3	Hermansky-Pudlak syndrome 3	3	148847372	148891519	rs11711029	148862856	0.208153	3.16783e-07	0.00912788	0-00	AF	6h	0.00508101	0.021398
ENSG00000127951	FGL2	fibrinogen-like 2	7	76822689	76829143	rs75663027	76856451	0.605192	2.73324e-11	0.0128939	0+00	AF	3h	3.41252e-06	0.00691895
ENSG00000143669	LYST	lysosomal trafficking regulator	1	235824342	236046940	rs2273584	235940450	0.523713	1.38545e-14	0.0136122	0+00	AF	6h	0.0102212	0.00147944
ENSG00000109920	FNBP4	formin binding protein 4	11	47738073	47788995	rs6485795	47929846	0.348171	9.85565e-09	0.0145535	0+00	AF	6h	0.00083798	0.0167927
ENSG00000129255	MPDU1	mannose-P-dolichol utilization defect 1	17	7486848	7496107	rs2909417	7522693	0.0406419	9.9139e-18	0.0161829	0+00	AF	6h	0.0102371	0.0125641
ENSG00000070495	JMJD6	jumonji domain containing 6	17	74708920	74722866	rs28615790	74695700	0.305957	3.03697e-08	0.0174844	0+00	AF	6h	2.3854e-07	0.000194703
ENSG00000102554	KLF5	Kruppel-like factor 5 (intestinal)	13	73629115	73651676	rs12427900	73341704	0.518473	1.96286e-12	0.018121	0+00	AF	6h	0.034943	0.00720961
ENSG00000134308	YWHAQ	tyrosine 3-monooxygenase/tryptophan 5-monooxygenase activation protein, theta	2	9724102	9771143	rs11889675	9893150	0.00292575	2.54754e-20	0.0494381	0+00	AF	6h	0.000488163	0.000816103

## Sheet: Nm unique reQTLs
ensembl_id	gene	description	gene_chr	gene_start_pos	gene_end_pos	snp_id	snp_pos	base_nom_pval	stim_nom_pval	reQTL	effect_direction	cond	time	NM_AF	NM_SA
ENSG00000135605	TEC	tec protein tyrosine kinase	4	48137801	48271881	rs13129386	48266802	0.0126969	3.8214e-29	3.07653e-22	00-0	NM	3h	4.40547e-22	1.98048e-19
ENSG00000139323	POC1B	POC1 centriolar protein B	12	89813496	89919801	rs4842490	89897669	0.559196	8.74208e-27	1.61363e-20	00+0	NM	3h	5.9058e-22	2.44457e-07
ENSG00000140968	IRF8	interferon regulatory factor 8	16	85932410	85956215	rs11117433	86019516	0.200229	3.99966e-23	2.9787e-12	00-0	NM	3h	1.1448e-15	1.10194e-05
ENSG00000111530	CAND1	cullin-associated and neddylation-dissociated 1	12	67663062	67713731	rs1500434	67789408	0.410459	2.58151e-17	6.22478e-12	00+0	NM	3h	6.33614e-12	0.00325161
ENSG00000103168	TAF1C	TATA box binding protein (TBP)-associated factor, RNA polymerase I, C, 110kDa	16	84211459	84220669	rs2326166	84221629	0.166207	2.43669e-14	7.26338e-12	00-0	NM	3h	6.73699e-09	3.98825e-10
ENSG00000183696	UPP1	uridine phosphorylase 1	7	48128226	48148330	rs6968763	48109217	0.0013668	4.8558e-12	3.00482e-11	00+0	NM	6h	2.26098e-10	0.0338609
ENSG00000166974	MAPRE2	microtubule-associated protein, RP/EB family, member 2	18	32556893	32723434	rs7229106	32761443	0.00147544	1.03984e-09	5.09818e-09	00+0	NM	3h	2.52605e-06	0.00038771
ENSG00000027075	PRKCH	protein kinase C, eta	14	61654278	62017694	rs12890975	61819317	0.303639	7.40026e-17	7.26014e-09	00-0	NM	3h	3.4495e-05	4.5363e-07
ENSG00000006625	GGCT	gamma-glutamylcyclotransferase	7	30536238	30591095	rs55841603	30511637	0.0884016	2.27508e-11	1.44497e-08	00+0	NM	3h	0.000833577	0.0005437
ENSG00000140836	ZFHX3	zinc finger homeobox 3	16	72816785	73093597	rs7187317	73023152	0.341362	5.60637e-13	1.50745e-07	00+0	NM	3h	1.61539e-05	0.00904371
ENSG00000130513	GDF15	growth differentiation factor 15	19	18485542	18499986	rs56033872	18492766	0.832639	2.07921e-10	6.46891e-06	00+0	NM	3h	0.000291376	0.03914
ENSG00000270344	POC1B-AS1	POC1B Antisense RNA 1	12	89919432	89934079	rs2230281	89917518	0.318163	1.73953e-12	9.67182e-06	00+0	NM	3h	8.20653e-05	0.0141847
ENSG00000131873	CHSY1	chondroitin sulfate synthase 1	15	101715929	101792137	rs2412132	101669194	0.572068	1.67854e-10	1.11795e-05	00-0	NM	3h	4.47098e-07	0.00824311
ENSG00000138814	PPP3CA	protein phosphatase 3, catalytic subunit, alpha isozyme	4	101944567	102269435	rs17030831	102082056	0.121231	1.43393e-11	0.000357767	00-0	NM	6h	0.00750282	0.000270771
ENSG00000151474	FRMD4A	FERM domain containing 4A	10	13685707	14504141	rs4288668	14079936	0.70496	4.84406e-09	0.000437917	00-0	NM	6h	0.000441377	0.0197719
ENSG00000148926	ADM	adrenomedullin	11	10326228	10328944	rs189199541	10154970	0.737301	9.27496e-13	0.000772216	00-0	NM	6h	0.00120801	0.0359306
ENSG00000196083	IL1RAP	interleukin 1 receptor accessory protein	3	190231841	190375843	rs6788718	190282334	0.870088	3.40168e-10	0.0011736	00-0	NM	3h	0.000481576	0.000420374
ENSG00000168610	STAT3	signal transducer and activator of transcription 3 (acute-phase response factor)	17	40465343	40540586	rs9912773	40510534	0.526096	8.71358e-10	0.00680138	00-0	NM	6h	0.000220284	0.0208393
ENSG00000254598	CSNK2A3	casein kinase 2, alpha 3 polypeptide	11	11373490	11374904	rs7104778	12203461	0.255279	1.60691e-06	0.0259079	00+0	NM	6h	0.000828449	0.00366776
ENSG00000196639	HRH1	histamine receptor H1	3	11178780	11305243	rs347616	11277927	0.000125047	5.56639e-14	0.028888	00-0	NM	3h	7.49849e-08	0.0334309

## Sheet: header description
ensembl_id	Ensembl-ID
gene	Gene name
description	Description
gene_chr	Chromosome (gene)
gene_start_pos	Start position (gene)
gene_end_pos	End position (gene)
snp_id	rs-identifier (SNP)
snp_pos	Position (SNP)
base_nom_pval	Nominal pvalue of eQTL on baseline
stim_nom_pval	Nominal pvalue of eQTL under stimulation
reQTL	Adjusted p value of beta-coefficient comparison between baseline and stimulation
effect_direction	Direction of beta-coefficient of significant cis eQTLs: ???? (K,AF,NM,SA) 0=not sig. eQTL, - = sig. eQTL and neg. beta, + = sig. eQTL and pos. Beta
cond	Condition (AF, NM, SA)
time	Time point = 3h, 6h
AF_NM	Adjusted p value of beta-coefficient comparison between two stimulations (AF vs NM)
AF_SA	Adjusted p value of beta-coefficient comparison between two stimulations (AF vs SA)
NM_AF	Adjusted p value of beta-coefficient comparison between two stimulations (NM vs AF)
NM_SA	Adjusted p value of beta-coefficient comparison between two stimulations (NM vs SA)
