# Supplementary material for: Pathogen-specific innate immune response patterns are distinctly affected by genetic diversity
Source: Nat Commun. 2023 Jun 5;14:3239. doi: 10.1038/s41467-023-38994-5 (PMC10241821; doi:10.1038/s41467-023-38994-5)
Supplement: Supplementary file 9 — Supplementary Data 6 [file 41467_2023_38994_MOESM9_ESM.xlsx]

## Sheet: GWAS catalog
reQTLs that matched with a GWAS SNP (LD >0.8); only GWAS for diseases with at least 1000 european cases
								reQTL is significant for a stimulus (1: significant; 0: not significant)
snp_id	ensembl_id	gene	g_chr	g_start	g_end	s_chr	s_pos	Af_3h	Af_6h	Nm_3h	Nm_6h	Sa_3h	Sa_6h	gwas_snp	gwas_pubmedID	gwas_study	gwas_trait	gwas_initial_sample_size	gwas_p
rs13278062	ENSG00000104689	TNFRSF10A	8	23047966	23082639	8	23082971	1	1	1	0	1	1	rs13278062	23455636	Seven new loci associated with age-related macular degeneration.	Age-related macular degeneration	6,713 European ancestry cases, 48,402 European ancestry contols, 110 Southern Indian ancestry cases, 119 Southern Indian ancestry controls, 827 Japanese ancestry cases, 3,323 Japanese ancestry controls	3e-15
rs3833583	ENSG00000114013	CD86	3	121774214	121839983	3	121708724	0	1	0	0	0	0	rs75557865	29083406	Shared genetic origin of asthma, hay fever and eczema elucidates allergic disease biology.	Allergic disease (asthma, hay fever or eczema)	180,129 European ancestry cases, 180,709 European ancestry controls	2e-08
rs132793	ENSG00000167077	MEI1	22	42095504	42195460	22	42063681	1	0	0	0	0	0	rs5758343	29083406	Shared genetic origin of asthma, hay fever and eczema elucidates allergic disease biology.	Allergic disease (asthma, hay fever or eczema)	180,129 European ancestry cases, 180,709 European ancestry controls	5e-14
rs5758416	ENSG00000167077	MEI1	22	42095504	42195460	22	42082791	0	0	0	0	1	0	rs5758343	29083406	Shared genetic origin of asthma, hay fever and eczema elucidates allergic disease biology.	Allergic disease (asthma, hay fever or eczema)	180,129 European ancestry cases, 180,709 European ancestry controls	5e-14
rs11784337	ENSG00000205189	ZBTB10	8	81397855	81438500	8	81285487	0	0	1	0	0	0	rs7824394	29083406	Shared genetic origin of asthma, hay fever and eczema elucidates allergic disease biology.	Allergic disease (asthma, hay fever or eczema)	180,129 European ancestry cases, 180,709 European ancestry controls	4e-20
rs55782852	ENSG00000247556	OIP5-AS1	15	41576189	41601901	15	41603944	1	1	0	0	0	0	rs111371454	30013184	Genome-wide association and HLA fine-mapping studies identify risk loci and genetic pathways underlying allergic rhinitis.	Allergic rhinitis	59,762 European and unknown ancestry cases, 152,358 European and unknown ancestry controls	1e-14
rs7181560	ENSG00000247556	OIP5-AS1	15	41576189	41601901	15	41622793	0	0	0	0	1	0	rs111371454	30013184	Genome-wide association and HLA fine-mapping studies identify risk loci and genetic pathways underlying allergic rhinitis.	Allergic rhinitis	59,762 European and unknown ancestry cases, 152,358 European and unknown ancestry controls	1e-14
rs2393716	ENSG00000157837	SPPL3	12	121200314	121342174	12	121341933	1	0	0	0	0	0	rs2461475	30013184	Genome-wide association and HLA fine-mapping studies identify risk loci and genetic pathways underlying allergic rhinitis.	Allergic rhinitis	59,762 European and unknown ancestry cases, 152,358 European and unknown ancestry controls	4e-11
rs11784337	ENSG00000205189	ZBTB10	8	81397855	81438500	8	81285487	0	0	1	0	0	0	rs7824394	27182965	Detection and interpretation of shared genetic influences on 42 human traits.	Allergy	66,973 European ancestry cases, 113,768 European ancestry controls	1e-09
rs59436865	ENSG00000073921	PICALM	11	85668728	85780924	11	85803884	0	0	0	0	0	1	rs3851179	19734902	Genome-wide association study identifies variants at CLU and PICALM associated with Alzheimer's disease.	Alzheimer's disease	3,941 European ancestry cases, 7,848 European ancestry controls	1e-09
rs11771145	ENSG00000229153	EPHA1-AS1	7	143104907	143220542	7	143110762	0	0	0	1	0	1	rs11771145	24162737	Meta-analysis of 74,046 individuals identifies 11 new susceptibility loci for Alzheimer's disease.	Alzheimer's disease (late onset)	17,008 European ancestry cases, 37,154 European ancestry controls	1e-13
rs59436865	ENSG00000073921	PICALM	11	85668728	85780924	11	85803884	0	0	0	0	0	1	rs10792832	24162737	Meta-analysis of 74,046 individuals identifies 11 new susceptibility loci for Alzheimer's disease.	Alzheimer's disease (late onset)	17,008 European ancestry cases, 37,154 European ancestry controls	9e-26
rs59436865	ENSG00000073921	PICALM	11	85668728	85780924	11	85803884	0	0	0	0	0	1	rs561655	21460841	Common variants at MS4A4/MS4A6E, CD2AP, CD33 and EPHA1 are associated with late-onset Alzheimer's disease.	Alzheimer's disease (late onset)	8,309 European ancestry cases, 7,366 European ancestry controls	7e-11
rs73223431	ENSG00000120899	PTK2B	8	27169000	27316903	8	27219987	0	1	0	0	0	0	rs28834970	24162737	Meta-analysis of 74,046 individuals identifies 11 new susceptibility loci for Alzheimer's disease.	Alzheimer's disease (late onset)	17,008 European ancestry cases, 37,154 European ancestry controls	7e-14
rs3797796	ENSG00000164308	ERAP2	5	96211644	96255420	5	96316758	0	1	0	0	0	0	rs2910686	23749187	Identification of multiple risk variants for ankylosing spondylitis through high-density genotyping of immune-related loci.	Ankylosing spondylitis	9,069 European ancestry cases, 1,550 East Asian ancestry cases, 13,578 European ancestry controls, 1,567 East Asian ancestry controls	5e-17
rs2432141	ENSG00000164308	ERAP2	5	96211644	96255420	5	96275166	0	0	0	0	0	1	rs2910686	23749187	Identification of multiple risk variants for ankylosing spondylitis through high-density genotyping of immune-related loci.	Ankylosing spondylitis	9,069 European ancestry cases, 1,550 East Asian ancestry cases, 13,578 European ancestry controls, 1,567 East Asian ancestry controls	5e-17
rs9977672	ENSG00000157557	ETS2	21	40177232	40196879	21	40463283	1	0	0	0	0	0	rs2836883	23749187	Identification of multiple risk variants for ankylosing spondylitis through high-density genotyping of immune-related loci.	Ankylosing spondylitis	9,069 European ancestry cases, 1,550 East Asian ancestry cases, 13,578 European ancestry controls, 1,567 East Asian ancestry controls	2e-14
rs9977672	ENSG00000157557	ETS2	21	40177232	40196879	21	40463283	1	0	0	0	0	0	rs2836883	23749187	Identification of multiple risk variants for ankylosing spondylitis through high-density genotyping of immune-related loci.	Ankylosing spondylitis	9,069 European ancestry cases, 1,550 East Asian ancestry cases, 13,578 European ancestry controls, 1,567 East Asian ancestry controls	7e-17
rs4817986	ENSG00000157557	ETS2	21	40177232	40196879	21	40465512	0	0	1	0	0	0	rs2836883	23749187	Identification of multiple risk variants for ankylosing spondylitis through high-density genotyping of immune-related loci.	Ankylosing spondylitis	9,069 European ancestry cases, 1,550 East Asian ancestry cases, 13,578 European ancestry controls, 1,567 East Asian ancestry controls	2e-14
rs4817986	ENSG00000157557	ETS2	21	40177232	40196879	21	40465512	0	0	1	0	0	0	rs2836883	23749187	Identification of multiple risk variants for ankylosing spondylitis through high-density genotyping of immune-related loci.	Ankylosing spondylitis	9,069 European ancestry cases, 1,550 East Asian ancestry cases, 13,578 European ancestry controls, 1,567 East Asian ancestry controls	7e-17
rs2202528	ENSG00000171522	PTGER4	5	40679601	40693837	5	40531620	0	0	1	0	0	0	rs12186979	23749187	Identification of multiple risk variants for ankylosing spondylitis through high-density genotyping of immune-related loci.	Ankylosing spondylitis	9,069 European ancestry cases, 1,550 East Asian ancestry cases, 13,578 European ancestry controls, 1,567 East Asian ancestry controls	5e-06
rs2202528	ENSG00000171522	PTGER4	5	40679601	40693837	5	40531620	0	0	1	0	0	0	rs12186979	23749187	Identification of multiple risk variants for ankylosing spondylitis through high-density genotyping of immune-related loci.	Ankylosing spondylitis	9,069 European ancestry cases, 1,550 East Asian ancestry cases, 13,578 European ancestry controls, 1,567 East Asian ancestry controls	4e-06
rs12186979	ENSG00000171522	PTGER4	5	40679601	40693837	5	40524860	0	0	0	0	1	0	rs12186979	23749187	Identification of multiple risk variants for ankylosing spondylitis through high-density genotyping of immune-related loci.	Ankylosing spondylitis	9,069 European ancestry cases, 1,550 East Asian ancestry cases, 13,578 European ancestry controls, 1,567 East Asian ancestry controls	5e-06
rs12186979	ENSG00000171522	PTGER4	5	40679601	40693837	5	40524860	0	0	0	0	1	0	rs12186979	23749187	Identification of multiple risk variants for ankylosing spondylitis through high-density genotyping of immune-related loci.	Ankylosing spondylitis	9,069 European ancestry cases, 1,550 East Asian ancestry cases, 13,578 European ancestry controls, 1,567 East Asian ancestry controls	4e-06
rs11784337	ENSG00000205189	ZBTB10	8	81397855	81438500	8	81285487	0	0	1	0	0	0	rs10957979	29273806	Multiancestry association study identifies new asthma risk loci that colocalize with immune-cell enhancer marks.	Asthma	19,954 European ancestry cases, 107,715 European ancestry controls	2e-08
rs11784337	ENSG00000205189	ZBTB10	8	81397855	81438500	8	81285487	0	0	1	0	0	0	rs10957978	27182965	Detection and interpretation of shared genetic influences on 42 human traits.	Asthma	28,399 European ancestry cases, 128,843 European ancestry controls	1e-11
rs2101521	ENSG00000174125	TLR1	4	38792299	38858438	4	38811551	0	0	0	0	1	0	rs4833095	24388013	Genome-wide association analysis identifies 11 risk variants associated with the asthma with hay fever phenotype.	Asthma and hay fever	6,685 European ancestry cases, 14,091 European ancestry controls	5e-12
rs11784337	ENSG00000205189	ZBTB10	8	81397855	81438500	8	81285487	0	0	1	0	0	0	rs7009110	24388013	Genome-wide association analysis identifies 11 risk variants associated with the asthma with hay fever phenotype.	Asthma and hay fever	6,685 European ancestry cases, 14,091 European ancestry controls	4e-09
rs4821544	ENSG00000100365	NCF4	22	37257031	37274057	22	37258503	0	0	1	0	0	0	rs4821544	22197932	Meta-analysis of genome-wide association studies identifies three new risk loci for atopic dermatitis.	Atopic dermatitis	5,606 European ancestry cases, 20,565 European ancestry controls	6e-06
rs11784337	ENSG00000205189	ZBTB10	8	81397855	81438500	8	81285487	0	0	1	0	0	0	rs6473227	26482879	Multi-ancestry genome-wide association study of 21,000 cases and 95,000 controls identifies new risk loci for atopic dermatitis.	Atopic dermatitis	18,900 European ancestry cases, 1,472 Japanese ancestry cases, 422 African American cases, 300 Latino cases, 305 cases, 84,166 European ancestry controls, 7,966 Japanese ancestry controls, 844 African American controls, 1,592 Latino controls, 896 controls	2e-16
rs11784337	ENSG00000205189	ZBTB10	8	81397855	81438500	8	81285487	0	0	1	0	0	0	rs6473227	26482879	Multi-ancestry genome-wide association study of 21,000 cases and 95,000 controls identifies new risk loci for atopic dermatitis.	Atopic dermatitis	18,900 European ancestry cases, 1,472 Japanese ancestry cases, 422 African American cases, 300 Latino cases, 305 cases, 84,166 European ancestry controls, 7,966 Japanese ancestry controls, 844 African American controls, 1,592 Latino controls, 896 controls	5e-18
rs2723086	ENSG00000011523	CEP68	2	65283501	65314138	2	65297686	0	0	0	1	0	0	rs2540949	28416818	Large-scale analyses of common and rare variants identify 12 new loci associated with atrial fibrillation.	Atrial fibrillation	15,979 European ancestry cases, 102,776 European ancestry controls, 641 African American cases, 5,234 African American controls, 837 Japanese ancestry cases, 3,293 Japanese controls, 277 Hispanic cases, 3,081 Hispanic controls,197 Brazilian ancestry cases, 758 Brazilian ancestry controls.	3e-10
rs2540948	ENSG00000011523	CEP68	2	65283501	65314138	2	65284623	0	0	0	0	0	1	rs2540949	28416818	Large-scale analyses of common and rare variants identify 12 new loci associated with atrial fibrillation.	Atrial fibrillation	15,979 European ancestry cases, 102,776 European ancestry controls, 641 African American cases, 5,234 African American controls, 837 Japanese ancestry cases, 3,293 Japanese controls, 277 Hispanic cases, 3,081 Hispanic controls,197 Brazilian ancestry cases, 758 Brazilian ancestry controls.	3e-10
rs2723086	ENSG00000011523	CEP68	2	65283501	65314138	2	65297686	0	0	0	1	0	0	rs2723064	28416818	Large-scale analyses of common and rare variants identify 12 new loci associated with atrial fibrillation.	Atrial fibrillation	15,979 European ancestry cases, 102,776 European ancestry controls.	2e-10
rs2540948	ENSG00000011523	CEP68	2	65283501	65314138	2	65284623	0	0	0	0	0	1	rs2723064	28416818	Large-scale analyses of common and rare variants identify 12 new loci associated with atrial fibrillation.	Atrial fibrillation	15,979 European ancestry cases, 102,776 European ancestry controls.	2e-10
rs2723086	ENSG00000011523	CEP68	2	65283501	65314138	2	65297686	0	0	0	1	0	0	rs2540949	29892015	Multi-ethnic genome-wide association study for atrial fibrillation.	Atrial fibrillation	55,114 European ancestry cases, 482,295 European ancestry controls, 8,180 Japanese ancestry cases, 28,612 Japanese ancestry controls, 1,307 African American ancestry cases, 7,660 African American ancestry controls, 845 Hispanic cases, 4,177 Hispanic controls	8e-25
rs2723086	ENSG00000011523	CEP68	2	65283501	65314138	2	65297686	0	0	0	1	0	0	rs2723064	29892015	Multi-ethnic genome-wide association study for atrial fibrillation.	Atrial fibrillation	55,114 European ancestry cases, 482,295 European ancestry controls, 8,180 Japanese ancestry cases, 28,612 Japanese ancestry controls, 1,307 African American ancestry cases, 7,660 African American ancestry controls, 845 Hispanic cases, 4,177 Hispanic controls	8e-20
rs2540948	ENSG00000011523	CEP68	2	65283501	65314138	2	65284623	0	0	0	0	0	1	rs2540949	29892015	Multi-ethnic genome-wide association study for atrial fibrillation.	Atrial fibrillation	55,114 European ancestry cases, 482,295 European ancestry controls, 8,180 Japanese ancestry cases, 28,612 Japanese ancestry controls, 1,307 African American ancestry cases, 7,660 African American ancestry controls, 845 Hispanic cases, 4,177 Hispanic controls	8e-25
rs2540948	ENSG00000011523	CEP68	2	65283501	65314138	2	65284623	0	0	0	0	0	1	rs2723064	29892015	Multi-ethnic genome-wide association study for atrial fibrillation.	Atrial fibrillation	55,114 European ancestry cases, 482,295 European ancestry controls, 8,180 Japanese ancestry cases, 28,612 Japanese ancestry controls, 1,307 African American ancestry cases, 7,660 African American ancestry controls, 845 Hispanic cases, 4,177 Hispanic controls	8e-20
rs2723086	ENSG00000011523	CEP68	2	65283501	65314138	2	65297686	0	0	0	1	0	0	rs2540949	30061737	Biobank-driven genomic discovery yields new insight into atrial fibrillation biology.	Atrial fibrillation	60,620 European ancestry cases, 970,216 European ancestry controls	3e-22
rs2540948	ENSG00000011523	CEP68	2	65283501	65314138	2	65284623	0	0	0	0	0	1	rs2540949	30061737	Biobank-driven genomic discovery yields new insight into atrial fibrillation biology.	Atrial fibrillation	60,620 European ancestry cases, 970,216 European ancestry controls	3e-22
rs141893693	ENSG00000196141	SPATS2L	2	201170605	201346986	2	201179230	1	0	0	0	0	0	rs3820888	30061737	Biobank-driven genomic discovery yields new insight into atrial fibrillation biology.	Atrial fibrillation	60,620 European ancestry cases, 970,216 European ancestry controls	6e-24
rs12129196	ENSG00000179051	RCC2	1	17733257	17766220	1	17723739	1	0	0	0	0	0	rs7538876	24403052	Germline sequence variants in TGM3 and RGS22 confer risk of basal cell carcinoma.	Basal cell carcinoma	4,208 European ancestry cases, 109,408 European ancestry controls	7e-14
rs12129196	ENSG00000179051	RCC2	1	17733257	17766220	1	17723739	1	0	0	0	0	0	rs7538876	25855136	New basal cell carcinoma susceptibility loci.	Basal cell carcinoma	4,572 European ancestry cases, 266,358 European ancestry controls	8e-17
rs67079557	ENSG00000177971	IMP3	15	75931427	75941047	15	75930300	1	0	0	0	0	1	rs67079557	29059683	Association analysis identifies 65 new breast cancer risk loci.	Breast cancer	76,192 European ancestry cases, 63,082 European ancestry controls	1e-06
rs11072553	ENSG00000177971	IMP3	15	75931427	75941047	15	75932777	0	1	1	0	1	0	rs67079557	29059683	Association analysis identifies 65 new breast cancer risk loci.	Breast cancer	76,192 European ancestry cases, 63,082 European ancestry controls	1e-06
rs2101521	ENSG00000174125	TLR1	4	38792299	38858438	4	38811551	0	0	0	0	1	0	rs6815814	29059683	Association analysis identifies 65 new breast cancer risk loci.	Breast cancer	76,192 European ancestry cases, 63,082 European ancestry controls	6e-13
rs4819388	ENSG00000160223	ICOSLG	21	45642875	45660849	21	45647421	1	0	0	0	0	0	rs4819388	20190752	Multiple common variants for celiac disease influencing immune gene expression.	Celiac disease	4,533 European ancestry cases, 10,750 European ancestry controls	2e-09
rs4818888	ENSG00000160223	ICOSLG	21	45642875	45660849	21	45645307	0	0	1	0	0	1	rs4819388	20190752	Multiple common variants for celiac disease influencing immune gene expression.	Celiac disease	4,533 European ancestry cases, 10,750 European ancestry controls	2e-09
rs113394976	ENSG00000160223	ICOSLG	21	45642875	45660849	21	45644430	0	0	0	0	1	0	rs4819388	20190752	Multiple common variants for celiac disease influencing immune gene expression.	Celiac disease	4,533 European ancestry cases, 10,750 European ancestry controls	2e-09
rs1323292	ENSG00000090104	RGS1	1	192544858	192549161	1	192541021	0	1	0	0	0	0	rs1359062	22057235	Dense genotyping identifies and localizes multiple common and rare variant association signals in celiac disease.	Celiac disease	11,812 European ancestry cases, 229 Indian ancestry cases, 11,837 European ancestry controls, 391 Indian ancestry controls	3e-25
rs1323292	ENSG00000090104	RGS1	1	192544858	192549161	1	192541021	0	1	0	0	0	0	rs2816316	20190752	Multiple common variants for celiac disease influencing immune gene expression.	Celiac disease	4,533 European ancestry cases, 10,750 European ancestry controls	2e-17
rs11117433	ENSG00000140968	IRF8	16	85932410	85956215	16	86019516	0	0	1	0	0	0	rs11117431	26974007	Analysis of five chronic inflammatory diseases identifies 27 new associations and highlights disease-specific patterns at shared loci.	Chronic inflammatory diseases (ankylosing spondylitis, Crohn's disease, psoriasis, primary sclerosing cholangitis, ulcerative colitis) (pleiotropy)	8,726 European ancestry ankylosing spondylitis cases, 19,085 European ancestry Crohn’s disease cases, 6,530 European ancestry psoriasis cases, 3,408 European ancestry primary sclerosing cholangitis cases, 14,513 European ancestry ulcerative colitis cases, 34,213 European ancestry controls	5e-16
rs11117432	ENSG00000140968	IRF8	16	85932410	85956215	16	86019271	0	0	0	1	0	1	rs11117431	26974007	Analysis of five chronic inflammatory diseases identifies 27 new associations and highlights disease-specific patterns at shared loci.	Chronic inflammatory diseases (ankylosing spondylitis, Crohn's disease, psoriasis, primary sclerosing cholangitis, ulcerative colitis) (pleiotropy)	8,726 European ancestry ankylosing spondylitis cases, 19,085 European ancestry Crohn’s disease cases, 6,530 European ancestry psoriasis cases, 3,408 European ancestry primary sclerosing cholangitis cases, 14,513 European ancestry ulcerative colitis cases, 34,213 European ancestry controls	5e-16
rs3797796	ENSG00000164308	ERAP2	5	96211644	96255420	5	96316758	0	1	0	0	0	0	rs2910686	26974007	Analysis of five chronic inflammatory diseases identifies 27 new associations and highlights disease-specific patterns at shared loci.	Chronic inflammatory diseases (ankylosing spondylitis, Crohn's disease, psoriasis, primary sclerosing cholangitis, ulcerative colitis) (pleiotropy)	8,726 European ancestry ankylosing spondylitis cases, 19,085 European ancestry Crohn’s disease cases, 6,530 European ancestry psoriasis cases, 3,408 European ancestry primary sclerosing cholangitis cases, 14,513 European ancestry ulcerative colitis cases, 34,213 European ancestry controls	2e-21
rs2432141	ENSG00000164308	ERAP2	5	96211644	96255420	5	96275166	0	0	0	0	0	1	rs2910686	26974007	Analysis of five chronic inflammatory diseases identifies 27 new associations and highlights disease-specific patterns at shared loci.	Chronic inflammatory diseases (ankylosing spondylitis, Crohn's disease, psoriasis, primary sclerosing cholangitis, ulcerative colitis) (pleiotropy)	8,726 European ancestry ankylosing spondylitis cases, 19,085 European ancestry Crohn’s disease cases, 6,530 European ancestry psoriasis cases, 3,408 European ancestry primary sclerosing cholangitis cases, 14,513 European ancestry ulcerative colitis cases, 34,213 European ancestry controls	2e-21
rs9977672	ENSG00000157557	ETS2	21	40177232	40196879	21	40463283	1	0	0	0	0	0	rs9977672	26974007	Analysis of five chronic inflammatory diseases identifies 27 new associations and highlights disease-specific patterns at shared loci.	Chronic inflammatory diseases (ankylosing spondylitis, Crohn's disease, psoriasis, primary sclerosing cholangitis, ulcerative colitis) (pleiotropy)	8,726 European ancestry ankylosing spondylitis cases, 19,085 European ancestry Crohn’s disease cases, 6,530 European ancestry psoriasis cases, 3,408 European ancestry primary sclerosing cholangitis cases, 14,513 European ancestry ulcerative colitis cases, 34,213 European ancestry controls	5e-54
rs4817986	ENSG00000157557	ETS2	21	40177232	40196879	21	40465512	0	0	1	0	0	0	rs9977672	26974007	Analysis of five chronic inflammatory diseases identifies 27 new associations and highlights disease-specific patterns at shared loci.	Chronic inflammatory diseases (ankylosing spondylitis, Crohn's disease, psoriasis, primary sclerosing cholangitis, ulcerative colitis) (pleiotropy)	8,726 European ancestry ankylosing spondylitis cases, 19,085 European ancestry Crohn’s disease cases, 6,530 European ancestry psoriasis cases, 3,408 European ancestry primary sclerosing cholangitis cases, 14,513 European ancestry ulcerative colitis cases, 34,213 European ancestry controls	5e-54
rs36093993	ENSG00000233276	GPX1	3	49394610	49396033	3	49425186	0	0	0	1	0	0	rs3197999	26974007	Analysis of five chronic inflammatory diseases identifies 27 new associations and highlights disease-specific patterns at shared loci.	Chronic inflammatory diseases (ankylosing spondylitis, Crohn's disease, psoriasis, primary sclerosing cholangitis, ulcerative colitis) (pleiotropy)	8,726 European ancestry ankylosing spondylitis cases, 19,085 European ancestry Crohn’s disease cases, 6,530 European ancestry psoriasis cases, 3,408 European ancestry primary sclerosing cholangitis cases, 14,513 European ancestry ulcerative colitis cases, 34,213 European ancestry controls	7e-55
rs199933423	ENSG00000233276	GPX1	3	49394610	49396033	3	49386313	0	0	0	0	0	1	rs3197999	26974007	Analysis of five chronic inflammatory diseases identifies 27 new associations and highlights disease-specific patterns at shared loci.	Chronic inflammatory diseases (ankylosing spondylitis, Crohn's disease, psoriasis, primary sclerosing cholangitis, ulcerative colitis) (pleiotropy)	8,726 European ancestry ankylosing spondylitis cases, 19,085 European ancestry Crohn’s disease cases, 6,530 European ancestry psoriasis cases, 3,408 European ancestry primary sclerosing cholangitis cases, 14,513 European ancestry ulcerative colitis cases, 34,213 European ancestry controls	7e-55
rs7294	ENSG00000099377	HSD3B7	16	30996520	31000473	16	31102321	1	0	0	0	0	0	rs1870293	26974007	Analysis of five chronic inflammatory diseases identifies 27 new associations and highlights disease-specific patterns at shared loci.	Chronic inflammatory diseases (ankylosing spondylitis, Crohn's disease, psoriasis, primary sclerosing cholangitis, ulcerative colitis) (pleiotropy)	8,726 European ancestry ankylosing spondylitis cases, 19,085 European ancestry Crohn’s disease cases, 6,530 European ancestry psoriasis cases, 3,408 European ancestry primary sclerosing cholangitis cases, 14,513 European ancestry ulcerative colitis cases, 34,213 European ancestry controls	1e-10
rs7196726	ENSG00000099377	HSD3B7	16	30996520	31000473	16	31092075	0	0	0	1	0	0	rs1870293	26974007	Analysis of five chronic inflammatory diseases identifies 27 new associations and highlights disease-specific patterns at shared loci.	Chronic inflammatory diseases (ankylosing spondylitis, Crohn's disease, psoriasis, primary sclerosing cholangitis, ulcerative colitis) (pleiotropy)	8,726 European ancestry ankylosing spondylitis cases, 19,085 European ancestry Crohn’s disease cases, 6,530 European ancestry psoriasis cases, 3,408 European ancestry primary sclerosing cholangitis cases, 14,513 European ancestry ulcerative colitis cases, 34,213 European ancestry controls	1e-10
rs73485980	ENSG00000110031	LPXN	11	58294345	58345693	11	58226712	1	0	1	0	0	0	rs10750899	26974007	Analysis of five chronic inflammatory diseases identifies 27 new associations and highlights disease-specific patterns at shared loci.	Chronic inflammatory diseases (ankylosing spondylitis, Crohn's disease, psoriasis, primary sclerosing cholangitis, ulcerative colitis) (pleiotropy)	8,726 European ancestry ankylosing spondylitis cases, 19,085 European ancestry Crohn’s disease cases, 6,530 European ancestry psoriasis cases, 3,408 European ancestry primary sclerosing cholangitis cases, 14,513 European ancestry ulcerative colitis cases, 34,213 European ancestry controls	2e-07
rs55641228	ENSG00000110031	LPXN	11	58294345	58345693	11	58100993	0	0	0	1	0	0	rs10750899	26974007	Analysis of five chronic inflammatory diseases identifies 27 new associations and highlights disease-specific patterns at shared loci.	Chronic inflammatory diseases (ankylosing spondylitis, Crohn's disease, psoriasis, primary sclerosing cholangitis, ulcerative colitis) (pleiotropy)	8,726 European ancestry ankylosing spondylitis cases, 19,085 European ancestry Crohn’s disease cases, 6,530 European ancestry psoriasis cases, 3,408 European ancestry primary sclerosing cholangitis cases, 14,513 European ancestry ulcerative colitis cases, 34,213 European ancestry controls	2e-07
rs7193632	ENSG00000166501	PRKCB	16	23847323	24231932	16	23865170	0	1	0	0	0	0	rs7404095	26974007	Analysis of five chronic inflammatory diseases identifies 27 new associations and highlights disease-specific patterns at shared loci.	Chronic inflammatory diseases (ankylosing spondylitis, Crohn's disease, psoriasis, primary sclerosing cholangitis, ulcerative colitis) (pleiotropy)	8,726 European ancestry ankylosing spondylitis cases, 19,085 European ancestry Crohn’s disease cases, 6,530 European ancestry psoriasis cases, 3,408 European ancestry primary sclerosing cholangitis cases, 14,513 European ancestry ulcerative colitis cases, 34,213 European ancestry controls	3e-09
rs12693927	ENSG00000003402	CFLAR	2	201980828	202041410	2	202026715	0	0	0	0	1	0	rs7558911	28165464	Genome-wide association analysis implicates dysregulation of immunity genes in chronic lymphocytic leukaemia.	Chronic lymphocytic leukemia	4,478 European ancestry cases and 13,213 European ancestry controls.	5e-11
rs2938670	ENSG00000136381	IREB2	15	78729774	78793798	15	78740688	0	0	0	0	0	1	rs11858836	22080838	A genome-wide association study of COPD identifies a susceptibility locus on chromosome 19q13.	Chronic obstructive pulmonary disease	3,499 European ancestry cases, 1,922 European ancestry controls	1e-06
rs12896832	ENSG00000075413	MARK3	14	103851730	103970168	14	103856307	0	0	1	0	0	0	rs4906332	29212778	Identification of 64 Novel Genetic Loci Provides an Expanded View on the Genetic Architecture of Coronary Artery Disease.	Coronary artery disease	34,541 cases, 261,984 controls, UK biobank	2e-06
rs11541718	ENSG00000075413	MARK3	14	103851730	103970168	14	103852164	0	0	0	0	0	1	rs4906332	29212778	Identification of 64 Novel Genetic Loci Provides an Expanded View on the Genetic Architecture of Coronary Artery Disease.	Coronary artery disease	34,541 cases, 261,984 controls, UK biobank	2e-06
rs2070215	ENSG00000166508	MCM7	7	99690352	99699563	7	99696797	0	0	1	0	0	0	rs35146811	29212778	Identification of 64 Novel Genetic Loci Provides an Expanded View on the Genetic Architecture of Coronary Artery Disease.	Coronary artery disease	88,192 cases, 162,544 controls, UK biobank	2e-06
rs3797796	ENSG00000164308	ERAP2	5	96211644	96255420	5	96316758	0	1	0	0	0	0	rs1363907	28067908	Genome-wide association study implicates immune activation of multiple integrin genes in inflammatory bowel disease.	Crohn's disease	12,194 European and unknown ancestry cases, 28,072 European and unknown ancestry controls	1e-14
rs2432141	ENSG00000164308	ERAP2	5	96211644	96255420	5	96275166	0	0	0	0	0	1	rs1363907	28067908	Genome-wide association study implicates immune activation of multiple integrin genes in inflammatory bowel disease.	Crohn's disease	12,194 European and unknown ancestry cases, 28,072 European and unknown ancestry controls	1e-14
rs3797796	ENSG00000164308	ERAP2	5	96211644	96255420	5	96316758	0	1	0	0	0	0	rs1363907	26192919	Association analyses identify 38 susceptibility loci for inflammatory bowel disease and highlight shared genetic risk across populations.	Crohn's disease	5,956 European ancestry cases, 14,927 European ancestry controls	4e-16
rs2432141	ENSG00000164308	ERAP2	5	96211644	96255420	5	96275166	0	0	0	0	0	1	rs1363907	26192919	Association analyses identify 38 susceptibility loci for inflammatory bowel disease and highlight shared genetic risk across populations.	Crohn's disease	5,956 European ancestry cases, 14,927 European ancestry controls	4e-16
rs3797796	ENSG00000164308	ERAP2	5	96211644	96255420	5	96316758	0	1	0	0	0	0	rs2549794	21102463	Genome-wide meta-analysis increases to 71 the number of confirmed Crohn's disease susceptibility loci.	Crohn's disease	6,333 European ancestry cases, 15,056 European ancestry controls	1e-10
rs2432141	ENSG00000164308	ERAP2	5	96211644	96255420	5	96275166	0	0	0	0	0	1	rs2549794	21102463	Genome-wide meta-analysis increases to 71 the number of confirmed Crohn's disease susceptibility loci.	Crohn's disease	6,333 European ancestry cases, 15,056 European ancestry controls	1e-10
rs9977672	ENSG00000157557	ETS2	21	40177232	40196879	21	40463283	1	0	0	0	0	0	rs2836878	28067908	Genome-wide association study implicates immune activation of multiple integrin genes in inflammatory bowel disease.	Crohn's disease	12,194 European and unknown ancestry cases, 28,072 European and unknown ancestry controls	4e-07
rs4817986	ENSG00000157557	ETS2	21	40177232	40196879	21	40465512	0	0	1	0	0	0	rs2836878	28067908	Genome-wide association study implicates immune activation of multiple integrin genes in inflammatory bowel disease.	Crohn's disease	12,194 European and unknown ancestry cases, 28,072 European and unknown ancestry controls	4e-07
rs9977672	ENSG00000157557	ETS2	21	40177232	40196879	21	40463283	1	0	0	0	0	0	rs2836878	26192919	Association analyses identify 38 susceptibility loci for inflammatory bowel disease and highlight shared genetic risk across populations.	Crohn's disease	5,956 European ancestry cases, 14,927 European ancestry controls	5e-15
rs4817986	ENSG00000157557	ETS2	21	40177232	40196879	21	40465512	0	0	1	0	0	0	rs2836878	26192919	Association analyses identify 38 susceptibility loci for inflammatory bowel disease and highlight shared genetic risk across populations.	Crohn's disease	5,956 European ancestry cases, 14,927 European ancestry controls	5e-15
rs36093993	ENSG00000233276	GPX1	3	49394610	49396033	3	49425186	0	0	0	1	0	0	rs9858542	17554261	Sequence variants in the autophagy gene IRGM and multiple other replicating loci contribute to Crohn's disease susceptibility.	Crohn's disease	1,748 cases, 2,938 controls; European descent	5e-08
rs199933423	ENSG00000233276	GPX1	3	49394610	49396033	3	49386313	0	0	0	0	0	1	rs9858542	17554261	Sequence variants in the autophagy gene IRGM and multiple other replicating loci contribute to Crohn's disease susceptibility.	Crohn's disease	1,748 cases, 2,938 controls; European descent	5e-08
rs36093993	ENSG00000233276	GPX1	3	49394610	49396033	3	49425186	0	0	0	1	0	0	rs9858542	17554300	Genome-wide association study of 14,000 cases of seven common diseases and 3,000 shared controls.	Crohn's disease	1,748 European ancestry cases, 2,938 European ancestry controls	4e-08
rs199933423	ENSG00000233276	GPX1	3	49394610	49396033	3	49386313	0	0	0	0	0	1	rs9858542	17554300	Genome-wide association study of 14,000 cases of seven common diseases and 3,000 shared controls.	Crohn's disease	1,748 European ancestry cases, 2,938 European ancestry controls	4e-08
rs36093993	ENSG00000233276	GPX1	3	49394610	49396033	3	49425186	0	0	0	1	0	0	rs3197999	28067908	Genome-wide association study implicates immune activation of multiple integrin genes in inflammatory bowel disease.	Crohn's disease	12,194 European and unknown ancestry cases, 28,072 European and unknown ancestry controls	3e-23
rs199933423	ENSG00000233276	GPX1	3	49394610	49396033	3	49386313	0	0	0	0	0	1	rs3197999	28067908	Genome-wide association study implicates immune activation of multiple integrin genes in inflammatory bowel disease.	Crohn's disease	12,194 European and unknown ancestry cases, 28,072 European and unknown ancestry controls	3e-23
rs36093993	ENSG00000233276	GPX1	3	49394610	49396033	3	49425186	0	0	0	1	0	0	rs3197999	18587394	Genome-wide association defines more than 30 distinct susceptibility loci for Crohn's disease.	Crohn's disease	3,230 European ancestry cases, 4,829 European ancestry controls	1e-12
rs199933423	ENSG00000233276	GPX1	3	49394610	49396033	3	49386313	0	0	0	0	0	1	rs3197999	18587394	Genome-wide association defines more than 30 distinct susceptibility loci for Crohn's disease.	Crohn's disease	3,230 European ancestry cases, 4,829 European ancestry controls	1e-12
rs36093993	ENSG00000233276	GPX1	3	49394610	49396033	3	49425186	0	0	0	1	0	0	rs3197999	26192919	Association analyses identify 38 susceptibility loci for inflammatory bowel disease and highlight shared genetic risk across populations.	Crohn's disease	5,956 European ancestry cases, 14,927 European ancestry controls	2e-33
rs199933423	ENSG00000233276	GPX1	3	49394610	49396033	3	49386313	0	0	0	0	0	1	rs3197999	26192919	Association analyses identify 38 susceptibility loci for inflammatory bowel disease and highlight shared genetic risk across populations.	Crohn's disease	5,956 European ancestry cases, 14,927 European ancestry controls	2e-33
rs36093993	ENSG00000233276	GPX1	3	49394610	49396033	3	49425186	0	0	0	1	0	0	rs3197999	21102463	Genome-wide meta-analysis increases to 71 the number of confirmed Crohn's disease susceptibility loci.	Crohn's disease	6,333 European ancestry cases, 15,056 European ancestry controls	6e-17
rs199933423	ENSG00000233276	GPX1	3	49394610	49396033	3	49386313	0	0	0	0	0	1	rs3197999	21102463	Genome-wide meta-analysis increases to 71 the number of confirmed Crohn's disease susceptibility loci.	Crohn's disease	6,333 European ancestry cases, 15,056 European ancestry controls	6e-17
rs9731951	ENSG00000151151	IPMK	10	59951279	60027694	10	59923346	0	0	0	0	0	1	rs1819658	28067908	Genome-wide association study implicates immune activation of multiple integrin genes in inflammatory bowel disease.	Crohn's disease	12,194 European and unknown ancestry cases, 28,072 European and unknown ancestry controls	6e-07
rs1199108	ENSG00000151151	IPMK	10	59951279	60027694	10	59942324	0	0	1	0	0	0	rs1199103	26192919	Association analyses identify 38 susceptibility loci for inflammatory bowel disease and highlight shared genetic risk across populations.	Crohn's disease	5,956 European ancestry cases, 14,927 European ancestry controls	5e-11
rs9731951	ENSG00000151151	IPMK	10	59951279	60027694	10	59923346	0	0	0	0	0	1	rs1199103	26192919	Association analyses identify 38 susceptibility loci for inflammatory bowel disease and highlight shared genetic risk across populations.	Crohn's disease	5,956 European ancestry cases, 14,927 European ancestry controls	5e-11
rs9731951	ENSG00000151151	IPMK	10	59951279	60027694	10	59923346	0	0	0	0	0	1	rs1819658	21102463	Genome-wide meta-analysis increases to 71 the number of confirmed Crohn's disease susceptibility loci.	Crohn's disease	6,333 European ancestry cases, 15,056 European ancestry controls	9e-17
rs2682855	ENSG00000138448	ITGAV	2	187454793	187545628	2	187525962	0	1	0	0	0	0	rs144344067	28067908	Genome-wide association study implicates immune activation of multiple integrin genes in inflammatory bowel disease.	Crohn's disease	12,194 European and unknown ancestry cases, 28,072 European and unknown ancestry controls	8e-07
rs4821544	ENSG00000100365	NCF4	22	37257031	37274057	22	37258503	0	0	1	0	0	0	rs4821544	28067908	Genome-wide association study implicates immune activation of multiple integrin genes in inflammatory bowel disease.	Crohn's disease	12,194 European and unknown ancestry cases, 28,072 European and unknown ancestry controls	2e-08
rs2793823	ENSG00000134250	NOTCH2	1	120454177	120612240	1	120437718	0	0	1	0	0	0	rs2641348	26192919	Association analyses identify 38 susceptibility loci for inflammatory bowel disease and highlight shared genetic risk across populations.	Crohn's disease	5,956 European ancestry cases, 14,927 European ancestry controls	1e-09
rs2793823	ENSG00000134250	NOTCH2	1	120454177	120612240	1	120437718	0	0	1	0	0	0	rs3897478	23128233	Host-microbe interactions have shaped the genetic architecture of inflammatory bowel disease.	Crohn's disease	Up to 12,924 European ancestry cases, up to 21,442 European ancestry controls	2e-11
rs6750047	ENSG00000138061	CYP1B1	2	38294117	38337044	2	38276549	0	0	1	1	0	1	rs6750047	26237428	Genome-wide meta-analysis identifies five new susceptibility loci for cutaneous malignant melanoma.	Cutaneous malignant melanoma	12,874 European ancestry cases, 23,203 European ancestry controls	7e-09
rs2393716	ENSG00000157837	SPPL3	12	121200314	121342174	12	121341933	1	0	0	0	0	0	rs1151849	29942085	Meta-analysis of genome-wide association studies for neuroticism in 449,484 individuals identifies novel genetic loci and pathways.	Depression	688,809 European ancestry individuals	2e-08
rs708725	ENSG00000117280	RAB7L1	1	205737115	205744588	1	205744138	0	0	1	0	0	0	rs823141	27797806	Genome-wide association study in essential tremor identifies three new loci.	Essential tremor	1,778 European ancestry cases, 5,376 European ancestry controls	2e-06
rs36093993	ENSG00000233276	GPX1	3	49394610	49396033	3	49425186	0	0	0	1	0	0	rs9841110	29743610	Sex-specific glioma genome-wide association study identifies new risk locus at 3p21.31 in females, and finds sex-differences in risk at 8q24.21.	Glioblastoma	2,835 European ancestry male cases, 1,682 European ancestry female cases, 5,216 European ancestry male controls, 5,470 European ancestry female controls	1e-07
rs199933423	ENSG00000233276	GPX1	3	49394610	49396033	3	49386313	0	0	0	0	0	1	rs9841110	29743610	Sex-specific glioma genome-wide association study identifies new risk locus at 3p21.31 in females, and finds sex-differences in risk at 8q24.21.	Glioblastoma	2,835 European ancestry male cases, 1,682 European ancestry female cases, 5,216 European ancestry male controls, 5,470 European ancestry female controls	1e-07
rs36093993	ENSG00000233276	GPX1	3	49394610	49396033	3	49425186	0	0	0	1	0	0	rs9841110	29743610	Sex-specific glioma genome-wide association study identifies new risk locus at 3p21.31 in females, and finds sex-differences in risk at 8q24.21.	Glioma	4,831 European ancestry male cases, 3,206 European ancestry female cases, 5,216 European ancestry male controls, 5,470 European ancestry female controls	6e-08
rs199933423	ENSG00000233276	GPX1	3	49394610	49396033	3	49386313	0	0	0	0	0	1	rs9841110	29743610	Sex-specific glioma genome-wide association study identifies new risk locus at 3p21.31 in females, and finds sex-differences in risk at 8q24.21.	Glioma	4,831 European ancestry male cases, 3,206 European ancestry female cases, 5,216 European ancestry male controls, 5,470 European ancestry female controls	6e-08
rs61758985	ENSG00000060558	GNA15	19	3136192	3163767	19	3157885	0	0	1	0	0	0	rs11880198	20445134	Association of genome-wide variation with the risk of incident heart failure in adults of European and African ancestry: a prospective meta-analysis from the cohorts for heart and aging research in genomic epidemiology (CHARGE) consortium.	Heart failure	20,926 European ancestry individuals, 2,895 African ancestry individuals	6e-06
rs147552082	ENSG00000197982	C1orf122	1	38272652	38275126	1	38344705	1	0	1	0	0	0	rs3748682	27182965	Detection and interpretation of shared genetic influences on 42 human traits.	Hypothyroidism	17,558 European ancestry cases, 117,083 European ancestry controls	7e-06
rs3891572	ENSG00000197982	C1orf122	1	38272652	38275126	1	38298876	0	0	0	0	1	0	rs3748682	27182965	Detection and interpretation of shared genetic influences on 42 human traits.	Hypothyroidism	17,558 European ancestry cases, 117,083 European ancestry controls	7e-06
rs147552082	ENSG00000197982	C1orf122	1	38272652	38275126	1	38344705	1	0	1	0	0	0	rs3748682	22493691	Novel associations for hypothyroidism include known autoimmune risk loci.	Hypothyroidism	3,736 European ancestry cases, 35,546 European ancestry controls	9e-06
rs3891572	ENSG00000197982	C1orf122	1	38272652	38275126	1	38298876	0	0	0	0	1	0	rs3748682	22493691	Novel associations for hypothyroidism include known autoimmune risk loci.	Hypothyroidism	3,736 European ancestry cases, 35,546 European ancestry controls	9e-06
rs11117433	ENSG00000140968	IRF8	16	85932410	85956215	16	86019516	0	0	1	0	0	0	rs11641016	26192919	Association analyses identify 38 susceptibility loci for inflammatory bowel disease and highlight shared genetic risk across populations.	Inflammatory bowel disease	12,882 European ancestry cases, 21,770 European ancestry controls	1e-16
rs11117432	ENSG00000140968	IRF8	16	85932410	85956215	16	86019271	0	0	0	1	0	1	rs11641016	26192919	Association analyses identify 38 susceptibility loci for inflammatory bowel disease and highlight shared genetic risk across populations.	Inflammatory bowel disease	12,882 European ancestry cases, 21,770 European ancestry controls	1e-16
rs3797796	ENSG00000164308	ERAP2	5	96211644	96255420	5	96316758	0	1	0	0	0	0	rs1363907	26192919	Association analyses identify 38 susceptibility loci for inflammatory bowel disease and highlight shared genetic risk across populations.	Inflammatory bowel disease	12,882 European ancestry cases, 21,770 European ancestry controls	5e-15
rs2432141	ENSG00000164308	ERAP2	5	96211644	96255420	5	96275166	0	0	0	0	0	1	rs1363907	26192919	Association analyses identify 38 susceptibility loci for inflammatory bowel disease and highlight shared genetic risk across populations.	Inflammatory bowel disease	12,882 European ancestry cases, 21,770 European ancestry controls	5e-15
rs3797796	ENSG00000164308	ERAP2	5	96211644	96255420	5	96316758	0	1	0	0	0	0	rs1363907	23128233	Host-microbe interactions have shaped the genetic architecture of inflammatory bowel disease.	Inflammatory bowel disease	12,924 European ancestry cases, 21,442 European ancestry controls	6e-13
rs2432141	ENSG00000164308	ERAP2	5	96211644	96255420	5	96275166	0	0	0	0	0	1	rs1363907	23128233	Host-microbe interactions have shaped the genetic architecture of inflammatory bowel disease.	Inflammatory bowel disease	12,924 European ancestry cases, 21,442 European ancestry controls	6e-13
rs3797796	ENSG00000164308	ERAP2	5	96211644	96255420	5	96316758	0	1	0	0	0	0	rs1363907	28067908	Genome-wide association study implicates immune activation of multiple integrin genes in inflammatory bowel disease.	Inflammatory bowel disease	25,042 European and unknown ancestry cases, 34,915 European and unknown ancestry controls	1e-10
rs2432141	ENSG00000164308	ERAP2	5	96211644	96255420	5	96275166	0	0	0	0	0	1	rs1363907	28067908	Genome-wide association study implicates immune activation of multiple integrin genes in inflammatory bowel disease.	Inflammatory bowel disease	25,042 European and unknown ancestry cases, 34,915 European and unknown ancestry controls	1e-10
rs9977672	ENSG00000157557	ETS2	21	40177232	40196879	21	40463283	1	0	0	0	0	0	rs2836878	18758464	Loci on 20q13 and 21q22 are associated with pediatric-onset inflammatory bowel disease.	Inflammatory bowel disease	1,011 European ancestry cases, 4,250 European ancestry controls	4e-12
rs4817986	ENSG00000157557	ETS2	21	40177232	40196879	21	40465512	0	0	1	0	0	0	rs2836878	18758464	Loci on 20q13 and 21q22 are associated with pediatric-onset inflammatory bowel disease.	Inflammatory bowel disease	1,011 European ancestry cases, 4,250 European ancestry controls	4e-12
rs9977672	ENSG00000157557	ETS2	21	40177232	40196879	21	40463283	1	0	0	0	0	0	rs2836883	26192919	Association analyses identify 38 susceptibility loci for inflammatory bowel disease and highlight shared genetic risk across populations.	Inflammatory bowel disease	12,882 European ancestry cases, 21,770 European ancestry controls	3e-48
rs4817986	ENSG00000157557	ETS2	21	40177232	40196879	21	40465512	0	0	1	0	0	0	rs2836883	26192919	Association analyses identify 38 susceptibility loci for inflammatory bowel disease and highlight shared genetic risk across populations.	Inflammatory bowel disease	12,882 European ancestry cases, 21,770 European ancestry controls	3e-48
rs9977672	ENSG00000157557	ETS2	21	40177232	40196879	21	40463283	1	0	0	0	0	0	rs2836878	23128233	Host-microbe interactions have shaped the genetic architecture of inflammatory bowel disease.	Inflammatory bowel disease	12,924 European ancestry cases, 21,442 European ancestry controls	5e-48
rs4817986	ENSG00000157557	ETS2	21	40177232	40196879	21	40465512	0	0	1	0	0	0	rs2836878	23128233	Host-microbe interactions have shaped the genetic architecture of inflammatory bowel disease.	Inflammatory bowel disease	12,924 European ancestry cases, 21,442 European ancestry controls	5e-48
rs9977672	ENSG00000157557	ETS2	21	40177232	40196879	21	40463283	1	0	0	0	0	0	rs2836878	28067908	Genome-wide association study implicates immune activation of multiple integrin genes in inflammatory bowel disease.	Inflammatory bowel disease	25,042 European and unknown ancestry cases, 34,915 European and unknown ancestry controls	2e-29
rs4817986	ENSG00000157557	ETS2	21	40177232	40196879	21	40465512	0	0	1	0	0	0	rs2836878	28067908	Genome-wide association study implicates immune activation of multiple integrin genes in inflammatory bowel disease.	Inflammatory bowel disease	25,042 European and unknown ancestry cases, 34,915 European and unknown ancestry controls	2e-29
rs36093993	ENSG00000233276	GPX1	3	49394610	49396033	3	49425186	0	0	0	1	0	0	rs9836291	26192919	Association analyses identify 38 susceptibility loci for inflammatory bowel disease and highlight shared genetic risk across populations.	Inflammatory bowel disease	12,882 European ancestry cases, 21,770 European ancestry controls	1e-52
rs199933423	ENSG00000233276	GPX1	3	49394610	49396033	3	49386313	0	0	0	0	0	1	rs9836291	26192919	Association analyses identify 38 susceptibility loci for inflammatory bowel disease and highlight shared genetic risk across populations.	Inflammatory bowel disease	12,882 European ancestry cases, 21,770 European ancestry controls	1e-52
rs36093993	ENSG00000233276	GPX1	3	49394610	49396033	3	49425186	0	0	0	1	0	0	rs3197999	23128233	Host-microbe interactions have shaped the genetic architecture of inflammatory bowel disease.	Inflammatory bowel disease	12,924 European ancestry cases, 21,442 European ancestry controls	1e-47
rs199933423	ENSG00000233276	GPX1	3	49394610	49396033	3	49386313	0	0	0	0	0	1	rs3197999	23128233	Host-microbe interactions have shaped the genetic architecture of inflammatory bowel disease.	Inflammatory bowel disease	12,924 European ancestry cases, 21,442 European ancestry controls	1e-47
rs36093993	ENSG00000233276	GPX1	3	49394610	49396033	3	49425186	0	0	0	1	0	0	rs3197999	28067908	Genome-wide association study implicates immune activation of multiple integrin genes in inflammatory bowel disease.	Inflammatory bowel disease	25,042 European and unknown ancestry cases, 34,915 European and unknown ancestry controls	1e-33
rs199933423	ENSG00000233276	GPX1	3	49394610	49396033	3	49386313	0	0	0	0	0	1	rs3197999	28067908	Genome-wide association study implicates immune activation of multiple integrin genes in inflammatory bowel disease.	Inflammatory bowel disease	25,042 European and unknown ancestry cases, 34,915 European and unknown ancestry controls	1e-33
rs1199108	ENSG00000151151	IPMK	10	59951279	60027694	10	59942324	0	0	1	0	0	0	rs2153283	26192919	Association analyses identify 38 susceptibility loci for inflammatory bowel disease and highlight shared genetic risk across populations.	Inflammatory bowel disease	12,882 European ancestry cases, 21,770 European ancestry controls	2e-11
rs9731951	ENSG00000151151	IPMK	10	59951279	60027694	10	59923346	0	0	0	0	0	1	rs2153283	26192919	Association analyses identify 38 susceptibility loci for inflammatory bowel disease and highlight shared genetic risk across populations.	Inflammatory bowel disease	12,882 European ancestry cases, 21,770 European ancestry controls	2e-11
rs1199108	ENSG00000151151	IPMK	10	59951279	60027694	10	59942324	0	0	1	0	0	0	rs2790216	23128233	Host-microbe interactions have shaped the genetic architecture of inflammatory bowel disease.	Inflammatory bowel disease	12,924 European ancestry cases, 21,442 European ancestry controls	8e-09
rs9731951	ENSG00000151151	IPMK	10	59951279	60027694	10	59923346	0	0	0	0	0	1	rs2790216	23128233	Host-microbe interactions have shaped the genetic architecture of inflammatory bowel disease.	Inflammatory bowel disease	12,924 European ancestry cases, 21,442 European ancestry controls	8e-09
rs9731951	ENSG00000151151	IPMK	10	59951279	60027694	10	59923346	0	0	0	0	0	1	rs1819658	28067908	Genome-wide association study implicates immune activation of multiple integrin genes in inflammatory bowel disease.	Inflammatory bowel disease	25,042 European and unknown ancestry cases, 34,915 European and unknown ancestry controls	1e-06
rs2682855	ENSG00000138448	ITGAV	2	187454793	187545628	2	187525962	0	1	0	0	0	0	rs144344067	28067908	Genome-wide association study implicates immune activation of multiple integrin genes in inflammatory bowel disease.	Inflammatory bowel disease	25,042 European and unknown ancestry cases, 34,915 European and unknown ancestry controls	1e-08
rs2793823	ENSG00000134250	NOTCH2	1	120454177	120612240	1	120437718	0	0	1	0	0	0	rs2641348	26192919	Association analyses identify 38 susceptibility loci for inflammatory bowel disease and highlight shared genetic risk across populations.	Inflammatory bowel disease	12,882 European ancestry cases, 21,770 European ancestry controls	4e-06
rs7193632	ENSG00000166501	PRKCB	16	23847323	24231932	16	23865170	0	1	0	0	0	0	rs7404095	26192919	Association analyses identify 38 susceptibility loci for inflammatory bowel disease and highlight shared genetic risk across populations.	Inflammatory bowel disease	12,882 European ancestry cases, 21,770 European ancestry controls	3e-08
rs7193632	ENSG00000166501	PRKCB	16	23847323	24231932	16	23865170	0	1	0	0	0	0	rs7404095	23128233	Host-microbe interactions have shaped the genetic architecture of inflammatory bowel disease.	Inflammatory bowel disease	12,924 European ancestry cases, 21,442 European ancestry controls	1e-09
rs7193632	ENSG00000166501	PRKCB	16	23847323	24231932	16	23865170	0	1	0	0	0	0	rs7404095	28067908	Genome-wide association study implicates immune activation of multiple integrin genes in inflammatory bowel disease.	Inflammatory bowel disease	25,042 European and unknown ancestry cases, 34,915 European and unknown ancestry controls	2e-07
rs10063083	ENSG00000172548	NIPAL4	5	156887028	156901725	5	156894343	1	1	0	1	0	0	rs6860540	25574825	Genome-wide comparative analysis of atopic dermatitis and psoriasis gives insight into opposing genetic mechanisms.	Inflammatory skin disease (Psoriasis)	2,079 European ancestry atopic dermatitis cases, 4,212 European ancestry psoriasis cases, 11,899 European ancestry controls	5e-06
rs4704864	ENSG00000172548	NIPAL4	5	156887028	156901725	5	156890897	0	0	1	0	0	1	rs6860540	25574825	Genome-wide comparative analysis of atopic dermatitis and psoriasis gives insight into opposing genetic mechanisms.	Inflammatory skin disease (Psoriasis)	2,079 European ancestry atopic dermatitis cases, 4,212 European ancestry psoriasis cases, 11,899 European ancestry controls	5e-06
rs3797796	ENSG00000164308	ERAP2	5	96211644	96255420	5	96316758	0	1	0	0	0	0	rs27293	23603761	Dense genotyping of immune-related disease regions identifies 14 new susceptibility loci for juvenile idiopathic arthritis.	Juvenile idiopathic arthritis (oligoarticular or rheumatoid factor-negative polyarticular)	2,816 European ancestry cases, 13,056 European ancestry controls	7e-09
rs2432141	ENSG00000164308	ERAP2	5	96211644	96255420	5	96275166	0	0	0	0	0	1	rs27293	23603761	Dense genotyping of immune-related disease regions identifies 14 new susceptibility loci for juvenile idiopathic arthritis.	Juvenile idiopathic arthritis (oligoarticular or rheumatoid factor-negative polyarticular)	2,816 European ancestry cases, 13,056 European ancestry controls	7e-09
rs8042494	ENSG00000041357	PSMA4	15	78832748	78841604	15	78908010	0	0	1	0	0	0	rs8042374	18978787	Common 5p15.33 and 6p21.33 variants influence lung cancer risk.	Lung cancer	5,095 European ancestry cases, 5,200 European ancestry controls	8e-12
rs138804289	ENSG00000041357	PSMA4	15	78832748	78841604	15	78910598	0	1	0	0	0	0	rs8042374	18978787	Common 5p15.33 and 6p21.33 variants influence lung cancer risk.	Lung cancer	5,095 European ancestry cases, 5,200 European ancestry controls	8e-12
rs2393716	ENSG00000157837	SPPL3	12	121200314	121342174	12	121341933	1	0	0	0	0	0	rs3897746	27479909	Identification of 15 genetic loci associated with risk of major depression in individuals of European descent.	Major depressive disorder	84,847 European ancestry cases, 241,266 European ancestry controls	2e-07
rs6750047	ENSG00000138061	CYP1B1	2	38294117	38337044	2	38276549	0	0	1	1	0	1	rs6750047	28212542	Two-stage genome-wide association study identifies a novel susceptibility locus associated with melanoma.	Melanoma	4,842 European ancestry cases, 286,565 European ancestry controls	7e-09
rs11117433	ENSG00000140968	IRF8	16	85932410	85956215	16	86019516	0	0	1	0	0	0	rs17445836	19525953	Meta-analysis of genome scans and replication identify CD6, IRF8 and TNFRSF1A as new multiple sclerosis susceptibility loci.	Multiple sclerosis	2,624 European ancestry cases, 7,220 European ancestry controls	4e-09
rs11117432	ENSG00000140968	IRF8	16	85932410	85956215	16	86019271	0	0	0	1	0	1	rs17445836	19525953	Meta-analysis of genome scans and replication identify CD6, IRF8 and TNFRSF1A as new multiple sclerosis susceptibility loci.	Multiple sclerosis	2,624 European ancestry cases, 7,220 European ancestry controls	4e-09
rs11154801	ENSG00000135541	AHI1	6	135604671	135818914	6	135739355	1	0	0	0	0	0	rs11154801	24076602	Analysis of immune-related loci identifies 48 new susceptibility variants for multiple sclerosis.	Multiple sclerosis	14,498 European ancestry cases, 24,091 European ancestry controls	2e-20
rs11154801	ENSG00000135541	AHI1	6	135604671	135818914	6	135739355	1	0	0	0	0	0	rs11154801	21833088	Genetic risk and a primary role for cell-mediated immune mechanisms in multiple sclerosis.	Multiple sclerosis	9,772 European ancestry cases, 16,849 European ancestry controls	1e-13
rs10877013	ENSG00000111012	CYP27B1	12	58156118	58162769	12	58165085	0	0	0	1	0	1	rs703842	19525955	Genome-wide association study identifies new multiple sclerosis susceptibility loci on chromosomes 12 and 20.	Multiple sclerosis	1,618 European ancestry cases, 3,413 European ancestry controls	5e-11
rs11172350	ENSG00000139266	MARCH9	12	58148882	58154190	12	58213272	0	0	0	1	0	0	rs703842	19525955	Genome-wide association study identifies new multiple sclerosis susceptibility loci on chromosomes 12 and 20.	Multiple sclerosis	1,618 European ancestry cases, 3,413 European ancestry controls	5e-11
rs34222852	ENSG00000013364	MVP	16	29831716	29859355	16	29859627	0	1	0	0	0	0	rs34286592	27386562	Novel multiple sclerosis susceptibility loci implicated in epigenetic regulation.	Multiple sclerosis	4,888 German ancestry cases, 10,395 German ancestry controls	5e-07
rs1323292	ENSG00000090104	RGS1	1	192544858	192549161	1	192541021	0	1	0	0	0	0	rs1359062	24076602	Analysis of immune-related loci identifies 48 new susceptibility variants for multiple sclerosis.	Multiple sclerosis	14,498 European ancestry cases, 24,091 European ancestry controls	5e-20
rs1323292	ENSG00000090104	RGS1	1	192544858	192549161	1	192541021	0	1	0	0	0	0	rs1323292	21833088	Genetic risk and a primary role for cell-mediated immune mechanisms in multiple sclerosis.	Multiple sclerosis	9,772 European ancestry cases, 16,849 European ancestry controls	2e-08
rs2919917	ENSG00000104427	ZC2HC1A	8	79578283	79632000	8	79657263	1	0	0	0	0	0	rs1021156	24076602	Analysis of immune-related loci identifies 48 new susceptibility variants for multiple sclerosis.	Multiple sclerosis	14,498 European ancestry cases, 24,091 European ancestry controls	9e-17
rs4739134	ENSG00000104427	ZC2HC1A	8	79578283	79632000	8	79556148	0	0	0	0	1	0	rs1021156	24076602	Analysis of immune-related loci identifies 48 new susceptibility variants for multiple sclerosis.	Multiple sclerosis	14,498 European ancestry cases, 24,091 European ancestry controls	9e-17
rs34593439	ENSG00000103811	CTSH	15	79213401	79241916	15	79234957	1	0	1	0	0	0	rs2289702	23459209	ImmunoChip study implicates antigen presentation to T cells in narcolepsy.	Narcolepsy	1,886 European ancestry cases, 10,421 European ancestry controls	1e-09
rs257385	ENSG00000105856	HBP1	7	106809407	106842974	7	106807448	1	0	0	0	0	0	rs3815148	20112360	A genome-wide association study identifies an osteoarthritis susceptibility locus on chromosome 7q22.	Osteoarthritis	1,341 European ancestry cases, 3,496 European ancestry controls	8e-08
rs6946931	ENSG00000105856	HBP1	7	106809407	106842974	7	106788621	0	0	1	1	0	0	rs3815148	20112360	A genome-wide association study identifies an osteoarthritis susceptibility locus on chromosome 7q22.	Osteoarthritis	1,341 European ancestry cases, 3,496 European ancestry controls	8e-08
rs257387	ENSG00000105856	HBP1	7	106809407	106842974	7	106808480	0	0	0	0	1	0	rs3815148	20112360	A genome-wide association study identifies an osteoarthritis susceptibility locus on chromosome 7q22.	Osteoarthritis	1,341 European ancestry cases, 3,496 European ancestry controls	8e-08
rs257373	ENSG00000105856	HBP1	7	106809407	106842974	7	106798290	0	1	0	0	0	0	rs3815148	20112360	A genome-wide association study identifies an osteoarthritis susceptibility locus on chromosome 7q22.	Osteoarthritis	1,341 European ancestry cases, 3,496 European ancestry controls	8e-08
rs257377	ENSG00000105856	HBP1	7	106809407	106842974	7	106801088	0	0	0	0	0	1	rs3815148	20112360	A genome-wide association study identifies an osteoarthritis susceptibility locus on chromosome 7q22.	Osteoarthritis	1,341 European ancestry cases, 3,496 European ancestry controls	8e-08
rs2855475	ENSG00000103507	BCKDK	16	31117429	31124110	16	31147548	0	0	0	1	0	0	rs14235	25064009	Large-scale meta-analysis of genome-wide association data identifies six new risk loci for Parkinson's disease.	Parkinson's disease	13,708 European ancestry cases, 95,282 European ancestry controls	2e-12
rs11647442	ENSG00000103507	BCKDK	16	31117429	31124110	16	31125776	0	0	0	0	0	1	rs14235	25064009	Large-scale meta-analysis of genome-wide association data identifies six new risk loci for Parkinson's disease.	Parkinson's disease	13,708 European ancestry cases, 95,282 European ancestry controls	2e-12
rs2855475	ENSG00000103507	BCKDK	16	31117429	31124110	16	31147548	0	0	0	1	0	0	rs14235	28892059	A meta-analysis of genome-wide association studies identifies 17 new Parkinson's disease risk loci.	Parkinson's disease	20,184 European ancestry cases, 397,324 European ancestry controls	5e-12
rs11647442	ENSG00000103507	BCKDK	16	31117429	31124110	16	31125776	0	0	0	0	0	1	rs14235	28892059	A meta-analysis of genome-wide association studies identifies 17 new Parkinson's disease risk loci.	Parkinson's disease	20,184 European ancestry cases, 397,324 European ancestry controls	5e-12
rs7294	ENSG00000099377	HSD3B7	16	30996520	31000473	16	31102321	1	0	0	0	0	0	rs11865038	22451204	Meta-analysis of Parkinson's disease: identification of a novel locus, RIT2.	Parkinson's disease	4,238 European ancestry cases, 4,239 European ancestry controls	4e-07
rs7196726	ENSG00000099377	HSD3B7	16	30996520	31000473	16	31092075	0	0	0	1	0	0	rs11865038	22451204	Meta-analysis of Parkinson's disease: identification of a novel locus, RIT2.	Parkinson's disease	4,238 European ancestry cases, 4,239 European ancestry controls	4e-07
rs11117433	ENSG00000140968	IRF8	16	85932410	85956215	16	86019516	0	0	1	0	0	0	rs11117432	21399635	Genome-wide association study identifies 12 new susceptibility loci for primary biliary cirrhosis.	Primary biliary cholangitis	1,840 European ancestry cases, 5,163 European ancestry controls and (Liu et al)	5e-11
rs11117432	ENSG00000140968	IRF8	16	85932410	85956215	16	86019271	0	0	0	1	0	1	rs11117432	21399635	Genome-wide association study identifies 12 new susceptibility loci for primary biliary cirrhosis.	Primary biliary cholangitis	1,840 European ancestry cases, 5,163 European ancestry controls and (Liu et al)	5e-11
rs11117433	ENSG00000140968	IRF8	16	85932410	85956215	16	86019516	0	0	1	0	0	0	rs11117433	22961000	Dense fine-mapping study identifies new susceptibility loci for primary biliary cirrhosis.	Primary biliary cirrhosis	2,861 British and Irish ancestry cases, 8,514 British and Irish ancestry controls	1e-09
rs11117432	ENSG00000140968	IRF8	16	85932410	85956215	16	86019271	0	0	0	1	0	1	rs11117433	22961000	Dense fine-mapping study identifies new susceptibility loci for primary biliary cirrhosis.	Primary biliary cirrhosis	2,861 British and Irish ancestry cases, 8,514 British and Irish ancestry controls	1e-09
rs9977672	ENSG00000157557	ETS2	21	40177232	40196879	21	40463283	1	0	0	0	0	0	rs2836883	27992413	Genome-wide association study of primary sclerosing cholangitis identifies new risk loci and quantifies the genetic relationship with inflammatory bowel disease.	Primary sclerosing cholangitis	2,871 European ancestry cases, 12,019 European ancestry controls	4e-13
rs4817986	ENSG00000157557	ETS2	21	40177232	40196879	21	40465512	0	0	1	0	0	0	rs2836883	27992413	Genome-wide association study of primary sclerosing cholangitis identifies new risk loci and quantifies the genetic relationship with inflammatory bowel disease.	Primary sclerosing cholangitis	2,871 European ancestry cases, 12,019 European ancestry controls	4e-13
rs9977672	ENSG00000157557	ETS2	21	40177232	40196879	21	40463283	1	0	0	0	0	0	rs2836883	23603763	Dense genotyping of immune-related disease regions identifies nine new risk loci for primary sclerosing cholangitis.	Primary sclerosing cholangitis	3,789 European ancestry cases, 25,079 European ancestry controls	3e-17
rs4817986	ENSG00000157557	ETS2	21	40177232	40196879	21	40465512	0	0	1	0	0	0	rs2836883	23603763	Dense genotyping of immune-related disease regions identifies nine new risk loci for primary sclerosing cholangitis.	Primary sclerosing cholangitis	3,789 European ancestry cases, 25,079 European ancestry controls	3e-17
rs36093993	ENSG00000233276	GPX1	3	49394610	49396033	3	49425186	0	0	0	1	0	0	rs3197999	27992413	Genome-wide association study of primary sclerosing cholangitis identifies new risk loci and quantifies the genetic relationship with inflammatory bowel disease.	Primary sclerosing cholangitis	2,871 European ancestry cases, 12,019 European ancestry controls	5e-26
rs199933423	ENSG00000233276	GPX1	3	49394610	49396033	3	49386313	0	0	0	0	0	1	rs3197999	27992413	Genome-wide association study of primary sclerosing cholangitis identifies new risk loci and quantifies the genetic relationship with inflammatory bowel disease.	Primary sclerosing cholangitis	2,871 European ancestry cases, 12,019 European ancestry controls	5e-26
rs36093993	ENSG00000233276	GPX1	3	49394610	49396033	3	49425186	0	0	0	1	0	0	rs3197999	23603763	Dense genotyping of immune-related disease regions identifies nine new risk loci for primary sclerosing cholangitis.	Primary sclerosing cholangitis	3,789 European ancestry cases, 25,079 European ancestry controls	2e-26
rs199933423	ENSG00000233276	GPX1	3	49394610	49396033	3	49386313	0	0	0	0	0	1	rs3197999	23603763	Dense genotyping of immune-related disease regions identifies nine new risk loci for primary sclerosing cholangitis.	Primary sclerosing cholangitis	3,789 European ancestry cases, 25,079 European ancestry controls	2e-26
rs11135766	ENSG00000167034	NKX3-1	8	23536207	23540440	8	23533623	0	0	0	0	1	0	rs1512268	19767753	Identification of seven new prostate cancer susceptibility loci through a genome-wide association study.	Prostate cancer	1,854 European ancestry cases, 1,894 European ancestry controls	3e-30
rs995432	ENSG00000167034	NKX3-1	8	23536207	23540440	8	23522851	0	0	0	1	0	0	rs1512268	19767753	Identification of seven new prostate cancer susceptibility loci through a genome-wide association study.	Prostate cancer	1,854 European ancestry cases, 1,894 European ancestry controls	3e-30
rs11135766	ENSG00000167034	NKX3-1	8	23536207	23540440	8	23533623	0	0	0	0	1	0	rs1512268	26034056	A large multiethnic genome-wide association study of prostate cancer identifies novel risk variants and substantial ethnic differences.	Prostate cancer	6,406 European ancestry cases, 601 African American cases, 288 East Asian ancestry cases, 488 Latino cases30,866 European ancestry controls, 1,650 African American controls, 2,938 East Asian ancestry controls, 3,141 Latino controls	2e-12
rs11135766	ENSG00000167034	NKX3-1	8	23536207	23540440	8	23533623	0	0	0	0	1	0	rs1512268	26034056	A large multiethnic genome-wide association study of prostate cancer identifies novel risk variants and substantial ethnic differences.	Prostate cancer	6,406 European ancestry cases, 601 African American cases, 288 East Asian ancestry cases, 488 Latino cases30,866 European ancestry controls, 1,650 African American controls, 2,938 East Asian ancestry controls, 3,141 Latino controls	4e-15
rs995432	ENSG00000167034	NKX3-1	8	23536207	23540440	8	23522851	0	0	0	1	0	0	rs1512268	26034056	A large multiethnic genome-wide association study of prostate cancer identifies novel risk variants and substantial ethnic differences.	Prostate cancer	6,406 European ancestry cases, 601 African American cases, 288 East Asian ancestry cases, 488 Latino cases30,866 European ancestry controls, 1,650 African American controls, 2,938 East Asian ancestry controls, 3,141 Latino controls	2e-12
rs995432	ENSG00000167034	NKX3-1	8	23536207	23540440	8	23522851	0	0	0	1	0	0	rs1512268	26034056	A large multiethnic genome-wide association study of prostate cancer identifies novel risk variants and substantial ethnic differences.	Prostate cancer	6,406 European ancestry cases, 601 African American cases, 288 East Asian ancestry cases, 488 Latino cases30,866 European ancestry controls, 1,650 African American controls, 2,938 East Asian ancestry controls, 3,141 Latino controls	4e-15
rs3797796	ENSG00000164308	ERAP2	5	96211644	96255420	5	96316758	0	1	0	0	0	0	rs2910686	23143594	Identification of 15 new psoriasis susceptibility loci highlights the role of innate immunity.	Psoriasis	10,588 European ancestry cases, 22,806 European ancestry controls	2e-08
rs2432141	ENSG00000164308	ERAP2	5	96211644	96255420	5	96275166	0	0	0	0	0	1	rs2910686	23143594	Identification of 15 new psoriasis susceptibility loci highlights the role of innate immunity.	Psoriasis	10,588 European ancestry cases, 22,806 European ancestry controls	2e-08
rs7294	ENSG00000099377	HSD3B7	16	30996520	31000473	16	31102321	1	0	0	0	0	0	rs13708	25903422	Genome-wide meta-analysis identifies multiple novel associations and ethnic heterogeneity of psoriasis susceptibility.	Psoriasis	3,496 European ancestry cases, 5,186 European ancestry controls, 1,588 Chinese ancestry cases, 3,546 Chinese ancestry controls	2e-08
rs7294	ENSG00000099377	HSD3B7	16	30996520	31000473	16	31102321	1	0	0	0	0	0	rs13708	25903422	Genome-wide meta-analysis identifies multiple novel associations and ethnic heterogeneity of psoriasis susceptibility.	Psoriasis	3,496 European ancestry cases, 5,186 European ancestry controls, 1,588 Chinese ancestry cases, 3,546 Chinese ancestry controls	8e-07
rs7196726	ENSG00000099377	HSD3B7	16	30996520	31000473	16	31092075	0	0	0	1	0	0	rs13708	25903422	Genome-wide meta-analysis identifies multiple novel associations and ethnic heterogeneity of psoriasis susceptibility.	Psoriasis	3,496 European ancestry cases, 5,186 European ancestry controls, 1,588 Chinese ancestry cases, 3,546 Chinese ancestry controls	2e-08
rs7196726	ENSG00000099377	HSD3B7	16	30996520	31000473	16	31092075	0	0	0	1	0	0	rs13708	25903422	Genome-wide meta-analysis identifies multiple novel associations and ethnic heterogeneity of psoriasis susceptibility.	Psoriasis	3,496 European ancestry cases, 5,186 European ancestry controls, 1,588 Chinese ancestry cases, 3,546 Chinese ancestry controls	8e-07
rs8042494	ENSG00000041357	PSMA4	15	78832748	78841604	15	78908010	0	0	1	0	0	0	rs8042374	25056061	Biological insights from 108 schizophrenia-associated genetic loci.	Schizophrenia	32,405 European ancestry cases, 42,221 European ancestry controls, 1,235 European ancestry cases and 1,235 European ancestry controls from 1235 parent-offspring trios, 1,836 East Asian ancestry cases, 3,383 East Asian ancestry controls	2e-13
rs138804289	ENSG00000041357	PSMA4	15	78832748	78841604	15	78910598	0	1	0	0	0	0	rs8042374	25056061	Biological insights from 108 schizophrenia-associated genetic loci.	Schizophrenia	32,405 European ancestry cases, 42,221 European ancestry controls, 1,235 European ancestry cases and 1,235 European ancestry controls from 1235 parent-offspring trios, 1,836 East Asian ancestry cases, 3,383 East Asian ancestry controls	2e-13
rs8042494	ENSG00000041357	PSMA4	15	78832748	78841604	15	78908010	0	0	1	0	0	0	rs3743078	29483656	Common schizophrenia alleles are enriched in mutation-intolerant genes and in regions under strong background selection.	Schizophrenia	40,675 European ancestry cases, 64,643 European ancestry controls	3e-12
rs138804289	ENSG00000041357	PSMA4	15	78832748	78841604	15	78910598	0	1	0	0	0	0	rs3743078	29483656	Common schizophrenia alleles are enriched in mutation-intolerant genes and in regions under strong background selection.	Schizophrenia	40,675 European ancestry cases, 64,643 European ancestry controls	3e-12
rs8042494	ENSG00000041357	PSMA4	15	78832748	78841604	15	78908010	0	0	1	0	0	0	rs3825845	28991256	Genome-wide association analysis identifies 30 new susceptibility loci for schizophrenia.	Schizophrenia	7,699 Chinese ancestry cases, 35,476 European ancestry cases, 18,327 Chinese ancestry controls, 46,839 European ancestry controls	2e-10
rs138804289	ENSG00000041357	PSMA4	15	78832748	78841604	15	78910598	0	1	0	0	0	0	rs3825845	28991256	Genome-wide association analysis identifies 30 new susceptibility loci for schizophrenia.	Schizophrenia	7,699 Chinese ancestry cases, 35,476 European ancestry cases, 18,327 Chinese ancestry controls, 46,839 European ancestry controls	2e-10
rs62021222	ENSG00000140612	SEC11A	15	85212776	85259947	15	85263282	0	1	0	0	0	0	rs12908161	29483656	Common schizophrenia alleles are enriched in mutation-intolerant genes and in regions under strong background selection.	Schizophrenia	40,675 European ancestry cases, 64,643 European ancestry controls	9e-10
rs4787491	ENSG00000090238	YPEL3	16	30103636	30108236	16	30015337	0	0	1	0	0	0	rs3814881	28991256	Genome-wide association analysis identifies 30 new susceptibility loci for schizophrenia.	Schizophrenia	7,699 Chinese ancestry cases, 35,476 European ancestry cases, 18,327 Chinese ancestry controls, 46,839 European ancestry controls	8e-13
rs5875246	ENSG00000234127	TRIM26	6	30152233	30181204	6	30184402	0	0	0	1	0	0	rs9380159	28928442	Genome-wide association and HLA region fine-mapping studies identify susceptibility loci for multiple common infections.	Shingles	16,711 European ancestry cases, 118,152 European ancestry controls	8e-13
rs113463284	ENSG00000136758	YME1L1	10	27399384	27444195	10	27470212	0	0	0	0	0	1	rs3758407	28604730	Large-scale association analysis identifies new lung cancer susceptibility loci and heterogeneity in genetic susceptibility across histological subtypes.	Squamous cell lung carcinoma	7,426 European ancestry cases, 55,627 European ancestry controls	2e-06
rs241455	ENSG00000204267	TAP2	6	32789611	32806557	6	32796019	0	0	0	1	0	0	rs2071474	28928442	Genome-wide association and HLA region fine-mapping studies identify susceptibility loci for multiple common infections.	Strep throat	52,487 European ancestry cases, 22,017 European ancestry controls	6e-06
rs11117433	ENSG00000140968	IRF8	16	85932410	85956215	16	86019516	0	0	1	0	0	0	rs11117433	28714469	Transancestral mapping and genetic load in systemic lupus erythematosus.	Systemic lupus erythematosus	6,748 European ancestry cases, 11,516 European ancestry controls, 2,970 African American cases, 2,452 African American controls, 1,872 Hispanic cases, 2,016 Hispanic controls	2e-11
rs11117433	ENSG00000140968	IRF8	16	85932410	85956215	16	86019516	0	0	1	0	0	0	rs11117431	28714469	Transancestral mapping and genetic load in systemic lupus erythematosus.	Systemic lupus erythematosus	6,748 European ancestry cases, 11,516 European ancestry controls, 2,970 African American cases, 2,452 African American controls, 1,872 Hispanic cases, 2,016 Hispanic controls	6e-11
rs11117432	ENSG00000140968	IRF8	16	85932410	85956215	16	86019271	0	0	0	1	0	1	rs11117431	28714469	Transancestral mapping and genetic load in systemic lupus erythematosus.	Systemic lupus erythematosus	6,748 European ancestry cases, 11,516 European ancestry controls, 2,970 African American cases, 2,452 African American controls, 1,872 Hispanic cases, 2,016 Hispanic controls	6e-11
rs11117432	ENSG00000140968	IRF8	16	85932410	85956215	16	86019271	0	0	0	1	0	1	rs11117433	28714469	Transancestral mapping and genetic load in systemic lupus erythematosus.	Systemic lupus erythematosus	6,748 European ancestry cases, 11,516 European ancestry controls, 2,970 African American cases, 2,452 African American controls, 1,872 Hispanic cases, 2,016 Hispanic controls	2e-11
rs1800797	ENSG00000179428	#N/A	7	22765015	22767239	7	22766221	0	0	1	0	0	0	rs1800797	28714469	Transancestral mapping and genetic load in systemic lupus erythematosus.	Systemic lupus erythematosus	6,748 European ancestry cases, 11,516 European ancestry controls, 2,970 African American cases, 2,452 African American controls, 1,872 Hispanic cases, 2,016 Hispanic controls	8e-06
rs35081782	ENSG00000179428	#N/A	7	22765015	22767239	7	22765336	0	0	0	0	1	0	rs1800797	28714469	Transancestral mapping and genetic load in systemic lupus erythematosus.	Systemic lupus erythematosus	6,748 European ancestry cases, 11,516 European ancestry controls, 2,970 African American cases, 2,452 African American controls, 1,872 Hispanic cases, 2,016 Hispanic controls	8e-06
rs7787893	ENSG00000179428	#N/A	7	22765015	22767239	7	22774437	0	0	0	1	0	0	rs1800797	28714469	Transancestral mapping and genetic load in systemic lupus erythematosus.	Systemic lupus erythematosus	6,748 European ancestry cases, 11,516 European ancestry controls, 2,970 African American cases, 2,452 African American controls, 1,872 Hispanic cases, 2,016 Hispanic controls	8e-06
rs13311199	ENSG00000179428	#N/A	7	22765015	22767239	7	22789793	0	0	0	0	0	1	rs1800797	28714469	Transancestral mapping and genetic load in systemic lupus erythematosus.	Systemic lupus erythematosus	6,748 European ancestry cases, 11,516 European ancestry controls, 2,970 African American cases, 2,452 African American controls, 1,872 Hispanic cases, 2,016 Hispanic controls	8e-06
rs11154801	ENSG00000135541	AHI1	6	135604671	135818914	6	135739355	1	0	0	0	0	0	rs11154801	28714469	Transancestral mapping and genetic load in systemic lupus erythematosus.	Systemic lupus erythematosus	6,748 European ancestry cases, 11,516 European ancestry controls, 2,970 African American cases, 2,452 African American controls, 1,872 Hispanic cases, 2,016 Hispanic controls	4e-07
rs2431697	ENSG00000253522	MIR146A	5	159895276	159914433	5	159879978	0	0	0	0	1	1	rs2431697	26502338	Genetic association analyses implicate aberrant regulation of innate and adaptive immunity genes in the pathogenesis of systemic lupus erythematosus.	Systemic lupus erythematosus	5,201 European ancestry cases, 9,066 European ancestry controls	8e-28
rs2431697	ENSG00000253522	MIR146A	5	159895276	159914433	5	159879978	0	0	0	0	1	1	rs2431697	28714469	Transancestral mapping and genetic load in systemic lupus erythematosus.	Systemic lupus erythematosus	6,748 European ancestry cases, 11,516 European ancestry controls, 2,970 African American cases, 2,452 African American controls, 1,872 Hispanic cases, 2,016 Hispanic controls	4e-14
rs2431697	ENSG00000253522	MIR146A	5	159895276	159914433	5	159879978	0	0	0	0	1	1	rs2431697	28714469	Transancestral mapping and genetic load in systemic lupus erythematosus.	Systemic lupus erythematosus	6,748 European ancestry cases, 11,516 European ancestry controls, 2,970 African American cases, 2,452 African American controls, 1,872 Hispanic cases, 2,016 Hispanic controls	1e-12
rs274680	ENSG00000112941	PAPD7	5	6714719	6757161	5	6749085	0	0	1	0	0	0	rs11951576	19838195	A large-scale replication study identifies TNIP1, PRDM1, JAZF1, UHRF1BP1 and IL10 as risk loci for systemic lupus erythematosus.	Systemic lupus erythematosus	1,310 European ancestry cases, 7,859 European ancestry controls	5e-06
rs1323292	ENSG00000090104	RGS1	1	192544858	192549161	1	192541021	0	1	0	0	0	0	rs2984920	28714469	Transancestral mapping and genetic load in systemic lupus erythematosus.	Systemic lupus erythematosus	6,748 European ancestry cases, 11,516 European ancestry controls, 2,970 African American cases, 2,452 African American controls, 1,872 Hispanic cases, 2,016 Hispanic controls	2e-06
rs11059916	ENSG00000139370	SLC15A4	12	129277740	129308528	12	129287609	0	0	0	1	0	0	rs1059312	26502338	Genetic association analyses implicate aberrant regulation of innate and adaptive immunity genes in the pathogenesis of systemic lupus erythematosus.	Systemic lupus erythematosus	5,201 European ancestry cases, 9,066 European ancestry controls	1e-13
rs11059916	ENSG00000139370	SLC15A4	12	129277740	129308528	12	129287609	0	0	0	1	0	0	rs1059312	28714469	Transancestral mapping and genetic load in systemic lupus erythematosus.	Systemic lupus erythematosus	6,748 European ancestry cases, 11,516 European ancestry controls, 2,970 African American cases, 2,452 African American controls, 1,872 Hispanic cases, 2,016 Hispanic controls	7e-10
rs2919917	ENSG00000104427	ZC2HC1A	8	79578283	79632000	8	79657263	1	0	0	0	0	0	rs1966115	28714469	Transancestral mapping and genetic load in systemic lupus erythematosus.	Systemic lupus erythematosus	6,748 European ancestry cases, 11,516 European ancestry controls, 2,970 African American cases, 2,452 African American controls, 1,872 Hispanic cases, 2,016 Hispanic controls	1e-07
rs2919917	ENSG00000104427	ZC2HC1A	8	79578283	79632000	8	79657263	1	0	0	0	0	0	rs4739134	28714469	Transancestral mapping and genetic load in systemic lupus erythematosus.	Systemic lupus erythematosus	6,748 European ancestry cases, 11,516 European ancestry controls, 2,970 African American cases, 2,452 African American controls, 1,872 Hispanic cases, 2,016 Hispanic controls	3e-08
rs4739134	ENSG00000104427	ZC2HC1A	8	79578283	79632000	8	79556148	0	0	0	0	1	0	rs4739134	28714469	Transancestral mapping and genetic load in systemic lupus erythematosus.	Systemic lupus erythematosus	6,748 European ancestry cases, 11,516 European ancestry controls, 2,970 African American cases, 2,452 African American controls, 1,872 Hispanic cases, 2,016 Hispanic controls	3e-08
rs4739134	ENSG00000104427	ZC2HC1A	8	79578283	79632000	8	79556148	0	0	0	0	1	0	rs1966115	28714469	Transancestral mapping and genetic load in systemic lupus erythematosus.	Systemic lupus erythematosus	6,748 European ancestry cases, 11,516 European ancestry controls, 2,970 African American cases, 2,452 African American controls, 1,872 Hispanic cases, 2,016 Hispanic controls	1e-07
rs2356837	ENSG00000121274	PAPD5	16	50186830	50269221	16	50120893	1	1	0	0	0	0	rs8046148	28604732	Meta-analysis of five genome-wide association studies identifies multiple new loci associated with testicular germ cell tumor.	Testicular germ cell tumor	3,558 European ancestry cases, 13,970 European ancestry controls	3e-09
rs2356837	ENSG00000121274	PAPD5	16	50186830	50269221	16	50120893	1	1	0	0	0	0	rs8046148	28604728	Identification of 19 new risk loci and potential regulatory mechanisms influencing susceptibility to testicular germ cell tumor.	Testicular germ cell tumor	5,518 European ancestry cases, 19,055 European ancestry controls	5e-07
rs9388494	ENSG00000203760	CENPW	6	126661321	126670021	6	126776094	1	0	1	0	0	0	rs1538171	25751624	Fine mapping of type 1 diabetes susceptibility loci and evidence for colocalization of causal variants with lymphoid gene enhancers.	Type 1 diabetes	6,683 European ancestry cases, 12,173 European ancestry controls, 2,601 European ancestry affected sibling pair families, 69 European ancestry trios	7e-10
rs9398804	ENSG00000203760	CENPW	6	126661321	126670021	6	126703390	0	0	0	0	1	0	rs1538171	25751624	Fine mapping of type 1 diabetes susceptibility loci and evidence for colocalization of causal variants with lymphoid gene enhancers.	Type 1 diabetes	6,683 European ancestry cases, 12,173 European ancestry controls, 2,601 European ancestry affected sibling pair families, 69 European ancestry trios	7e-10
rs9388489	ENSG00000203760	CENPW	6	126661321	126670021	6	126698719	0	1	0	0	0	1	rs1538171	25751624	Fine mapping of type 1 diabetes susceptibility loci and evidence for colocalization of causal variants with lymphoid gene enhancers.	Type 1 diabetes	6,683 European ancestry cases, 12,173 European ancestry controls, 2,601 European ancestry affected sibling pair families, 69 European ancestry trios	7e-10
rs1844594	ENSG00000203760	CENPW	6	126661321	126670021	6	126788107	0	0	0	1	0	0	rs1538171	25751624	Fine mapping of type 1 diabetes susceptibility loci and evidence for colocalization of causal variants with lymphoid gene enhancers.	Type 1 diabetes	6,683 European ancestry cases, 12,173 European ancestry controls, 2,601 European ancestry affected sibling pair families, 69 European ancestry trios	7e-10
rs9388494	ENSG00000203760	CENPW	6	126661321	126670021	6	126776094	1	0	1	0	0	0	rs9388489	19430480	Genome-wide association study and meta-analysis find that over 40 loci affect risk of type 1 diabetes.	Type 1 diabetes	7,514 European ancestry cases, 9,045 European ancestry controls	4e-13
rs9398804	ENSG00000203760	CENPW	6	126661321	126670021	6	126703390	0	0	0	0	1	0	rs9388489	19430480	Genome-wide association study and meta-analysis find that over 40 loci affect risk of type 1 diabetes.	Type 1 diabetes	7,514 European ancestry cases, 9,045 European ancestry controls	4e-13
rs9388489	ENSG00000203760	CENPW	6	126661321	126670021	6	126698719	0	1	0	0	0	1	rs9388489	19430480	Genome-wide association study and meta-analysis find that over 40 loci affect risk of type 1 diabetes.	Type 1 diabetes	7,514 European ancestry cases, 9,045 European ancestry controls	4e-13
rs1844594	ENSG00000203760	CENPW	6	126661321	126670021	6	126788107	0	0	0	1	0	0	rs9388489	19430480	Genome-wide association study and meta-analysis find that over 40 loci affect risk of type 1 diabetes.	Type 1 diabetes	7,514 European ancestry cases, 9,045 European ancestry controls	4e-13
rs34593439	ENSG00000103811	CTSH	15	79213401	79241916	15	79234957	1	0	1	0	0	0	rs34593439	25751624	Fine mapping of type 1 diabetes susceptibility loci and evidence for colocalization of causal variants with lymphoid gene enhancers.	Type 1 diabetes	6,683 European ancestry cases, 12,173 European ancestry controls, 2,601 European ancestry affected sibling pair families, 69 European ancestry trios	9e-14
rs7173964	ENSG00000205502	C2CD4B	15	62455735	62457482	15	62396942	0	0	1	0	0	0	rs7163757	24509480	Genome-wide trans-ancestry meta-analysis provides insight into the genetic architecture of type 2 diabetes susceptibility.	Type 2 diabetes	12,171 European ancestry cases, 56,862 European ancestry controls, 6,952 East Asian ancestry cases, 11,865 East Asian ancestry controls, 5,561 South Asian ancestry cases, 14,458 South Asian ancestry controls, 1,804 Mexican ancestry cases, 779 Mexican ancestry controls	4e-06
rs7167932	ENSG00000205502	C2CD4B	15	62455735	62457482	15	62396278	0	0	0	0	1	0	rs7163757	24509480	Genome-wide trans-ancestry meta-analysis provides insight into the genetic architecture of type 2 diabetes susceptibility.	Type 2 diabetes	12,171 European ancestry cases, 56,862 European ancestry controls, 6,952 East Asian ancestry cases, 11,865 East Asian ancestry controls, 5,561 South Asian ancestry cases, 14,458 South Asian ancestry controls, 1,804 Mexican ancestry cases, 779 Mexican ancestry controls	4e-06
rs4502156	ENSG00000205502	C2CD4B	15	62455735	62457482	15	62383155	0	1	0	0	0	0	rs7163757	24509480	Genome-wide trans-ancestry meta-analysis provides insight into the genetic architecture of type 2 diabetes susceptibility.	Type 2 diabetes	12,171 European ancestry cases, 56,862 European ancestry controls, 6,952 East Asian ancestry cases, 11,865 East Asian ancestry controls, 5,561 South Asian ancestry cases, 14,458 South Asian ancestry controls, 1,804 Mexican ancestry cases, 779 Mexican ancestry controls	4e-06
rs7173964	ENSG00000205502	C2CD4B	15	62455735	62457482	15	62396942	0	0	1	0	0	0	rs7172432	28869590	Identification of new susceptibility loci for type 2 diabetes and shared etiological pathways with coronary heart disease.	Type 2 diabetes	6,353 South Asian ancestry cases, 7,179 South Asian ancestry controls, 3,871 European ancestry cases, 16,427 European ancestry controls, 34,840 cases, 114,981 controls	5e-09
rs7167932	ENSG00000205502	C2CD4B	15	62455735	62457482	15	62396278	0	0	0	0	1	0	rs7172432	28869590	Identification of new susceptibility loci for type 2 diabetes and shared etiological pathways with coronary heart disease.	Type 2 diabetes	6,353 South Asian ancestry cases, 7,179 South Asian ancestry controls, 3,871 European ancestry cases, 16,427 European ancestry controls, 34,840 cases, 114,981 controls	5e-09
rs4502156	ENSG00000205502	C2CD4B	15	62455735	62457482	15	62383155	0	1	0	0	0	0	rs7172432	28869590	Identification of new susceptibility loci for type 2 diabetes and shared etiological pathways with coronary heart disease.	Type 2 diabetes	6,353 South Asian ancestry cases, 7,179 South Asian ancestry controls, 3,871 European ancestry cases, 16,427 European ancestry controls, 34,840 cases, 114,981 controls	5e-09
rs7173964	ENSG00000205502	C2CD4B	15	62455735	62457482	15	62396942	0	0	1	0	0	0	rs4502156	22885922	Large-scale association analysis provides insights into the genetic architecture and pathophysiology of type 2 diabetes.	Type 2 diabetes	6,377 European ancestry male cases, 5,794 European ancestry female cases, 22,243 European ancestry male controls, 34,619 European ancestry female controls	2e-06
rs7167932	ENSG00000205502	C2CD4B	15	62455735	62457482	15	62396278	0	0	0	0	1	0	rs4502156	22885922	Large-scale association analysis provides insights into the genetic architecture and pathophysiology of type 2 diabetes.	Type 2 diabetes	6,377 European ancestry male cases, 5,794 European ancestry female cases, 22,243 European ancestry male controls, 34,619 European ancestry female controls	2e-06
rs4502156	ENSG00000205502	C2CD4B	15	62455735	62457482	15	62383155	0	1	0	0	0	0	rs4502156	22885922	Large-scale association analysis provides insights into the genetic architecture and pathophysiology of type 2 diabetes.	Type 2 diabetes	6,377 European ancestry male cases, 5,794 European ancestry female cases, 22,243 European ancestry male controls, 34,619 European ancestry female controls	2e-06
rs7173964	ENSG00000205502	C2CD4B	15	62455735	62457482	15	62396942	0	0	1	0	0	0	rs4502156	30054458	Genome-wide association analyses identify 143 risk variants and putative regulatory mechanisms for type 2 diabetes.	Type 2 diabetes	61,714 European ancestry cases, 1,178 Pakistani ancestry cases, 593,952 European ancestry controls, 2,472 Pakistani ancestry controls	2e-08
rs7167932	ENSG00000205502	C2CD4B	15	62455735	62457482	15	62396278	0	0	0	0	1	0	rs4502156	30054458	Genome-wide association analyses identify 143 risk variants and putative regulatory mechanisms for type 2 diabetes.	Type 2 diabetes	61,714 European ancestry cases, 1,178 Pakistani ancestry cases, 593,952 European ancestry controls, 2,472 Pakistani ancestry controls	2e-08
rs4502156	ENSG00000205502	C2CD4B	15	62455735	62457482	15	62383155	0	1	0	0	0	0	rs4502156	30054458	Genome-wide association analyses identify 143 risk variants and putative regulatory mechanisms for type 2 diabetes.	Type 2 diabetes	61,714 European ancestry cases, 1,178 Pakistani ancestry cases, 593,952 European ancestry controls, 2,472 Pakistani ancestry controls	2e-08
rs9388494	ENSG00000203760	CENPW	6	126661321	126670021	6	126776094	1	0	1	0	0	0	rs4897182	28869590	Identification of new susceptibility loci for type 2 diabetes and shared etiological pathways with coronary heart disease.	Type 2 diabetes	6,353 South Asian ancestry cases, 7,179 South Asian ancestry controls, 3,871 European ancestry cases, 16,427 European ancestry controls, 34,840 cases, 114,981 controls	3e-08
rs9388494	ENSG00000203760	CENPW	6	126661321	126670021	6	126776094	1	0	1	0	0	0	rs4897182	28869590	Identification of new susceptibility loci for type 2 diabetes and shared etiological pathways with coronary heart disease.	Type 2 diabetes	6,353 South Asian ancestry cases, 7,179 South Asian ancestry controls, 3,871 European ancestry cases, 16,427 European ancestry controls, 34,840 cases, 114,981 controls	2e-07
rs9398804	ENSG00000203760	CENPW	6	126661321	126670021	6	126703390	0	0	0	0	1	0	rs4897182	28869590	Identification of new susceptibility loci for type 2 diabetes and shared etiological pathways with coronary heart disease.	Type 2 diabetes	6,353 South Asian ancestry cases, 7,179 South Asian ancestry controls, 3,871 European ancestry cases, 16,427 European ancestry controls, 34,840 cases, 114,981 controls	3e-08
rs9398804	ENSG00000203760	CENPW	6	126661321	126670021	6	126703390	0	0	0	0	1	0	rs4897182	28869590	Identification of new susceptibility loci for type 2 diabetes and shared etiological pathways with coronary heart disease.	Type 2 diabetes	6,353 South Asian ancestry cases, 7,179 South Asian ancestry controls, 3,871 European ancestry cases, 16,427 European ancestry controls, 34,840 cases, 114,981 controls	2e-07
rs9388489	ENSG00000203760	CENPW	6	126661321	126670021	6	126698719	0	1	0	0	0	1	rs4897182	28869590	Identification of new susceptibility loci for type 2 diabetes and shared etiological pathways with coronary heart disease.	Type 2 diabetes	6,353 South Asian ancestry cases, 7,179 South Asian ancestry controls, 3,871 European ancestry cases, 16,427 European ancestry controls, 34,840 cases, 114,981 controls	3e-08
rs9388489	ENSG00000203760	CENPW	6	126661321	126670021	6	126698719	0	1	0	0	0	1	rs4897182	28869590	Identification of new susceptibility loci for type 2 diabetes and shared etiological pathways with coronary heart disease.	Type 2 diabetes	6,353 South Asian ancestry cases, 7,179 South Asian ancestry controls, 3,871 European ancestry cases, 16,427 European ancestry controls, 34,840 cases, 114,981 controls	2e-07
rs1844594	ENSG00000203760	CENPW	6	126661321	126670021	6	126788107	0	0	0	1	0	0	rs4897182	28869590	Identification of new susceptibility loci for type 2 diabetes and shared etiological pathways with coronary heart disease.	Type 2 diabetes	6,353 South Asian ancestry cases, 7,179 South Asian ancestry controls, 3,871 European ancestry cases, 16,427 European ancestry controls, 34,840 cases, 114,981 controls	3e-08
rs1844594	ENSG00000203760	CENPW	6	126661321	126670021	6	126788107	0	0	0	1	0	0	rs4897182	28869590	Identification of new susceptibility loci for type 2 diabetes and shared etiological pathways with coronary heart disease.	Type 2 diabetes	6,353 South Asian ancestry cases, 7,179 South Asian ancestry controls, 3,871 European ancestry cases, 16,427 European ancestry controls, 34,840 cases, 114,981 controls	2e-07
rs2723086	ENSG00000011523	CEP68	2	65283501	65314138	2	65297686	0	0	0	1	0	0	rs1009358	30054458	Genome-wide association analyses identify 143 risk variants and putative regulatory mechanisms for type 2 diabetes.	Type 2 diabetes	61,714 European ancestry cases, 1,178 Pakistani ancestry cases, 593,952 European ancestry controls, 2,472 Pakistani ancestry controls	1e-11
rs2540948	ENSG00000011523	CEP68	2	65283501	65314138	2	65284623	0	0	0	0	0	1	rs1009358	30054458	Genome-wide association analyses identify 143 risk variants and putative regulatory mechanisms for type 2 diabetes.	Type 2 diabetes	61,714 European ancestry cases, 1,178 Pakistani ancestry cases, 593,952 European ancestry controls, 2,472 Pakistani ancestry controls	1e-11
rs2793823	ENSG00000134250	NOTCH2	1	120454177	120612240	1	120437718	0	0	1	0	0	0	rs10923931	18372903	Meta-analysis of genome-wide association data and large-scale replication identifies additional susceptibility loci for type 2 diabetes.	Type 2 diabetes	4,549 European ancestry cases, 5,579 European ancestry controls	4e-08
rs2793823	ENSG00000134250	NOTCH2	1	120454177	120612240	1	120437718	0	0	1	0	0	0	rs10923931	28869590	Identification of new susceptibility loci for type 2 diabetes and shared etiological pathways with coronary heart disease.	Type 2 diabetes	6,353 South Asian ancestry cases, 7,179 South Asian ancestry controls, 3,871 European ancestry cases, 16,427 European ancestry controls, 34,840 cases, 114,981 controls	1e-06
rs2793823	ENSG00000134250	NOTCH2	1	120454177	120612240	1	120437718	0	0	1	0	0	0	rs2493394	30054458	Genome-wide association analyses identify 143 risk variants and putative regulatory mechanisms for type 2 diabetes.	Type 2 diabetes	61,714 European ancestry cases, 1,178 Pakistani ancestry cases, 593,952 European ancestry controls, 2,472 Pakistani ancestry controls	1e-10
rs3797796	ENSG00000164308	ERAP2	5	96211644	96255420	5	96316758	0	1	0	0	0	0	rs1363907	26192919	Association analyses identify 38 susceptibility loci for inflammatory bowel disease and highlight shared genetic risk across populations.	Ulcerative colitis	6,968 European ancestry cases, 20,464 European ancestry controls	4e-06
rs2432141	ENSG00000164308	ERAP2	5	96211644	96255420	5	96275166	0	0	0	0	0	1	rs1363907	26192919	Association analyses identify 38 susceptibility loci for inflammatory bowel disease and highlight shared genetic risk across populations.	Ulcerative colitis	6,968 European ancestry cases, 20,464 European ancestry controls	4e-06
rs9977672	ENSG00000157557	ETS2	21	40177232	40196879	21	40463283	1	0	0	0	0	0	rs2836878	28067908	Genome-wide association study implicates immune activation of multiple integrin genes in inflammatory bowel disease.	Ulcerative colitis	12,366 European and unknown ancestry cases, 33,609 European and unknown ancestry controls	2e-32
rs4817986	ENSG00000157557	ETS2	21	40177232	40196879	21	40465512	0	0	1	0	0	0	rs2836878	28067908	Genome-wide association study implicates immune activation of multiple integrin genes in inflammatory bowel disease.	Ulcerative colitis	12,366 European and unknown ancestry cases, 33,609 European and unknown ancestry controls	2e-32
rs9977672	ENSG00000157557	ETS2	21	40177232	40196879	21	40463283	1	0	0	0	0	0	rs2836878	20228799	Genome-wide association identifies multiple ulcerative colitis susceptibility loci.	Ulcerative colitis	2,693 European ancestry cases, 6,791 European ancestry controls	1e-08
rs4817986	ENSG00000157557	ETS2	21	40177232	40196879	21	40465512	0	0	1	0	0	0	rs2836878	20228799	Genome-wide association identifies multiple ulcerative colitis susceptibility loci.	Ulcerative colitis	2,693 European ancestry cases, 6,791 European ancestry controls	1e-08
rs9977672	ENSG00000157557	ETS2	21	40177232	40196879	21	40463283	1	0	0	0	0	0	rs2836878	21297633	Meta-analysis identifies 29 additional ulcerative colitis risk loci, increasing the number of confirmed associations to 47.	Ulcerative colitis	6,687 European ancestry cases, 19,718 European ancestry controls	2e-22
rs4817986	ENSG00000157557	ETS2	21	40177232	40196879	21	40465512	0	0	1	0	0	0	rs2836878	21297633	Meta-analysis identifies 29 additional ulcerative colitis risk loci, increasing the number of confirmed associations to 47.	Ulcerative colitis	6,687 European ancestry cases, 19,718 European ancestry controls	2e-22
rs9977672	ENSG00000157557	ETS2	21	40177232	40196879	21	40463283	1	0	0	0	0	0	rs2836878	26192919	Association analyses identify 38 susceptibility loci for inflammatory bowel disease and highlight shared genetic risk across populations.	Ulcerative colitis	6,968 European ancestry cases, 20,464 European ancestry controls	7e-53
rs4817986	ENSG00000157557	ETS2	21	40177232	40196879	21	40465512	0	0	1	0	0	0	rs2836878	26192919	Association analyses identify 38 susceptibility loci for inflammatory bowel disease and highlight shared genetic risk across populations.	Ulcerative colitis	6,968 European ancestry cases, 20,464 European ancestry controls	7e-53
rs36093993	ENSG00000233276	GPX1	3	49394610	49396033	3	49425186	0	0	0	1	0	0	rs3197999	28067908	Genome-wide association study implicates immune activation of multiple integrin genes in inflammatory bowel disease.	Ulcerative colitis	12,366 European and unknown ancestry cases, 33,609 European and unknown ancestry controls	8e-20
rs199933423	ENSG00000233276	GPX1	3	49394610	49396033	3	49386313	0	0	0	0	0	1	rs3197999	28067908	Genome-wide association study implicates immune activation of multiple integrin genes in inflammatory bowel disease.	Ulcerative colitis	12,366 European and unknown ancestry cases, 33,609 European and unknown ancestry controls	8e-20
rs36093993	ENSG00000233276	GPX1	3	49394610	49396033	3	49425186	0	0	0	1	0	0	rs9858542	19915572	Genome-wide association study of ulcerative colitis identifies three new susceptibility loci, including the HNF4A region.	Ulcerative colitis	2,361 European ancestry cases, 5,417 European ancestry controls	7e-09
rs199933423	ENSG00000233276	GPX1	3	49394610	49396033	3	49386313	0	0	0	0	0	1	rs9858542	19915572	Genome-wide association study of ulcerative colitis identifies three new susceptibility loci, including the HNF4A region.	Ulcerative colitis	2,361 European ancestry cases, 5,417 European ancestry controls	7e-09
rs36093993	ENSG00000233276	GPX1	3	49394610	49396033	3	49425186	0	0	0	1	0	0	rs3197999	20228799	Genome-wide association identifies multiple ulcerative colitis susceptibility loci.	Ulcerative colitis	2,693 European ancestry cases, 6,791 European ancestry controls	4e-09
rs199933423	ENSG00000233276	GPX1	3	49394610	49396033	3	49386313	0	0	0	0	0	1	rs3197999	20228799	Genome-wide association identifies multiple ulcerative colitis susceptibility loci.	Ulcerative colitis	2,693 European ancestry cases, 6,791 European ancestry controls	4e-09
rs36093993	ENSG00000233276	GPX1	3	49394610	49396033	3	49425186	0	0	0	1	0	0	rs9822268	21297633	Meta-analysis identifies 29 additional ulcerative colitis risk loci, increasing the number of confirmed associations to 47.	Ulcerative colitis	6,687 European ancestry cases, 19,718 European ancestry controls	2e-17
rs199933423	ENSG00000233276	GPX1	3	49394610	49396033	3	49386313	0	0	0	0	0	1	rs9822268	21297633	Meta-analysis identifies 29 additional ulcerative colitis risk loci, increasing the number of confirmed associations to 47.	Ulcerative colitis	6,687 European ancestry cases, 19,718 European ancestry controls	2e-17
rs36093993	ENSG00000233276	GPX1	3	49394610	49396033	3	49425186	0	0	0	1	0	0	rs3197999	26192919	Association analyses identify 38 susceptibility loci for inflammatory bowel disease and highlight shared genetic risk across populations.	Ulcerative colitis	6,968 European ancestry cases, 20,464 European ancestry controls	2e-37
rs199933423	ENSG00000233276	GPX1	3	49394610	49396033	3	49386313	0	0	0	0	0	1	rs3197999	26192919	Association analyses identify 38 susceptibility loci for inflammatory bowel disease and highlight shared genetic risk across populations.	Ulcerative colitis	6,968 European ancestry cases, 20,464 European ancestry controls	2e-37
rs36093993	ENSG00000233276	GPX1	3	49394610	49396033	3	49425186	0	0	0	1	0	0	rs3197999	25082827	A genome-wide association study identifies a novel locus at 6q22.1 associated with ulcerative colitis.	Ulcerative colitis	up to 7,483 European ancestry cases, up to 21,211 European ancestry controls	8e-07
rs199933423	ENSG00000233276	GPX1	3	49394610	49396033	3	49386313	0	0	0	0	0	1	rs3197999	25082827	A genome-wide association study identifies a novel locus at 6q22.1 associated with ulcerative colitis.	Ulcerative colitis	up to 7,483 European ancestry cases, up to 21,211 European ancestry controls	8e-07
rs55782852	ENSG00000247556	OIP5-AS1	15	41576189	41601901	15	41603944	1	1	0	0	0	0	rs2777491	26192919	Association analyses identify 38 susceptibility loci for inflammatory bowel disease and highlight shared genetic risk across populations.	Ulcerative colitis	6,968 European ancestry cases, 20,464 European ancestry controls	8e-08
rs7181560	ENSG00000247556	OIP5-AS1	15	41576189	41601901	15	41622793	0	0	0	0	1	0	rs2777491	26192919	Association analyses identify 38 susceptibility loci for inflammatory bowel disease and highlight shared genetic risk across populations.	Ulcerative colitis	6,968 European ancestry cases, 20,464 European ancestry controls	8e-08
rs7193632	ENSG00000166501	PRKCB	16	23847323	24231932	16	23865170	0	1	0	0	0	0	rs7404095	28067908	Genome-wide association study implicates immune activation of multiple integrin genes in inflammatory bowel disease.	Ulcerative colitis	12,366 European and unknown ancestry cases, 33,609 European and unknown ancestry controls	2e-07
rs7193632	ENSG00000166501	PRKCB	16	23847323	24231932	16	23865170	0	1	0	0	0	0	rs7404095	26192919	Association analyses identify 38 susceptibility loci for inflammatory bowel disease and highlight shared genetic risk across populations.	Ulcerative colitis	6,968 European ancestry cases, 20,464 European ancestry controls	2e-08
rs132793	ENSG00000167077	MEI1	22	42095504	42195460	22	42063681	1	0	0	0	0	0	rs9611565	27723757	Genome-wide association studies of autoimmune vitiligo identify 23 new risk loci and highlight key pathways and regulatory variants.	Vitiligo	2,853 European ancestry cases and 37,405 European ancestry controls	3e-15
rs5758416	ENSG00000167077	MEI1	22	42095504	42195460	22	42082791	0	0	0	0	1	0	rs9611565	27723757	Genome-wide association studies of autoimmune vitiligo identify 23 new risk loci and highlight key pathways and regulatory variants.	Vitiligo	2,853 European ancestry cases and 37,405 European ancestry controls	3e-15
rs190748907	ENSG00000113845	TIMMDC1	3	119217380	119243937	3	119283579	0	0	0	0	0	1	rs148136154	27723757	Genome-wide association studies of autoimmune vitiligo identify 23 new risk loci and highlight key pathways and regulatory variants.	Vitiligo	2,853 European ancestry cases and 37,405 European ancestry controls	5e-15

## Sheet: disease abbreviation
abbreviation for diseases used in Fig. 5A
Aahf	Asthma and hay fever
All	Allergy
Alld	Allergic disease (asthma, hay fever or eczema)
Alr	Allergic rhinitis
Alzd	Alzheimer's disease
Ans	Ankylosing spondylitis
Ast	Asthma
Atd	Atopic dermatitis
Atf	Atrial fibrillation
Brc	Breast cancer
Cad	Coronary artery disease
Ced	Celiac disease
Cid	Chronic inflammatory diseases (ankylosing spondylitis, Crohn's disease, psoriasis, primary sclerosing cholangitis, ulcerative colitis) (pleiotropy)
Cmm	Cutaneous malignant melanoma
Crd	Crohn's disease
Dep	Depression
Gliob	Glioblastoma
Gliom	Glioma
Ibd	Inflammatory bowel disease
Jia	Juvenile idiopathic arthritis (oligoarticular or rheumatoid factor-negative polyarticular)
Luc	Lung cancer
Mdd	Major depressive disorder
Mel	Melanoma
Mus	Multiple sclerosis
Nar	Narcolepsy
Pad	Parkinson's disease
Pbch	Primary biliary cholangitis
Pbci	Primary biliary cirrhosis
Psc	Primary sclerosing cholangitis
Pso	Psoriasis
Sch	Schizophrenia
Sle	Systemic lupus erythematosus
T1d	Type 1 diabetes
T2d	Type 2 diabetes
Ulc	Ulcerative colitis
Vit	Vitiligo
Hyp	Hypothyroidism
Sclc	Squamous cell lung carcinoma
Tgct	Testicular germ cell tumor
Est	Essential tremor
Stt	Strep throat
Isd	Inflammatory skin disease (Psoriasis)
Prc	Prostate cancer
Bcc	Basal cell carcinoma
Hef	Heart failure
Ost	Osteoarthritis
Shi	Shingles
Cll	Chronic lymphocytic leukemia
Copd	Chronic obstructive pulmonary disease
Amd	Age-related macular degeneration
