# Supplementary material for: Pathogen-specific innate immune response patterns are distinctly affected by genetic diversity
Source: Nat Commun. 2023 Jun 5;14:3239. doi: 10.1038/s41467-023-38994-5 (PMC10241821; doi:10.1038/s41467-023-38994-5)
Supplement: Supplementary file 10 — Supplementary Data 7 [file 41467_2023_38994_MOESM10_ESM.xlsx]

## Sheet: Sheet1
Results of colocalization analysis with coloc: For each trait colocalization was assessed for N. meningitidis and S. aureus 6h stimulated eQTL-Data. Posterior Probability (PP) for coloc hypothesis are given. H0: No association in either trait. H1: Association only in trait 1 (GWAS). H2: Association only in trait 2 (eQTL). H3: Two independently associated SNPs. H4: Shared associated variant SNP. N…
GWAS trait	MRC IEU ID	GWAS SNP	eQTL	N SNPs	PP H0	PP H1	PP H2	PP H3	PP H4
Inflammatory bowel disease	ieu-a-31	rs11641016	N. menigitids 6h	24	5.87808e-09	1.9813e-08	0.0969778	0.326302	0.576721
Inflammatory bowel disease	ieu-a-31	rs11641016	S. aureus 6h	24	5.36006e-05	0.000180669	0.0879265	0.295753	0.616086
Inflammatory bowel disease	ebi-a-GCST004131	rs11641016	N. menigitids 6h	22	1.4993e-12	4.62507e-08	2.47357e-05	0.762816	0.237159
Inflammatory bowel disease	ebi-a-GCST004131	rs11641016	S. aureus 6h	22	1.59659e-08	0.000492519	2.61904e-05	0.807736	0.191745
Multiple sclerosis	ieu-b-18	rs17445836	N. menigitids 6h	18	6.11283e-12	2.06848e-10	0.000100851	0.00241513	0.997484
Multiple sclerosis	ieu-b-18	rs17445836	S. aureus 6h	18	6.6831e-08	2.26145e-06	0.000109629	0.00271249	0.997176
Primary biliary cholangitis	ebi-a-GCST003129	rs11117432	N. menigitids 6h	3	0.200946	0.000186814	0.658261	0.000471834	0.140135
Primary biliary cholangitis	ebi-a-GCST003129	rs11117432	S. aureus 6h	3	0.979712	0.000910813	0.0158314	1.1183e-05	0.00353503
Systemic Lupes Erythematosus	ebi-a-GCST003156	rs11117433	N. menigitids 6h	15	1.23509e-12	7.50423e-10	2.01228e-05	0.0112376	0.988742
Systemic Lupes Erythematosus	ebi-a-GCST003156	rs11117433	S. aureus 6h	15	1.18349e-08	7.1907e-06	1.84868e-05	0.0102426	0.989732
Psoriasis	ukb-b-10537	rs17445836	N. menigitids 6h	23	2.94408e-20	1.25909e-23	0.988215	0.000411254	0.0113734
Psoriasis	ukb-b-10537	rs17445836	S. aureus 6h	23	7.96452e-20	3.40617e-23	0.988215	0.000411254	0.0113734
Age-related Macula degeneration	--	rs13278062	N. menigitids 6h	3	2.38653e-29	3.30974e-26	7.44508e-07	3.25491e-05	0.999967
Age-related Macula degeneration	--	rs13278062	S. aureus 6h	3	2.54551e-39	3.53022e-36	7.44508e-07	3.25491e-05	0.999967
