# Supplementary material for: Pathogen-specific innate immune response patterns are distinctly affected by genetic diversity
Source: Nat Commun. 2023 Jun 5;14:3239. doi: 10.1038/s41467-023-38994-5 (PMC10241821; doi:10.1038/s41467-023-38994-5)
Supplement: Supplementary file 11 — Supplementary Data 8 [file 41467_2023_38994_MOESM11_ESM.xlsx]

## Sheet: Description
This supplement lists all genes that were detected significant by at least one tool.
Column	Description
ensembl_ID	The ensemble gene ID.
gene_Symbol	Gene symbol (gene name) associated to the ensembl ID.
description	Brief description of the gene.
mean_A_mrn	mean value after MRN normalisation for left hand side group in comparison (cf. Sheet name).
mean_B_mrn	mean value after MRN normalisation for right hand side group in comparison (cf. Sheet name).
log2_fc_mrn	log2 of fold of change for MRN transformed A / B.
mean_A_tpm	mean value after TPM normalisation for left hand side group in comparison (cf. Sheet name).
mean_B_tpm	mean value after TPM normalisation for right hand side group in comparison (cf. Sheet name).
log2_fc_tpm	log2 of fold of change for TPM transformed A / B.
mean_A_rpkm	mean value after RPKM normalisation for left hand side group in comparison (cf. Sheet name).
mean_B_rpkm	mean value after RPKM normalisation for right hand side group in comparison (cf. Sheet name).
fc_rpkm	fold of change for RPKM transformed A / B.
log2_fc_rpkm	log2 of fold of change for RPKM transformed A / B.
DESeq	TRUE or FALSE depending on whether DESeq_adj_pval is below threshold (here 0.01) and abs(log2_fc_mrn ) > 1.
DESeq_adj_pval	DESeq reported adjusted p value.
DESeq2	TRUE or FALSE depending on whether DESeq2_adj_pval is below threshold (here 0.01) and abs(log2_fc_mrn ) > 1.
DESeq2_adj_pval	DESeq2 reported adjusted p value.
Limma	TRUE or FALSE depending on whether Limma_adj_pval is below threshold (here 0.01) and abs(log2_fc_mrn ) > 1.
Limma_adj_pval	Limma reported adjusted p value.
EdgeR	TRUE or FALSE depending on whether EdgeR_adj_pval is below threshold (here 0.01) and abs(log2_fc_mrn ) > 1.
EdgeR_adj_pval	EdgeR reported adjusted p value.

## Sheet: Afum_3_VS_control_3
ensembl_ID	gene_Symbol	description	mean_A_mrn	mean_B_mrn	log2_fc_mrn	mean_A_tpm	mean_B_tpm	log2_fc_tpm	mean_A_rpkm	mean_B_rpkm	fc_rpkm	log2_fc_rpkm	DESeq	DESeq_adj_pval	DESeq2	DESeq2_adj_pval	Limma	Limma_adj_pval	EdgeR	EdgeR_adj_pval
ENSG00000228794	LINC01128	long intergenic non-protein coding RNA 1128 [Source:HGNC Symbol;Acc:HGNC:49377]	67.4317	22.1913	1.60343	3.48406	2.07005	0.751101	2.26942	1.6925	1.34087	0.423168	TRUE	2.37661e-84	TRUE	1.07701e-277	TRUE	3.29625e-120	TRUE	1.03471e-267
ENSG00000187961	KLHL17	kelch like family member 17 [Source:HGNC Symbol;Acc:HGNC:24023]	14.985	30.6941	-1.03444	2.48609	5.18664	-1.06092	1.74208	3.68534	0.472705	-1.08099	TRUE	9.15457e-34	TRUE	1.81847e-49	TRUE	1.86775e-33	TRUE	3.09381e-48
ENSG00000272512		novel transcript	9.83835	2.45775	2.00108	2.46699	1.2382	0.994511	1.71872	1.17449	1.46337	0.549299	TRUE	2.60257e-09	TRUE	2.17719e-34	TRUE	1.78343e-41	TRUE	9.03287e-34
ENSG00000188290	HES4	hes family bHLH transcription factor 4 [Source:HGNC Symbol;Acc:HGNC:24149]	82.3265	20.0634	2.03679	25.5938	6.79299	1.91368	13.4989	4.36181	3.0948	1.62985	TRUE	0.000373482	TRUE	7.20265e-62	TRUE	7.40697e-79	TRUE	1.38233e-21
ENSG00000217801		protein tyrosine phosphatase family pseudogene	170.816	19.1333	3.15829	28.5263	4.91097	2.53821	15.0932	3.90848	3.86167	1.94922	TRUE	8.42246e-199	TRUE	0	TRUE	8.56082e-176	TRUE	0
ENSG00000186891	TNFRSF18	TNF receptor superfamily member 18 [Source:HGNC Symbol;Acc:HGNC:11914]	380.864	115.643	1.7196	99.0897	38.8185	1.35199	51.071	28.4306	1.79634	0.845059	TRUE	2.08839e-41	TRUE	1.16604e-66	TRUE	4.48458e-67	TRUE	7.09281e-63
ENSG00000186827	TNFRSF4	TNF receptor superfamily member 4 [Source:HGNC Symbol;Acc:HGNC:11918]	546.405	94.9967	2.52402	112.271	24.6909	2.18494	57.7949	16.2816	3.54971	1.8277	TRUE	5.03369e-64	TRUE	1.75661e-124	TRUE	1.6271e-112	TRUE	4.46979e-113
ENSG00000176022	B3GALT6	beta-1,3-galactosyltransferase 6 [Source:HGNC Symbol;Acc:HGNC:17978]	560.903	279.037	1.00729	71.8934	48.321	0.573208	37.4617	33.0292	1.1342	0.181676	TRUE	1.73493e-39	TRUE	5.31387e-140	TRUE	2.53728e-82	TRUE	1.33721e-131
ENSG00000179403	VWA1	von Willebrand factor A domain containing 1 [Source:HGNC Symbol;Acc:HGNC:30910]	1.43348	4.33866	-1.59773	1.03008	1.17271	-0.187086	1.01347	1.0922	0.927918	-0.107931	TRUE	4.92161e-16	TRUE	0.00726963	TRUE	1.68518e-05	TRUE	2.55657e-08
ENSG00000215014		novel transcript	30.2997	14.2499	1.08835	5.88067	3.99103	0.55922	3.53288	3.36027	1.05137	0.072266	TRUE	1.40813e-32	TRUE	1.68413e-62	TRUE	2.60386e-46	TRUE	1.62013e-60
ENSG00000228594	FNDC10	fibronectin type III domain containing 10 [Source:HGNC Symbol;Acc:HGNC:42951]	13.0797	31.3196	-1.25974	3.06215	7.9715	-1.38031	2.01927	5.23231	0.385923	-1.37362	TRUE	2.0948e-54	TRUE	2.28412e-76	TRUE	5.30878e-41	TRUE	1.01725e-74
ENSG00000189339	SLC35E2B	solute carrier family 35 member E2B [Source:HGNC Symbol;Acc:HGNC:33941]	35.0216	83.5134	-1.25376	2.45192	5.77698	-1.2364	1.73474	3.74553	0.46315	-1.11045	TRUE	8.44302e-33	TRUE	9.36025e-40	TRUE	5.86548e-26	TRUE	7.38934e-39
ENSG00000215790	SLC35E2A	solute carrier family 35 member E2A [Source:HGNC Symbol;Acc:HGNC:20863]	3.09967	7.81453	-1.33405	1.23105	1.97738	-0.683709	1.11489	1.63719	0.680977	-0.554322	TRUE	2.10414e-21	TRUE	2.54746e-31	TRUE	1.4308e-23	TRUE	2.69457e-32
ENSG00000272449		novel transcript	245.823	76.5841	1.6825	86.2653	36.5596	1.23853	44.3787	24.268	1.82869	0.870813	TRUE	6.33741e-58	TRUE	1.93295e-210	TRUE	3.34099e-120	TRUE	1.55675e-194
ENSG00000228037		novel transcript	10.9661	2.86014	1.93889	6.66054	2.3558	1.49942	3.9055	1.87044	2.08801	1.06213	TRUE	5.94435e-53	TRUE	1.991e-95	TRUE	1.42733e-53	TRUE	6.67502e-93
ENSG00000116213	WRAP73	WD repeat containing, antisense to TP73 [Source:HGNC Symbol;Acc:HGNC:12759]	66.0947	151.899	-1.2005	4.07337	10.6076	-1.3808	2.56291	7.65287	0.334895	-1.57822	TRUE	4.25699e-57	TRUE	2.24175e-122	TRUE	1.02915e-64	TRUE	1.79956e-103
ENSG00000116198	CEP104	centrosomal protein 104 [Source:HGNC Symbol;Acc:HGNC:24866]	71.0722	144	-1.01871	4.1666	9.62931	-1.20856	2.62793	6.65951	0.394613	-1.34149	TRUE	1.20279e-42	TRUE	5.19577e-138	TRUE	1.09534e-87	TRUE	2.2608e-138
ENSG00000169598	DFFB	DNA fragmentation factor subunit beta [Source:HGNC Symbol;Acc:HGNC:2773]	26.3645	68.4762	-1.37701	3.36276	9.51977	-1.50128	2.1904	6.62249	0.330752	-1.59618	TRUE	1.8834e-70	TRUE	1.79199e-137	TRUE	1.65439e-63	TRUE	1.46353e-123
ENSG00000116237	ICMT	isoprenylcysteine carboxyl methyltransferase [Source:HGNC Symbol;Acc:HGNC:5350]	80.6354	176.618	-1.13115	6.81474	18.2544	-1.42152	3.94496	12.4022	0.318086	-1.65251	TRUE	1.78593e-51	TRUE	2.04311e-184	TRUE	3.32222e-95	TRUE	3.73889e-154
ENSG00000162413	KLHL21	kelch like family member 21 [Source:HGNC Symbol;Acc:HGNC:29041]	918.747	261.662	1.81196	47.7616	19.2036	1.31447	24.825	13.0494	1.90239	0.927811	TRUE	8.31407e-115	TRUE	0	TRUE	1.56344e-134	TRUE	0
ENSG00000049249	TNFRSF9	TNF receptor superfamily member 9 [Source:HGNC Symbol;Acc:HGNC:11924]	129.612	30.2166	2.10078	8.04695	3.05194	1.39871	4.68372	2.38454	1.9642	0.973944	TRUE	7.63281e-45	TRUE	6.67102e-121	TRUE	2.98578e-97	TRUE	7.3106e-110
ENSG00000116285	ERRFI1	ERBB receptor feedback inhibitor 1 [Source:HGNC Symbol;Acc:HGNC:18185]	47.1616	12.5105	1.91448	4.83869	2.16047	1.16327	3.01228	1.84106	1.63617	0.710319	TRUE	5.92975e-45	TRUE	8.19013e-190	TRUE	1.1376e-98	TRUE	4.71505e-97
ENSG00000142599	RERE	arginine-glutamic acid dipeptide repeats [Source:HGNC Symbol;Acc:HGNC:9965]	122.767	351.145	-1.51614	4.76148	15.7241	-1.7235	2.9142	10.8295	0.269098	-1.8938	TRUE	6.75185e-96	TRUE	1.2936e-194	TRUE	2.02547e-103	TRUE	8.37786e-182
ENSG00000074800	ENO1	enolase 1 [Source:HGNC Symbol;Acc:HGNC:3350]	7977.43	3878.32	1.04049	709.039	468.168	0.598839	364.126	327.002	1.11353	0.155134	TRUE	1.92887e-40	TRUE	2.16712e-177	TRUE	4.23554e-94	TRUE	1.0686e-171
ENSG00000236269	NA	NA	10.1911	2.88147	1.82243	5.31819	2.18312	1.28454	3.21535	1.75239	1.83484	0.875654	TRUE	1.18096e-38	TRUE	1.86059e-49	TRUE	1.0203e-31	TRUE	1.9045e-49
ENSG00000230679	ENO1-AS1	ENO1 antisense RNA 1 [Source:HGNC Symbol;Acc:HGNC:40214]	6.93554	2.94689	1.23482	5.61938	3.04095	0.885887	3.24362	2.59256	1.25112	0.323225	TRUE	3.86792e-27	TRUE	1.73081e-40	TRUE	5.04306e-29	TRUE	2.39656e-42
ENSG00000142583	SLC2A5	solute carrier family 2 member 5 [Source:HGNC Symbol;Acc:HGNC:11010]	11.9693	3.45252	1.79361	1.58535	1.17699	0.429706	1.298	1.12014	1.15878	0.212606	TRUE	3.12276e-46	TRUE	3.04902e-55	TRUE	1.95501e-34	TRUE	4.7513e-55
ENSG00000171621	SPSB1	splA/ryanodine receptor domain and SOCS box containing 1 [Source:HGNC Symbol;Acc:HGNC:30628]	204.843	32.1211	2.67293	21.9883	4.92262	2.15924	11.6522	3.59575	3.24055	1.69624	TRUE	1.83427e-65	TRUE	2.23353e-140	TRUE	1.26835e-110	TRUE	4.3397e-126
ENSG00000171612	SLC25A33	solute carrier family 25 member 33 [Source:HGNC Symbol;Acc:HGNC:29681]	202.851	63.9307	1.66584	19.3569	8.79664	1.13782	10.4421	6.64911	1.57046	0.651184	TRUE	1.43855e-93	TRUE	0	TRUE	7.23812e-130	TRUE	3.82117e-293
ENSG00000171608	PIK3CD	phosphatidylinositol-4,5-bisphosphate 3-kinase catalytic subunit delta [Source:HGNC Symbol;Acc:HGNC:8977]	128.372	439.083	-1.77417	8.22273	34.5938	-2.07283	4.71438	21.3062	0.221268	-2.17613	TRUE	1.62569e-130	TRUE	4.57343e-237	TRUE	1.19434e-103	TRUE	4.55232e-218
ENSG00000054523	KIF1B	kinesin family member 1B [Source:HGNC Symbol;Acc:HGNC:16636]	1109.57	448.947	1.30538	23.1096	12.835	0.848415	12.3437	9.53449	1.29464	0.372553	TRUE	7.36658e-64	TRUE	1.34226e-215	TRUE	1.02205e-124	TRUE	1.22094e-215
ENSG00000199562	RNU6-37P	RNA, U6 small nuclear 37, pseudogene [Source:HGNC Symbol;Acc:HGNC:34281]	21.104	9.96114	1.08313	68.1918	39.8901	0.773566	35.4431	26.8478	1.32015	0.400703	TRUE	6.30416e-35	TRUE	3.33506e-51	TRUE	5.05359e-41	TRUE	5.65866e-50
ENSG00000177000	MTHFR	methylenetetrahydrofolate reductase [Source:HGNC Symbol;Acc:HGNC:7436]	214.943	442.686	-1.04233	8.46174	21.7626	-1.36283	4.805	14.4429	0.332689	-1.58775	TRUE	7.04043e-47	TRUE	7.13052e-162	TRUE	5.75503e-89	TRUE	4.78138e-153
ENSG00000116685	KIAA2013	KIAA2013 [Source:HGNC Symbol;Acc:HGNC:28513]	274.401	595.224	-1.11714	30.8134	88.5525	-1.52298	16.1813	59.9602	0.269867	-1.88968	TRUE	5.98829e-53	TRUE	3.25995e-257	TRUE	5.51082e-111	TRUE	5.47471e-211
ENSG00000116691	MIIP	migration and invasion inhibitory protein [Source:HGNC Symbol;Acc:HGNC:25715]	55.3505	188.96	-1.77141	7.77615	32.2375	-2.05161	4.47616	21.5512	0.207699	-2.26744	TRUE	2.73139e-57	TRUE	7.82567e-119	TRUE	5.79779e-89	TRUE	2.73445e-110
ENSG00000028137	TNFRSF1B	TNF receptor superfamily member 1B [Source:HGNC Symbol;Acc:HGNC:11917]	18143.7	8209.47	1.14411	1691.95	1018.5	0.732246	861.837	672.156	1.2822	0.358619	TRUE	2.41126e-42	TRUE	1.61703e-124	TRUE	2.16054e-98	TRUE	9.69284e-121
ENSG00000162496	DHRS3	dehydrogenase/reductase 3 [Source:HGNC Symbol;Acc:HGNC:17693]	12.124	27.4738	-1.18019	2.29521	4.41539	-0.943914	1.66526	2.92552	0.569218	-0.812947	TRUE	1.64306e-20	TRUE	6.1691e-09	TRUE	1.91926e-08	TRUE	4.57867e-18
ENSG00000228140		novel transcript	7.03629	3.37469	1.06006	1.41156	1.21471	0.216675	1.21051	1.13317	1.06825	0.0952427	TRUE	2.00714e-19	TRUE	3.44534e-29	TRUE	1.07424e-28	TRUE	1.12104e-28
ENSG00000162438	CTRC	chymotrypsin C [Source:HGNC Symbol;Acc:HGNC:2523]	4.42209	1.89244	1.22448	1.35226	1.12106	0.270509	1.17744	1.06786	1.10262	0.140938	TRUE	6.22623e-27	TRUE	1.45262e-31	TRUE	9.76632e-28	TRUE	3.25584e-33
ENSG00000116809	ZBTB17	zinc finger and BTB domain containing 17 [Source:HGNC Symbol;Acc:HGNC:12936]	268.945	133.36	1.01198	23.484	15.6421	0.586246	12.4635	10.6883	1.16609	0.22168	TRUE	4.58192e-42	TRUE	6.83309e-115	TRUE	2.79275e-79	TRUE	2.63288e-107
ENSG00000080947	CROCCP3	CROCC pseudogene 3 [Source:HGNC Symbol;Acc:HGNC:29405]	1.83345	4.83117	-1.39781	1.04437	1.27053	-0.2828	1.02274	1.16767	0.875885	-0.191186	TRUE	3.74548e-33	TRUE	3.58354e-44	TRUE	2.64493e-34	TRUE	3.40293e-51
ENSG00000219481	NBPF1	NBPF member 1 [Source:HGNC Symbol;Acc:HGNC:26088]	10.4048	21.7432	-1.06331	1.27351	1.81041	-0.507503	1.14284	1.52332	0.75023	-0.414595	TRUE	2.67449e-31	TRUE	3.29268e-51	TRUE	1.12359e-37	TRUE	1.14965e-50
ENSG00000158828	PINK1	PTEN induced kinase 1 [Source:HGNC Symbol;Acc:HGNC:14581]	146.833	397.453	-1.43661	11.8069	40.2381	-1.76893	6.42275	26.9923	0.237948	-2.07128	TRUE	5.99011e-88	TRUE	4.64444e-195	TRUE	3.67639e-103	TRUE	2.44238e-179
ENSG00000117298	ECE1	endothelin converting enzyme 1 [Source:HGNC Symbol;Acc:HGNC:3146]	136.593	47.9017	1.51173	7.57915	3.59351	1.07664	4.42651	2.67647	1.65386	0.725836	TRUE	7.04157e-27	TRUE	4.35188e-159	TRUE	1.63186e-82	TRUE	1.01191e-53
ENSG00000218510	LINC00339	long intergenic non-protein coding RNA 339 [Source:HGNC Symbol;Acc:HGNC:25011]	9.71137	20.3677	-1.06853	2.27643	4.83322	-1.08621	1.66671	3.77138	0.441936	-1.17809	TRUE	1.18763e-32	TRUE	9.27653e-48	TRUE	1.64742e-35	TRUE	1.50833e-48
ENSG00000133216	EPHB2	EPH receptor B2 [Source:HGNC Symbol;Acc:HGNC:3393]	148.795	382.152	-1.36082	5.18336	15.6433	-1.59359	3.08992	11.6062	0.266231	-1.90925	TRUE	4.30735e-52	TRUE	2.93675e-86	TRUE	4.91072e-57	TRUE	3.50606e-81
ENSG00000125945	ZNF436	zinc finger protein 436 [Source:HGNC Symbol;Acc:HGNC:20814]	15.7015	31.5917	-1.00864	2.18159	4.33659	-0.991182	1.60579	3.29745	0.486978	-1.03807	TRUE	2.45618e-36	TRUE	4.28514e-67	TRUE	6.26078e-41	TRUE	4.80718e-64
ENSG00000007968	E2F2	E2F transcription factor 2 [Source:HGNC Symbol;Acc:HGNC:3114]	1.85215	19.3392	-3.38425	1.05591	2.64012	-1.32212	1.0292	2.04227	0.503949	-0.988649	TRUE	2.93314e-116	TRUE	3.74748e-216	TRUE	1.13754e-129	TRUE	6.0763e-275
ENSG00000001461	NIPAL3	NIPA like domain containing 3 [Source:HGNC Symbol;Acc:HGNC:25233]	11.2884	30.6952	-1.44318	1.38521	2.51843	-0.862416	1.2003	1.9248	0.623594	-0.68132	TRUE	1.57199e-54	TRUE	2.67565e-122	TRUE	5.0146e-70	TRUE	9.45504e-123
ENSG00000117602	RCAN3	RCAN family member 3 [Source:HGNC Symbol;Acc:HGNC:3042]	41.3757	90.7821	-1.13362	3.02287	7.11781	-1.23552	2.01984	5.15823	0.391575	-1.35264	TRUE	1.71295e-54	TRUE	1.16292e-95	TRUE	1.82651e-63	TRUE	9.56041e-91
ENSG00000157978	LDLRAP1	low density lipoprotein receptor adaptor protein 1 [Source:HGNC Symbol;Acc:HGNC:18640]	58.5029	130.14	-1.15349	4.80947	12.4967	-1.3776	2.92559	8.31834	0.351703	-1.50757	TRUE	3.37846e-52	TRUE	6.16477e-140	TRUE	1.83596e-75	TRUE	9.04841e-132
ENSG00000117643	MAN1C1	mannosidase alpha class 1C member 1 [Source:HGNC Symbol;Acc:HGNC:19080]	11.162	30.4843	-1.44947	1.39882	2.57668	-0.881304	1.20503	2.06371	0.583912	-0.776176	TRUE	5.72729e-65	TRUE	6.58939e-105	TRUE	2.01463e-61	TRUE	7.79571e-105
ENSG00000175087	PDIK1L	PDLIM1 interacting kinase 1 like [Source:HGNC Symbol;Acc:HGNC:18981]	7.81313	27.6442	-1.823	1.53415	3.83767	-1.32279	1.28227	3.08437	0.415731	-1.26628	TRUE	1.14815e-99	TRUE	4.79266e-166	TRUE	7.10181e-87	TRUE	1.23984e-174
ENSG00000117713	ARID1A	AT-rich interaction domain 1A [Source:HGNC Symbol;Acc:HGNC:11110]	350.412	704.123	-1.00677	8.84102	22.2924	-1.33427	5.00687	15.2368	0.328603	-1.60558	TRUE	4.23516e-43	TRUE	0	TRUE	3.42719e-133	TRUE	1.69391e-293
ENSG00000142784	WDTC1	WD and tetratricopeptide repeats 1 [Source:HGNC Symbol;Acc:HGNC:29175]	79.3483	169.135	-1.0919	5.59211	14.308	-1.35535	3.33686	9.79731	0.34059	-1.55389	TRUE	8.90272e-50	TRUE	4.80685e-109	TRUE	3.1062e-66	TRUE	8.21366e-101
ENSG00000142733	MAP3K6	mitogen-activated protein kinase kinase kinase 6 [Source:HGNC Symbol;Acc:HGNC:6858]	4.95875	10.165	-1.03556	1.28354	1.88842	-0.557051	1.14672	1.51642	0.756203	-0.403154	TRUE	1.24985e-18	TRUE	1.92144e-22	TRUE	2.68485e-15	TRUE	7.8665e-22
ENSG00000181773	GPR3	G protein-coupled receptor 3 [Source:HGNC Symbol;Acc:HGNC:4484]	10.7763	1.08552	3.31142	2.61871	1.01334	1.36973	1.84175	1.00702	1.82891	0.870987	TRUE	4.55605e-46	TRUE	6.01686e-119	TRUE	1.08007e-169	TRUE	2.84524e-293
ENSG00000158156	XKR8	XK related 8 [Source:HGNC Symbol;Acc:HGNC:25508]	11.5499	34.2932	-1.57004	2.36861	6.76594	-1.51425	1.70668	4.59465	0.371449	-1.42876	TRUE	1.88778e-66	TRUE	1.8123e-144	TRUE	3.82253e-80	TRUE	2.68537e-142
ENSG00000130770	ATP5IF1	ATP synthase inhibitory factor subunit 1 [Source:HGNC Symbol;Acc:HGNC:871]	203.146	409.849	-1.01257	33.0357	89.0128	-1.42999	17.4804	62.8961	0.277925	-1.84723	TRUE	1.3772e-46	TRUE	1.68285e-170	TRUE	1.31034e-97	TRUE	3.25208e-166
ENSG00000188060	RAB42	RAB42, member RAS oncogene family [Source:HGNC Symbol;Acc:HGNC:28702]	43.6577	125.961	-1.52867	7.86155	28.1599	-1.84076	4.44895	18.8435	0.2361	-2.08253	TRUE	2.00154e-86	TRUE	9.57096e-152	TRUE	1.09679e-78	TRUE	1.35415e-140
ENSG00000159023	EPB41	erythrocyte membrane protein band 4.1 [Source:HGNC Symbol;Acc:HGNC:3377]	107.476	232.578	-1.1137	4.48977	11.3238	-1.33465	2.79143	7.6337	0.365672	-1.45138	TRUE	2.69973e-55	TRUE	1.83601e-125	TRUE	8.17671e-75	TRUE	2.42146e-131
ENSG00000121769	FABP3	fatty acid binding protein 3 [Source:HGNC Symbol;Acc:HGNC:3557]	26.6187	12.5318	1.08685	9.66409	6.13784	0.654903	5.51014	4.55349	1.21009	0.275118	TRUE	5.89846e-11	TRUE	5.78515e-23	TRUE	1.20887e-19	TRUE	1.27624e-22
ENSG00000142910	TINAGL1	tubulointerstitial nephritis antigen like 1 [Source:HGNC Symbol;Acc:HGNC:19168]	11.4335	2.17939	2.39127	1.697	1.05972	0.679296	1.35691	1.03075	1.31642	0.396625	TRUE	4.35911e-29	TRUE	4.65245e-130	TRUE	5.84892e-108	TRUE	5.69405e-48
ENSG00000134668	SPOCD1	SPOC domain containing 1 [Source:HGNC Symbol;Acc:HGNC:26338]	10.2593	2.66262	1.94602	1.46427	1.09124	0.424212	1.23665	1.05398	1.17331	0.230588	TRUE	4.07197e-21	TRUE	1.7497e-83	TRUE	1.20554e-52	TRUE	1.37483e-50
ENSG00000121775	TMEM39B	transmembrane protein 39B [Source:HGNC Symbol;Acc:HGNC:25510]	64.4481	132.708	-1.04205	9.03502	23.3963	-1.37268	5.07285	15.5164	0.326934	-1.61293	TRUE	7.11638e-42	TRUE	9.08543e-72	TRUE	1.39007e-45	TRUE	5.72728e-68
ENSG00000160050	CCDC28B	coiled-coil domain containing 28B [Source:HGNC Symbol;Acc:HGNC:28163]	22.3196	45.641	-1.03202	3.65528	8.55747	-1.2272	2.36117	6.24117	0.378321	-1.40232	TRUE	5.33205e-43	TRUE	1.2476e-58	TRUE	5.50255e-39	TRUE	2.30144e-57
ENSG00000116497	S100PBP	S100P binding protein [Source:HGNC Symbol;Acc:HGNC:25768]	39.2768	109.542	-1.47973	2.48625	6.68345	-1.42662	1.75417	4.71458	0.372073	-1.42634	TRUE	4.44889e-87	TRUE	1.88794e-284	TRUE	3.77734e-126	TRUE	1.23943e-268
ENSG00000278997		TEC	2.1691	5.93961	-1.45327	1.30789	2.76619	-1.08066	1.16015	2.05461	0.564655	-0.824559	TRUE	4.88383e-30	TRUE	2.38118e-39	TRUE	1.08876e-26	TRUE	5.35671e-41
ENSG00000160094	ZNF362	zinc finger protein 362 [Source:HGNC Symbol;Acc:HGNC:18079]	19.826	118.128	-2.57489	3.03446	18.1048	-2.57686	2.02469	11.911	0.169985	-2.55652	TRUE	6.34931e-243	TRUE	0	TRUE	6.35318e-149	TRUE	0
ENSG00000116560	SFPQ	splicing factor proline and glutamine rich [Source:HGNC Symbol;Acc:HGNC:10774]	4345.63	1514.27	1.52094	206.848	97.1946	1.08962	107.123	67.3665	1.59015	0.669165	TRUE	3.76424e-85	TRUE	0	TRUE	9.75652e-146	TRUE	0
ENSG00000239636	TFAP2E-AS1	TFAP2E antisense RNA 1 [Source:HGNC Symbol;Acc:HGNC:41274]	3.1112	7.27633	-1.22574	1.72072	3.91664	-1.1866	1.37505	2.90119	0.473961	-1.07716	TRUE	4.41398e-27	TRUE	1.42634e-43	TRUE	6.31346e-31	TRUE	3.05321e-44
ENSG00000116819	TFAP2E	transcription factor AP-2 epsilon [Source:HGNC Symbol;Acc:HGNC:30774]	2.20991	5.14989	-1.22055	1.19969	1.91432	-0.674166	1.10774	1.57536	0.703167	-0.508061	TRUE	8.49444e-24	TRUE	4.20802e-35	TRUE	1.28494e-26	TRUE	3.20908e-37
ENSG00000134698	AGO4	argonaute RISC component 4 [Source:HGNC Symbol;Acc:HGNC:18424]	191.655	424.812	-1.14832	10.3684	29.218	-1.49466	5.75672	20.1815	0.285247	-1.80972	TRUE	1.62051e-57	TRUE	3.63502e-217	TRUE	3.95986e-114	TRUE	6.78659e-197
ENSG00000214193	SH3D21	SH3 domain containing 21 [Source:HGNC Symbol;Acc:HGNC:26236]	78.3627	22.3738	1.80835	7.0789	3.20891	1.14144	4.11155	2.37914	1.72817	0.789243	TRUE	1.24082e-69	TRUE	7.12707e-132	TRUE	2.29379e-86	TRUE	1.10177e-124
ENSG00000116883	NA	NA	35.5086	5.28785	2.74742	7.72789	2.12209	1.86459	4.40876	1.69732	2.59748	1.37711	TRUE	2.28557e-154	TRUE	4.43049e-202	TRUE	1.6494e-91	TRUE	1.39441e-189
ENSG00000163874	ZC3H12A	zinc finger CCCH-type containing 12A [Source:HGNC Symbol;Acc:HGNC:26259]	1769.38	453.351	1.96455	200.505	63.431	1.66038	102.072	43.261	2.35944	1.23845	TRUE	7.58934e-65	TRUE	1.97462e-205	TRUE	5.33325e-132	TRUE	3.27608e-123
ENSG00000196449	YRDC	yrdC N6-threonylcarbamoyltransferase domain containing [Source:HGNC Symbol;Acc:HGNC:28905]	444.09	110.947	2.00099	85.4553	28.9605	1.56108	45.4047	21.2361	2.13809	1.09632	TRUE	7.86024e-126	TRUE	0	TRUE	1.83062e-140	TRUE	2.80813e-290
ENSG00000197982	C1orf122	chromosome 1 open reading frame 122 [Source:HGNC Symbol;Acc:HGNC:24789]	1729.06	853.032	1.01931	275.042	178.686	0.622225	139.898	116.39	1.20198	0.265408	TRUE	3.86738e-34	TRUE	2.71528e-53	TRUE	6.39844e-55	TRUE	1.81868e-49
ENSG00000188786	MTF1	metal regulatory transcription factor 1 [Source:HGNC Symbol;Acc:HGNC:7428]	1660.02	599.747	1.46878	74.2101	34.7287	1.09549	38.4451	23.4209	1.64148	0.715001	TRUE	2.36499e-53	TRUE	1.71776e-137	TRUE	6.85191e-128	TRUE	4.87793e-133
ENSG00000174574	AKIRIN1	akirin 1 [Source:HGNC Symbol;Acc:HGNC:25744]	605.416	270.612	1.1617	78.3758	47.2963	0.728679	40.6515	33.329	1.2197	0.286531	TRUE	6.04622e-50	TRUE	0	TRUE	2.15715e-163	TRUE	0
ENSG00000043514	TRIT1	tRNA isopentenyltransferase 1 [Source:HGNC Symbol;Acc:HGNC:20286]	23.4071	71.7953	-1.61694	3.99682	13.8008	-1.78783	2.588	9.17489	0.282075	-1.82585	TRUE	5.8647e-92	TRUE	2.82423e-144	TRUE	5.3876e-76	TRUE	6.92036e-142
ENSG00000202222	Y_RNA	Y RNA [Source:RFAM;Acc:RF00019]	3.44294	7.52782	-1.12859	8.55607	28.6277	-1.74239	5.13326	20.644	0.248657	-2.00777	TRUE	2.19595e-14	TRUE	9.36084e-32	TRUE	1.44085e-24	TRUE	7.37862e-31
ENSG00000116990	MYCL	MYCL proto-oncogene, bHLH transcription factor [Source:HGNC Symbol;Acc:HGNC:7555]	18.7338	210.182	-3.48792	2.24535	21.1533	-3.23587	1.63596	14.1834	0.115343	-3.116	TRUE	4.71198e-213	TRUE	0	TRUE	1.52746e-115	TRUE	0
ENSG00000168389	MFSD2A	major facilitator superfamily domain containing 2A [Source:HGNC Symbol;Acc:HGNC:25897]	573.654	64.9758	3.14221	50.8421	7.71793	2.71974	26.8043	5.56574	4.81594	2.26782	TRUE	3.07051e-101	TRUE	1.5511e-241	TRUE	3.44648e-155	TRUE	9.1487e-211
ENSG00000117000	RLF	RLF zinc finger [Source:HGNC Symbol;Acc:HGNC:10025]	995.293	334.501	1.57311	57.0685	26.3832	1.11307	29.6495	18.2863	1.6214	0.697241	TRUE	8.82061e-87	TRUE	0	TRUE	9.34104e-157	TRUE	0
ENSG00000084070	SMAP2	small ArfGAP2 [Source:HGNC Symbol;Acc:HGNC:25082]	464.897	1349.7	-1.53766	46.149	178.769	-1.95372	24.0825	121.177	0.198738	-2.33106	TRUE	1.45089e-83	TRUE	3.52606e-211	TRUE	1.5504e-115	TRUE	6.61861e-195
ENSG00000187815	ZFP69	ZFP69 zinc finger protein [Source:HGNC Symbol;Acc:HGNC:24708]	4.52086	10.7776	-1.25337	1.39414	2.4568	-0.817402	1.19904	2.04305	0.586885	-0.768851	TRUE	1.25425e-32	TRUE	1.32455e-50	TRUE	1.28795e-35	TRUE	1.35034e-49
ENSG00000117016	RIMS3	regulating synaptic membrane exocytosis 3 [Source:HGNC Symbol;Acc:HGNC:21292]	4.58971	9.81192	-1.09613	1.17672	1.58751	-0.431995	1.08955	1.32867	0.820033	-0.286246	TRUE	1.71873e-20	TRUE	9.23906e-33	TRUE	1.62117e-26	TRUE	2.79379e-32
ENSG00000127124	HIVEP3	HIVEP zinc finger 3 [Source:HGNC Symbol;Acc:HGNC:13561]	462.272	138.366	1.74025	12.346	5.58709	1.14388	6.90061	3.81038	1.811	0.856789	TRUE	1.30801e-63	TRUE	1.80584e-82	TRUE	9.23279e-41	TRUE	1.59683e-78
ENSG00000228192		novel transcript, antisense to ERMAP	15.8126	7.72428	1.0336	4.2134	2.92811	0.525016	2.60566	2.25208	1.157	0.210392	TRUE	6.13097e-13	TRUE	1.18864e-26	TRUE	3.04978e-26	TRUE	2.60509e-25
ENSG00000117394	SLC2A1	solute carrier family 2 member 1 [Source:HGNC Symbol;Acc:HGNC:11005]	232.291	10.0244	4.53435	18.2487	1.89568	3.267	9.71308	1.61277	6.02259	2.59038	TRUE	0	TRUE	0	TRUE	1.34368e-169	TRUE	0
ENSG00000178028	DMAP1	DNA methyltransferase 1 associated protein 1 [Source:HGNC Symbol;Acc:HGNC:18291]	28.7133	65.5788	-1.19151	2.76608	6.47949	-1.22804	1.88681	4.45789	0.423252	-1.24041	TRUE	4.20254e-53	TRUE	2.68984e-112	TRUE	5.01871e-72	TRUE	5.24508e-106
ENSG00000173846	PLK3	polo like kinase 3 [Source:HGNC Symbol;Acc:HGNC:2154]	1364.9	299.501	2.18816	139.576	40.814	1.77391	71.3052	27.1211	2.62914	1.39459	TRUE	6.86018e-153	TRUE	0	TRUE	1.35881e-169	TRUE	0
ENSG00000222009	BTBD19	BTB domain containing 19 [Source:HGNC Symbol;Acc:HGNC:27145]	163.242	47.2062	1.78996	17.4324	7.19723	1.27626	9.35735	5.13776	1.82129	0.864961	TRUE	1.36745e-114	TRUE	2.81481e-264	TRUE	3.445e-119	TRUE	1.59688e-250
ENSG00000117425	PTCH2	patched 2 [Source:HGNC Symbol;Acc:HGNC:9586]	1.44576	3.57273	-1.3052	1.03157	1.23977	-0.265227	1.0159	1.15935	0.876262	-0.190566	TRUE	2.5753e-26	TRUE	2.2532e-35	TRUE	4.60151e-22	TRUE	2.79288e-42
ENSG00000123080	CDKN2C	cyclin dependent kinase inhibitor 2C [Source:HGNC Symbol;Acc:HGNC:1789]	5.88307	19.2348	-1.70908	1.52141	3.66579	-1.26871	1.27067	2.98426	0.425791	-1.23178	TRUE	1.98426e-71	TRUE	1.26321e-106	TRUE	7.65302e-58	TRUE	1.15127e-111
ENSG00000157077	ZFYVE9	zinc finger FYVE-type containing 9 [Source:HGNC Symbol;Acc:HGNC:6775]	4.10054	1.74438	1.2331	1.18897	1.04997	0.179364	1.09954	1.03452	1.06285	0.0879315	TRUE	7.13292e-09	TRUE	8.08631e-40	TRUE	5.05394e-34	TRUE	1.36892e-24
ENSG00000162378	ZYG11B	zyg-11 family member B, cell cycle regulator [Source:HGNC Symbol;Acc:HGNC:25820]	93.5786	322.806	-1.78642	5.02371	19.9013	-1.98604	3.06322	14.3861	0.21293	-2.23155	TRUE	1.75095e-138	TRUE	0	TRUE	7.71347e-138	TRUE	0
ENSG00000121310	ECHDC2	enoyl-CoA hydratase domain containing 2 [Source:HGNC Symbol;Acc:HGNC:23408]	3.65468	12.7796	-1.80602	1.08019	1.33935	-0.310248	1.04235	1.19624	0.871361	-0.198657	TRUE	8.87751e-43	TRUE	2.3942e-07	TRUE	0.00144738	TRUE	3.53297e-22
ENSG00000230138	LINC02812	long intergenic non-protein coding RNA 2812 [Source:HGNC Symbol;Acc:HGNC:54344]	1.22145	2.64442	-1.11435	1.09133	1.92143	-0.816092	1.04513	1.54291	0.677374	-0.561975	TRUE	1.55481e-14	TRUE	2.12517e-25	TRUE	3.85531e-13	TRUE	2.24202e-32
ENSG00000116205	TCEANC2	transcription elongation factor A N-terminal and central domain containing 2 [Source:HGNC Symbol;Acc:HGNC:26494]	22.4386	51.7865	-1.2066	1.62486	2.98865	-0.879179	1.3147	2.36681	0.555473	-0.848212	TRUE	1.12741e-56	TRUE	4.92466e-148	TRUE	2.40855e-82	TRUE	2.37668e-144
ENSG00000215883	CYB5RL	cytochrome b5 reductase like [Source:HGNC Symbol;Acc:HGNC:32220]	4.61271	15.9716	-1.79182	1.14525	1.80499	-0.65633	1.07709	1.52446	0.706537	-0.501163	TRUE	1.613e-76	TRUE	3.2191e-110	TRUE	5.42875e-63	TRUE	2.66286e-114
ENSG00000162396	PARS2	prolyl-tRNA synthetase 2, mitochondrial [Source:HGNC Symbol;Acc:HGNC:30563]	8.29094	18.2233	-1.13617	2.09714	4.52729	-1.11022	1.57841	3.42363	0.461034	-1.11706	TRUE	1.49358e-33	TRUE	1.23792e-74	TRUE	3.13861e-51	TRUE	1.37249e-74
ENSG00000162407	PLPP3	phospholipid phosphatase 3 [Source:HGNC Symbol;Acc:HGNC:9229]	734.206	336.738	1.12456	50.2711	31.0872	0.693408	25.7811	20.816	1.23852	0.308622	TRUE	5.30718e-39	TRUE	7.07816e-68	TRUE	1.98337e-59	TRUE	5.98513e-64
ENSG00000184292	TACSTD2	tumor associated calcium signal transducer 2 [Source:HGNC Symbol;Acc:HGNC:11530]	22.6431	8.31469	1.44534	4.2172	2.48683	0.761979	2.56229	1.89378	1.353	0.436164	TRUE	1.04988e-06	TRUE	1.13486e-09	TRUE	1.29205e-11	TRUE	2.24174e-10
ENSG00000177606	JUN	Jun proto-oncogene, AP-1 transcription factor subunit [Source:HGNC Symbol;Acc:HGNC:6204]	3801.07	1160.3	1.7119	380.509	156.291	1.2837	192.923	115.257	1.67386	0.743179	TRUE	6.12527e-106	TRUE	0	TRUE	1.02105e-145	TRUE	0
ENSG00000162599	NFIA	nuclear factor I A [Source:HGNC Symbol;Acc:HGNC:7784]	17.4064	53.7248	-1.62597	1.52722	3.24698	-1.08819	1.27583	2.41762	0.52772	-0.922155	TRUE	1.47248e-39	TRUE	2.22444e-52	TRUE	1.593e-31	TRUE	2.8664e-51
ENSG00000125703	ATG4C	autophagy related 4C cysteine peptidase [Source:HGNC Symbol;Acc:HGNC:16040]	27.7746	168.53	-2.60117	4.08268	27.0735	-2.72929	2.57767	18.7725	0.137311	-2.86448	TRUE	5.04702e-218	TRUE	0	TRUE	9.29386e-146	TRUE	0
ENSG00000185031	SLC2A3P2	solute carrier family 2 member 3 pseudogene 2 [Source:HGNC Symbol;Acc:HGNC:31074]	4.98096	1.21586	2.03445	1.94915	1.07036	0.86475	1.4599	1.03921	1.40482	0.490383	TRUE	3.63514e-59	TRUE	9.45103e-56	TRUE	1.21615e-49	TRUE	8.1711e-65
ENSG00000162433	AK4	adenylate kinase 4 [Source:HGNC Symbol;Acc:HGNC:363]	294.947	94.2464	1.64595	14.7631	6.54988	1.17245	7.97558	4.6976	1.6978	0.763667	TRUE	2.28789e-53	TRUE	9.68699e-66	TRUE	2.83357e-84	TRUE	2.47222e-61
ENSG00000184588	PDE4B	phosphodiesterase 4B [Source:HGNC Symbol;Acc:HGNC:8781]	612.705	70.6373	3.11669	25.8497	4.51768	2.51649	13.8124	3.2896	4.19881	2.06998	TRUE	1.0503e-100	TRUE	1.48832e-239	TRUE	4.38588e-145	TRUE	2.57398e-205
ENSG00000116717	GADD45A	growth arrest and DNA damage inducible alpha [Source:HGNC Symbol;Acc:HGNC:4095]	111.858	27.4058	2.02911	19.4463	6.86967	1.50119	10.7109	5.77489	1.85474	0.891221	TRUE	9.5857e-74	TRUE	5.46681e-174	TRUE	1.03207e-97	TRUE	7.16997e-170
ENSG00000050628	PTGER3	prostaglandin E receptor 3 [Source:HGNC Symbol;Acc:HGNC:9595]	3.47023	1.6369	1.08407	1.08607	1.03068	0.0755243	1.049	1.0365	1.01206	0.0172922	TRUE	1.00371e-10	TRUE	1.79227e-17	TRUE	6.56432e-23	TRUE	2.89194e-19
ENSG00000235782		novel transcript	8.38087	2.87013	1.54598	4.43746	2.16944	1.03241	2.75276	2.15012	1.28028	0.356461	TRUE	8.30294e-18	TRUE	2.21781e-32	TRUE	4.31047e-37	TRUE	3.43461e-32
ENSG00000254685	FPGT	fucose-1-phosphate guanylyltransferase [Source:HGNC Symbol;Acc:HGNC:3825]	38.1275	77.9527	-1.03177	4.14607	9.82488	-1.24469	2.60599	7.24252	0.359818	-1.47466	TRUE	2.43529e-42	TRUE	7.4458e-130	TRUE	4.33036e-81	TRUE	2.97071e-121
ENSG00000162616	DNAJB4	DnaJ heat shock protein family (Hsp40) member B4 [Source:HGNC Symbol;Acc:HGNC:14886]	355.121	49.4605	2.84396	33.3076	6.82232	2.28752	17.8826	5.11088	3.49893	1.80691	TRUE	2.15154e-129	TRUE	0	TRUE	7.55306e-159	TRUE	0
ENSG00000273338		novel transcript, antisense to DNAJB4	14.5637	5.05599	1.52631	23.8257	10.1471	1.23144	12.8338	7.32529	1.75199	0.808993	TRUE	5.1219e-48	TRUE	3.1306e-65	TRUE	4.39794e-47	TRUE	1.09312e-65
ENSG00000142875	PRKACB	protein kinase cAMP-activated catalytic subunit beta [Source:HGNC Symbol;Acc:HGNC:9381]	13.3971	30.5822	-1.19077	1.64693	3.09593	-0.910596	1.337	2.30829	0.579217	-0.787825	TRUE	1.34772e-38	TRUE	8.16885e-42	TRUE	3.68218e-27	TRUE	2.89781e-42
ENSG00000117155	SSX2IP	SSX family member 2 interacting protein [Source:HGNC Symbol;Acc:HGNC:16509]	7.75038	17.2643	-1.15545	1.27801	1.91122	-0.580595	1.14154	1.61794	0.705554	-0.503172	TRUE	2.7447e-39	TRUE	1.85598e-63	TRUE	2.2761e-41	TRUE	2.06382e-66
ENSG00000223653		novel transcript	21.2179	4.28118	2.3092	4.1182	1.6759	1.29708	2.58574	1.52704	1.6933	0.759839	TRUE	1.55109e-111	TRUE	1.54546e-161	TRUE	2.33139e-84	TRUE	4.31859e-159
ENSG00000142871	CCN1	cellular communication network factor 1 [Source:HGNC Symbol;Acc:HGNC:2654]	1.47787	8.36262	-2.50043	1.0663	1.74211	-0.708215	1.03417	1.38277	0.747902	-0.419079	TRUE	1.12322e-24	TRUE	4.21131e-16	TRUE	1.51733e-16	TRUE	6.05152e-10
ENSG00000143013	LMO4	LIM domain only 4 [Source:HGNC Symbol;Acc:HGNC:6644]	131.715	321.006	-1.28518	8.9568	27.3645	-1.61125	5.06246	18.9146	0.267649	-1.90159	TRUE	2.29372e-72	TRUE	6.72433e-281	TRUE	7.7542e-132	TRUE	2.82909e-254
ENSG00000065243	PKN2	protein kinase N2 [Source:HGNC Symbol;Acc:HGNC:9406]	108.806	225.947	-1.05423	6.51112	16.5285	-1.34398	3.82666	11.6705	0.327891	-1.60871	TRUE	1.74765e-38	TRUE	3.67755e-63	TRUE	6.17336e-56	TRUE	5.05693e-63
ENSG00000162645	GBP2	guanylate binding protein 2 [Source:HGNC Symbol;Acc:HGNC:4183]	1074.91	320.999	1.74357	60.4639	22.7618	1.40946	32.2085	14.6785	2.19427	1.13374	TRUE	2.05837e-48	TRUE	4.3464e-86	TRUE	1.97422e-101	TRUE	5.78755e-85
ENSG00000197147	LRRC8B	leucine rich repeat containing 8 VRAC subunit B [Source:HGNC Symbol;Acc:HGNC:30692]	161.181	48.0241	1.74685	7.81895	3.6734	1.08986	4.51754	2.77494	1.62797	0.703077	TRUE	3.27056e-101	TRUE	2.5437e-285	TRUE	3.58882e-131	TRUE	2.60579e-272
ENSG00000171492	LRRC8D	leucine rich repeat containing 8 VRAC subunit D [Source:HGNC Symbol;Acc:HGNC:16992]	70.5227	185.252	-1.39333	6.0865	19.3231	-1.66664	3.62205	14.0128	0.258482	-1.95187	TRUE	1.77796e-83	TRUE	0	TRUE	1.57002e-135	TRUE	5.39082e-278
ENSG00000067334	DNTTIP2	deoxynucleotidyltransferase terminal interacting protein 2 [Source:HGNC Symbol;Acc:HGNC:24013]	1834.66	416.666	2.13855	86.3687	26.8696	1.68454	45.1273	19.5393	2.30957	1.20763	TRUE	3.34732e-149	TRUE	0	TRUE	2.84242e-159	TRUE	0
ENSG00000023909	GCLM	glutamate-cysteine ligase modifier subunit [Source:HGNC Symbol;Acc:HGNC:4312]	953.043	119.251	2.99854	61.438	11.0899	2.46988	32.6165	8.39366	3.88585	1.95823	TRUE	4.06231e-207	TRUE	0	TRUE	1.32524e-146	TRUE	0
ENSG00000117525	F3	coagulation factor III, tissue factor [Source:HGNC Symbol;Acc:HGNC:3541]	849.952	13.8482	5.93961	102.061	2.92111	5.12677	54.5073	2.53202	21.5272	4.42809	TRUE	2.98328e-70	TRUE	0	TRUE	3.0805e-138	TRUE	1.281e-293
ENSG00000156876	SASS6	SAS-6 centriolar assembly protein [Source:HGNC Symbol;Acc:HGNC:25403]	9.84902	31.7821	-1.69016	1.79867	4.71646	-1.39078	1.40551	3.61508	0.388789	-1.36294	TRUE	1.64895e-88	TRUE	2.78295e-163	TRUE	4.69861e-83	TRUE	5.55238e-165
ENSG00000137992	DBT	dihydrolipoamide branched chain transacylase E2 [Source:HGNC Symbol;Acc:HGNC:2698]	34.4373	73.4566	-1.09292	2.0514	4.05355	-0.982579	1.53962	2.99243	0.514504	-0.958747	TRUE	3.33494e-47	TRUE	4.79279e-147	TRUE	4.43883e-90	TRUE	3.5502e-145
ENSG00000273204		novel transcript, antisense to EXTL2	4.96843	2.34559	1.08284	4.23238	2.45359	0.786576	2.71417	1.81527	1.49519	0.580324	TRUE	6.86482e-21	TRUE	3.63645e-30	TRUE	5.80326e-28	TRUE	1.61505e-30
ENSG00000117543	DPH5	diphthamide biosynthesis 5 [Source:HGNC Symbol;Acc:HGNC:24270]	15.4263	32.719	-1.08474	2.71998	6.04352	-1.15179	1.88886	4.31317	0.437928	-1.19123	TRUE	1.64571e-37	TRUE	1.95806e-57	TRUE	7.24558e-42	TRUE	3.05347e-58
ENSG00000162636	FAM102B	family with sequence similarity 102 member B [Source:HGNC Symbol;Acc:HGNC:27637]	90.6776	33.386	1.44151	4.39794	2.65445	0.728418	2.75203	2.08946	1.3171	0.397369	TRUE	5.96981e-49	TRUE	7.55673e-82	TRUE	4.40671e-55	TRUE	1.77807e-81
ENSG00000162639	HENMT1	HEN methyltransferase 1 [Source:HGNC Symbol;Acc:HGNC:26400]	17.877	39.6614	-1.14963	3.48775	8.75414	-1.32767	2.30011	6.53968	0.351717	-1.50751	TRUE	1.2339e-43	TRUE	1.8825e-74	TRUE	4.73227e-40	TRUE	2.48092e-72
ENSG00000121957	GPSM2	G protein signaling modulator 2 [Source:HGNC Symbol;Acc:HGNC:29501]	6.89352	19.0295	-1.46492	1.26058	2.07742	-0.720705	1.13319	1.69778	0.667459	-0.58325	TRUE	1.99416e-56	TRUE	1.34271e-90	TRUE	1.04411e-53	TRUE	3.17408e-92
ENSG00000197780	TAF13	TATA-box binding protein associated factor 13 [Source:HGNC Symbol;Acc:HGNC:11546]	603.216	287.569	1.06876	152.077	97.5698	0.640293	79.6796	69.8687	1.14042	0.189563	TRUE	4.53948e-44	TRUE	8.33188e-233	TRUE	9.90417e-119	TRUE	4.18073e-216
ENSG00000134222	PSRC1	proline and serine rich coiled-coil 1 [Source:HGNC Symbol;Acc:HGNC:24472]	1.66901	12.6168	-2.91828	1.0838	2.97364	-1.45613	1.04277	2.20938	0.471973	-1.08322	TRUE	3.04938e-104	TRUE	1.18798e-153	TRUE	1.76292e-110	TRUE	3.08109e-205
ENSG00000235005		novel transcript	2.33579	1.10504	1.07981	2.02531	1.1098	0.867835	1.51809	1.14333	1.32778	0.409019	TRUE	2.243e-15	TRUE	5.08839e-27	TRUE	9.40429e-35	TRUE	6.13619e-33
ENSG00000184371	CSF1	colony stimulating factor 1 [Source:HGNC Symbol;Acc:HGNC:2432]	448.594	24.0706	4.22007	30.4118	2.93218	3.37458	15.8388	2.33357	6.78739	2.76286	TRUE	1.76756e-116	TRUE	0	TRUE	4.3541e-124	TRUE	1.40937e-274
ENSG00000273373		novel transcript, antisense to SLC16A4	9.70301	20.0205	-1.04497	2.09524	4.23254	-1.01441	1.57206	3.24639	0.484248	-1.04618	TRUE	6.05522e-30	TRUE	7.96889e-59	TRUE	2.06856e-40	TRUE	6.88071e-60
ENSG00000259834		novel transcript	19.1323	40.5702	-1.08441	2.84491	6.47573	-1.18666	1.97465	4.74634	0.416035	-1.26522	TRUE	6.74485e-40	TRUE	2.02749e-54	TRUE	1.76977e-39	TRUE	1.37734e-54
ENSG00000134255	CEPT1	choline/ethanolamine phosphotransferase 1 [Source:HGNC Symbol;Acc:HGNC:24289]	150.651	303.855	-1.01217	7.3039	18.2225	-1.31898	4.23872	13.2777	0.319237	-1.6473	TRUE	3.01311e-46	TRUE	2.70614e-136	TRUE	5.48568e-84	TRUE	1.60555e-135
ENSG00000143110	C1orf162	chromosome 1 open reading frame 162 [Source:HGNC Symbol;Acc:HGNC:28344]	122.145	260.347	-1.09184	16.4049	46.1253	-1.49143	8.99836	30.1943	0.298015	-1.74654	TRUE	6.948e-49	TRUE	3.91906e-54	TRUE	1.32612e-28	TRUE	3.0476e-53
ENSG00000121933	TMIGD3	transmembrane and immunoglobulin domain containing 3 [Source:HGNC Symbol;Acc:HGNC:51375]	4.84357	15.745	-1.70075	1.57915	4.10729	-1.37904	1.30532	2.97383	0.438937	-1.18792	TRUE	3.18583e-32	TRUE	3.76744e-51	TRUE	7.08471e-32	TRUE	4.19058e-49
ENSG00000282608	ADORA3	adenosine A3 receptor [Source:HGNC Symbol;Acc:HGNC:268]	5.95297	115.092	-4.27304	1.66409	21.7788	-3.71012	1.35772	14.0617	0.0965542	-3.37252	TRUE	6.60535e-112	TRUE	1.03283e-256	TRUE	9.01678e-93	TRUE	2.41792e-225
ENSG00000155366	RHOC	ras homolog family member C [Source:HGNC Symbol;Acc:HGNC:669]	274.329	125.916	1.12344	24.6234	14.9101	0.723741	12.9886	10.5135	1.23542	0.305001	TRUE	1.28021e-27	TRUE	3.47628e-73	TRUE	1.64299e-75	TRUE	1.78237e-76
ENSG00000184599	TAFA3	TAFA chemokine like family member 3 [Source:HGNC Symbol;Acc:HGNC:21590]	6.1497	1.69151	1.8622	2.3952	1.25639	0.930867	1.73811	1.18086	1.47191	0.557686	TRUE	1.74632e-39	TRUE	7.87137e-67	TRUE	1.77443e-59	TRUE	1.95073e-74
ENSG00000155380	SLC16A1	solute carrier family 16 member 1 [Source:HGNC Symbol;Acc:HGNC:10922]	298.843	123.927	1.2699	20.582	11.9208	0.787901	11.1819	8.4209	1.32788	0.409122	TRUE	4.04117e-58	TRUE	7.37442e-93	TRUE	8.04159e-63	TRUE	5.90635e-94
ENSG00000134242	PTPN22	protein tyrosine phosphatase non-receptor type 22 [Source:HGNC Symbol;Acc:HGNC:9652]	47.7662	20.6398	1.21056	4.63609	3.08178	0.589146	2.90036	2.35592	1.23109	0.299942	TRUE	1.43973e-38	TRUE	1.7613e-50	TRUE	7.13528e-36	TRUE	8.91673e-51
ENSG00000134207	SYT6	synaptotagmin 6 [Source:HGNC Symbol;Acc:HGNC:18638]	7.29829	2.33431	1.64456	1.4295	1.12585	0.3445	1.22852	1.08788	1.12928	0.175401	TRUE	2.88049e-32	TRUE	5.32527e-49	TRUE	3.67044e-43	TRUE	1.29421e-50
ENSG00000226984		ribosomal protein L26 (RPL26) pseudogene	3.48495	1.47307	1.24231	3.05383	1.53458	0.992773	2.04041	1.48822	1.37104	0.455268	TRUE	6.64773e-22	TRUE	1.41336e-30	TRUE	8.91435e-33	TRUE	1.09494e-33
ENSG00000173218	VANGL1	VANGL planar cell polarity protein 1 [Source:HGNC Symbol;Acc:HGNC:15512]	3.09282	8.42326	-1.44546	1.08238	1.39064	-0.361545	1.04102	1.259	0.826862	-0.274281	TRUE	1.37993e-39	TRUE	4.77882e-52	TRUE	4.55452e-35	TRUE	7.51034e-55
ENSG00000163393	SLC22A15	solute carrier family 22 member 15 [Source:HGNC Symbol;Acc:HGNC:20301]	30.111	66.6769	-1.14689	2.97479	6.99394	-1.23332	1.99181	4.97265	0.400552	-1.31994	TRUE	6.46751e-51	TRUE	4.1033e-71	TRUE	1.2696e-47	TRUE	2.43919e-67
ENSG00000163399	ATP1A1	ATPase Na+/K+ transporting subunit alpha 1 [Source:HGNC Symbol;Acc:HGNC:799]	3516.15	1193.47	1.55884	172.516	78.735	1.13165	88.2208	53.0208	1.66389	0.734561	TRUE	4.38042e-93	TRUE	5.63996e-281	TRUE	1.57387e-127	TRUE	3.53636e-267
ENSG00000134247	PTGFRN	prostaglandin F2 receptor inhibitor [Source:HGNC Symbol;Acc:HGNC:9601]	45.5144	161.464	-1.82681	3.4522	13.0931	-1.92322	2.25337	8.75519	0.257376	-1.95805	TRUE	1.59212e-65	TRUE	4.2778e-67	TRUE	9.00044e-30	TRUE	4.62901e-64
ENSG00000116830	TTF2	transcription termination factor 2 [Source:HGNC Symbol;Acc:HGNC:12398]	31.0976	71.2479	-1.19605	2.05096	4.29427	-1.06611	1.54162	3.34649	0.460667	-1.1182	TRUE	9.18112e-54	TRUE	4.25864e-124	TRUE	2.04235e-80	TRUE	4.61397e-126
ENSG00000183508	TENT5C	terminal nucleotidyltransferase 5C [Source:HGNC Symbol;Acc:HGNC:24712]	14.8925	4.42273	1.75158	1.84823	1.27081	0.540391	1.43049	1.19048	1.20161	0.264966	TRUE	1.38547e-33	TRUE	2.97236e-82	TRUE	3.77959e-61	TRUE	1.25253e-83
ENSG00000260941	LINC00622	long intergenic non-protein coding RNA 622 [Source:HGNC Symbol;Acc:HGNC:44251]	5.70742	1.86145	1.61641	2.05875	1.26293	0.704994	1.54671	1.26897	1.21886	0.285537	TRUE	9.98038e-37	TRUE	1.91045e-49	TRUE	4.29229e-43	TRUE	1.96242e-53
ENSG00000143067	ZNF697	zinc finger protein 697 [Source:HGNC Symbol;Acc:HGNC:32034]	650.064	111.95	2.53772	46.613	11.3258	2.04112	24.4121	8.29755	2.94208	1.55684	TRUE	1.32051e-160	TRUE	0	TRUE	7.28472e-170	TRUE	0
ENSG00000274642		phosphodiesterase 4D interacting protein (PDE4DIP) pseudogene	5.19679	2.51717	1.04582	2.73551	1.81939	0.588353	1.96061	1.45506	1.34744	0.43022	TRUE	0.000940943	TRUE	4.2082e-07	TRUE	4.10896e-13	TRUE	9.06693e-08
ENSG00000277610	RNVU1-4	RNA, variant U1 small nuclear 4 [Source:HGNC Symbol;Acc:HGNC:48312]	5.6082	1.65724	1.75875	10.719	2.74887	1.96327	6.26702	1.95423	3.2069	1.68118	TRUE	3.61932e-25	TRUE	1.08253e-52	TRUE	1.04092e-45	TRUE	4.0829e-56
ENSG00000198019	FCGR1B	Fc fragment of IgG receptor Ib [Source:HGNC Symbol;Acc:HGNC:3614]	3.25357	6.66305	-1.03416	1.23611	1.78886	-0.533237	1.11914	1.48133	0.755497	-0.404502	TRUE	1.66025e-17	TRUE	9.20355e-24	TRUE	1.08135e-21	TRUE	6.38615e-24
ENSG00000131788	PIAS3	protein inhibitor of activated STAT 3 [Source:HGNC Symbol;Acc:HGNC:16861]	37.1242	92.7697	-1.32129	3.69664	10.2019	-1.46455	2.36308	6.95154	0.339937	-1.55666	TRUE	3.10114e-65	TRUE	1.61753e-152	TRUE	1.75057e-87	TRUE	2.62832e-138
ENSG00000131779	PEX11B	peroxisomal biogenesis factor 11 beta [Source:HGNC Symbol;Acc:HGNC:8853]	48.1028	111.103	-1.2077	10.0241	29.5689	-1.5606	5.63767	20.6224	0.273376	-1.87104	TRUE	5.8572e-60	TRUE	2.88899e-219	TRUE	2.76119e-110	TRUE	1.07469e-202
ENSG00000121851	POLR3GL	RNA polymerase III subunit GL [Source:HGNC Symbol;Acc:HGNC:28466]	87.6199	214.44	-1.29124	18.1083	57.6474	-1.67061	9.6555	39.726	0.243053	-2.04066	TRUE	3.03716e-71	TRUE	4.6087e-186	TRUE	3.555e-107	TRUE	2.17452e-168
ENSG00000274428	RNVU1-25	RNA, variant U1 small nuclear 25 [Source:HGNC Symbol;Acc:HGNC:54428]	6.43847	2.584	1.31711	12.5824	5.55436	1.17972	6.95678	3.81367	1.82417	0.867239	TRUE	1.6734e-18	TRUE	1.73776e-26	TRUE	4.89001e-22	TRUE	1.69698e-27
ENSG00000162836	ACP6	acid phosphatase 6, lysophosphatidic [Source:HGNC Symbol;Acc:HGNC:29609]	2.78792	7.23708	-1.37622	1.05339	1.24532	-0.241475	1.02624	1.14612	0.895407	-0.159385	TRUE	2.05818e-27	TRUE	3.82786e-43	TRUE	5.23134e-34	TRUE	3.05999e-45
ENSG00000206828	RNVU1-30	RNA, variant U1 small nuclear 30 [Source:HGNC Symbol;Acc:HGNC:54434]	11.086	2.86292	1.95318	22.4437	6.35949	1.81933	12.2985	4.52985	2.715	1.44095	TRUE	6.61963e-51	TRUE	3.52239e-79	TRUE	4.53873e-55	TRUE	9.80941e-81
ENSG00000150337	FCGR1A	Fc fragment of IgG receptor Ia [Source:HGNC Symbol;Acc:HGNC:3613]	6.23246	12.476	-1.00128	1.6126	2.82658	-0.809666	1.32623	2.16771	0.611811	-0.708842	TRUE	1.4097e-21	TRUE	3.70295e-27	TRUE	3.41691e-18	TRUE	9.25763e-28
ENSG00000272993	NA	NA	4.97932	11.0079	-1.14452	3.16042	8.24847	-1.38401	2.07448	5.83921	0.355267	-1.49302	TRUE	2.30801e-24	TRUE	6.07252e-38	TRUE	1.31292e-28	TRUE	2.7136e-37
ENSG00000178096	BOLA1	bolA family member 1 [Source:HGNC Symbol;Acc:HGNC:24263]	7.64232	24.2714	-1.66718	2.61233	8.66138	-1.72926	1.80718	6.03913	0.299245	-1.7406	TRUE	6.75891e-81	TRUE	3.75676e-157	TRUE	3.60723e-78	TRUE	4.84699e-162
ENSG00000136631	VPS45	vacuolar protein sorting 45 homolog [Source:HGNC Symbol;Acc:HGNC:14579]	45.957	93.3006	-1.0216	3.55244	8.10132	-1.18935	2.31487	5.70826	0.40553	-1.30212	TRUE	4.38504e-40	TRUE	7.07928e-126	TRUE	3.3771e-71	TRUE	7.18582e-116
ENSG00000143374	TARS2	threonyl-tRNA synthetase 2, mitochondrial [Source:HGNC Symbol;Acc:HGNC:30740]	13.5382	27.2368	-1.00852	2.0987	4.05026	-0.948521	1.5649	3.11643	0.502145	-0.993824	TRUE	2.46891e-33	TRUE	1.66975e-72	TRUE	2.1564e-51	TRUE	1.54156e-73
ENSG00000237781	ADAMTSL4-AS2	ADAMTSL4 antisense RNA 2 [Source:HGNC Symbol;Acc:HGNC:40895]	4.64129	2.15557	1.10646	2.97243	1.79851	0.724843	1.93337	1.45733	1.32665	0.407792	TRUE	1.21681e-11	TRUE	1.17617e-20	TRUE	5.36075e-24	TRUE	1.41353e-21
ENSG00000203804	ADAMTSL4-AS1	ADAMTSL4 antisense RNA 1 [Source:HGNC Symbol;Acc:HGNC:32041]	11.6468	4.10254	1.50535	2.4372	1.52816	0.673431	1.73087	1.32757	1.30379	0.382714	TRUE	8.40754e-30	TRUE	1.04847e-56	TRUE	8.43907e-46	TRUE	4.39177e-55
ENSG00000274963	RN7SL600P	RNA, 7SL, cytoplasmic 600, pseudogene [Source:HGNC Symbol;Acc:HGNC:46616]	8.05891	3.24061	1.31432	9.3873	4.48681	1.06502	5.22638	2.90413	1.79963	0.847703	TRUE	6.29118e-21	TRUE	3.02764e-30	TRUE	6.14243e-28	TRUE	4.44663e-30
ENSG00000143384	MCL1	MCL1 apoptosis regulator, BCL2 family member [Source:HGNC Symbol;Acc:HGNC:6943]	10566.7	3070.8	1.78284	858.383	329.149	1.38288	436.11	210.116	2.07557	1.05351	TRUE	9.72992e-98	TRUE	2.32462e-218	TRUE	3.38342e-129	TRUE	1.64881e-195
ENSG00000143457	GOLPH3L	golgi phosphoprotein 3 like [Source:HGNC Symbol;Acc:HGNC:24882]	7.51352	21.1337	-1.49199	1.69532	3.90104	-1.2023	1.35782	2.85572	0.475476	-1.07256	TRUE	1.13724e-56	TRUE	8.56573e-90	TRUE	4.0176e-54	TRUE	1.14385e-89
ENSG00000143412	ANXA9	annexin A9 [Source:HGNC Symbol;Acc:HGNC:547]	1.97974	6.17702	-1.6416	1.18767	2.28038	-0.941141	1.09989	1.77945	0.618107	-0.694072	TRUE	1.43089e-28	TRUE	4.28454e-47	TRUE	5.14744e-34	TRUE	2.12856e-49
ENSG00000143363	PRUNE1	prune exopolyphosphatase 1 [Source:HGNC Symbol;Acc:HGNC:13420]	72.6601	149.015	-1.03622	9.35718	24.378	-1.38143	5.25442	17.3575	0.302717	-1.72396	TRUE	7.27322e-44	TRUE	1.85583e-123	TRUE	1.43034e-64	TRUE	1.95877e-101
ENSG00000143458	GABPB2	GA binding protein transcription factor subunit beta 2 [Source:HGNC Symbol;Acc:HGNC:28441]	40.2183	81.8085	-1.0244	2.52488	5.21691	-1.04698	1.79107	3.79451	0.472016	-1.08309	TRUE	3.87267e-39	TRUE	1.63945e-115	TRUE	1.05045e-72	TRUE	2.27462e-117
ENSG00000143434	SEMA6C	semaphorin 6C [Source:HGNC Symbol;Acc:HGNC:10740]	2.36517	5.07737	-1.10214	1.08422	1.32418	-0.288443	1.04407	1.19772	0.871716	-0.198071	TRUE	2.92083e-18	TRUE	4.16603e-26	TRUE	3.49808e-19	TRUE	8.96731e-28
ENSG00000143376	SNX27	sorting nexin 27 [Source:HGNC Symbol;Acc:HGNC:20073]	215.914	438.091	-1.02077	11.2306	29.0029	-1.36877	6.21326	19.8631	0.312805	-1.67667	TRUE	1.77644e-46	TRUE	1.93214e-164	TRUE	9.58939e-96	TRUE	1.24108e-155
ENSG00000182134	TDRKH	tudor and KH domain containing [Source:HGNC Symbol;Acc:HGNC:11713]	8.26433	21.6415	-1.38883	1.50696	2.95679	-0.972393	1.26121	2.42097	0.52095	-0.940784	TRUE	1.74904e-50	TRUE	1.07422e-84	TRUE	7.68497e-55	TRUE	7.64686e-87
ENSG00000203288	TDRKH-AS1	TDRKH antisense RNA 1 [Source:HGNC Symbol;Acc:HGNC:40578]	1.37643	2.83418	-1.042	1.11867	1.76727	-0.659733	1.06032	1.54173	0.687751	-0.540041	TRUE	3.65572e-14	TRUE	9.5067e-29	TRUE	3.68733e-18	TRUE	4.65453e-36
ENSG00000159450	TCHH	trichohyalin [Source:HGNC Symbol;Acc:HGNC:11791]	7.96049	3.024	1.3964	1.34812	1.13386	0.249704	1.17723	1.08097	1.08905	0.123073	TRUE	4.9936e-29	TRUE	1.61443e-44	TRUE	1.70405e-32	TRUE	7.50196e-44
ENSG00000196754	S100A2	S100 calcium binding protein A2 [Source:HGNC Symbol;Acc:HGNC:10492]	28.128	12.1008	1.21691	7.03389	4.33896	0.696975	4.12131	3.44629	1.19587	0.25806	TRUE	2.6411e-41	TRUE	2.77008e-82	TRUE	1.4938e-53	TRUE	3.19333e-81
ENSG00000188643	S100A16	S100 calcium binding protein A16 [Source:HGNC Symbol;Acc:HGNC:20441]	1.57471	9.95189	-2.65988	1.11762	2.31355	-1.04968	1.06782	1.67609	0.63709	-0.650431	TRUE	9.50241e-74	TRUE	8.19918e-12	TRUE	1.24121e-11	TRUE	1.56662e-12
ENSG00000143578	CREB3L4	cAMP responsive element binding protein 3 like 4 [Source:HGNC Symbol;Acc:HGNC:18854]	9.05274	20.8153	-1.20122	1.98428	4.21211	-1.08593	1.50874	3.0846	0.489119	-1.03174	TRUE	8.6606e-41	TRUE	1.09142e-71	TRUE	1.99322e-47	TRUE	5.94388e-74
ENSG00000143515	ATP8B2	ATPase phospholipid transporting 8B2 [Source:HGNC Symbol;Acc:HGNC:13534]	30.4297	12.0232	1.33966	2.38051	1.67897	0.503694	1.70509	1.45912	1.16858	0.224756	TRUE	3.34759e-50	TRUE	4.67198e-102	TRUE	2.82343e-70	TRUE	3.64145e-99
ENSG00000228013	IL6R-AS1	IL6R antisense RNA 1 [Source:HGNC Symbol;Acc:HGNC:53716]	58.7635	3.09426	4.24725	12.2161	1.54895	2.97942	6.79295	1.34868	5.03673	2.33249	TRUE	3.01305e-80	TRUE	0	TRUE	3.22766e-144	TRUE	0
ENSG00000160712	IL6R	interleukin 6 receptor [Source:HGNC Symbol;Acc:HGNC:6019]	3830.63	1379.22	1.47373	209.658	102.805	1.02812	107.401	69.852	1.53755	0.620633	TRUE	4.65836e-76	TRUE	0	TRUE	6.80316e-147	TRUE	0
ENSG00000163348	PYGO2	pygopus family PHD finger 2 [Source:HGNC Symbol;Acc:HGNC:30257]	102.365	236.891	-1.21051	10.931	32.104	-1.55432	6.1004	21.8657	0.278994	-1.84169	TRUE	1.73088e-61	TRUE	6.11897e-196	TRUE	2.00995e-104	TRUE	8.47799e-178
ENSG00000243364	EFNA4	ephrin A4 [Source:HGNC Symbol;Acc:HGNC:3224]	11.6997	31.5368	-1.43057	4.01988	12.6639	-1.6555	2.51859	8.62179	0.292119	-1.77537	TRUE	1.43151e-63	TRUE	6.31421e-128	TRUE	1.44441e-71	TRUE	6.08351e-123
ENSG00000169242	EFNA1	ephrin A1 [Source:HGNC Symbol;Acc:HGNC:3221]	1.94843	3.94363	-1.01722	1.13177	1.30142	-0.201505	1.0639	1.16048	0.916775	-0.125361	TRUE	9.79411e-10	TRUE	1.91711e-12	TRUE	1.01736e-10	TRUE	0.00113843
ENSG00000160767	FAM189B	family with sequence similarity 189 member B [Source:HGNC Symbol;Acc:HGNC:1233]	36.5543	89.5768	-1.29308	3.84325	10.4603	-1.44453	2.45066	7.20362	0.340198	-1.55555	TRUE	2.6599e-61	TRUE	2.21689e-152	TRUE	3.80211e-92	TRUE	1.69206e-137
ENSG00000143630	HCN3	hyperpolarization activated cyclic nucleotide gated potassium channel 3 [Source:HGNC Symbol;Acc:HGNC:19183]	2.05372	4.18665	-1.02756	1.09146	1.36091	-0.318318	1.04561	1.24179	0.842018	-0.248077	TRUE	5.02732e-13	TRUE	1.87094e-21	TRUE	4.39825e-16	TRUE	1.53089e-22
ENSG00000143622	RIT1	Ras like without CAAX 1 [Source:HGNC Symbol;Acc:HGNC:10023]	2087.48	664.058	1.65238	186.727	80.9269	1.20624	97.162	61.4676	1.5807	0.660567	TRUE	1.48564e-94	TRUE	0	TRUE	3.78004e-162	TRUE	0
ENSG00000273002	ARHGEF2-AS2	ARHGEF2 antisense RNA 2 [Source:HGNC Symbol;Acc:HGNC:55175]	12.2145	4.45813	1.45409	2.8447	1.74758	0.702919	1.93058	1.53504	1.25767	0.330754	TRUE	8.6473e-49	TRUE	1.03742e-79	TRUE	6.37546e-54	TRUE	3.79657e-78
ENSG00000160789	LMNA	lamin A/C [Source:HGNC Symbol;Acc:HGNC:6636]	7207.14	2898.54	1.3141	366.312	198.613	0.883111	185.791	132.944	1.39752	0.482866	TRUE	3.59253e-67	TRUE	1.06723e-223	TRUE	5.23956e-108	TRUE	1.16773e-198
ENSG00000125462	MIR9-1HG	MIR9-1 host gene [Source:HGNC Symbol;Acc:HGNC:30780]	9.88839	4.38314	1.17377	1.25467	1.11098	0.175479	1.12821	1.06274	1.0616	0.0862437	TRUE	7.33023e-08	TRUE	9.33246e-24	TRUE	2.41373e-36	TRUE	2.10892e-22
ENSG00000116604	MEF2D	myocyte enhancer factor 2D [Source:HGNC Symbol;Acc:HGNC:6997]	915.632	432.142	1.08326	51.8766	33.6517	0.624407	26.921	23.969	1.12316	0.167565	TRUE	1.77754e-47	TRUE	1.0392e-179	TRUE	6.54714e-92	TRUE	2.34572e-160
ENSG00000183856	IQGAP3	IQ motif containing GTPase activating protein 3 [Source:HGNC Symbol;Acc:HGNC:20669]	4.9072	1.89527	1.3725	1.20461	1.05981	0.184763	1.10448	1.06523	1.03684	0.0521966	TRUE	8.52595e-21	TRUE	5.67344e-41	TRUE	1.59651e-42	TRUE	7.3574e-45
ENSG00000027869	SH2D2A	SH2 domain containing 2A [Source:HGNC Symbol;Acc:HGNC:10821]	14.5786	4.82105	1.59643	2.89232	1.68428	0.780094	2.00776	1.44906	1.38556	0.470468	TRUE	3.52309e-21	TRUE	6.16115e-42	TRUE	5.26082e-50	TRUE	3.47386e-43
ENSG00000117036	ETV3	ETS variant transcription factor 3 [Source:HGNC Symbol;Acc:HGNC:3492]	362.855	130.172	1.47898	19.8991	9.79272	1.02292	10.9009	7.40092	1.47292	0.558675	TRUE	5.55855e-47	TRUE	1.50752e-94	TRUE	3.587e-85	TRUE	1.05257e-92
ENSG00000227295	ELL2P1	elongation factor for RNA polymerase II 2 pseudogene 1 [Source:HGNC Symbol;Acc:HGNC:39343]	11.4542	5.31449	1.10787	2.93907	2.03676	0.529083	1.99071	1.59392	1.24894	0.320708	TRUE	1.86749e-07	TRUE	5.12876e-20	TRUE	7.8414e-21	TRUE	3.30365e-19
ENSG00000158473	CD1D	CD1d molecule [Source:HGNC Symbol;Acc:HGNC:1637]	2.65385	10.1941	-1.94157	1.26228	2.93486	-1.21727	1.13267	2.18672	0.517975	-0.949044	TRUE	1.18826e-43	TRUE	9.27537e-57	TRUE	4.14701e-34	TRUE	1.32282e-57
ENSG00000231434	HSP90AA3P	heat shock protein 90 alpha family class A member 3, pseudogene [Source:HGNC Symbol;Acc:HGNC:5254]	95.049	31.9285	1.57383	16.0818	7.66143	1.06974	8.86868	5.93004	1.49555	0.580678	TRUE	2.60052e-49	TRUE	1.20001e-106	TRUE	5.24332e-73	TRUE	1.10345e-101
ENSG00000163563	MNDA	myeloid cell nuclear differentiation antigen [Source:HGNC Symbol;Acc:HGNC:7183]	333.689	1105.78	-1.72849	57.107	256.086	-2.16489	29.6789	169.629	0.174963	-2.51487	TRUE	4.51862e-52	TRUE	1.42853e-99	TRUE	7.85965e-63	TRUE	1.58151e-94
ENSG00000163565	IFI16	interferon gamma inducible protein 16 [Source:HGNC Symbol;Acc:HGNC:5395]	490.929	1181	-1.26643	33.889	107.909	-1.67093	17.7234	71.8265	0.246752	-2.01886	TRUE	3.79163e-36	TRUE	5.41905e-63	TRUE	1.53809e-58	TRUE	1.12014e-59
ENSG00000188004	SNHG28	small nucleolar RNA host gene 28 [Source:HGNC Symbol;Acc:HGNC:27647]	1.97183	4.07643	-1.04777	1.13987	1.60457	-0.493325	1.07381	1.37985	0.778208	-0.361772	TRUE	2.57238e-18	TRUE	2.64477e-21	TRUE	5.83434e-12	TRUE	1.95122e-22
ENSG00000085552	IGSF9	immunoglobulin superfamily member 9 [Source:HGNC Symbol;Acc:HGNC:18132]	3.7482	1.36717	1.455	1.14939	1.02107	0.170787	1.07768	1.01084	1.06612	0.0923723	TRUE	7.92709e-14	TRUE	3.23194e-35	TRUE	3.71269e-39	TRUE	1.79346e-39
ENSG00000162723	SLAMF9	SLAM family member 9 [Source:HGNC Symbol;Acc:HGNC:18430]	36.6778	5.19019	2.82105	11.7663	2.70205	2.12254	6.5707	2.14658	3.06101	1.61401	TRUE	3.91175e-69	TRUE	5.98678e-161	TRUE	5.42818e-92	TRUE	1.52078e-147
ENSG00000177807	KCNJ10	potassium inwardly rectifying channel subfamily J member 10 [Source:HGNC Symbol;Acc:HGNC:6256]	2.34195	14.511	-2.63136	1.07279	1.9998	-0.898481	1.03727	1.54463	0.671533	-0.574469	TRUE	7.79398e-31	TRUE	2.71845e-63	TRUE	6.2101e-37	TRUE	1.32618e-60
ENSG00000260766	NA	NA	7.84125	16.1462	-1.04204	2.34013	4.98073	-1.08977	1.70951	3.51392	0.486495	-1.0395	TRUE	6.78307e-27	TRUE	8.42857e-43	TRUE	6.65945e-29	TRUE	2.1931e-42
ENSG00000143315	PIGM	phosphatidylinositol glycan anchor biosynthesis class M [Source:HGNC Symbol;Acc:HGNC:18858]	101.429	217.813	-1.10262	9.29115	24.6959	-1.41034	5.23723	16.1369	0.324549	-1.62349	TRUE	2.51772e-49	TRUE	1.03169e-160	TRUE	6.63474e-96	TRUE	2.0791e-147
ENSG00000132716	DCAF8	DDB1 and CUL4 associated factor 8 [Source:HGNC Symbol;Acc:HGNC:24891]	111.711	232.417	-1.05695	6.20053	15.5357	-1.32513	3.66917	10.9492	0.335109	-1.5773	TRUE	4.76842e-46	TRUE	1.41926e-182	TRUE	8.16172e-100	TRUE	7.41489e-181
ENSG00000162739	SLAMF6	SLAM family member 6 [Source:HGNC Symbol;Acc:HGNC:21392]	8.28661	19.0512	-1.20102	1.94485	4.1677	-1.09959	1.48256	2.94855	0.502811	-0.991911	TRUE	6.72707e-37	TRUE	2.45463e-54	TRUE	3.20229e-37	TRUE	1.12321e-53
ENSG00000122224	LY9	lymphocyte antigen 9 [Source:HGNC Symbol;Acc:HGNC:6730]	86.7245	30.9893	1.48467	4.30222	2.5712	0.742637	2.70148	2.05824	1.31252	0.392341	TRUE	5.46553e-64	TRUE	8.10177e-110	TRUE	5.38761e-71	TRUE	1.5259e-107
ENSG00000143217	NECTIN4	nectin cell adhesion molecule 4 [Source:HGNC Symbol;Acc:HGNC:19688]	5.13075	23.2079	-2.17738	1.42679	4.09323	-1.52046	1.21283	2.88764	0.420006	-1.25152	TRUE	8.92687e-64	TRUE	2.52968e-91	TRUE	1.09005e-60	TRUE	4.09502e-87
ENSG00000143258	USP21	ubiquitin specific peptidase 21 [Source:HGNC Symbol;Acc:HGNC:12620]	8.85798	28.7817	-1.7001	1.74986	4.55936	-1.38159	1.38791	3.59806	0.38574	-1.3743	TRUE	1.1628e-84	TRUE	4.19817e-172	TRUE	4.54823e-83	TRUE	6.2347e-180
ENSG00000173110	HSPA6	heat shock protein family A (Hsp70) member 6 [Source:HGNC Symbol;Acc:HGNC:5239]	231.685	77.0612	1.58809	34.8939	16.3777	1.09124	18.106	10.8708	1.66556	0.736007	TRUE	4.24431e-60	TRUE	5.82196e-83	TRUE	2.69748e-42	TRUE	7.48506e-79
ENSG00000162746	FCRLB	Fc receptor like B [Source:HGNC Symbol;Acc:HGNC:26431]	2.91001	6.05559	-1.05724	1.26048	1.93995	-0.622051	1.1391	1.59319	0.71498	-0.484024	TRUE	9.53489e-19	TRUE	6.02319e-25	TRUE	2.57902e-19	TRUE	1.063e-25
ENSG00000229808		proteasome (prosome, macropain) activator subunit 3 (PA28 gamma; Ki) pseudogene	13.1646	4.11839	1.67652	4.14963	2.06412	1.00746	2.61873	1.85435	1.41221	0.497953	TRUE	1.22745e-62	TRUE	4.50841e-108	TRUE	1.03904e-66	TRUE	1.5804e-109
ENSG00000162745	OLFML2B	olfactomedin like 2B [Source:HGNC Symbol;Acc:HGNC:24558]	99.6654	341.753	-1.77779	11.2397	49.5283	-2.13964	6.25862	32.1735	0.194527	-2.36195	TRUE	1.9534e-53	TRUE	1.54268e-76	TRUE	1.59001e-46	TRUE	2.84857e-72
ENSG00000117143	UAP1	UDP-N-acetylglucosamine pyrophosphorylase 1 [Source:HGNC Symbol;Acc:HGNC:12457]	261.098	60.4429	2.11095	27.6566	9.1267	1.59946	14.6708	6.46712	2.26851	1.18175	TRUE	9.64734e-149	TRUE	0	TRUE	2.60617e-153	TRUE	0
ENSG00000162733	DDR2	discoidin domain receptor tyrosine kinase 2 [Source:HGNC Symbol;Acc:HGNC:2731]	7.59796	3.42435	1.14978	1.2179	1.08798	0.162749	1.11209	1.04956	1.05958	0.0834887	TRUE	3.68098e-12	TRUE	1.23949e-55	TRUE	1.74709e-34	TRUE	3.83807e-28
ENSG00000143228	NUF2	NUF2 component of NDC80 kinetochore complex [Source:HGNC Symbol;Acc:HGNC:14621]	2.05661	4.19811	-1.02947	1.1125	1.45603	-0.388243	1.05698	1.29589	0.815644	-0.293989	TRUE	9.45655e-18	TRUE	3.99769e-25	TRUE	2.04223e-16	TRUE	3.10176e-26
ENSG00000152382	TADA1	transcriptional adaptor 1 [Source:HGNC Symbol;Acc:HGNC:30631]	14.8535	34.4311	-1.21291	2.65474	6.44647	-1.27994	1.8547	4.92238	0.37679	-1.40817	TRUE	2.31132e-49	TRUE	1.14526e-98	TRUE	6.0751e-60	TRUE	7.61504e-95
ENSG00000225171	DUTP6	deoxyuridine triphosphatase pseudogene 6 [Source:HGNC Symbol;Acc:HGNC:39519]	3.87227	7.93519	-1.03509	3.22962	8.2558	-1.35404	2.17926	5.72676	0.38054	-1.39388	TRUE	2.51961e-18	TRUE	3.84309e-26	TRUE	3.32919e-20	TRUE	3.65917e-26
ENSG00000232194		novel transcript	3.17605	1.09807	1.53227	2.04686	1.06271	0.945659	1.54415	1.10232	1.40081	0.486264	TRUE	1.72143e-19	TRUE	1.17638e-35	TRUE	1.13075e-48	TRUE	5.21987e-46
ENSG00000143153	ATP1B1	ATPase Na+/K+ transporting subunit beta 1 [Source:HGNC Symbol;Acc:HGNC:804]	1312.27	137.247	3.25722	156.366	21.9621	2.83184	80.478	14.4183	5.58166	2.48069	TRUE	7.47433e-164	TRUE	0	TRUE	8.69295e-163	TRUE	0
ENSG00000117479	SLC19A2	solute carrier family 19 member 2 [Source:HGNC Symbol;Acc:HGNC:10938]	39.3615	13.0896	1.58837	4.67704	2.56877	0.864516	2.95434	2.177	1.35707	0.440492	TRUE	3.63674e-58	TRUE	5.94144e-73	TRUE	2.61019e-42	TRUE	8.67284e-73
ENSG00000198734	F5	coagulation factor V [Source:HGNC Symbol;Acc:HGNC:3542]	27.4914	11.9872	1.19749	2.29948	1.49766	0.618599	1.67103	1.33743	1.24943	0.321268	TRUE	4.61913e-12	TRUE	1.93895e-132	TRUE	4.48182e-58	TRUE	2.39896e-17
ENSG00000120337	TNFSF18	TNF superfamily member 18 [Source:HGNC Symbol;Acc:HGNC:11932]	26.7899	5.83462	2.19898	5.39887	1.99331	1.43749	3.26723	1.7914	1.82384	0.86698	TRUE	6.95126e-17	TRUE	3.80258e-56	TRUE	9.3071e-64	TRUE	6.80354e-53
ENSG00000235750	KIAA0040	KIAA0040 [Source:HGNC Symbol;Acc:HGNC:28950]	59.6031	122.206	-1.03586	5.2337	12.5708	-1.26417	3.12548	8.28001	0.377473	-1.40555	TRUE	2.90969e-05	TRUE	2.21831e-34	TRUE	4.29287e-44	TRUE	1.4312e-24
ENSG00000224687	RASAL2-AS1	RASAL2 antisense RNA 1 [Source:HGNC Symbol;Acc:HGNC:44170]	15.3564	5.9293	1.37291	3.14541	1.966	0.677985	2.08892	1.71295	1.21949	0.286278	TRUE	3.76967e-31	TRUE	8.25775e-68	TRUE	1.02303e-50	TRUE	2.22703e-67
ENSG00000143322	ABL2	ABL proto-oncogene 2, non-receptor tyrosine kinase [Source:HGNC Symbol;Acc:HGNC:77]	2218.98	287.627	2.94763	59.7202	10.8498	2.46055	31.1024	8.04968	3.86381	1.95002	TRUE	1.22826e-164	TRUE	0	TRUE	3.02935e-236	TRUE	0
ENSG00000121454	LHX4	LIM homeobox 4 [Source:HGNC Symbol;Acc:HGNC:21734]	2.69555	1.27257	1.08283	1.09867	1.02106	0.10568	1.04974	1.01303	1.03625	0.0513659	TRUE	1.34999e-20	TRUE	7.96267e-27	TRUE	2.68459e-33	TRUE	6.00837e-31
ENSG00000243155		novel transcript	3.60003	10.1923	-1.5014	1.39148	2.85674	-1.03775	1.19799	2.05993	0.58157	-0.781974	TRUE	2.45993e-39	TRUE	1.33652e-49	TRUE	3.79099e-29	TRUE	3.3061e-50
ENSG00000135823	STX6	syntaxin 6 [Source:HGNC Symbol;Acc:HGNC:11441]	187.179	377.398	-1.01167	11.2804	29.1845	-1.37139	6.24178	20.4584	0.305097	-1.71266	TRUE	6.13716e-44	TRUE	1.80379e-126	TRUE	1.9803e-76	TRUE	1.90539e-117
ENSG00000231684	EIF1P3	eukaryotic translation initiation factor 1 pseudogene 3 [Source:HGNC Symbol;Acc:HGNC:49616]	68.3006	31.4629	1.11825	72.059	44.5864	0.692575	37.3142	31.3634	1.18974	0.250643	TRUE	7.53832e-43	TRUE	1.73597e-107	TRUE	3.69922e-65	TRUE	1.54478e-101
ENSG00000143333	RGS16	regulator of G protein signaling 16 [Source:HGNC Symbol;Acc:HGNC:9997]	414.097	18.9113	4.45265	60.6181	4.0755	3.8947	31.9015	3.11479	10.2419	3.35642	TRUE	3.98039e-91	TRUE	0	TRUE	2.02885e-173	TRUE	8.90542e-190
ENSG00000261504	LINC01686	long intergenic non-protein coding RNA 1686 [Source:HGNC Symbol;Acc:HGNC:27643]	3.55084	1.36454	1.37975	1.64592	1.11554	0.56116	1.3515	1.07226	1.26042	0.333902	TRUE	1.53751e-18	TRUE	1.4171e-41	TRUE	8.38717e-44	TRUE	4.51765e-47
ENSG00000116667	C1orf21	chromosome 1 open reading frame 21 [Source:HGNC Symbol;Acc:HGNC:15494]	125.828	59.2088	1.08756	5.01131	3.46448	0.532549	3.10058	2.55903	1.21163	0.276943	TRUE	8.93952e-18	TRUE	5.89755e-33	TRUE	8.26633e-34	TRUE	3.6767e-31
ENSG00000279838		TEC	51.0915	24.8074	1.04231	9.88336	6.63774	0.574311	5.55717	4.47152	1.24279	0.313585	TRUE	1.6736e-36	TRUE	1.07676e-65	TRUE	1.73977e-50	TRUE	1.15751e-66
ENSG00000073756	PTGS2	prostaglandin-endoperoxide synthase 2 [Source:HGNC Symbol;Acc:HGNC:9605]	2432.16	348.773	2.80188	161.657	27.8098	2.53927	84.2766	18.8841	4.46283	2.15796	TRUE	1.65016e-21	TRUE	7.77205e-149	TRUE	5.04105e-130	TRUE	1.51848e-82
ENSG00000116711	PLA2G4A	phospholipase A2 group IVA [Source:HGNC Symbol;Acc:HGNC:9035]	14.0538	29.5338	-1.0714	2.5874	5.68217	-1.13494	1.84893	4.37345	0.422763	-1.24208	TRUE	2.37151e-22	TRUE	7.16835e-47	TRUE	2.36849e-41	TRUE	1.27191e-46
ENSG00000150681	RGS18	regulator of G protein signaling 18 [Source:HGNC Symbol;Acc:HGNC:14261]	12.5336	69.2854	-2.46676	2.42494	12.7227	-2.39138	1.76655	8.95368	0.197299	-2.34154	TRUE	1.26626e-72	TRUE	2.32177e-157	TRUE	8.77935e-80	TRUE	1.00454e-152
ENSG00000090104	RGS1	regulator of G protein signaling 1 [Source:HGNC Symbol;Acc:HGNC:9991]	1100.84	35.3002	4.96278	94.2182	4.93325	4.25539	50.0198	4.28053	11.6854	3.54664	TRUE	5.43054e-245	TRUE	0	TRUE	6.7011e-166	TRUE	0
ENSG00000127074	RGS13	regulator of G protein signaling 13 [Source:HGNC Symbol;Acc:HGNC:9995]	5.25049	1.13128	2.21449	1.25027	1.01007	0.307785	1.13502	1.00686	1.12729	0.172858	TRUE	6.74115e-55	TRUE	7.03919e-81	TRUE	1.2902e-91	TRUE	5.68065e-129
ENSG00000116741	RGS2	regulator of G protein signaling 2 [Source:HGNC Symbol;Acc:HGNC:9998]	573.718	270.1	1.08685	96.5736	62.3466	0.631317	50.7256	46.5705	1.08922	0.123299	TRUE	3.42976e-42	TRUE	3.70621e-59	TRUE	2.20435e-53	TRUE	1.46105e-60
ENSG00000163395	IGFN1	immunoglobulin like and fibronectin type III domain containing 1 [Source:HGNC Symbol;Acc:HGNC:24607]	6.51868	1.57833	2.04618	1.16284	1.01852	0.191183	1.08575	1.01357	1.07121	0.099243	TRUE	7.11344e-10	TRUE	5.77532e-38	TRUE	9.91524e-44	TRUE	1.27124e-40
ENSG00000159166	LAD1	ladinin 1 [Source:HGNC Symbol;Acc:HGNC:6472]	15.5649	7.50099	1.05315	2.47734	1.75631	0.496247	1.77408	1.50399	1.17958	0.238271	TRUE	0.000344852	TRUE	6.94139e-13	TRUE	7.3585e-27	TRUE	3.33878e-13
ENSG00000224536		novel transcript	3.73078	8.5297	-1.19302	1.6454	3.31499	-1.01057	1.32315	2.36381	0.559755	-0.837132	TRUE	1.01832e-22	TRUE	2.8248e-33	TRUE	6.92821e-26	TRUE	2.9358e-33
ENSG00000163435	ELF3	E74 like ETS transcription factor 3 [Source:HGNC Symbol;Acc:HGNC:3318]	2.47362	11.2896	-2.19029	1.07415	1.43332	-0.416156	1.0366	1.23023	0.842607	-0.247068	TRUE	1.43587e-44	TRUE	7.17421e-06	TRUE	0.000707213	TRUE	1.4046e-24
ENSG00000143851	PTPN7	protein tyrosine phosphatase non-receptor type 7 [Source:HGNC Symbol;Acc:HGNC:9659]	152.525	59.5406	1.3571	10.0919	5.69405	0.825674	5.63972	4.24448	1.32872	0.410037	TRUE	4.11273e-67	TRUE	1.76093e-165	TRUE	1.3359e-91	TRUE	2.43596e-157
ENSG00000077152	UBE2T	ubiquitin conjugating enzyme E2 T [Source:HGNC Symbol;Acc:HGNC:25009]	4.08455	11.1934	-1.4544	2.03835	5.6303	-1.46581	1.54156	4.15211	0.371272	-1.42945	TRUE	1.34409e-42	TRUE	2.2341e-69	TRUE	1.99237e-45	TRUE	4.27892e-69
ENSG00000077157	PPP1R12B	protein phosphatase 1 regulatory subunit 12B [Source:HGNC Symbol;Acc:HGNC:7619]	34.5989	69.4226	-1.00468	1.5707	2.57151	-0.71121	1.2899	2.03226	0.634714	-0.655821	TRUE	1.13989e-38	TRUE	1.60187e-99	TRUE	1.19859e-65	TRUE	1.12317e-93
ENSG00000231507	LINC01353	long intergenic non-protein coding RNA 1353 [Source:HGNC Symbol;Acc:HGNC:50580]	25.5387	6.56807	1.95914	11.2141	4.11181	1.44747	6.26351	3.29697	1.89978	0.92583	TRUE	5.86619e-84	TRUE	1.0029e-143	TRUE	4.51096e-82	TRUE	5.35424e-149
ENSG00000233791	LINC01136	long intergenic non-protein coding RNA 1136 [Source:HGNC Symbol;Acc:HGNC:49452]	6.08019	2.2099	1.46013	1.65382	1.20349	0.458574	1.33427	1.19301	1.1184	0.161436	TRUE	3.47807e-29	TRUE	6.59518e-42	TRUE	1.09352e-40	TRUE	1.64885e-44
ENSG00000159388	BTG2	BTG anti-proliferation factor 2 [Source:HGNC Symbol;Acc:HGNC:1131]	1889.31	796.54	1.24604	242.769	138.837	0.806195	125.282	102.783	1.2189	0.285582	TRUE	3.68605e-61	TRUE	4.56859e-232	TRUE	1.31838e-112	TRUE	2.3662e-215
ENSG00000143845	ETNK2	ethanolamine kinase 2 [Source:HGNC Symbol;Acc:HGNC:25575]	6.40152	2.67846	1.25701	1.42328	1.15175	0.30539	1.20878	1.12931	1.07037	0.0981135	TRUE	7.65719e-09	TRUE	2.58783e-39	TRUE	4.49734e-27	TRUE	3.86858e-23
ENSG00000158615	PPP1R15B	protein phosphatase 1 regulatory subunit 15B [Source:HGNC Symbol;Acc:HGNC:14951]	1495.08	374.725	1.99631	101.137	33.9745	1.57379	52.4455	24.352	2.15364	1.10678	TRUE	4.72386e-118	TRUE	0	TRUE	1.38213e-192	TRUE	0
ENSG00000133059	DSTYK	dual serine/threonine and tyrosine protein kinase [Source:HGNC Symbol;Acc:HGNC:29043]	104.942	261.936	-1.31963	5.47892	16.091	-1.55429	3.24618	11.1362	0.291499	-1.77844	TRUE	2.57745e-73	TRUE	6.20424e-197	TRUE	9.47732e-104	TRUE	2.19902e-178
ENSG00000163545	NUAK2	NUAK family kinase 2 [Source:HGNC Symbol;Acc:HGNC:29558]	14.7469	52.1781	-1.82303	2.43682	8.17636	-1.74646	1.71529	5.53746	0.309761	-1.69077	TRUE	5.90581e-69	TRUE	1.01113e-129	TRUE	1.5188e-76	TRUE	1.3354e-121
ENSG00000276600	RAB7B	RAB7B, member RAS oncogene family [Source:HGNC Symbol;Acc:HGNC:30513]	2755.57	678.281	2.02239	262.955	86.087	1.61095	135.61	62.1064	2.18352	1.12665	TRUE	2.25101e-95	TRUE	0	TRUE	1.27276e-143	TRUE	4.1687e-293
ENSG00000266094	RASSF5	Ras association domain family member 5 [Source:HGNC Symbol;Acc:HGNC:17609]	4468.26	1534.48	1.54196	229.303	106.461	1.10693	117.844	81.1389	1.45237	0.53841	TRUE	6.73324e-91	TRUE	5.86221e-204	TRUE	7.9386e-102	TRUE	2.48067e-183
ENSG00000234981		ribosomal protein L7a (RPL7A) pseudogene	8.50716	2.87326	1.56599	4.32976	2.1065	1.03944	2.74773	1.62077	1.69533	0.761566	TRUE	2.29052e-51	TRUE	2.51374e-66	TRUE	1.12082e-45	TRUE	9.79571e-67
ENSG00000279946		novel transcript, sense intronic to RASSF5	60.6263	15.7452	1.94503	7.57559	2.68856	1.49453	4.45414	2.32366	1.91686	0.938746	TRUE	2.09319e-13	TRUE	2.01033e-37	TRUE	1.91981e-99	TRUE	3.14362e-35
ENSG00000237605	DYRK3-AS1	DYRK3 antisense RNA 1 [Source:HGNC Symbol;Acc:HGNC:40199]	4.07632	1.927	1.08091	3.94042	2.19146	0.846456	2.50945	1.65969	1.512	0.59646	TRUE	7.27759e-17	TRUE	2.31416e-22	TRUE	1.6918e-23	TRUE	2.10704e-23
ENSG00000143479	DYRK3	dual specificity tyrosine phosphorylation regulated kinase 3 [Source:HGNC Symbol;Acc:HGNC:3094]	27.2009	3.80695	2.83695	3.16075	1.28791	1.29524	2.10922	1.1823	1.784	0.835115	TRUE	2.58287e-73	TRUE	5.02006e-245	TRUE	1.44409e-124	TRUE	4.49969e-242
ENSG00000162889	MAPKAPK2	MAPK activated protein kinase 2 [Source:HGNC Symbol;Acc:HGNC:6887]	3036.29	1392.96	1.12416	256.731	158.23	0.698237	131.467	108.128	1.21585	0.28196	TRUE	1.6859e-49	TRUE	1.11959e-199	TRUE	3.45923e-112	TRUE	2.25365e-186
ENSG00000162892	IL24	interleukin 24 [Source:HGNC Symbol;Acc:HGNC:11346]	6.97074	1.61841	2.10674	2.03918	1.11696	0.868412	1.54381	1.06102	1.45502	0.541035	TRUE	1.61221e-16	TRUE	4.3541e-60	TRUE	3.39825e-54	TRUE	1.57523e-59
ENSG00000162896	PIGR	polymeric immunoglobulin receptor [Source:HGNC Symbol;Acc:HGNC:8968]	1.36378	5.00222	-1.87496	1.0294	1.22909	-0.255789	1.01471	1.11811	0.907528	-0.139987	TRUE	4.66701e-25	TRUE	5.19867e-07	TRUE	2.82398e-11	TRUE	2.77675e-08
ENSG00000123836	PFKFB2	6-phosphofructo-2-kinase/fructose-2,6-biphosphatase 2 [Source:HGNC Symbol;Acc:HGNC:8873]	16.6554	38.5628	-1.21122	1.54213	2.78744	-0.854022	1.28578	2.1672	0.593293	-0.753184	TRUE	7.31618e-40	TRUE	1.72129e-59	TRUE	3.13323e-37	TRUE	6.01854e-59
ENSG00000196352	CD55	CD55 molecule (Cromer blood group) [Source:HGNC Symbol;Acc:HGNC:2665]	519.93	172.804	1.58918	33.7513	15.608	1.11266	17.9299	10.859	1.65115	0.723475	TRUE	3.56997e-91	TRUE	6.7249e-238	TRUE	7.56228e-110	TRUE	9.61271e-226
ENSG00000008118	CAMK1G	calcium/calmodulin dependent protein kinase IG [Source:HGNC Symbol;Acc:HGNC:14585]	22.0279	7.92354	1.47511	3.75293	2.13003	0.817144	2.36389	1.68051	1.40665	0.492263	TRUE	1.15943e-13	TRUE	4.48473e-39	TRUE	3.16824e-45	TRUE	2.11825e-37
ENSG00000196878	LAMB3	laminin subunit beta 3 [Source:HGNC Symbol;Acc:HGNC:6490]	64.272	30.2456	1.08746	5.78778	3.79021	0.610735	3.44466	2.65703	1.29643	0.374547	TRUE	9.94164e-23	TRUE	1.01487e-64	TRUE	9.91367e-56	TRUE	5.17909e-41
ENSG00000123689	G0S2	G0/G1 switch 2 [Source:HGNC Symbol;Acc:HGNC:30229]	4886.3	473.144	3.36839	1982.3	236.476	3.06741	1022.25	142.702	7.16353	2.84067	TRUE	2.77936e-84	TRUE	4.20428e-188	TRUE	1.88057e-135	TRUE	1.04125e-158
ENSG00000009790	TRAF3IP3	TRAF3 interacting protein 3 [Source:HGNC Symbol;Acc:HGNC:30766]	41.5604	100.526	-1.27429	2.86386	7.17073	-1.32416	1.94764	4.75128	0.409919	-1.28659	TRUE	3.97638e-47	TRUE	9.80068e-92	TRUE	4.22349e-68	TRUE	7.21046e-88
ENSG00000117625	RCOR3	REST corepressor 3 [Source:HGNC Symbol;Acc:HGNC:25594]	72.998	185.964	-1.34909	3.83472	10.8324	-1.49816	2.44949	7.85567	0.311812	-1.68125	TRUE	1.51047e-76	TRUE	1.01305e-293	TRUE	6.84695e-128	TRUE	4.51229e-276
ENSG00000143476	DTL	denticleless E3 ubiquitin protein ligase homolog [Source:HGNC Symbol;Acc:HGNC:30288]	5.40809	1.47861	1.87087	1.30722	1.04323	0.325446	1.16221	1.03492	1.123	0.167353	TRUE	5.89213e-27	TRUE	1.95328e-72	TRUE	2.81765e-65	TRUE	2.19587e-85
ENSG00000228067	LINC01740	long intergenic non-protein coding RNA 1740 [Source:HGNC Symbol;Acc:HGNC:52528]	4.2278	1.54964	1.44798	4.43283	1.77773	1.31819	2.7629	1.42994	1.93218	0.950228	TRUE	4.04742e-27	TRUE	1.16665e-46	TRUE	1.63441e-45	TRUE	1.12266e-52
ENSG00000260805		novel transcript	116.435	15.9021	2.87223	22.3152	4.68092	2.25316	11.739	3.69082	3.18059	1.66929	TRUE	9.6499e-190	TRUE	0	TRUE	1.44878e-152	TRUE	0
ENSG00000162772	ATF3	activating transcription factor 3 [Source:HGNC Symbol;Acc:HGNC:785]	1529.02	167.687	3.18877	133.337	19.0222	2.80932	68.4201	13.9578	4.90194	2.29335	TRUE	4.17356e-111	TRUE	1.40104e-260	TRUE	1.26848e-171	TRUE	8.11941e-221
ENSG00000162771	FAM71A	family with sequence similarity 71 member A [Source:HGNC Symbol;Acc:HGNC:26541]	2.84817	1.21473	1.22941	1.28402	1.04349	0.299242	1.14202	1.02336	1.11595	0.158277	TRUE	3.28283e-18	TRUE	2.58398e-28	TRUE	6.15583e-34	TRUE	7.11399e-33
ENSG00000117697	NSL1	NSL1 component of MIS12 kinetochore complex [Source:HGNC Symbol;Acc:HGNC:24548]	128.982	271.132	-1.07183	12.0729	32.6628	-1.43588	6.73172	23.2334	0.289743	-1.78715	TRUE	6.48355e-51	TRUE	2.54667e-125	TRUE	1.39457e-82	TRUE	4.39261e-115
ENSG00000203705	TATDN3	TatD DNase domain containing 3 [Source:HGNC Symbol;Acc:HGNC:27010]	24.2073	54.6266	-1.17416	3.16511	7.81065	-1.30319	2.12851	5.70119	0.373345	-1.42142	TRUE	1.08001e-50	TRUE	5.25711e-130	TRUE	1.46242e-77	TRUE	1.06786e-119
ENSG00000198468	FLVCR1-DT	FLVCR1 divergent transcript [Source:HGNC Symbol;Acc:HGNC:39077]	5.74993	14.6837	-1.3526	1.54447	3.11283	-1.01111	1.27963	2.23087	0.573603	-0.801875	TRUE	7.43621e-38	TRUE	1.25184e-51	TRUE	2.79015e-33	TRUE	1.79284e-53
ENSG00000136636	KCTD3	potassium channel tetramerization domain containing 3 [Source:HGNC Symbol;Acc:HGNC:21305]	13.4466	31.3316	-1.22038	1.89942	3.83018	-1.01185	1.46856	2.96696	0.494973	-1.01458	TRUE	2.14374e-36	TRUE	2.33013e-73	TRUE	1.12999e-47	TRUE	2.61068e-61
ENSG00000143353	LYPLAL1	lysophospholipase like 1 [Source:HGNC Symbol;Acc:HGNC:20440]	37.9934	88.2526	-1.21589	5.41661	15.0651	-1.47575	3.28223	11.6929	0.280702	-1.83289	TRUE	4.60938e-58	TRUE	1.65918e-138	TRUE	1.14019e-82	TRUE	1.52295e-140
ENSG00000277007		novel transcript	1.73525	4.50138	-1.37522	1.10108	1.62072	-0.557716	1.05132	1.42573	0.73739	-0.4395	TRUE	2.84441e-17	TRUE	1.11534e-31	TRUE	4.28088e-25	TRUE	8.66316e-35
ENSG00000067704	IARS2	isoleucyl-tRNA synthetase 2, mitochondrial [Source:HGNC Symbol;Acc:HGNC:29685]	87.9238	212.726	-1.27467	8.47949	25.593	-1.5937	4.82791	18.2124	0.26509	-1.91545	TRUE	8.22309e-69	TRUE	4.59284e-188	TRUE	2.1443e-94	TRUE	1.22674e-173
ENSG00000186205	MTARC1	mitochondrial amidoxime reducing component 1 [Source:HGNC Symbol;Acc:HGNC:26189]	1.9945	5.23837	-1.3931	1.03751	1.21496	-0.22779	1.01823	1.15101	0.884641	-0.176836	TRUE	3.12328e-26	TRUE	1.61893e-32	TRUE	1.42148e-17	TRUE	5.2439e-33
ENSG00000136630	HLX	H2.0 like homeobox [Source:HGNC Symbol;Acc:HGNC:4978]	593.851	249.205	1.25277	37.3816	21.3701	0.806736	19.9201	14.5202	1.37189	0.456166	TRUE	8.6956e-42	TRUE	4.35829e-96	TRUE	1.80042e-70	TRUE	2.37579e-92
ENSG00000232679	LINC01705	long intergenic non-protein coding RNA 1705 [Source:HGNC Symbol;Acc:HGNC:52493]	37.5142	6.09117	2.62265	23.9492	5.03807	2.24903	12.6211	4.64944	2.71454	1.44071	TRUE	7.06466e-60	TRUE	1.1731e-116	TRUE	1.0012e-103	TRUE	1.0872e-107
ENSG00000197520	FAM177B	family with sequence similarity 177 member B [Source:HGNC Symbol;Acc:HGNC:34395]	53.2945	15.8251	1.75177	8.07076	3.63644	1.15018	4.64266	2.64608	1.75454	0.811095	TRUE	2.36707e-63	TRUE	3.04107e-135	TRUE	2.12576e-96	TRUE	2.03662e-127
ENSG00000228106	NA	NA	105.715	29.8433	1.82469	35.2969	13.7622	1.35883	19.0584	10.2869	1.85268	0.889614	TRUE	3.46444e-111	TRUE	6.98599e-226	TRUE	6.63788e-105	TRUE	1.32387e-219
ENSG00000187554	TLR5	toll like receptor 5 [Source:HGNC Symbol;Acc:HGNC:11851]	58.6277	253.303	-2.11121	5.38679	27.4558	-2.34961	3.25659	17.9365	0.181562	-2.46146	TRUE	4.00171e-188	TRUE	0	TRUE	1.33727e-124	TRUE	0
ENSG00000143514	TP53BP2	tumor protein p53 binding protein 2 [Source:HGNC Symbol;Acc:HGNC:12000]	562.48	228.822	1.29758	34.0692	18.6045	0.872817	17.953	12.9163	1.38996	0.475039	TRUE	5.72348e-46	TRUE	1.01033e-177	TRUE	1.26825e-130	TRUE	9.36505e-172
ENSG00000183814	LIN9	lin-9 DREAM MuvB core complex component [Source:HGNC Symbol;Acc:HGNC:30830]	2.95464	11.8622	-2.00532	1.15608	2.17899	-0.914423	1.08423	1.77025	0.612473	-0.707283	TRUE	3.43362e-61	TRUE	4.56134e-123	TRUE	2.6487e-74	TRUE	4.04119e-135
ENSG00000143799	PARP1	poly(ADP-ribose) polymerase 1 [Source:HGNC Symbol;Acc:HGNC:270]	90.1057	236.107	-1.38975	5.42457	16.7282	-1.6247	3.29228	11.5664	0.284643	-1.81278	TRUE	2.29785e-80	TRUE	0	TRUE	2.40121e-150	TRUE	0
ENSG00000203685	STUM	stum, mechanosensory transduction mediator homolog [Source:HGNC Symbol;Acc:HGNC:30491]	3.54478	1.43552	1.30412	1.11533	1.02667	0.119501	1.05922	1.01567	1.04289	0.0605813	TRUE	3.78266e-20	TRUE	1.78985e-28	TRUE	1.85878e-34	TRUE	6.258e-32
ENSG00000163050	COQ8A	coenzyme Q8A [Source:HGNC Symbol;Acc:HGNC:16812]	34.5481	164.742	-2.25353	2.53701	11.0557	-2.12359	1.77738	7.55638	0.235216	-2.08794	TRUE	7.52024e-199	TRUE	0	TRUE	2.5066e-121	TRUE	5.28219e-293
ENSG00000143816	WNT9A	Wnt family member 9A [Source:HGNC Symbol;Acc:HGNC:12778]	5.2391	1.13306	2.20909	1.37439	1.01352	0.439412	1.19942	1.00801	1.18988	0.250821	TRUE	4.03685e-31	TRUE	2.22829e-74	TRUE	5.627e-83	TRUE	6.99459e-109
ENSG00000224566	CIAO2AP2	CIAO2A pseudogene 2 [Source:HGNC Symbol;Acc:HGNC:43862]	2.96194	6.1294	-1.0492	2.45103	6.17788	-1.33372	1.75218	4.63033	0.378413	-1.40197	TRUE	6.03568e-14	TRUE	9.37356e-19	TRUE	1.14085e-15	TRUE	8.85821e-19
ENSG00000143774	GUK1	guanylate kinase 1 [Source:HGNC Symbol;Acc:HGNC:4693]	1310.3	590.353	1.15025	98.2268	59.9926	0.711333	50.9701	41.5223	1.22753	0.295762	TRUE	1.89005e-50	TRUE	0	TRUE	1.80818e-158	TRUE	0
ENSG00000198835	GJC2	gap junction protein gamma 2 [Source:HGNC Symbol;Acc:HGNC:17494]	7.51828	2.86955	1.38958	2.02501	1.39721	0.535384	1.52376	1.22979	1.23904	0.309223	TRUE	1.31745e-36	TRUE	2.29773e-55	TRUE	1.92974e-42	TRUE	4.01257e-58
ENSG00000181873	IBA57	iron-sulfur cluster assembly factor IBA57 [Source:HGNC Symbol;Acc:HGNC:27302]	64.0332	19.7634	1.69599	3.16554	1.85321	0.772426	2.1165	1.56487	1.35251	0.435638	TRUE	2.79057e-74	TRUE	0	TRUE	1.07768e-135	TRUE	4.62026e-293
ENSG00000135766	EGLN1	egl-9 family hypoxia inducible factor 1 [Source:HGNC Symbol;Acc:HGNC:1232]	193.37	87.4112	1.14547	10.3549	6.7099	0.62595	5.79463	4.81413	1.20367	0.267441	TRUE	3.87657e-48	TRUE	3.14858e-112	TRUE	4.51345e-65	TRUE	8.72459e-112
ENSG00000162946	DISC1	DISC1 scaffold protein [Source:HGNC Symbol;Acc:HGNC:2888]	30.3006	73.5527	-1.27943	1.8047	3.70554	-1.03793	1.4083	2.7471	0.512651	-0.96395	TRUE	1.17952e-39	TRUE	6.02249e-80	TRUE	2.19425e-60	TRUE	3.23724e-75
ENSG00000212916	MAP10	microtubule associated protein 10 [Source:HGNC Symbol;Acc:HGNC:29265]	5.17919	12.2554	-1.24261	1.41919	2.52753	-0.832663	1.20868	1.95961	0.616795	-0.697137	TRUE	7.73743e-34	TRUE	1.31967e-58	TRUE	7.08147e-41	TRUE	6.63917e-59
ENSG00000059588	TARBP1	TAR (HIV-1) RNA binding protein 1 [Source:HGNC Symbol;Acc:HGNC:11568]	7.42352	15.7114	-1.08163	1.29176	1.91453	-0.567655	1.15588	1.58464	0.729426	-0.455166	TRUE	4.03148e-31	TRUE	3.03097e-43	TRUE	1.00499e-28	TRUE	6.86161e-45
ENSG00000168243	GNG4	G protein subunit gamma 4 [Source:HGNC Symbol;Acc:HGNC:4407]	22.9425	2.11981	3.43601	2.40505	1.07769	1.15812	1.72582	1.06245	1.62438	0.699889	TRUE	8.34635e-43	TRUE	3.32126e-161	TRUE	2.91155e-123	TRUE	5.1449e-143
ENSG00000077522	ACTN2	actinin alpha 2 [Source:HGNC Symbol;Acc:HGNC:164]	2.9255	1.34883	1.11698	1.12039	1.02759	0.124745	1.06476	1.01449	1.04956	0.0697819	TRUE	9.3951e-14	TRUE	9.52165e-25	TRUE	6.26266e-25	TRUE	2.94777e-26
ENSG00000117009	KMO	kynurenine 3-monooxygenase [Source:HGNC Symbol;Acc:HGNC:6381]	1795.66	565.881	1.66595	106.548	44.9325	1.24567	55.3562	33.9514	1.63045	0.705271	TRUE	1.87587e-76	TRUE	4.43937e-175	TRUE	5.70961e-118	TRUE	3.24828e-162
ENSG00000203668	CHML	CHM like Rab escort protein [Source:HGNC Symbol;Acc:HGNC:1941]	197.035	84.2273	1.22609	10.0631	6.17095	0.705516	5.70844	4.60814	1.23877	0.308911	TRUE	9.59659e-45	TRUE	5.64342e-86	TRUE	7.98737e-67	TRUE	2.44148e-87
ENSG00000143702	CEP170	centrosomal protein 170 [Source:HGNC Symbol;Acc:HGNC:28920]	457.139	178.364	1.35781	15.8399	8.83177	0.842792	8.69856	6.39138	1.36098	0.44465	TRUE	3.55407e-70	TRUE	9.69225e-139	TRUE	1.87854e-86	TRUE	1.19073e-135
ENSG00000173728	C1orf100	chromosome 1 open reading frame 100 [Source:HGNC Symbol;Acc:HGNC:30435]	2.25461	1.0714	1.07338	1.37139	1.02774	0.416163	1.19342	1.01419	1.17672	0.234766	TRUE	1.76312e-18	TRUE	2.4836e-28	TRUE	6.85096e-38	TRUE	1.93904e-34
ENSG00000035687	ADSS2	adenylosuccinate synthase 2 [Source:HGNC Symbol;Acc:HGNC:292]	953.654	466.904	1.03034	93.4155	62.6438	0.576491	48.367	44.8575	1.07824	0.108673	TRUE	1.15647e-42	TRUE	7.11621e-96	TRUE	4.37362e-64	TRUE	2.40267e-93
ENSG00000162711	NLRP3	NLR family pyrin domain containing 3 [Source:HGNC Symbol;Acc:HGNC:16400]	552.982	194.742	1.50566	41.4914	20.0215	1.05126	22.0277	13.3642	1.64826	0.720943	TRUE	3.80981e-80	TRUE	3.17304e-161	TRUE	7.87971e-91	TRUE	4.55041e-154
ENSG00000175137	SH3BP5L	SH3 binding domain protein 5 like [Source:HGNC Symbol;Acc:HGNC:29360]	210.353	440.593	-1.06663	12.4779	33.7841	-1.43697	6.94809	24.3219	0.285672	-1.80757	TRUE	2.18238e-53	TRUE	2.62515e-148	TRUE	1.08731e-86	TRUE	2.8265e-139
ENSG00000171163	ZNF692	zinc finger protein 692 [Source:HGNC Symbol;Acc:HGNC:26049]	12.163	27.0683	-1.1541	2.00671	4.13701	-1.04375	1.5206	2.90413	0.523598	-0.93347	TRUE	1.82092e-36	TRUE	6.213e-50	TRUE	3.00435e-36	TRUE	1.39069e-49
ENSG00000171853	TRAPPC12	trafficking protein particle complex subunit 12 [Source:HGNC Symbol;Acc:HGNC:24284]	77.1021	160.795	-1.06038	3.95913	9.35672	-1.24082	2.50087	6.54792	0.381933	-1.38861	TRUE	3.3823e-46	TRUE	3.38929e-219	TRUE	4.14248e-107	TRUE	7.76045e-193
ENSG00000115738	ID2	inhibitor of DNA binding 2 [Source:HGNC Symbol;Acc:HGNC:5361]	1593.6	547.915	1.54027	252.974	116.597	1.11746	130.467	76.6668	1.70174	0.76701	TRUE	8.45419e-87	TRUE	4.42197e-199	TRUE	1.31442e-117	TRUE	4.37633e-201
ENSG00000151694	ADAM17	ADAM metallopeptidase domain 17 [Source:HGNC Symbol;Acc:HGNC:195]	3025.67	1343.16	1.17162	195.012	116.468	0.743628	100.687	84.9332	1.18548	0.245473	TRUE	1.16421e-53	TRUE	2.07185e-277	TRUE	3.68175e-133	TRUE	2.33365e-247
ENSG00000271855		novel transcript	4.83873	2.16148	1.16261	2.53412	1.57856	0.682881	1.79067	1.32462	1.35184	0.434924	TRUE	7.41264e-16	TRUE	3.51097e-32	TRUE	3.03727e-27	TRUE	4.93733e-32
ENSG00000171848	RRM2	ribonucleotide reductase regulatory subunit M2 [Source:HGNC Symbol;Acc:HGNC:10452]	10.522	1.31897	2.99592	1.67383	1.02619	0.705847	1.34286	1.01469	1.32342	0.404271	TRUE	1.53473e-46	TRUE	7.5717e-153	TRUE	8.27039e-125	TRUE	2.6971e-221
ENSG00000115756	HPCAL1	hippocalcin like 1 [Source:HGNC Symbol;Acc:HGNC:5145]	2757.85	1187.89	1.21514	157.214	92.4003	0.76676	81.8875	66.7663	1.22648	0.294524	TRUE	2.16949e-56	TRUE	2.2868e-154	TRUE	2.15644e-82	TRUE	2.89223e-150
ENSG00000115758	ODC1	ornithine decarboxylase 1 [Source:HGNC Symbol;Acc:HGNC:8109]	607.952	194.331	1.64544	72.9926	32.0878	1.18573	38.3071	23.0651	1.66082	0.7319	TRUE	1.07372e-98	TRUE	0	TRUE	1.63815e-139	TRUE	0
ENSG00000271952	LINC01954	long intergenic non-protein coding RNA 1954 [Source:HGNC Symbol;Acc:HGNC:52779]	3.41201	7.24411	-1.08619	2.86263	7.4847	-1.3866	1.90765	5.26986	0.361993	-1.46597	TRUE	3.62837e-11	TRUE	4.57719e-13	TRUE	4.81547e-08	TRUE	1.72572e-13
ENSG00000169016	E2F6	E2F transcription factor 6 [Source:HGNC Symbol;Acc:HGNC:3120]	173.787	78.8581	1.13999	15.8837	10.011	0.665959	8.63528	7.13906	1.20958	0.274509	TRUE	2.5728e-46	TRUE	1.88401e-176	TRUE	2.17454e-95	TRUE	2.09007e-160
ENSG00000134324	LPIN1	lipin 1 [Source:HGNC Symbol;Acc:HGNC:13345]	449.754	134.396	1.74264	14.3504	6.3384	1.1789	7.83638	4.47102	1.75271	0.809585	TRUE	1.0158e-106	TRUE	0	TRUE	2.43595e-156	TRUE	0
ENSG00000115884	SDC1	syndecan 1 [Source:HGNC Symbol;Acc:HGNC:10658]	3.89417	16.3073	-2.06613	1.28712	2.16285	-0.748794	1.14183	1.65198	0.69119	-0.532846	TRUE	4.55681e-33	TRUE	9.86774e-05	TRUE	4.02116e-06	TRUE	2.20663e-13
ENSG00000279307	NDUFAF2P1	NDUFAF2 pseudogene 1 [Source:HGNC Symbol;Acc:HGNC:54722]	13.8637	6.87897	1.01105	9.80045	6.3842	0.618342	5.58935	4.63707	1.20536	0.269466	TRUE	7.95023e-16	TRUE	4.88961e-28	TRUE	1.84936e-23	TRUE	1.11904e-28
ENSG00000269976		novel transcript	2.24705	4.89949	-1.1246	2.02782	5.18432	-1.35422	1.5478	3.63378	0.425949	-1.23125	TRUE	7.47813e-16	TRUE	8.28059e-26	TRUE	1.23551e-18	TRUE	1.15555e-27
ENSG00000205639	MFSD2B	major facilitator superfamily domain containing 2B [Source:HGNC Symbol;Acc:HGNC:37207]	24.6605	10.9871	1.16639	2.8775	2.07121	0.474339	1.97255	1.71115	1.15276	0.205095	TRUE	6.46961e-41	TRUE	2.60678e-77	TRUE	6.08779e-47	TRUE	1.67087e-74
ENSG00000119782	FKBP1B	FKBP prolyl isomerase 1B [Source:HGNC Symbol;Acc:HGNC:3712]	6.66877	13.5365	-1.02136	2.17352	4.54331	-1.06371	1.60407	3.50851	0.457192	-1.12913	TRUE	8.08625e-21	TRUE	4.62289e-42	TRUE	1.28649e-35	TRUE	4.32879e-41
ENSG00000199872	RNU6-942P	RNA, U6 small nuclear 942, pseudogene [Source:HGNC Symbol;Acc:HGNC:47905]	29.6294	10.6568	1.47525	95.5476	43.4224	1.13778	50.712	28.0623	1.80712	0.853692	TRUE	3.20259e-29	TRUE	1.28144e-45	TRUE	4.49031e-30	TRUE	1.91401e-44
ENSG00000214465	SMARCE1P6	SWI/SNF related, matrix associated, actin dependent regulator of chromatin, subfamily e, member 1 pseudogene 6 [Source:HGNC Symbol;Acc:HGNC:39737]	12.773	5.66948	1.1718	4.36722	2.82131	0.630351	2.74316	2.27949	1.20341	0.267125	TRUE	7.33089e-22	TRUE	3.85381e-38	TRUE	1.11357e-32	TRUE	1.32337e-38
ENSG00000138080	EMILIN1	elastin microfibril interfacer 1 [Source:HGNC Symbol;Acc:HGNC:19880]	37.6645	18.157	1.05268	4.2641	2.94553	0.533715	2.6718	2.34265	1.1405	0.189672	TRUE	9.71211e-10	TRUE	1.54548e-19	TRUE	9.46741e-29	TRUE	1.77635e-18
ENSG00000138030	KHK	ketohexokinase [Source:HGNC Symbol;Acc:HGNC:6315]	3.07891	9.75289	-1.66341	1.24021	2.32066	-0.903946	1.1274	1.82561	0.61755	-0.695373	TRUE	9.58505e-47	TRUE	3.72944e-56	TRUE	1.90874e-34	TRUE	7.4406e-58
ENSG00000163794	UCN	urocortin [Source:HGNC Symbol;Acc:HGNC:12516]	5.87048	12.4187	-1.08097	3.20843	7.80418	-1.28238	2.11647	4.90729	0.431291	-1.21327	TRUE	5.22056e-26	TRUE	1.15217e-36	TRUE	2.2651e-25	TRUE	6.9389e-38
ENSG00000138002	IFT172	intraflagellar transport 172 [Source:HGNC Symbol;Acc:HGNC:30391]	5.46851	11.6314	-1.08881	1.18921	1.61063	-0.437625	1.09547	1.38343	0.791851	-0.336699	TRUE	4.7147e-29	TRUE	6.4371e-42	TRUE	1.55608e-27	TRUE	2.00345e-42
ENSG00000176714	CCDC121	coiled-coil domain containing 121 [Source:HGNC Symbol;Acc:HGNC:25833]	1.61626	4.91049	-1.60321	1.07639	1.66023	-0.625177	1.03914	1.4284	0.727485	-0.459011	TRUE	5.20715e-28	TRUE	2.26856e-54	TRUE	4.28243e-44	TRUE	1.23264e-66
ENSG00000171174	RBKS	ribokinase [Source:HGNC Symbol;Acc:HGNC:30325]	21.0165	7.69357	1.4498	2.91953	1.78888	0.706678	1.96564	1.53639	1.27939	0.355456	TRUE	1.50469e-17	TRUE	4.74567e-105	TRUE	2.66932e-55	TRUE	3.20398e-56
ENSG00000075426	FOSL2	FOS like 2, AP-1 transcription factor subunit [Source:HGNC Symbol;Acc:HGNC:3798]	3194.01	770.639	2.05124	158.322	51.0781	1.63209	81.4329	36.1474	2.2528	1.17172	TRUE	7.16552e-149	TRUE	0	TRUE	9.45037e-171	TRUE	0
ENSG00000270640		novel transcript, sense intronic to FOSL2	98.011	24.3676	2.00798	117.663	37.9792	1.63138	60.7556	25.5565	2.37731	1.24933	TRUE	1.41841e-96	TRUE	2.34115e-163	TRUE	4.29613e-91	TRUE	2.95934e-154
ENSG00000270210		novel transcript	23.4161	6.39472	1.87255	11.2671	4.33529	1.37791	6.31847	3.2212	1.96153	0.971977	TRUE	2.13929e-80	TRUE	4.67234e-114	TRUE	7.44236e-68	TRUE	2.63472e-115
ENSG00000163806	SPDYA	speedy/RINGO cell cycle regulator family member A [Source:HGNC Symbol;Acc:HGNC:30613]	4.87359	2.37035	1.03988	1.39245	1.18914	0.227718	1.20626	1.14798	1.05077	0.071449	TRUE	7.41599e-13	TRUE	2.89211e-19	TRUE	3.03107e-21	TRUE	1.26435e-19
ENSG00000171094	ALK	ALK receptor tyrosine kinase [Source:HGNC Symbol;Acc:HGNC:427]	1.20867	3.20295	-1.40597	1.01047	1.15437	-0.192081	1.0052	1.08363	0.92763	-0.108378	TRUE	1.53557e-16	TRUE	3.45047e-30	TRUE	4.8264e-18	TRUE	6.42536e-37
ENSG00000213626	LBH	LBH regulator of WNT signaling pathway [Source:HGNC Symbol;Acc:HGNC:29532]	29.7077	13.5503	1.13252	3.22317	2.25683	0.514184	2.14386	1.77203	1.20983	0.274804	TRUE	1.28522e-22	TRUE	7.8365e-51	TRUE	8.85113e-57	TRUE	1.52275e-54
ENSG00000091106	NLRC4	NLR family CARD domain containing 4 [Source:HGNC Symbol;Acc:HGNC:16412]	161.559	437.726	-1.43797	16.8729	58.8108	-1.80137	8.99703	42.6695	0.210854	-2.24569	TRUE	4.20372e-90	TRUE	7.20385e-173	TRUE	4.85699e-87	TRUE	1.63186e-157
ENSG00000008869	HEATR5B	HEAT repeat containing 5B [Source:HGNC Symbol;Acc:HGNC:29273]	41.4911	83.7062	-1.01253	2.76365	5.84006	-1.07941	1.88399	4.44031	0.424292	-1.23687	TRUE	7.84576e-43	TRUE	3.21564e-119	TRUE	5.58316e-72	TRUE	1.37865e-110
ENSG00000163171	CDC42EP3	CDC42 effector protein 3 [Source:HGNC Symbol;Acc:HGNC:16943]	1045.83	378.265	1.46718	36.1809	18.3348	0.980643	19.1039	12.5735	1.51937	0.603478	TRUE	8.55515e-78	TRUE	1.5423e-293	TRUE	5.72002e-130	TRUE	2.26197e-283
ENSG00000115841	RMDN2	regulator of microtubule dynamics 2 [Source:HGNC Symbol;Acc:HGNC:26567]	9.48263	23.6352	-1.31758	1.50032	2.80321	-0.901806	1.25845	2.34726	0.536136	-0.89933	TRUE	9.49727e-45	TRUE	2.31853e-61	TRUE	2.42701e-44	TRUE	9.4734e-62
ENSG00000143891	GALM	galactose mutarotase [Source:HGNC Symbol;Acc:HGNC:24063]	72.0368	167.155	-1.21438	9.90378	28.9823	-1.54912	5.43446	18.7534	0.289785	-1.78694	TRUE	4.47069e-20	TRUE	2.59806e-49	TRUE	1.12535e-51	TRUE	2.32985e-47
ENSG00000152147	GEMIN6	gem nuclear organelle associated protein 6 [Source:HGNC Symbol;Acc:HGNC:20044]	33.0939	78.9707	-1.25475	3.60778	9.57753	-1.40854	2.33791	6.95734	0.336035	-1.57332	TRUE	5.54819e-61	TRUE	1.95109e-170	TRUE	2.63365e-89	TRUE	2.81017e-153
ENSG00000163214	DHX57	DExH-box helicase 57 [Source:HGNC Symbol;Acc:HGNC:20086]	30.9777	107.014	-1.78849	2.3414	7.37956	-1.65616	1.68667	5.15894	0.326941	-1.6129	TRUE	6.02284e-124	TRUE	0	TRUE	1.37406e-134	TRUE	1.17935e-293
ENSG00000269210		novel transcript, antisense to ARHGEF33	3.2462	9.43555	-1.53936	1.747	4.82616	-1.466	1.38804	3.59772	0.385812	-1.37403	TRUE	2.37038e-50	TRUE	2.15409e-70	TRUE	6.91634e-42	TRUE	2.14016e-73
ENSG00000011566	MAP4K3	mitogen-activated protein kinase kinase kinase kinase 3 [Source:HGNC Symbol;Acc:HGNC:6865]	238.857	99.5739	1.26231	14.8392	8.73214	0.765005	8.07016	6.46963	1.24739	0.318915	TRUE	3.21153e-57	TRUE	1.77109e-151	TRUE	1.62665e-88	TRUE	2.99435e-153
ENSG00000273035		novel transcript, sense intronic to MAP4K3	3.17277	1.55421	1.02956	2.60652	1.52498	0.773335	1.81945	1.3826	1.31596	0.396118	TRUE	4.65126e-14	TRUE	1.30969e-25	TRUE	1.55794e-28	TRUE	1.5565e-27
ENSG00000057935	MTA3	metastasis associated 1 family member 3 [Source:HGNC Symbol;Acc:HGNC:23784]	7.59249	16.957	-1.15923	1.21886	1.72053	-0.497315	1.11311	1.49539	0.744362	-0.425924	TRUE	9.8798e-37	TRUE	4.67755e-66	TRUE	1.15412e-43	TRUE	8.1351e-67
ENSG00000162881	OXER1	oxoeicosanoid receptor 1 [Source:HGNC Symbol;Acc:HGNC:24884]	9.48127	22.4391	-1.24286	2.70883	6.80643	-1.32923	1.83452	4.51886	0.405969	-1.30056	TRUE	6.6219e-38	TRUE	1.70381e-51	TRUE	2.4847e-38	TRUE	1.80651e-50
ENSG00000232202	CHORDC1P1	CHORDC1 pseudogene 1 [Source:HGNC Symbol;Acc:HGNC:54687]	19.1226	8.2139	1.21914	7.50082	4.46178	0.749429	4.33447	3.26091	1.32922	0.410583	TRUE	5.73198e-34	TRUE	7.76087e-56	TRUE	1.06399e-41	TRUE	5.25323e-55
ENSG00000152518	ZFP36L2	ZFP36 ring finger protein like 2 [Source:HGNC Symbol;Acc:HGNC:1108]	750.859	2968.65	-1.98319	73.9863	390.34	-2.3994	37.5761	247.633	0.151741	-2.72032	TRUE	1.94668e-144	TRUE	7.2877e-228	TRUE	7.87337e-95	TRUE	7.55887e-203
ENSG00000068724	TTC7A	tetratricopeptide repeat domain 7A [Source:HGNC Symbol;Acc:HGNC:19750]	66.0709	241.97	-1.87274	4.32032	17.7151	-2.03577	2.67393	11.6547	0.229429	-2.12388	TRUE	2.37334e-147	TRUE	4.50967e-247	TRUE	5.50398e-111	TRUE	1.01858e-230
ENSG00000225187		novel transcript	1.81528	4.81514	-1.40739	1.34667	3.18107	-1.24011	1.1693	2.23099	0.524115	-0.932044	TRUE	5.5197e-29	TRUE	5.59348e-42	TRUE	7.29295e-32	TRUE	3.21473e-46
ENSG00000095002	MSH2	mutS homolog 2 [Source:HGNC Symbol;Acc:HGNC:7325]	13.9637	44.1617	-1.66111	2.01917	5.59406	-1.47013	1.53177	4.2221	0.362798	-1.46276	TRUE	1.49253e-83	TRUE	6.39525e-128	TRUE	2.1832e-74	TRUE	1.59029e-127
ENSG00000116062	MSH6	mutS homolog 6 [Source:HGNC Symbol;Acc:HGNC:7329]	80.668	177.256	-1.13577	3.57156	8.70846	-1.28586	2.33151	6.29126	0.370595	-1.43208	TRUE	4.20355e-54	TRUE	1.9201e-243	TRUE	3.83583e-116	TRUE	1.29849e-241
ENSG00000170802	FOXN2	forkhead box N2 [Source:HGNC Symbol;Acc:HGNC:5281]	93.1967	228.613	-1.29456	6.93289	20.9096	-1.59264	4.07076	14.6161	0.278511	-1.84419	TRUE	4.95511e-73	TRUE	7.10945e-166	TRUE	3.73948e-84	TRUE	3.68825e-156
ENSG00000162869	PPP1R21	protein phosphatase 1 regulatory subunit 21 [Source:HGNC Symbol;Acc:HGNC:30595]	44.7867	118.46	-1.40326	4.89235	15.1172	-1.62759	2.97956	10.4587	0.284888	-1.81153	TRUE	6.87949e-82	TRUE	3.12985e-238	TRUE	7.10736e-114	TRUE	5.77227e-224
ENSG00000243244	STON1	stonin 1 [Source:HGNC Symbol;Acc:HGNC:17003]	2.44466	5.19078	-1.08632	1.06701	1.26303	-0.243317	1.03546	1.18986	0.870233	-0.200526	TRUE	4.81844e-17	TRUE	1.22726e-30	TRUE	2.14364e-26	TRUE	6.12307e-32
ENSG00000115306	SPTBN1	spectrin beta, non-erythrocytic 1 [Source:HGNC Symbol;Acc:HGNC:11275]	14.5301	39.9702	-1.45988	1.26008	1.77835	-0.497024	1.13132	1.44795	0.781327	-0.356001	TRUE	9.69881e-33	TRUE	2.19475e-08	TRUE	3.8783e-05	TRUE	4.02099e-21
ENSG00000162924	REL	REL proto-oncogene, NF-kB subunit [Source:HGNC Symbol;Acc:HGNC:9954]	2741.99	505.593	2.43917	86.2682	20.9377	2.04272	44.515	14.5678	3.0557	1.6115	TRUE	1.33137e-84	TRUE	5.5442e-282	TRUE	3.14658e-177	TRUE	3.46487e-272
ENSG00000237522	NONOP2	non-POU domain containing, octamer-binding pseudogene 2 [Source:HGNC Symbol;Acc:HGNC:42032]	1.82734	4.01475	-1.13557	1.2479	2.17368	-0.800639	1.13299	1.6856	0.67216	-0.573124	TRUE	4.16479e-20	TRUE	5.08559e-29	TRUE	7.67745e-20	TRUE	1.4319e-32
ENSG00000162927	PUS10	pseudouridine synthase 10 [Source:HGNC Symbol;Acc:HGNC:26505]	6.79289	14.7689	-1.12046	1.26941	1.86318	-0.553613	1.13864	1.58883	0.716652	-0.480656	TRUE	4.79024e-33	TRUE	1.41768e-52	TRUE	1.32605e-37	TRUE	3.82483e-54
ENSG00000162929	SANBR	SANT and BTB domain regulator of CSR [Source:HGNC Symbol;Acc:HGNC:29387]	16.836	37.6776	-1.16216	1.70555	3.18723	-0.902069	1.36047	2.33022	0.583839	-0.776358	TRUE	1.61593e-41	TRUE	1.85108e-73	TRUE	1.50112e-55	TRUE	3.69436e-74
ENSG00000119862	LGALSL	galectin like [Source:HGNC Symbol;Acc:HGNC:25012]	4.31627	2.05094	1.0735	1.28755	1.10414	0.221711	1.14941	1.07652	1.06771	0.0945233	TRUE	1.34749e-08	TRUE	1.28983e-20	TRUE	1.03613e-29	TRUE	1.382e-22
ENSG00000260101	AFTPH-DT	AFTPH divergent transcript [Source:HGNC Symbol;Acc:HGNC:52788]	78.2252	27.8744	1.48869	15.2076	7.71748	0.978594	8.41819	5.77307	1.45818	0.544171	TRUE	4.01774e-72	TRUE	8.94366e-130	TRUE	3.23267e-78	TRUE	2.12367e-129
ENSG00000179833	SERTAD2	SERTA domain containing 2 [Source:HGNC Symbol;Acc:HGNC:30784]	926.997	252.11	1.87851	53.007	20.216	1.39069	27.7684	14.2484	1.94889	0.96265	TRUE	1.35783e-121	TRUE	0	TRUE	1.44871e-154	TRUE	0
ENSG00000198369	SPRED2	sprouty related EVH1 domain containing 2 [Source:HGNC Symbol;Acc:HGNC:17722]	56.2474	18.009	1.64307	4.80886	2.54769	0.916507	2.91694	2.01987	1.44412	0.530192	TRUE	1.57248e-74	TRUE	2.02792e-144	TRUE	4.0444e-88	TRUE	3.19701e-143
ENSG00000232693		novel transcript, sense intronic to SPRED2	5.48915	2.22707	1.30143	4.00176	2.03594	0.974938	2.55655	1.5557	1.64334	0.71663	TRUE	1.81915e-23	TRUE	1.58308e-36	TRUE	4.61847e-33	TRUE	2.5421e-38
ENSG00000143971	ETAA1	ETAA1 activator of ATR kinase [Source:HGNC Symbol;Acc:HGNC:24648]	6.97156	19.3348	-1.47165	1.6124	3.53284	-1.13162	1.31712	2.67163	0.493003	-1.02033	TRUE	5.11703e-57	TRUE	6.76525e-94	TRUE	2.19496e-59	TRUE	8.24603e-98
ENSG00000115946	PNO1	partner of NOB1 homolog [Source:HGNC Symbol;Acc:HGNC:32790]	131.071	62.5347	1.06762	17.8665	11.7737	0.60169	9.90129	8.59089	1.15253	0.20481	TRUE	3.21464e-37	TRUE	3.40117e-70	TRUE	3.76532e-44	TRUE	3.53356e-67
ENSG00000119865	CNRIP1	cannabinoid receptor interacting protein 1 [Source:HGNC Symbol;Acc:HGNC:24546]	29.6344	14.2198	1.05937	3.82356	2.79062	0.454329	2.49986	2.14351	1.16625	0.221873	TRUE	6.26819e-35	TRUE	5.3557e-49	TRUE	1.95681e-34	TRUE	1.17658e-48
ENSG00000203395		novel transcript, antisense to PLEK	2.96502	1.15355	1.36197	1.49279	1.04899	0.509007	1.25032	1.02498	1.21984	0.286695	TRUE	2.26824e-25	TRUE	6.27231e-42	TRUE	6.08245e-46	TRUE	1.04166e-52
ENSG00000115956	PLEK	pleckstrin [Source:HGNC Symbol;Acc:HGNC:9070]	5197.23	1412.78	1.87921	548.139	193.844	1.49964	282.004	128.705	2.19109	1.13165	TRUE	1.44948e-72	TRUE	3.52674e-235	TRUE	8.83276e-146	TRUE	5.53382e-228
ENSG00000237576	LINC01888	long intergenic non-protein coding RNA 1888 [Source:HGNC Symbol;Acc:HGNC:52707]	36.3201	7.97694	2.18686	18.8339	5.69153	1.72644	10.2549	5.16487	1.9855	0.989505	TRUE	1.54032e-86	TRUE	2.79532e-183	TRUE	1.30159e-98	TRUE	2.87591e-183
ENSG00000087338	GMCL1	germ cell-less 1, spermatogenesis associated [Source:HGNC Symbol;Acc:HGNC:23843]	45.5887	126.966	-1.4777	4.2219	13.3465	-1.6605	2.64069	9.31678	0.283434	-1.81892	TRUE	1.29336e-91	TRUE	2.59379e-243	TRUE	7.48266e-114	TRUE	4.09488e-223
ENSG00000116005	PCYOX1	prenylcysteine oxidase 1 [Source:HGNC Symbol;Acc:HGNC:20588]	45.5436	150.805	-1.72736	3.68448	13.1909	-1.84001	2.36449	8.51778	0.277594	-1.84895	TRUE	1.16633e-121	TRUE	1.41818e-145	TRUE	2.87967e-69	TRUE	1.22388e-142
ENSG00000163235	TGFA	transforming growth factor alpha [Source:HGNC Symbol;Acc:HGNC:11765]	28.1322	11.9159	1.23933	2.88951	2.02393	0.513662	1.98739	1.76714	1.12464	0.169462	TRUE	1.99667e-19	TRUE	6.62175e-40	TRUE	1.60987e-30	TRUE	8.71055e-39
ENSG00000124370	MCEE	methylmalonyl-CoA epimerase [Source:HGNC Symbol;Acc:HGNC:16732]	7.70232	20.2067	-1.39147	2.45476	6.66114	-1.44019	1.75617	4.82888	0.36368	-1.45926	TRUE	1.59133e-56	TRUE	4.24171e-94	TRUE	7.10306e-56	TRUE	5.28172e-97
ENSG00000124374	PAIP2B	poly(A) binding protein interacting protein 2B [Source:HGNC Symbol;Acc:HGNC:29200]	1.75502	3.7922	-1.11155	1.04281	1.20719	-0.211171	1.02202	1.14025	0.896309	-0.157932	TRUE	1.02172e-19	TRUE	2.33309e-25	TRUE	1.14312e-17	TRUE	1.25704e-28
ENSG00000163013	FBXO41	F-box protein 41 [Source:HGNC Symbol;Acc:HGNC:29409]	8.14415	17.0595	-1.06674	1.31504	1.96874	-0.582163	1.16393	1.68467	0.690891	-0.533469	TRUE	4.159e-31	TRUE	8.27377e-66	TRUE	1.78763e-44	TRUE	8.683e-68
ENSG00000135625	EGR4	early growth response 4 [Source:HGNC Symbol;Acc:HGNC:3241]	11.0265	1.1429	3.2702	2.47974	1.02635	1.27267	1.76475	1.03119	1.71138	0.775157	TRUE	2.78955e-69	TRUE	1.67872e-137	TRUE	6.35318e-149	TRUE	6.60737e-262
ENSG00000284308	C2orf81	chromosome 2 open reading frame 81 [Source:HGNC Symbol;Acc:HGNC:34350]	1.36483	2.82273	-1.04837	1.0431	1.28549	-0.301443	1.02041	1.28741	0.792606	-0.335324	TRUE	1.94308e-18	TRUE	4.26307e-24	TRUE	1.8138e-11	TRUE	1.43884e-28
ENSG00000115317	HTRA2	HtrA serine peptidase 2 [Source:HGNC Symbol;Acc:HGNC:14348]	42.0002	88.0677	-1.06822	5.87034	14.8299	-1.33699	3.4964	10.1783	0.343516	-1.54155	TRUE	4.19958e-43	TRUE	8.37083e-110	TRUE	6.56892e-68	TRUE	1.95639e-101
ENSG00000115325	DOK1	docking protein 1 [Source:HGNC Symbol;Acc:HGNC:2990]	328.102	763.926	-1.21929	39.5513	121.78	-1.62248	20.1967	81.7198	0.247145	-2.01657	TRUE	4.6109e-64	TRUE	2.87037e-138	TRUE	3.5956e-83	TRUE	1.46649e-119
ENSG00000159399	HK2	hexokinase 2 [Source:HGNC Symbol;Acc:HGNC:4923]	2431.94	1131.71	1.10361	143.525	88.8322	0.69215	72.4554	55.7571	1.29948	0.377937	TRUE	2.91178e-39	TRUE	9.54483e-53	TRUE	3.38616e-47	TRUE	6.59591e-49
ENSG00000270696		novel transcript, antisense to C2orf3	18.5095	41.4568	-1.16334	4.62552	12.23	-1.40274	2.7913	8.38748	0.332793	-1.5873	TRUE	2.49599e-46	TRUE	2.96059e-74	TRUE	3.28309e-45	TRUE	2.58027e-68
ENSG00000168906	MAT2A	methionine adenosyltransferase 2A [Source:HGNC Symbol;Acc:HGNC:6904]	640.892	263.359	1.28305	51.6003	29.0057	0.831043	26.5953	18.8995	1.4072	0.492827	TRUE	1.7172e-64	TRUE	1.11126e-143	TRUE	7.40083e-79	TRUE	2.83861e-131
ENSG00000168890	TMEM150A	transmembrane protein 150A [Source:HGNC Symbol;Acc:HGNC:24677]	72.8494	149.953	-1.04152	9.26769	24.1292	-1.3805	5.23031	16.1428	0.324003	-1.62592	TRUE	2.57306e-42	TRUE	3.51125e-97	TRUE	2.27519e-50	TRUE	3.4547e-83
ENSG00000168874	ATOH8	atonal bHLH transcription factor 8 [Source:HGNC Symbol;Acc:HGNC:24126]	3.53169	8.20849	-1.21676	1.15095	1.54269	-0.422627	1.07637	1.30009	0.827918	-0.272441	TRUE	3.25768e-10	TRUE	1.78862e-20	TRUE	8.16797e-19	TRUE	1.94658e-20
ENSG00000272564		novel transcript	7.94072	3.47962	1.19034	6.44722	3.48894	0.885891	3.74755	2.52391	1.48482	0.570285	TRUE	3.26502e-16	TRUE	5.93046e-33	TRUE	1.50214e-25	TRUE	3.2365e-31
ENSG00000280721	LINC01943	long intergenic non-protein coding RNA 1943 [Source:HGNC Symbol;Acc:HGNC:52767]	81.4333	11.8063	2.78606	20.0483	4.38219	2.19375	10.7162	3.43122	3.12315	1.643	TRUE	5.53277e-141	TRUE	2.21035e-267	TRUE	5.45132e-124	TRUE	1.40781e-245
ENSG00000222041	CYTOR	cytoskeleton regulator RNA [Source:HGNC Symbol;Acc:HGNC:28717]	1144.46	73.009	3.97045	113.931	9.90403	3.524	60.5959	8.54357	7.09257	2.82631	TRUE	1.62643e-56	TRUE	0	TRUE	1.42392e-159	TRUE	9.88039e-293
ENSG00000225933	RPS14P5	ribosomal protein S14 pseudogene 5 [Source:HGNC Symbol;Acc:HGNC:36087]	5.89079	1.45907	2.01341	5.90181	1.57635	1.90457	3.49322	1.31896	2.64846	1.40515	TRUE	2.1013e-36	TRUE	2.67164e-72	TRUE	4.61931e-60	TRUE	1.30694e-81
ENSG00000172071	EIF2AK3	eukaryotic translation initiation factor 2 alpha kinase 3 [Source:HGNC Symbol;Acc:HGNC:3255]	1067.77	181.669	2.55521	70.3853	16.9319	2.05553	36.5374	11.6249	3.14304	1.65216	TRUE	2.94723e-212	TRUE	0	TRUE	8.00996e-204	TRUE	0
ENSG00000234028	EIF2AK3-DT	EIF2AK3 divergent transcript [Source:HGNC Symbol;Acc:HGNC:54066]	6.08036	2.85827	1.08902	1.41673	1.20621	0.232084	1.21019	1.12358	1.07708	0.107128	TRUE	4.82121e-23	TRUE	1.80579e-29	TRUE	6.66668e-26	TRUE	6.12998e-31
ENSG00000274286	ADRA2B	adrenoceptor alpha 2B [Source:HGNC Symbol;Acc:HGNC:282]	2.95512	1.36538	1.11392	1.20537	1.05099	0.197725	1.10538	1.02913	1.07409	0.103121	TRUE	4.02638e-20	TRUE	2.15248e-26	TRUE	2.33595e-31	TRUE	4.97009e-29
ENSG00000158050	DUSP2	dual specificity phosphatase 2 [Source:HGNC Symbol;Acc:HGNC:3068]	2573.35	311.297	3.04729	468.359	70.7002	2.72783	239.574	48.6287	4.92659	2.30059	TRUE	4.26653e-109	TRUE	0	TRUE	1.11331e-180	TRUE	2.48678e-267
ENSG00000198885	ITPRIPL1	ITPRIP like 1 [Source:HGNC Symbol;Acc:HGNC:29371]	2.3947	5.1512	-1.10506	1.1068	1.42327	-0.362824	1.05644	1.26482	0.835244	-0.259731	TRUE	2.09183e-20	TRUE	2.67783e-29	TRUE	1.18827e-20	TRUE	1.08384e-31
ENSG00000196843	ARID5A	AT-rich interaction domain 5A [Source:HGNC Symbol;Acc:HGNC:17361]	430.169	197.809	1.1208	43.5792	26.458	0.719933	22.453	17.2022	1.30524	0.384315	TRUE	1.32681e-22	TRUE	6.18622e-56	TRUE	1.11807e-53	TRUE	3.37386e-53
ENSG00000168763	CNNM3	cyclin and CBS domain divalent metal cation transport mediator 3 [Source:HGNC Symbol;Acc:HGNC:104]	17.2398	47.7155	-1.46872	2.3117	6.07947	-1.39499	1.6718	4.49811	0.371667	-1.42792	TRUE	7.70471e-75	TRUE	4.26037e-153	TRUE	5.60437e-86	TRUE	6.55659e-151
ENSG00000213337	ANKRD39	ankyrin repeat domain 39 [Source:HGNC Symbol;Acc:HGNC:28640]	11.6785	29.0946	-1.31689	1.71416	3.51584	-1.03636	1.36576	2.62473	0.520344	-0.942462	TRUE	2.9204e-52	TRUE	1.21983e-106	TRUE	4.05614e-66	TRUE	1.01784e-103
ENSG00000228486	C2orf92	chromosome 2 open reading frame 92 [Source:HGNC Symbol;Acc:HGNC:49272]	19.2054	4.4519	2.10902	1.98126	1.24722	0.667707	1.50148	1.16285	1.29121	0.368729	TRUE	5.29737e-66	TRUE	1.25372e-113	TRUE	2.30061e-64	TRUE	5.02659e-114
ENSG00000040933	INPP4A	inositol polyphosphate-4-phosphatase type I A [Source:HGNC Symbol;Acc:HGNC:6074]	65.9947	144.796	-1.1336	2.7606	6.2672	-1.18284	1.89239	4.45913	0.424386	-1.23655	TRUE	1.64077e-52	TRUE	8.71939e-155	TRUE	5.21464e-87	TRUE	2.67535e-144
ENSG00000071073	MGAT4A	alpha-1,3-mannosyl-glycoprotein 4-beta-N-acetylglucosaminyltransferase A [Source:HGNC Symbol;Acc:HGNC:7047]	109.039	508.213	-2.22059	4.95446	26.5523	-2.42204	3.06164	17.1717	0.178296	-2.48766	TRUE	1.59859e-211	TRUE	0	TRUE	7.09783e-113	TRUE	2.88551e-293
ENSG00000226791	LINC02611	long intergenic non-protein coding RNA 2611 [Source:HGNC Symbol;Acc:HGNC:54060]	3.41727	13.9213	-2.02638	1.39527	3.99481	-1.51758	1.20755	2.77575	0.435035	-1.2008	TRUE	1.01853e-49	TRUE	1.07264e-68	TRUE	9.0007e-46	TRUE	3.32302e-66
ENSG00000196872	CRACDL	CRACD like [Source:HGNC Symbol;Acc:HGNC:33454]	3.17609	20.7517	-2.70791	1.16606	3.05034	-1.38733	1.07647	2.20981	0.48713	-1.03762	TRUE	6.98748e-61	TRUE	1.33886e-161	TRUE	5.26032e-82	TRUE	1.18668e-157
ENSG00000144182	LIPT1	lipoyltransferase 1 [Source:HGNC Symbol;Acc:HGNC:29569]	14.1716	29.123	-1.03916	3.05494	6.94165	-1.18413	2.06697	5.19155	0.398141	-1.32865	TRUE	1.21717e-34	TRUE	5.90131e-78	TRUE	9.66289e-54	TRUE	6.98897e-79
ENSG00000204634	TBC1D8	TBC1 domain family member 8 [Source:HGNC Symbol;Acc:HGNC:17791]	121.013	39.4795	1.61599	8.10392	4.02554	1.00944	4.64303	2.97869	1.55875	0.640387	TRUE	1.24109e-79	TRUE	2.50755e-142	TRUE	2.34222e-83	TRUE	4.09017e-140
ENSG00000163162	RNF149	ring finger protein 149 [Source:HGNC Symbol;Acc:HGNC:23137]	880.2	364.3	1.2727	64.7825	35.5507	0.865727	33.7552	24.1146	1.39978	0.485198	TRUE	1.6385e-46	TRUE	5.3284e-117	TRUE	2.78867e-89	TRUE	5.43452e-112
ENSG00000196460	RFX8	regulatory factor X8 [Source:HGNC Symbol;Acc:HGNC:37253]	11.6564	2.14019	2.44531	2.49925	1.19597	1.06332	1.79869	1.11983	1.60622	0.68367	TRUE	1.00508e-27	TRUE	1.76104e-77	TRUE	3.6977e-70	TRUE	3.59387e-78
ENSG00000115590	IL1R2	interleukin 1 receptor type 2 [Source:HGNC Symbol;Acc:HGNC:5994]	2034	497.927	2.03031	235.938	76.6305	1.62241	119.372	67.4623	1.76946	0.823307	TRUE	7.11507e-76	TRUE	1.80354e-110	TRUE	4.60091e-81	TRUE	4.94404e-100
ENSG00000115594	IL1R1	interleukin 1 receptor type 1 [Source:HGNC Symbol;Acc:HGNC:5993]	656.167	199.316	1.719	33.7568	14.439	1.22521	17.7433	10.9918	1.61424	0.690852	TRUE	2.99278e-106	TRUE	2.47106e-293	TRUE	1.23298e-131	TRUE	8.16717e-293
ENSG00000115598	IL1RL2	interleukin 1 receptor like 2 [Source:HGNC Symbol;Acc:HGNC:5999]	89.5278	17.8602	2.32559	12.8948	4.01339	1.6839	7.02484	3.20843	2.1895	1.1306	TRUE	9.72733e-109	TRUE	1.97893e-205	TRUE	8.48958e-102	TRUE	8.7409e-197
ENSG00000115604	IL18R1	interleukin 18 receptor 1 [Source:HGNC Symbol;Acc:HGNC:5988]	3.70625	1.60436	1.20796	1.21574	1.06189	0.195203	1.11861	1.0338	1.08204	0.113753	TRUE	8.40165e-13	TRUE	1.15684e-21	TRUE	3.97312e-27	TRUE	5.178e-24
ENSG00000272861		novel transcript	2.77564	6.56866	-1.24278	2.63957	7.83458	-1.56955	1.72146	4.99988	0.344301	-1.53826	TRUE	3.73506e-15	TRUE	6.21269e-50	TRUE	1.65054e-32	TRUE	6.07068e-51
ENSG00000115641	FHL2	four and a half LIM domains 2 [Source:HGNC Symbol;Acc:HGNC:3703]	5.17009	1.66885	1.63133	1.21948	1.03125	0.241872	1.11524	1.01667	1.09696	0.133515	TRUE	2.17693e-15	TRUE	2.57951e-66	TRUE	6.43056e-51	TRUE	8.35783e-32
ENSG00000169756	LIMS1	LIM zinc finger domain containing 1 [Source:HGNC Symbol;Acc:HGNC:6616]	4143.2	1570.13	1.39986	188.581	96.912	0.960436	96.5919	65.2313	1.48076	0.566338	TRUE	1.41068e-70	TRUE	0	TRUE	8.10169e-144	TRUE	0
ENSG00000198142	SOWAHC	sosondowah ankyrin repeat domain family member C [Source:HGNC Symbol;Acc:HGNC:26149]	592.608	188.2	1.65482	45.5365	20.0148	1.18596	23.4371	14.2835	1.64085	0.714446	TRUE	3.10812e-92	TRUE	6.82907e-185	TRUE	4.36619e-88	TRUE	4.85501e-179
ENSG00000172965	MIR4435-2HG	MIR4435-2 host gene [Source:HGNC Symbol;Acc:HGNC:35163]	918.758	61.3879	3.90366	37.5693	4.03382	3.21934	20.6161	3.69737	5.57587	2.4792	TRUE	2.39087e-42	TRUE	0	TRUE	3.62889e-143	TRUE	1.59339e-250
ENSG00000271590		novel transcript	3.88132	1.64394	1.23939	1.6882	1.20088	0.491395	1.36132	1.16778	1.16573	0.221235	TRUE	1.59244e-17	TRUE	5.23291e-28	TRUE	8.37827e-33	TRUE	1.39285e-30
ENSG00000226928	RPS14P4	ribosomal protein S14 pseudogene 4 [Source:HGNC Symbol;Acc:HGNC:36419]	6.52727	1.70266	1.93869	5.6938	1.7347	1.71471	3.42112	1.37888	2.48108	1.31097	TRUE	9.78662e-30	TRUE	6.12919e-67	TRUE	4.1293e-62	TRUE	3.40137e-73
ENSG00000279191	NA	NA	4.60954	1.42146	1.69725	1.37571	1.05029	0.389391	1.19377	1.04148	1.14623	0.196891	TRUE	6.96123e-14	TRUE	1.59479e-44	TRUE	4.3043e-44	TRUE	9.53521e-50
ENSG00000240350	SOCAR	serous ovarian cancer associated RNA [Source:HGNC Symbol;Acc:HGNC:54421]	26.313	3.70843	2.82689	10.8965	2.3993	2.18317	6.04427	2.14227	2.82144	1.49643	TRUE	7.04639e-95	TRUE	1.45961e-204	TRUE	1.80306e-106	TRUE	1.1198e-197
ENSG00000153208	MERTK	MER proto-oncogene, tyrosine kinase [Source:HGNC Symbol;Acc:HGNC:7027]	53.2742	282.182	-2.40512	5.01331	30.2002	-2.59072	3.03359	23.2465	0.130497	-2.93791	TRUE	1.48586e-132	TRUE	8.09737e-199	TRUE	1.76708e-88	TRUE	8.10555e-178
ENSG00000115008	IL1A	interleukin 1 alpha [Source:HGNC Symbol;Acc:HGNC:5991]	673.255	82.519	3.02835	109.12	16.9747	2.68446	57.6369	11.2401	5.12782	2.35834	TRUE	1.70057e-18	TRUE	5.15769e-128	TRUE	3.1117e-105	TRUE	2.55684e-70
ENSG00000125538	IL1B	interleukin 1 beta [Source:HGNC Symbol;Acc:HGNC:5992]	16052.6	2215.68	2.85699	1792.03	290.82	2.62339	935.374	190.812	4.90207	2.29339	TRUE	7.62675e-28	TRUE	7.26344e-78	TRUE	2.9545e-98	TRUE	1.22569e-69
ENSG00000136695	IL36RN	interleukin 36 receptor antagonist [Source:HGNC Symbol;Acc:HGNC:15561]	34.4037	10.6591	1.69048	4.50224	2.02069	1.15579	2.79926	1.55628	1.7987	0.846951	TRUE	3.04709e-11	TRUE	1.30453e-47	TRUE	5.2789e-86	TRUE	7.61419e-20
ENSG00000136689	IL1RN	interleukin 1 receptor antagonist [Source:HGNC Symbol;Acc:HGNC:6000]	37112.9	3899.55	3.25054	3978.81	454.811	3.129	2040.43	271.416	7.51772	2.91029	TRUE	4.15972e-98	TRUE	2.59462e-238	TRUE	1.42741e-160	TRUE	4.77721e-108
ENSG00000125637	PSD4	pleckstrin and Sec7 domain containing 4 [Source:HGNC Symbol;Acc:HGNC:19096]	345.294	133.201	1.37422	10.0289	5.59083	0.843034	5.66647	3.89551	1.45461	0.540637	TRUE	1.19772e-72	TRUE	2.01186e-262	TRUE	8.42076e-134	TRUE	7.60772e-258
ENSG00000115107	STEAP3	STEAP3 metalloreductase [Source:HGNC Symbol;Acc:HGNC:24592]	27.4546	61.249	-1.15764	3.08169	7.25588	-1.23543	2.08769	4.82066	0.433072	-1.20732	TRUE	5.51645e-18	TRUE	1.04593e-43	TRUE	9.95379e-38	TRUE	6.57067e-43
ENSG00000171227	TMEM37	transmembrane protein 37 [Source:HGNC Symbol;Acc:HGNC:18216]	2.6056	21.3052	-3.03152	1.24714	4.64284	-1.89638	1.12719	3.06663	0.367566	-1.44393	TRUE	5.26913e-64	TRUE	1.65561e-81	TRUE	6.59161e-44	TRUE	1.09419e-75
ENSG00000226479	TMEM185B	transmembrane protein 185B [Source:HGNC Symbol;Acc:HGNC:18896]	148.841	63.5104	1.2287	25.4803	14.8172	0.78211	13.4608	9.8027	1.37317	0.457511	TRUE	1.82699e-56	TRUE	1.15235e-159	TRUE	3.73259e-89	TRUE	5.57908e-146
ENSG00000115112	TFCP2L1	transcription factor CP2 like 1 [Source:HGNC Symbol;Acc:HGNC:17925]	2.30549	6.46044	-1.48656	1.04971	1.28187	-0.288253	1.02498	1.17546	0.871977	-0.197639	TRUE	4.30423e-36	TRUE	6.78575e-36	TRUE	7.68606e-22	TRUE	1.50486e-36
ENSG00000115718	PROC	protein C, inactivator of coagulation factors Va and VIIIa [Source:HGNC Symbol;Acc:HGNC:9451]	2.67462	36.1608	-3.75702	1.23426	7.22807	-2.54996	1.1215	5.01595	0.223587	-2.16109	TRUE	6.70219e-137	TRUE	1.03741e-143	TRUE	1.11347e-64	TRUE	7.38886e-132
ENSG00000072135	PTPN18	protein tyrosine phosphatase non-receptor type 18 [Source:HGNC Symbol;Acc:HGNC:9649]	242.905	571.753	-1.235	15.7667	48.0578	-1.60789	8.62001	32.0876	0.26864	-1.89626	TRUE	2.19819e-67	TRUE	1.70051e-269	TRUE	2.86268e-120	TRUE	1.88524e-261
ENSG00000231890	DARS1-AS1	DARS1 antisense RNA 1 [Source:HGNC Symbol;Acc:HGNC:40170]	12.0188	2.61211	2.20201	1.58883	1.11796	0.507089	1.30446	1.11039	1.17477	0.232376	TRUE	2.76552e-93	TRUE	3.74015e-130	TRUE	1.90909e-82	TRUE	5.20767e-142
ENSG00000115919	KYNU	kynureninase [Source:HGNC Symbol;Acc:HGNC:6469]	6471.36	2814.34	1.20127	130.251	75.9106	0.77892	67.6379	55.5775	1.217	0.283332	TRUE	7.68168e-53	TRUE	9.69464e-118	TRUE	9.94185e-95	TRUE	5.91562e-108
ENSG00000226839	MTND6P11	MT-ND6 pseudogene 11 [Source:HGNC Symbol;Acc:HGNC:39474]	9.39704	2.54982	1.88181	7.1957	2.54207	1.50113	4.363	1.96805	2.21691	1.14855	TRUE	1.44879e-37	TRUE	7.67278e-53	TRUE	1.89832e-40	TRUE	1.34964e-53
ENSG00000228236	TXNP5	thioredoxin pseudogene 5 [Source:HGNC Symbol;Acc:HGNC:49485]	296.268	90.9602	1.7036	327.514	132.885	1.30137	171.526	97.5943	1.75754	0.813561	TRUE	8.71531e-43	TRUE	7.72579e-71	TRUE	4.33836e-42	TRUE	6.17151e-66
ENSG00000184898	RBM43	RNA binding motif protein 43 [Source:HGNC Symbol;Acc:HGNC:24790]	20.5259	51.346	-1.32281	2.44804	5.82878	-1.25156	1.73048	3.97816	0.434994	-1.20093	TRUE	1.1312e-07	TRUE	2.95318e-27	TRUE	1.77809e-46	TRUE	2.49396e-26
ENSG00000153234	NR4A2	nuclear receptor subfamily 4 group A member 2 [Source:HGNC Symbol;Acc:HGNC:7981]	912.808	27.1375	5.07195	82.5939	3.9888	4.37201	42.6761	3.03556	14.0587	3.81339	TRUE	8.7881e-140	TRUE	0	TRUE	5.72775e-210	TRUE	0
ENSG00000234584		novel transcript	7.71673	2.31729	1.73555	5.34717	2.17025	1.30091	3.19451	1.84398	1.7324	0.792771	TRUE	1.90655e-53	TRUE	3.07483e-74	TRUE	3.91519e-57	TRUE	1.35631e-80
ENSG00000115170	ACVR1	activin A receptor type 1 [Source:HGNC Symbol;Acc:HGNC:171]	555.23	228.307	1.28211	50.0199	28.4329	0.814941	26.2964	21.6895	1.2124	0.277865	TRUE	5.97039e-65	TRUE	2.46967e-191	TRUE	1.12004e-94	TRUE	8.98272e-170
ENSG00000196151	WDSUB1	WD repeat, sterile alpha motif and U-box domain containing 1 [Source:HGNC Symbol;Acc:HGNC:26697]	14.3757	36.3436	-1.33807	3.23996	8.99141	-1.47257	2.14267	6.92106	0.309587	-1.69158	TRUE	6.01406e-54	TRUE	6.70195e-97	TRUE	3.46542e-59	TRUE	9.03741e-93
ENSG00000115271	GCA	grancalcin [Source:HGNC Symbol;Acc:HGNC:15990]	208.278	519.715	-1.31921	21.0218	68.7388	-1.70924	11.2395	46.9201	0.239545	-2.06163	TRUE	9.48222e-49	TRUE	5.16241e-122	TRUE	8.53115e-90	TRUE	6.58502e-114
ENSG00000138382	METTL5	methyltransferase 5, N6-adenosine [Source:HGNC Symbol;Acc:HGNC:25006]	46.8561	97.7632	-1.06105	6.66364	17.1271	-1.36189	3.93487	11.8242	0.33278	-1.58736	TRUE	8.57445e-44	TRUE	6.5743e-161	TRUE	1.47553e-83	TRUE	1.78668e-148
ENSG00000115844	DLX2	distal-less homeobox 2 [Source:HGNC Symbol;Acc:HGNC:2915]	3.27437	1.24315	1.39722	1.27143	1.03951	0.290559	1.13675	1.04754	1.08516	0.117913	TRUE	1.23069e-22	TRUE	1.69979e-40	TRUE	9.38563e-44	TRUE	3.2874e-47
ENSG00000225205		novel transcript	17.1168	2.75017	2.63782	3.31355	1.33999	1.30616	2.17226	1.24254	1.74823	0.805896	TRUE	4.63481e-123	TRUE	1.00477e-194	TRUE	7.07731e-106	TRUE	1.26378e-210
ENSG00000152256	PDK1	pyruvate dehydrogenase kinase 1 [Source:HGNC Symbol;Acc:HGNC:8809]	349.829	50.4778	2.79293	9.27037	2.58365	1.84321	5.2208	2.09071	2.49714	1.32028	TRUE	4.10987e-242	TRUE	0	TRUE	2.78105e-167	TRUE	0
ENSG00000144306	SCRN3	secernin 3 [Source:HGNC Symbol;Acc:HGNC:30382]	23.2882	52.546	-1.17398	2.9231	6.96283	-1.25217	1.95704	5.13403	0.38119	-1.39142	TRUE	5.08293e-53	TRUE	2.12294e-114	TRUE	2.08622e-70	TRUE	7.3231e-104
ENSG00000163328	GPR155	G protein-coupled receptor 155 [Source:HGNC Symbol;Acc:HGNC:22951]	26.8444	83.812	-1.64254	2.15803	6.13326	-1.50694	1.59367	4.27659	0.372649	-1.42411	TRUE	3.97636e-63	TRUE	1.23645e-90	TRUE	6.60918e-59	TRUE	3.8902e-88
ENSG00000222043		novel transcript	5.96014	1.54689	1.94597	4.4556	1.51077	1.56033	2.83894	1.37516	2.06444	1.04575	TRUE	2.38811e-44	TRUE	2.72677e-76	TRUE	5.12205e-64	TRUE	5.08238e-87
ENSG00000196659	TTC30B	tetratricopeptide repeat domain 30B [Source:HGNC Symbol;Acc:HGNC:26425]	3.90033	13.0066	-1.73757	1.25927	2.4425	-0.955773	1.1324	1.99089	0.56879	-0.814033	TRUE	4.477e-61	TRUE	4.73424e-118	TRUE	7.54086e-68	TRUE	2.08476e-121
ENSG00000155636	RBM45	RNA binding motif protein 45 [Source:HGNC Symbol;Acc:HGNC:24468]	26.7185	56.1941	-1.07258	2.91476	6.52586	-1.16279	1.95858	4.73725	0.413443	-1.27424	TRUE	6.79167e-44	TRUE	4.14862e-156	TRUE	2.68806e-86	TRUE	2.55203e-141
ENSG00000162999	DUSP19	dual specificity phosphatase 19 [Source:HGNC Symbol;Acc:HGNC:18894]	1.94494	4.01108	-1.04426	1.06306	1.26556	-0.251555	1.03289	1.18149	0.874227	-0.193921	TRUE	4.62409e-19	TRUE	1.56184e-24	TRUE	1.29591e-16	TRUE	1.53876e-26
ENSG00000138449	SLC40A1	solute carrier family 40 member 1 [Source:HGNC Symbol;Acc:HGNC:10909]	6.00917	13.2853	-1.14459	1.40417	2.30102	-0.712552	1.20149	1.89795	0.633045	-0.659621	TRUE	7.32876e-17	TRUE	4.84377e-31	TRUE	1.89731e-20	TRUE	2.32009e-30
ENSG00000128694	OSGEPL1	O-sialoglycoprotein endopeptidase like 1 [Source:HGNC Symbol;Acc:HGNC:23075]	2.73666	10.2248	-1.90158	1.17328	2.24046	-0.933246	1.0945	1.82601	0.599393	-0.738426	TRUE	1.52477e-58	TRUE	3.77299e-87	TRUE	1.74475e-57	TRUE	3.04255e-93
ENSG00000151689	INPP1	inositol polyphosphate-1-phosphatase [Source:HGNC Symbol;Acc:HGNC:6071]	352.557	143.168	1.30015	34.7468	19.3777	0.842486	18.3815	13.3729	1.37453	0.458943	TRUE	1.2538e-64	TRUE	0	TRUE	1.89911e-130	TRUE	2.3799e-293
ENSG00000115419	GLS	glutaminase [Source:HGNC Symbol;Acc:HGNC:4331]	1098.55	324.014	1.76148	40.2287	16.5599	1.28053	21.4755	12.0614	1.78052	0.832296	TRUE	6.23775e-109	TRUE	0	TRUE	2.17156e-159	TRUE	0
ENSG00000138378	STAT4	signal transducer and activator of transcription 4 [Source:HGNC Symbol;Acc:HGNC:11365]	194.686	46.3648	2.07004	17.1602	5.60151	1.61518	9.36356	3.86907	2.42011	1.27507	TRUE	2.36132e-31	TRUE	1.11545e-80	TRUE	2.11354e-96	TRUE	2.43145e-75
ENSG00000173559	NABP1	nucleic acid binding protein 1 [Source:HGNC Symbol;Acc:HGNC:26232]	987.864	315.383	1.64721	26.1947	11.6923	1.16371	13.9552	8.25648	1.69021	0.757201	TRUE	4.56721e-100	TRUE	0	TRUE	2.19766e-180	TRUE	0
ENSG00000196950	SLC39A10	solute carrier family 39 member 10 [Source:HGNC Symbol;Acc:HGNC:20861]	41.7886	89.6847	-1.10175	3.06386	7.09551	-1.21155	2.0516	5.10627	0.40178	-1.31552	TRUE	7.36641e-33	TRUE	5.09434e-42	TRUE	4.19471e-32	TRUE	3.49634e-42
ENSG00000138411	HECW2	HECT, C2 and WW domain containing E3 ubiquitin protein ligase 2 [Source:HGNC Symbol;Acc:HGNC:29853]	11.854	2.76819	2.09835	1.30079	1.06061	0.294496	1.15162	1.05814	1.08835	0.122143	TRUE	1.95736e-33	TRUE	9.22601e-88	TRUE	2.24667e-73	TRUE	1.03252e-92
ENSG00000229056	HECW2-AS1	HECW2 antisense RNA 1 [Source:HGNC Symbol;Acc:HGNC:54062]	3.70411	1.57285	1.23574	1.58287	1.16608	0.440884	1.27944	1.08934	1.17452	0.232069	TRUE	4.25643e-10	TRUE	4.43497e-13	TRUE	4.73282e-16	TRUE	3.72132e-15
ENSG00000115520	COQ10B	coenzyme Q10B [Source:HGNC Symbol;Acc:HGNC:25819]	520.294	210.895	1.3028	67.9803	37.416	0.861461	35.4025	26.6553	1.32816	0.409429	TRUE	1.09292e-63	TRUE	0	TRUE	1.23959e-140	TRUE	2.82538e-271
ENSG00000144381	HSPD1	heat shock protein family D (Hsp60) member 1 [Source:HGNC Symbol;Acc:HGNC:5261]	546.864	210.682	1.37611	45.9152	24.3266	0.91644	24.6433	17.1685	1.43538	0.521432	TRUE	3.18301e-61	TRUE	6.75018e-143	TRUE	4.99843e-79	TRUE	3.38092e-144
ENSG00000115541	HSPE1	heat shock protein family E (Hsp10) member 1 [Source:HGNC Symbol;Acc:HGNC:5269]	464.299	157.642	1.5584	82.5674	38.606	1.09675	43.9493	27.6298	1.59065	0.669617	TRUE	3.59191e-77	TRUE	8.92488e-163	TRUE	4.54823e-86	TRUE	6.46341e-160
ENSG00000237166	LINC01792	long intergenic non-protein coding RNA 1792 [Source:HGNC Symbol;Acc:HGNC:52582]	3.68768	1.23071	1.58322	1.45102	1.05232	0.4635	1.23315	1.03	1.19723	0.259704	TRUE	6.56211e-22	TRUE	3.08953e-47	TRUE	1.89941e-50	TRUE	7.77088e-57
ENSG00000082153	BZW1	basic leucine zipper and W2 domains 1 [Source:HGNC Symbol;Acc:HGNC:18380]	666.576	216.338	1.62348	29.7479	13.5156	1.13816	15.79	9.67813	1.63151	0.706209	TRUE	8.64962e-90	TRUE	0	TRUE	4.03963e-144	TRUE	0
ENSG00000013441	CLK1	CDC like kinase 1 [Source:HGNC Symbol;Acc:HGNC:2068]	556.325	267.034	1.05891	38.6744	25.1712	0.619607	20.3831	18.2554	1.11655	0.159048	TRUE	4.40851e-41	TRUE	1.42127e-135	TRUE	1.53532e-88	TRUE	4.09071e-137
ENSG00000196290	NIF3L1	NGG1 interacting factor 3 like 1 [Source:HGNC Symbol;Acc:HGNC:13390]	34.7937	78.9084	-1.18135	7.07166	19.9984	-1.49976	4.07793	14.9012	0.273664	-1.86952	TRUE	1.83727e-54	TRUE	9.98929e-132	TRUE	7.71873e-75	TRUE	2.39671e-120
ENSG00000115942	ORC2	origin recognition complex subunit 2 [Source:HGNC Symbol;Acc:HGNC:8488]	18.9238	39.4256	-1.05893	2.09252	4.15471	-0.989505	1.55538	3.0585	0.508542	-0.975561	TRUE	5.2547e-41	TRUE	1.86029e-107	TRUE	1.27522e-69	TRUE	2.81488e-106
ENSG00000003402	CFLAR	CASP8 and FADD like apoptosis regulator [Source:HGNC Symbol;Acc:HGNC:1876]	4140.98	1737.62	1.25285	65.9314	36.2743	0.862018	33.8325	24.4202	1.38543	0.470337	TRUE	3.29082e-42	TRUE	1.62274e-140	TRUE	2.0249e-117	TRUE	9.80165e-135
ENSG00000226312	CFLAR-AS1	CFLAR antisense RNA 1 [Source:HGNC Symbol;Acc:HGNC:14437]	8.10403	1.56757	2.37011	1.5828	1.06021	0.578134	1.2933	1.06237	1.21737	0.283763	TRUE	4.94971e-44	TRUE	2.20605e-72	TRUE	4.31526e-60	TRUE	4.17132e-77
ENSG00000238829	RNU7-45P	RNA, U7 small nuclear 45 pseudogene [Source:HGNC Symbol;Acc:HGNC:34141]	63.2119	31.0639	1.02496	349.058	217.734	0.680901	178.956	134.645	1.3291	0.410449	TRUE	7.80193e-25	TRUE	1.6318e-59	TRUE	7.4115e-60	TRUE	1.40123e-57
ENSG00000064012	CASP8	caspase 8 [Source:HGNC Symbol;Acc:HGNC:1509]	94.8453	242.345	-1.35341	5.60671	16.932	-1.59452	3.36781	12.1494	0.277199	-1.85101	TRUE	3.53693e-54	TRUE	8.21347e-106	TRUE	3.0905e-62	TRUE	2.72736e-96
ENSG00000082146	STRADB	STE20 related adaptor beta [Source:HGNC Symbol;Acc:HGNC:13205]	12.0647	27.7183	-1.20005	2.21364	4.92602	-1.154	1.61401	3.53477	0.456611	-1.13096	TRUE	1.99389e-43	TRUE	1.57679e-83	TRUE	4.19172e-56	TRUE	1.0359e-81
ENSG00000155760	FZD7	frizzled class receptor 7 [Source:HGNC Symbol;Acc:HGNC:4045]	22.4426	10.9522	1.03501	2.94671	2.24502	0.392379	2.00299	1.82947	1.09485	0.130731	TRUE	1.18392e-27	TRUE	5.54291e-45	TRUE	5.74745e-33	TRUE	7.3772e-45
ENSG00000138439	FAM117B	family with sequence similarity 117 member B [Source:HGNC Symbol;Acc:HGNC:14440]	5.42321	18.5145	-1.77144	1.26103	2.40926	-0.93399	1.13483	1.89987	0.597319	-0.743427	TRUE	3.24344e-80	TRUE	2.24819e-74	TRUE	1.54348e-38	TRUE	2.18882e-78
ENSG00000138380	CARF	calcium responsive transcription factor [Source:HGNC Symbol;Acc:HGNC:14435]	4.85665	11.7974	-1.28044	1.15831	1.5986	-0.464793	1.08225	1.37156	0.789069	-0.341777	TRUE	6.79671e-39	TRUE	1.24543e-66	TRUE	1.12726e-45	TRUE	1.50462e-69
ENSG00000173166	RAPH1	Ras association (RalGDS/AF-6) and pleckstrin homology domains 1 [Source:HGNC Symbol;Acc:HGNC:14436]	297.347	112.801	1.39836	9.98584	5.59932	0.834633	5.62164	4.15779	1.35207	0.435174	TRUE	1.14222e-74	TRUE	7.3594e-144	TRUE	1.31813e-89	TRUE	1.50423e-143
ENSG00000204186	ZDBF2	zinc finger DBF-type containing 2 [Source:HGNC Symbol;Acc:HGNC:29313]	5.79162	2.50055	1.21172	1.16477	1.06285	0.132102	1.08437	1.03979	1.04287	0.0605648	TRUE	3.84504e-13	TRUE	2.20394e-28	TRUE	1.01247e-33	TRUE	1.93611e-30
ENSG00000225111		novel transcript	5.42321	2.52987	1.10008	4.29411	2.43727	0.817094	2.70102	1.86818	1.44581	0.531876	TRUE	3.28568e-14	TRUE	6.80864e-23	TRUE	1.3554e-25	TRUE	1.34258e-22
ENSG00000138413	IDH1	isocitrate dehydrogenase (NADP(+)) 1 [Source:HGNC Symbol;Acc:HGNC:5382]	139.746	308.281	-1.14144	11.3475	31.8829	-1.49041	6.26298	20.6076	0.303916	-1.71825	TRUE	6.60829e-46	TRUE	1.72713e-73	TRUE	7.04369e-54	TRUE	4.64892e-70
ENSG00000115365	LANCL1	LanC like 1 [Source:HGNC Symbol;Acc:HGNC:6508]	11.7449	30.9942	-1.39996	1.72386	3.7278	-1.11268	1.37942	2.79185	0.494088	-1.01716	TRUE	1.49542e-61	TRUE	1.57898e-129	TRUE	1.77218e-74	TRUE	4.29414e-131
ENSG00000235770	LINC00607	long intergenic non-protein coding RNA 607 [Source:HGNC Symbol;Acc:HGNC:43944]	7.78624	18.3507	-1.23684	1.42649	2.4917	-0.804658	1.21675	2.06591	0.588966	-0.763744	TRUE	3.64251e-27	TRUE	6.18911e-33	TRUE	7.80486e-20	TRUE	5.15506e-33
ENSG00000226276		novel transcript	8.64822	4.22065	1.03494	8.23832	5.06181	0.702697	4.48974	3.75326	1.19622	0.258486	TRUE	1.67697e-20	TRUE	4.08074e-28	TRUE	7.8147e-25	TRUE	1.57519e-28
ENSG00000163449	TMEM169	transmembrane protein 169 [Source:HGNC Symbol;Acc:HGNC:25130]	2.28383	6.08038	-1.4127	1.11857	1.67396	-0.581608	1.05999	1.48923	0.711773	-0.49051	TRUE	2.84288e-18	TRUE	7.45517e-50	TRUE	8.13646e-34	TRUE	1.53323e-51
ENSG00000138375	SMARCAL1	SWI/SNF related, matrix associated, actin dependent regulator of chromatin, subfamily a like 1 [Source:HGNC Symbol;Acc:HGNC:11102]	29.2584	61.1105	-1.06257	2.98186	6.63539	-1.15397	2.01049	4.76209	0.422187	-1.24405	TRUE	1.76391e-41	TRUE	1.07207e-127	TRUE	3.319e-77	TRUE	1.23784e-115
ENSG00000180871	CXCR2	C-X-C motif chemokine receptor 2 [Source:HGNC Symbol;Acc:HGNC:6027]	1.69567	6.11894	-1.85143	1.07591	1.76425	-0.713498	1.03875	1.49022	0.697046	-0.520674	TRUE	5.40195e-42	TRUE	1.8606e-67	TRUE	8.31805e-49	TRUE	1.14658e-78
ENSG00000179921	GPBAR1	G protein-coupled bile acid receptor 1 [Source:HGNC Symbol;Acc:HGNC:19680]	7.01653	16.5925	-1.2417	1.77519	3.74283	-1.07616	1.40052	2.60663	0.537291	-0.896225	TRUE	8.25108e-12	TRUE	1.23542e-27	TRUE	6.10484e-26	TRUE	2.44632e-27
ENSG00000018280	SLC11A1	solute carrier family 11 member 1 [Source:HGNC Symbol;Acc:HGNC:10907]	1844.18	731.49	1.33407	76.7304	41.0242	0.903325	39.4057	25.476	1.54678	0.629266	TRUE	3.40901e-72	TRUE	4.11316e-117	TRUE	2.84866e-81	TRUE	1.19719e-110
ENSG00000163482	STK36	serine/threonine kinase 36 [Source:HGNC Symbol;Acc:HGNC:17209]	20.0507	41.1807	-1.03832	2.05564	3.94271	-0.939595	1.54169	2.85893	0.539253	-0.890967	TRUE	3.1905e-30	TRUE	3.13116e-56	TRUE	1.84917e-43	TRUE	2.37166e-56
ENSG00000163516	ANKZF1	ankyrin repeat and zinc finger peptidyl tRNA hydrolase 1 [Source:HGNC Symbol;Acc:HGNC:25527]	34.3391	101.149	-1.55855	2.94406	8.80551	-1.5806	1.9801	6.05981	0.326759	-1.6137	TRUE	1.07466e-80	TRUE	1.17841e-144	TRUE	2.35623e-93	TRUE	1.51618e-139
ENSG00000267034	NA	NA	625.348	116.248	2.42746	154.902	37.9119	2.03063	82.1518	25.1091	3.2718	1.71008	TRUE	8.36501e-93	TRUE	8.08168e-171	TRUE	2.1907e-125	TRUE	1.44617e-152
ENSG00000237732	CT75	cancer/testis associated transcript 75 [Source:HGNC Symbol;Acc:HGNC:37174]	72.9111	35.3749	1.04341	10.8673	7.18518	0.596898	6.12992	5.18767	1.18163	0.240781	TRUE	4.30271e-28	TRUE	2.72558e-60	TRUE	4.14656e-55	TRUE	4.52217e-56
ENSG00000163082	SGPP2	sphingosine-1-phosphate phosphatase 2 [Source:HGNC Symbol;Acc:HGNC:19953]	166.387	40.2644	2.04697	18.0786	5.94632	1.60421	9.86113	4.2115	2.34148	1.22742	TRUE	1.36947e-40	TRUE	1.95832e-92	TRUE	8.98034e-103	TRUE	1.32738e-86
ENSG00000124003	MOGAT1	monoacylglycerol O-acyltransferase 1 [Source:HGNC Symbol;Acc:HGNC:18210]	9.46816	2.06754	2.19517	3.7676	1.44088	1.3867	2.45441	1.30583	1.87958	0.91041	TRUE	7.27638e-26	TRUE	5.99706e-76	TRUE	1.77245e-66	TRUE	3.14267e-81
ENSG00000123983	ACSL3	acyl-CoA synthetase long chain family member 3 [Source:HGNC Symbol;Acc:HGNC:3570]	1006.9	408.08	1.30299	49.7753	27.9205	0.834107	26.0253	19.6837	1.32217	0.402909	TRUE	1.25382e-59	TRUE	6.18657e-260	TRUE	3.34042e-119	TRUE	4.45365e-261
ENSG00000115009	CCL20	C-C motif chemokine ligand 20 [Source:HGNC Symbol;Acc:HGNC:10619]	2189.72	168.603	3.69905	567.406	51.4763	3.4624	289.516	32.6162	8.87643	3.14998	TRUE	8.44251e-35	TRUE	2.93285e-230	TRUE	3.93309e-106	TRUE	1.47576e-99
ENSG00000168918	INPP5D	inositol polyphosphate-5-phosphatase D [Source:HGNC Symbol;Acc:HGNC:6079]	278.849	866.507	-1.63573	12.3398	48.7182	-1.98114	6.73689	31.23	0.215719	-2.21278	TRUE	1.18023e-117	TRUE	7.67983e-267	TRUE	1.66227e-120	TRUE	1.09734e-241
ENSG00000263941	RN7SL32P	RNA, 7SL, cytoplasmic 32, pseudogene [Source:HGNC Symbol;Acc:HGNC:46048]	2.3402	6.09921	-1.38199	2.73015	9.77673	-1.84037	1.86662	7.19554	0.259413	-1.94668	TRUE	5.88896e-33	TRUE	2.96295e-52	TRUE	3.19806e-36	TRUE	1.47429e-58
ENSG00000132329	RAMP1	receptor activity modifying protein 1 [Source:HGNC Symbol;Acc:HGNC:9843]	3.32836	1.47896	1.17023	1.63407	1.16786	0.484605	1.33332	1.09031	1.22288	0.290277	TRUE	5.2447e-07	TRUE	1.41165e-18	TRUE	1.25341e-20	TRUE	7.21854e-21
ENSG00000168427	KLHL30	kelch like family member 30 [Source:HGNC Symbol;Acc:HGNC:24770]	1.20428	3.51327	-1.54464	1.01929	1.32477	-0.378188	1.01004	1.22027	0.82772	-0.272786	TRUE	1.2438e-23	TRUE	4.81596e-29	TRUE	4.28581e-16	TRUE	3.89225e-34
ENSG00000132326	PER2	period circadian regulator 2 [Source:HGNC Symbol;Acc:HGNC:8846]	143.175	60.1545	1.25104	8.34876	5.13058	0.70244	4.77478	3.85745	1.23781	0.307789	TRUE	4.35246e-57	TRUE	4.10077e-148	TRUE	7.45436e-81	TRUE	1.07281e-142
ENSG00000204104	TRAF3IP1	TRAF3 interacting protein 1 [Source:HGNC Symbol;Acc:HGNC:17861]	26.197	82.6685	-1.65793	2.96336	9.4971	-1.68025	1.99784	6.6711	0.299476	-1.73949	TRUE	7.41324e-98	TRUE	5.50939e-201	TRUE	5.08625e-107	TRUE	1.24762e-187
ENSG00000178623	GPR35	G protein-coupled receptor 35 [Source:HGNC Symbol;Acc:HGNC:4492]	405.948	136.792	1.56932	28.9561	13.5664	1.09383	15.2212	9.71004	1.56758	0.648536	TRUE	1.64383e-90	TRUE	4.38039e-180	TRUE	1.03028e-96	TRUE	2.52186e-162
ENSG00000115687	PASK	PAS domain containing serine/threonine kinase [Source:HGNC Symbol;Acc:HGNC:17270]	5.29099	10.7849	-1.02741	1.14189	1.44245	-0.337088	1.07279	1.2827	0.836354	-0.257814	TRUE	6.68495e-18	TRUE	9.88628e-34	TRUE	2.11711e-33	TRUE	2.54186e-34
ENSG00000224272		novel transcript	5.18289	1.20945	2.09941	1.65841	1.04331	0.668628	1.33389	1.0232	1.30364	0.382547	TRUE	7.13722e-30	TRUE	3.19085e-54	TRUE	5.78328e-53	TRUE	5.00972e-64
ENSG00000204099	NEU4	neuraminidase 4 [Source:HGNC Symbol;Acc:HGNC:21328]	150.953	14.2608	3.40397	12.1475	2.19388	2.4691	6.72081	1.80151	3.73066	1.89943	TRUE	2.69899e-29	TRUE	4.55826e-114	TRUE	3.61527e-84	TRUE	2.07363e-93
ENSG00000188389	PDCD1	programmed cell death 1 [Source:HGNC Symbol;Acc:HGNC:8760]	19.2384	1.66541	3.53004	4.02025	1.14145	1.81641	2.54268	1.07466	2.36604	1.24247	TRUE	5.7287e-75	TRUE	3.29504e-188	TRUE	1.91263e-109	TRUE	9.328e-197
ENSG00000235978		novel transcript, antisense to ITPR1	12.6767	5.86682	1.11152	4.27942	2.81683	0.603346	2.64515	2.08324	1.26972	0.344515	TRUE	1.92961e-29	TRUE	8.52282e-61	TRUE	3.15632e-40	TRUE	1.89722e-60
ENSG00000134107	BHLHE40	basic helix-loop-helix family member e40 [Source:HGNC Symbol;Acc:HGNC:1046]	730.709	132.719	2.46092	67.9437	17.3595	1.96862	35.6595	13.3099	2.67917	1.42179	TRUE	1.77826e-194	TRUE	0	TRUE	1.31943e-160	TRUE	0
ENSG00000134108	ARL8B	ADP ribosylation factor like GTPase 8B [Source:HGNC Symbol;Acc:HGNC:25564]	3348.89	1543.58	1.1174	328.933	203.466	0.693006	170.351	145.437	1.1713	0.228114	TRUE	8.64635e-48	TRUE	4.90577e-249	TRUE	4.16291e-138	TRUE	3.99903e-230
ENSG00000206573	THUMPD3-AS1	THUMPD3 antisense RNA 1 [Source:HGNC Symbol;Acc:HGNC:44478]	305.77	106.719	1.51863	17.9567	8.84285	1.02194	9.77279	6.42396	1.5213	0.605307	TRUE	4.27078e-80	TRUE	4.50776e-245	TRUE	9.45106e-121	TRUE	2.25448e-243
ENSG00000156990	RPUSD3	RNA pseudouridine synthase D3 [Source:HGNC Symbol;Acc:HGNC:28437]	45.2353	111.06	-1.29581	3.94618	10.7697	-1.44846	2.47025	7.34747	0.336205	-1.57259	TRUE	6.55102e-68	TRUE	9.2459e-139	TRUE	2.7778e-84	TRUE	3.80239e-126
ENSG00000163702	IL17RC	interleukin 17 receptor C [Source:HGNC Symbol;Acc:HGNC:18358]	10.0013	20.1534	-1.01084	1.69413	2.97645	-0.813046	1.36534	2.19715	0.621416	-0.686369	TRUE	1.12051e-19	TRUE	4.06871e-24	TRUE	5.94492e-20	TRUE	1.20015e-23
ENSG00000134070	IRAK2	interleukin 1 receptor associated kinase 2 [Source:HGNC Symbol;Acc:HGNC:6113]	853.293	81.2765	3.39213	86.3002	11.07	2.96271	45.8384	8.59074	5.3358	2.4157	TRUE	7.99002e-130	TRUE	0	TRUE	2.4422e-180	TRUE	3.66603e-293
ENSG00000196639	HRH1	histamine receptor H1 [Source:HGNC Symbol;Acc:HGNC:5182]	160.631	67.4628	1.25159	11.1761	6.53278	0.774645	6.22358	4.62184	1.34656	0.429278	TRUE	1.49269e-45	TRUE	1.11923e-98	TRUE	1.09509e-85	TRUE	4.90313e-91
ENSG00000157150	TIMP4	TIMP metallopeptidase inhibitor 4 [Source:HGNC Symbol;Acc:HGNC:11823]	6.72681	2.39725	1.48854	2.18437	1.38407	0.658297	1.58033	1.27981	1.23481	0.30429	TRUE	4.94177e-13	TRUE	8.96175e-36	TRUE	3.07838e-32	TRUE	9.71908e-37
ENSG00000132170	PPARG	peroxisome proliferator activated receptor gamma [Source:HGNC Symbol;Acc:HGNC:9236]	185.293	56.7897	1.70611	16.8877	7.61973	1.14816	9.23133	5.80197	1.59107	0.669997	TRUE	4.46638e-86	TRUE	1.87761e-121	TRUE	6.33027e-63	TRUE	1.06952e-117
ENSG00000132182	NUP210	nucleoporin 210 [Source:HGNC Symbol;Acc:HGNC:30052]	16.8452	35.8511	-1.08968	1.69377	3.03837	-0.843064	1.34627	2.25984	0.595737	-0.747252	TRUE	4.33422e-24	TRUE	1.11531e-33	TRUE	8.40505e-21	TRUE	9.62066e-33
ENSG00000131370	SH3BP5	SH3 domain binding protein 5 [Source:HGNC Symbol;Acc:HGNC:10827]	2403.76	465.916	2.36716	205.969	53.6869	1.93979	104.956	36.3864	2.88448	1.52831	TRUE	3.47743e-160	TRUE	0	TRUE	3.29103e-169	TRUE	0
ENSG00000144597	EAF1	ELL associated factor 1 [Source:HGNC Symbol;Acc:HGNC:20907]	1004.98	239.831	2.06708	69.6662	23.0154	1.59786	36.5974	16.7496	2.18498	1.12762	TRUE	5.75317e-148	TRUE	0	TRUE	8.81765e-155	TRUE	0
ENSG00000206561	COLQ	collagen like tail subunit of asymmetric acetylcholinesterase [Source:HGNC Symbol;Acc:HGNC:2226]	1.87086	3.79983	-1.02223	1.07443	1.30738	-0.283114	1.04062	1.17258	0.887463	-0.17224	TRUE	1.0577e-13	TRUE	2.06476e-20	TRUE	7.05876e-12	TRUE	8.81279e-22
ENSG00000206560	ANKRD28	ankyrin repeat domain 28 [Source:HGNC Symbol;Acc:HGNC:29024]	721.237	111.29	2.69616	23.5581	5.68022	2.05221	12.638	4.63054	2.72926	1.44851	TRUE	6.37467e-231	TRUE	0	TRUE	8.92468e-147	TRUE	0
ENSG00000154822	PLCL2	phospholipase C like 2 [Source:HGNC Symbol;Acc:HGNC:9064]	46.2497	154.592	-1.74095	4.14449	15.4292	-1.8964	2.58801	10.6165	0.243773	-2.03639	TRUE	1.99464e-113	TRUE	8.77973e-288	TRUE	5.30949e-122	TRUE	3.07534e-247
ENSG00000182568	SATB1	SATB homeobox 1 [Source:HGNC Symbol;Acc:HGNC:10541]	811.612	165.383	2.29498	22.2997	6.86946	1.69875	12.0066	5.2179	2.30105	1.20229	TRUE	1.23102e-176	TRUE	0	TRUE	5.18913e-145	TRUE	0
ENSG00000228956	SATB1-AS1	SATB1 antisense RNA 1 [Source:HGNC Symbol;Acc:HGNC:50687]	17.0694	3.74429	2.18865	1.4236	1.09723	0.375684	1.21542	1.0779	1.12758	0.173233	TRUE	1.19331e-75	TRUE	2.4148e-123	TRUE	6.23026e-73	TRUE	1.27101e-124
ENSG00000151090	THRB	thyroid hormone receptor beta [Source:HGNC Symbol;Acc:HGNC:11799]	22.936	7.73335	1.56845	1.88826	1.3472	0.487094	1.46734	1.24061	1.18275	0.242146	TRUE	7.93457e-36	TRUE	3.02016e-87	TRUE	2.86987e-69	TRUE	6.00063e-91
ENSG00000213846	NA	NA	147.458	46.8399	1.65449	21.8695	9.71767	1.17024	11.8531	7.10024	1.6694	0.739327	TRUE	2.75818e-32	TRUE	1.19707e-80	TRUE	1.07429e-61	TRUE	4.60974e-79
ENSG00000163513	TGFBR2	transforming growth factor beta receptor 2 [Source:HGNC Symbol;Acc:HGNC:11773]	162.218	420.855	-1.37539	13.2546	44.4821	-1.74674	7.27304	31.2343	0.232854	-2.1025	TRUE	9.9174e-79	TRUE	8.98371e-143	TRUE	2.36961e-59	TRUE	2.63018e-135
ENSG00000261468		novel transcript	2.76042	6.47017	-1.22892	1.33378	2.38293	-0.837215	1.14688	1.90999	0.600464	-0.73585	TRUE	1.89399e-14	TRUE	5.40403e-38	TRUE	1.3555e-23	TRUE	1.05758e-37
ENSG00000152642	GPD1L	glycerol-3-phosphate dehydrogenase 1 like [Source:HGNC Symbol;Acc:HGNC:28956]	14.4788	53.1934	-1.87731	2.00044	6.25322	-1.64428	1.51766	4.41852	0.343477	-1.54171	TRUE	1.32687e-120	TRUE	2.46625e-197	TRUE	6.62345e-85	TRUE	9.3536e-195
ENSG00000153551	CMTM7	CKLF like MARVEL transmembrane domain containing 7 [Source:HGNC Symbol;Acc:HGNC:19178]	363.629	754.258	-1.05259	35.211	97.4992	-1.46937	18.5223	66.0817	0.280294	-1.83499	TRUE	8.648e-49	TRUE	9.52458e-191	TRUE	1.24307e-92	TRUE	8.12763e-170
ENSG00000271643	PDCD6IP-DT	PDCD6IP divergent transcript [Source:HGNC Symbol;Acc:HGNC:55244]	17.4679	7.34264	1.25033	5.54856	3.37894	0.715543	3.34539	2.51854	1.32831	0.409589	TRUE	6.38148e-37	TRUE	6.44083e-65	TRUE	1.34908e-46	TRUE	5.49988e-65
ENSG00000271020	NA	NA	6.40504	2.62393	1.28748	4.56883	2.44857	0.899885	2.87067	2.06726	1.38864	0.473671	TRUE	2.1496e-30	TRUE	1.48597e-46	TRUE	6.46065e-38	TRUE	1.41575e-48
ENSG00000281100		TEC	2.17286	4.58551	-1.07749	1.20725	1.84744	-0.6138	1.10225	1.58051	0.697405	-0.519931	TRUE	3.99608e-13	TRUE	1.68915e-22	TRUE	4.70422e-17	TRUE	1.92245e-22
ENSG00000168016	TRANK1	tetratricopeptide repeat and ankyrin repeat containing 1 [Source:HGNC Symbol;Acc:HGNC:29011]	30.4668	74.2445	-1.28505	1.91091	4.04409	-1.08155	1.46421	2.9659	0.493682	-1.01835	TRUE	6.63598e-08	TRUE	1.00912e-24	TRUE	1.77678e-43	TRUE	2.0372e-24
ENSG00000144677	CTDSPL	CTD small phosphatase like [Source:HGNC Symbol;Acc:HGNC:16890]	18.2165	36.5716	-1.00548	2.0688	3.89448	-0.912637	1.52482	3.05563	0.499021	-1.00283	TRUE	6.09117e-29	TRUE	1.66085e-49	TRUE	1.2377e-32	TRUE	9.41896e-48
ENSG00000114739	ACVR2B	activin A receptor type 2B [Source:HGNC Symbol;Acc:HGNC:174]	10.3512	26.3222	-1.34648	1.21096	1.77238	-0.549535	1.10637	1.50928	0.733044	-0.448027	TRUE	5.40239e-57	TRUE	7.2294e-100	TRUE	1.73033e-58	TRUE	7.03399e-103
ENSG00000168026	TTC21A	tetratricopeptide repeat domain 21A [Source:HGNC Symbol;Acc:HGNC:30761]	10.7997	25.3406	-1.23046	1.4559	2.51128	-0.786515	1.22904	1.86599	0.658652	-0.602413	TRUE	6.38802e-21	TRUE	3.59024e-37	TRUE	8.92822e-33	TRUE	7.17034e-36
ENSG00000144655	CSRNP1	cysteine and serine rich nuclear protein 1 [Source:HGNC Symbol;Acc:HGNC:14300]	1615.9	234.535	2.78446	177.607	32.311	2.45859	90.0252	20.5497	4.38085	2.13121	TRUE	1.79907e-95	TRUE	0	TRUE	4.2362e-163	TRUE	9.31361e-191
ENSG00000283849		novel transcript, antisense CSRNP1	3.68956	1.41243	1.38527	1.52208	1.10278	0.464899	1.26692	1.07525	1.17826	0.236658	TRUE	1.80397e-24	TRUE	1.67368e-49	TRUE	8.31815e-41	TRUE	1.68377e-56
ENSG00000168334	XIRP1	xin actin binding repeat containing 1 [Source:HGNC Symbol;Acc:HGNC:14301]	37.6452	1.41131	4.73736	2.92719	1.02518	1.51363	2.01008	1.03964	1.93344	0.951167	TRUE	1.4599e-35	TRUE	2.35359e-281	TRUE	4.56365e-194	TRUE	2.23215e-229
ENSG00000168329	CX3CR1	C-X3-C motif chemokine receptor 1 [Source:HGNC Symbol;Acc:HGNC:2558]	5.0885	36.5561	-2.8448	1.40322	5.69744	-2.02157	1.20812	4.104	0.294377	-1.76426	TRUE	1.50378e-44	TRUE	3.77059e-100	TRUE	6.00001e-49	TRUE	1.31315e-90
ENSG00000114784	EIF1B	eukaryotic translation initiation factor 1B [Source:HGNC Symbol;Acc:HGNC:30792]	759.759	321.522	1.24062	140.214	80.1916	0.806107	72.7899	56.2355	1.29438	0.372257	TRUE	1.87413e-58	TRUE	1.28773e-202	TRUE	1.20172e-111	TRUE	1.43749e-191
ENSG00000168036	CTNNB1	catenin beta 1 [Source:HGNC Symbol;Acc:HGNC:2514]	3889.87	1663.44	1.22556	208.766	120.912	0.787928	108.334	86.9422	1.24604	0.317354	TRUE	2.41416e-59	TRUE	0	TRUE	4.11841e-164	TRUE	0
ENSG00000114853	ZBTB47	zinc finger and BTB domain containing 47 [Source:HGNC Symbol;Acc:HGNC:26955]	5.0095	10.5388	-1.07297	1.37674	2.21225	-0.684258	1.19669	1.81268	0.660178	-0.599073	TRUE	1.16115e-26	TRUE	1.79054e-40	TRUE	4.27616e-31	TRUE	2.55463e-39
ENSG00000144647	POMGNT2	protein O-linked mannose N-acetylglucosaminyltransferase 2 (beta 1,4-) [Source:HGNC Symbol;Acc:HGNC:25902]	25.6233	55.2881	-1.10951	4.26743	10.7647	-1.33487	2.65506	7.57308	0.350592	-1.51213	TRUE	1.1313e-47	TRUE	1.24216e-112	TRUE	8.94861e-68	TRUE	6.15515e-100
ENSG00000185219	ZNF445	zinc finger protein 445 [Source:HGNC Symbol;Acc:HGNC:21018]	19.0566	64.2639	-1.75372	1.34303	2.62078	-0.964502	1.17932	2.02821	0.58146	-0.782248	TRUE	8.02839e-108	TRUE	1.92272e-210	TRUE	2.03117e-100	TRUE	9.93059e-207
ENSG00000196345	ZKSCAN7	zinc finger with KRAB and SCAN domains 7 [Source:HGNC Symbol;Acc:HGNC:12955]	3.15554	6.79767	-1.10715	1.18679	1.66712	-0.490298	1.09604	1.52699	0.717778	-0.47839	TRUE	3.14136e-23	TRUE	1.24811e-32	TRUE	1.64205e-24	TRUE	1.72948e-33
ENSG00000169964	TMEM42	transmembrane protein 42 [Source:HGNC Symbol;Acc:HGNC:28444]	23.2868	50.0144	-1.10283	3.53343	8.58689	-1.28107	2.31917	6.42752	0.360819	-1.47065	TRUE	1.78308e-43	TRUE	2.93362e-101	TRUE	3.33995e-63	TRUE	4.65115e-98
ENSG00000163814	CDCP1	CUB domain containing protein 1 [Source:HGNC Symbol;Acc:HGNC:24357]	42.8019	11.3941	1.90939	3.27356	1.71967	0.928732	2.15004	1.44059	1.49247	0.577699	TRUE	3.91175e-36	TRUE	9.24819e-114	TRUE	1.0996e-70	TRUE	8.04646e-109
ENSG00000249992	TMEM158	transmembrane protein 158 [Source:HGNC Symbol;Acc:HGNC:30293]	466.631	56.7385	3.03988	90.9593	15.0804	2.59254	47.1963	10.8424	4.35293	2.12199	TRUE	2.06022e-132	TRUE	0	TRUE	5.05938e-146	TRUE	0
ENSG00000163818	LZTFL1	leucine zipper transcription factor like 1 [Source:HGNC Symbol;Acc:HGNC:6741]	14.1087	31.2183	-1.14581	1.65242	3.03174	-0.875571	1.32598	2.34239	0.566079	-0.820926	TRUE	1.39137e-43	TRUE	6.89981e-89	TRUE	1.07385e-50	TRUE	5.56174e-85
ENSG00000173578	XCR1	X-C motif chemokine receptor 1 [Source:HGNC Symbol;Acc:HGNC:1625]	12.9195	32.5203	-1.33179	1.77411	3.80818	-1.102	1.38659	2.90811	0.476801	-1.06854	TRUE	1.30962e-12	TRUE	8.77448e-25	TRUE	4.60963e-23	TRUE	2.01815e-24
ENSG00000183625	CCR3	C-C motif chemokine receptor 3 [Source:HGNC Symbol;Acc:HGNC:1604]	2.10342	5.19716	-1.30498	1.10829	1.56727	-0.499926	1.05448	1.33691	0.788745	-0.342369	TRUE	1.24457e-31	TRUE	1.14022e-39	TRUE	1.06594e-23	TRUE	3.14426e-42
ENSG00000121807	CCR2	C-C motif chemokine receptor 2 [Source:HGNC Symbol;Acc:HGNC:1603]	22.6923	665.316	-4.87377	3.11166	87.9879	-4.82155	2.07333	57.0078	0.0363693	-4.78114	TRUE	7.38355e-174	TRUE	0	TRUE	3.91801e-96	TRUE	3.83831e-293
ENSG00000121797	CCRL2	C-C motif chemokine receptor like 2 [Source:HGNC Symbol;Acc:HGNC:1612]	1970.78	599.36	1.71727	225.494	91.0103	1.30899	116.154	67.1806	1.72898	0.789924	TRUE	4.64506e-75	TRUE	1.12718e-228	TRUE	3.13382e-142	TRUE	1.28428e-207
ENSG00000164048	ZNF589	zinc finger protein 589 [Source:HGNC Symbol;Acc:HGNC:16747]	8.55233	30.3493	-1.82727	1.48871	3.56539	-1.26	1.25573	2.57414	0.487826	-1.03556	TRUE	9.21284e-97	TRUE	1.92655e-146	TRUE	9.70816e-74	TRUE	6.05929e-151
ENSG00000164051	CCDC51	coiled-coil domain containing 51 [Source:HGNC Symbol;Acc:HGNC:25714]	11.1457	30.0684	-1.43176	2.50858	6.78025	-1.43447	1.76913	4.89122	0.361696	-1.46715	TRUE	1.24592e-64	TRUE	1.06436e-126	TRUE	1.20196e-69	TRUE	3.8065e-121
ENSG00000224424	PRKAR2A-AS1	PRKAR2A antisense RNA 1 [Source:HGNC Symbol;Acc:HGNC:40471]	1.54718	3.14442	-1.02315	1.05068	1.26046	-0.262629	1.02816	1.18407	0.868327	-0.20369	TRUE	1.65977e-16	TRUE	1.31296e-22	TRUE	3.01731e-14	TRUE	5.21893e-26
ENSG00000185909	KLHDC8B	kelch domain containing 8B [Source:HGNC Symbol;Acc:HGNC:28557]	8.73597	98.8779	-3.50061	2.2562	22.7158	-3.33173	1.63034	15.2816	0.106687	-3.22855	TRUE	8.34437e-111	TRUE	9.62455e-290	TRUE	2.47604e-128	TRUE	3.28103e-256
ENSG00000173531	MST1	macrophage stimulating 1 [Source:HGNC Symbol;Acc:HGNC:7380]	2.13595	5.92977	-1.4731	1.08036	1.35124	-0.322779	1.03999	1.21062	0.859058	-0.219172	TRUE	1.46179e-26	TRUE	2.32295e-10	TRUE	2.3699e-05	TRUE	7.83834e-19
ENSG00000185614	INKA1	inka box actin regulator 1 [Source:HGNC Symbol;Acc:HGNC:32480]	2.23447	5.83137	-1.3839	1.41556	3.23295	-1.19148	1.20933	2.30816	0.523935	-0.932539	TRUE	1.27033e-18	TRUE	1.99907e-38	TRUE	1.17895e-34	TRUE	1.55328e-38
ENSG00000183763	TRAIP	TRAF interacting protein [Source:HGNC Symbol;Acc:HGNC:30764]	2.17583	5.77718	-1.4088	1.13142	1.70052	-0.587844	1.06719	1.50297	0.710055	-0.493997	TRUE	6.39537e-34	TRUE	4.88132e-55	TRUE	5.85631e-43	TRUE	3.11946e-63
ENSG00000164077	MON1A	MON1 homolog A, secretory trafficking associated [Source:HGNC Symbol;Acc:HGNC:28207]	15.0561	34.0449	-1.17709	2.09688	4.46315	-1.08982	1.55923	3.43375	0.45409	-1.13895	TRUE	1.10368e-47	TRUE	4.1348e-102	TRUE	1.98593e-64	TRUE	3.46962e-95
ENSG00000001617	SEMA3F	semaphorin 3F [Source:HGNC Symbol;Acc:HGNC:10728]	4.24417	1.52591	1.47581	1.23036	1.03158	0.254224	1.11643	1.01764	1.09708	0.133669	TRUE	0.00055781	TRUE	1.10974e-60	TRUE	2.31024e-58	TRUE	1.08942e-31
ENSG00000114388	NPRL2	NPR2 like, GATOR1 complex subunit [Source:HGNC Symbol;Acc:HGNC:24969]	19.9381	68.9009	-1.78899	2.83947	9.87778	-1.79857	1.94441	6.78285	0.286665	-1.80256	TRUE	9.9995e-116	TRUE	1.21431e-249	TRUE	2.35188e-109	TRUE	3.673e-228
ENSG00000114737	CISH	cytokine inducible SH2 containing protein [Source:HGNC Symbol;Acc:HGNC:1984]	146.942	47.8711	1.61802	10.9395	5.36626	1.02757	6.13724	3.76891	1.62839	0.703444	TRUE	3.5399e-63	TRUE	1.05658e-96	TRUE	5.40921e-51	TRUE	3.2054e-91
ENSG00000164086	DUSP7	dual specificity phosphatase 7 [Source:HGNC Symbol;Acc:HGNC:3073]	43.1803	92.1738	-1.09398	3.6862	8.81212	-1.25735	2.36447	5.96067	0.396679	-1.33395	TRUE	7.23523e-46	TRUE	6.24361e-59	TRUE	3.34177e-35	TRUE	1.27937e-55
ENSG00000010322	NISCH	nischarin [Source:HGNC Symbol;Acc:HGNC:18006]	316.931	717.328	-1.17847	13.2482	38.5686	-1.54164	7.16915	26.8008	0.267498	-1.9024	TRUE	1.20208e-61	TRUE	1.24936e-153	TRUE	3.13822e-77	TRUE	5.30184e-144
ENSG00000016864	GLT8D1	glycosyltransferase 8 domain containing 1 [Source:HGNC Symbol;Acc:HGNC:24870]	51.7413	115.206	-1.15482	5.79212	15.5202	-1.42198	3.43807	11.1588	0.308103	-1.69852	TRUE	3.08742e-53	TRUE	4.6598e-257	TRUE	1.24463e-106	TRUE	1.17658e-212
ENSG00000114904	NEK4	NIMA related kinase 4 [Source:HGNC Symbol;Acc:HGNC:11399]	35.811	98.6182	-1.46145	2.94601	8.38021	-1.50823	2.00122	6.59594	0.303402	-1.7207	TRUE	3.07803e-84	TRUE	1.02458e-206	TRUE	4.56866e-102	TRUE	5.89671e-192
ENSG00000055955	ITIH4	inter-alpha-trypsin inhibitor heavy chain 4 [Source:HGNC Symbol;Acc:HGNC:6169]	2.60372	6.92539	-1.41132	1.09969	1.4423	-0.391273	1.05157	1.24215	0.846576	-0.240289	TRUE	6.04582e-09	TRUE	1.55675e-21	TRUE	7.92932e-18	TRUE	3.49433e-24
ENSG00000113811	SELENOK	selenoprotein K [Source:HGNC Symbol;Acc:HGNC:30394]	1889.53	441.325	2.09812	304.438	96.0511	1.66427	157.595	67.2033	2.34505	1.22962	TRUE	5.05712e-146	TRUE	0	TRUE	7.71274e-146	TRUE	0
ENSG00000157445	CACNA2D3	calcium voltage-gated channel auxiliary subunit alpha2delta 3 [Source:HGNC Symbol;Acc:HGNC:15460]	4.49284	20.6433	-2.19997	1.26534	3.04268	-1.26581	1.13455	2.28292	0.496973	-1.00876	TRUE	6.01475e-67	TRUE	1.11029e-88	TRUE	1.62937e-53	TRUE	3.87815e-86
ENSG00000114251	WNT5A	Wnt family member 5A [Source:HGNC Symbol;Acc:HGNC:12784]	132.875	43.7955	1.60122	7.29959	3.52274	1.05112	4.24351	2.65392	1.59896	0.677133	TRUE	6.79366e-30	TRUE	5.83583e-42	TRUE	4.82139e-71	TRUE	4.72219e-40
ENSG00000163947	ARHGEF3	Rho guanine nucleotide exchange factor 3 [Source:HGNC Symbol;Acc:HGNC:683]	84.7536	237.059	-1.4839	5.51902	18.1919	-1.72081	3.25141	12.7353	0.255307	-1.9697	TRUE	4.63197e-91	TRUE	2.31822e-153	TRUE	3.15434e-82	TRUE	7.90274e-142
ENSG00000186451	SPATA12	spermatogenesis associated 12 [Source:HGNC Symbol;Acc:HGNC:23221]	1.90642	4.90481	-1.36333	1.13492	1.784	-0.652519	1.06513	1.49107	0.714341	-0.485315	TRUE	2.80548e-24	TRUE	1.5567e-36	TRUE	5.38577e-27	TRUE	2.71964e-38
ENSG00000136068	FLNB	filamin B [Source:HGNC Symbol;Acc:HGNC:3755]	170.18	68.3224	1.31663	5.33128	3.13116	0.767787	3.17875	2.38844	1.33089	0.412392	TRUE	7.60612e-31	TRUE	4.96178e-148	TRUE	4.37534e-77	TRUE	1.05246e-67
ENSG00000272182		novel transcript, antisense to PDHB	4.88757	10.0196	-1.03563	3.51877	8.82597	-1.32668	2.27729	6.58533	0.345813	-1.53194	TRUE	1.58866e-21	TRUE	1.41877e-31	TRUE	1.28896e-25	TRUE	4.25725e-31
ENSG00000168301	KCTD6	potassium channel tetramerization domain containing 6 [Source:HGNC Symbol;Acc:HGNC:22235]	11.8821	25.8148	-1.11941	2.25269	4.9055	-1.12275	1.66288	3.73571	0.445132	-1.1677	TRUE	6.70414e-40	TRUE	1.26433e-67	TRUE	1.87729e-45	TRUE	4.77076e-67
ENSG00000237456	ID2B	inhibitor of DNA binding 2B, HLH protein (pseudogene) [Source:HGNC Symbol;Acc:HGNC:30656]	8.6342	3.71131	1.21813	7.58804	4.12363	0.879813	4.44684	3.14878	1.41225	0.497991	TRUE	5.65318e-30	TRUE	6.73658e-37	TRUE	1.66463e-29	TRUE	9.50749e-37
ENSG00000241111	PRICKLE2-AS1	PRICKLE2 antisense RNA 1 [Source:NCBI gene (formerly Entrezgene);Acc:100652759]	7.56313	2.74942	1.45986	1.37237	1.12269	0.289718	1.15069	1.07185	1.07355	0.102394	TRUE	1.38415e-16	TRUE	0.000369691	TRUE	0.000841922	TRUE	3.60976e-16
ENSG00000163376	KBTBD8	kelch repeat and BTB domain containing 8 [Source:HGNC Symbol;Acc:HGNC:30691]	180.94	38.6473	2.22707	14.2385	4.75098	1.5835	7.80705	3.69634	2.11211	1.07868	TRUE	8.39822e-156	TRUE	0	TRUE	3.13435e-154	TRUE	0
ENSG00000187098	MITF	melanocyte inducing transcription factor [Source:HGNC Symbol;Acc:HGNC:7105]	3556.27	1145.02	1.635	175.139	76.783	1.18964	90.7008	58.2114	1.55813	0.639814	TRUE	2.86247e-95	TRUE	4.81369e-253	TRUE	6.88772e-110	TRUE	7.48017e-238
ENSG00000242094	FOXP1-IT1	FOXP1 intronic transcript 1 [Source:HGNC Symbol;Acc:HGNC:41335]	9.91901	28.0995	-1.50227	1.89874	4.60677	-1.27871	1.44578	3.33509	0.433507	-1.20587	TRUE	1.41881e-35	TRUE	3.74136e-69	TRUE	2.26888e-49	TRUE	4.13649e-67
ENSG00000270562		novel transcript	2.64202	7.33833	-1.47381	1.23582	2.22071	-0.845551	1.12072	1.79301	0.625049	-0.677958	TRUE	8.28938e-38	TRUE	7.41975e-43	TRUE	9.60013e-28	TRUE	2.20083e-45
ENSG00000170837	GPR27	G protein-coupled receptor 27 [Source:HGNC Symbol;Acc:HGNC:4482]	3.51408	11.1541	-1.66635	1.36495	2.95466	-1.11414	1.19238	2.28666	0.52145	-0.9394	TRUE	3.29145e-20	TRUE	2.02765e-26	TRUE	1.81958e-13	TRUE	3.3936e-26
ENSG00000163421	PROK2	prokineticin 2 [Source:HGNC Symbol;Acc:HGNC:18455]	46.6552	9.2073	2.34119	10.7309	3.28068	1.70971	6.07541	2.74218	2.21554	1.14766	TRUE	1.83326e-23	TRUE	5.02826e-59	TRUE	5.84776e-56	TRUE	3.74719e-56
ENSG00000163602	RYBP	RING1 and YY1 binding protein [Source:HGNC Symbol;Acc:HGNC:10480]	1996.49	706.24	1.49923	97.7849	47.2284	1.04996	50.8285	32.1856	1.57923	0.65922	TRUE	4.71345e-81	TRUE	0	TRUE	8.6216e-140	TRUE	1.40918e-293
ENSG00000241319	SETP6	SET pseudogene 6 [Source:HGNC Symbol;Acc:HGNC:42925]	2.66958	1.32663	1.00885	2.04025	1.26042	0.694842	1.55315	1.14567	1.35566	0.438997	TRUE	4.4076e-15	TRUE	2.62914e-19	TRUE	9.31539e-21	TRUE	6.53331e-21
ENSG00000175105	ZNF654	zinc finger protein 654 [Source:HGNC Symbol;Acc:HGNC:25612]	314.578	119.143	1.40072	17.3063	9.26845	0.900893	9.37105	6.53389	1.43422	0.520268	TRUE	5.50582e-70	TRUE	3.05018e-234	TRUE	1.33409e-117	TRUE	2.68791e-232
ENSG00000113966	ARL6	ADP ribosylation factor like GTPase 6 [Source:HGNC Symbol;Acc:HGNC:13210]	4.31182	9.45687	-1.13307	1.2584	1.8902	-0.586956	1.1348	1.67098	0.679121	-0.55826	TRUE	8.09361e-29	TRUE	3.55802e-46	TRUE	1.04839e-34	TRUE	7.20857e-46
ENSG00000170854	RIOX2	ribosomal oxygenase 2 [Source:HGNC Symbol;Acc:HGNC:19441]	22.0463	45.0793	-1.03193	2.08445	4.07458	-0.966983	1.57362	3.04538	0.516725	-0.952531	TRUE	1.08205e-34	TRUE	5.68561e-55	TRUE	1.703e-44	TRUE	2.83942e-55
ENSG00000080822	CLDND1	claudin domain containing 1 [Source:HGNC Symbol;Acc:HGNC:1322]	303.409	107.159	1.50152	21.2263	10.6682	0.992534	11.6089	8.17816	1.41951	0.505389	TRUE	1.28738e-80	TRUE	1.99974e-181	TRUE	1.41931e-94	TRUE	1.78117e-170
ENSG00000080819	CPOX	coproporphyrinogen oxidase [Source:HGNC Symbol;Acc:HGNC:2321]	71.3538	152.478	-1.09553	7.81423	21.0191	-1.42752	4.48993	14.7969	0.303438	-1.72053	TRUE	1.41382e-51	TRUE	1.12466e-114	TRUE	1.16879e-63	TRUE	1.04142e-106
ENSG00000239445	ST3GAL6-AS1	ST3GAL6 antisense RNA 1 [Source:HGNC Symbol;Acc:HGNC:40828]	36.9315	7.89921	2.22507	15.8877	4.86797	1.70651	8.61974	3.9602	2.17659	1.12207	TRUE	3.79438e-128	TRUE	2.45643e-239	TRUE	1.13397e-107	TRUE	3.11752e-250
ENSG00000064225	ST3GAL6	ST3 beta-galactoside alpha-2,3-sialyltransferase 6 [Source:HGNC Symbol;Acc:HGNC:18080]	667.105	288.685	1.20841	38.0564	22.8906	0.733382	20.3074	16.3004	1.24582	0.317095	TRUE	7.71706e-54	TRUE	5.86648e-210	TRUE	2.2988e-106	TRUE	5.42969e-218
ENSG00000181458	TMEM45A	transmembrane protein 45A [Source:HGNC Symbol;Acc:HGNC:25480]	2.06148	8.87771	-2.10651	1.06331	1.33332	-0.326453	1.03241	1.17463	0.878923	-0.186192	TRUE	3.96682e-25	TRUE	1.78185e-10	TRUE	3.69587e-11	TRUE	4.6296e-09
ENSG00000144815	NXPE3	neurexophilin and PC-esterase domain family member 3 [Source:HGNC Symbol;Acc:HGNC:28238]	69.3119	171.85	-1.30997	3.79998	10.5294	-1.47036	2.42498	7.72631	0.313861	-1.6718	TRUE	1.05214e-75	TRUE	3.47588e-208	TRUE	7.41406e-99	TRUE	1.40894e-196
ENSG00000144802	NFKBIZ	NFKB inhibitor zeta [Source:HGNC Symbol;Acc:HGNC:29805]	863.474	412.565	1.06553	52.2237	33.2986	0.649244	27.1613	23.8083	1.14083	0.190089	TRUE	5.59892e-31	TRUE	1.79055e-63	TRUE	1.14216e-64	TRUE	3.61131e-63
ENSG00000170017	ALCAM	activated leukocyte cell adhesion molecule [Source:HGNC Symbol;Acc:HGNC:400]	2242.59	860.461	1.38198	110.934	57.1751	0.956242	58.4438	42.6732	1.36957	0.453718	TRUE	1.9159e-68	TRUE	4.63055e-118	TRUE	2.66625e-78	TRUE	2.44855e-119
ENSG00000271856	LINC01215	long intergenic non-protein coding RNA 1215 [Source:HGNC Symbol;Acc:HGNC:49651]	9.25716	4.15715	1.15498	2.10362	1.56276	0.428778	1.57672	1.35006	1.16789	0.223903	TRUE	5.44506e-20	TRUE	6.09434e-35	TRUE	1.25567e-29	TRUE	8.85301e-34
ENSG00000243945		pseudogene similar to part of zinc finger, AN1-type domain 2A ZFAND2A	3.35153	1.39478	1.26479	4.63546	1.84463	1.32938	2.81595	1.43503	1.9623	0.972545	TRUE	2.7542e-27	TRUE	1.43397e-33	TRUE	1.57444e-34	TRUE	2.07608e-37
ENSG00000144827	ABHD10	abhydrolase domain containing 10, depalmitoylase [Source:HGNC Symbol;Acc:HGNC:25656]	31.8756	146.722	-2.20256	4.65367	24.1493	-2.37554	2.85692	16.2857	0.175425	-2.51108	TRUE	4.27705e-192	TRUE	0	TRUE	4.68923e-153	TRUE	0
ENSG00000163606	CD200R1	CD200 receptor 1 [Source:HGNC Symbol;Acc:HGNC:24235]	2.96281	17.3548	-2.5503	1.17372	3.02028	-1.36359	1.09488	2.3193	0.472073	-1.08292	TRUE	3.94906e-40	TRUE	2.06458e-70	TRUE	5.72865e-46	TRUE	2.56327e-67
ENSG00000163611	SPICE1	spindle and centriole associated protein 1 [Source:HGNC Symbol;Acc:HGNC:25083]	10.4693	21.5707	-1.04291	1.42477	2.25	-0.659198	1.21683	1.86502	0.652446	-0.61607	TRUE	4.06324e-32	TRUE	6.00493e-57	TRUE	3.97827e-44	TRUE	4.10183e-58
ENSG00000121579	NAA50	N-alpha-acetyltransferase 50, NatE catalytic subunit [Source:HGNC Symbol;Acc:HGNC:29533]	1028.81	385.114	1.41761	57.199	29.5356	0.953537	30.129	22.0489	1.36647	0.45045	TRUE	8.73047e-75	TRUE	0	TRUE	7.59938e-126	TRUE	1.05652e-294
ENSG00000239280		pseudogene similar to part of dihydrolipoamide branched chain transacylase E2 DBT	44.1196	17.5294	1.33165	36.6998	19.3869	0.920688	19.2467	13.4917	1.42655	0.512532	TRUE	4.94134e-57	TRUE	2.30092e-121	TRUE	4.78035e-70	TRUE	3.65461e-117
ENSG00000242659		novel transcript	3.88377	1.59427	1.28456	4.36574	1.86844	1.22439	2.7565	1.46496	1.88162	0.911977	TRUE	2.75566e-21	TRUE	7.67412e-47	TRUE	7.41752e-33	TRUE	4.77408e-49
ENSG00000198406	BZW1P2	basic leucine zipper and W2 domains 1 pseudogene 2 [Source:HGNC Symbol;Acc:HGNC:33954]	92.0947	26.5708	1.79328	39.1967	15.5237	1.33627	20.9398	11.4405	1.83032	0.872097	TRUE	1.4893e-26	TRUE	6.47614e-73	TRUE	7.17524e-57	TRUE	4.3933e-71
ENSG00000242829	RPS26P21	ribosomal protein S26 pseudogene 21 [Source:HGNC Symbol;Acc:HGNC:36469]	50.0682	16.0954	1.63725	51.1485	21.707	1.23653	26.9103	14.3523	1.87499	0.90688	TRUE	3.29133e-72	TRUE	8.25879e-102	TRUE	5.08469e-60	TRUE	2.28329e-99
ENSG00000272967		novel transcript, antisense to ADPRH	5.77542	1.86261	1.6326	4.76675	1.78232	1.41925	2.91996	1.42899	2.04337	1.03095	TRUE	9.93769e-19	TRUE	2.42518e-42	TRUE	8.44103e-33	TRUE	5.91726e-43
ENSG00000114013	CD86	CD86 molecule [Source:HGNC Symbol;Acc:HGNC:1705]	2054.45	577.212	1.83158	209.493	80.6686	1.37682	109.227	52.3095	2.0881	1.06219	TRUE	2.28224e-116	TRUE	1.18581e-242	TRUE	2.04918e-117	TRUE	8.95492e-234
ENSG00000169087	HSPBAP1	HSPB1 associated protein 1 [Source:HGNC Symbol;Acc:HGNC:16389]	37.7278	115.618	-1.61567	3.39772	11.1279	-1.71154	2.21572	8.07965	0.274234	-1.86652	TRUE	2.1805e-104	TRUE	3.68404e-252	TRUE	1.95575e-116	TRUE	2.1292e-249
ENSG00000138463	SLC49A4	solute carrier family 49 member 4 [Source:HGNC Symbol;Acc:HGNC:16628]	52.2569	116.062	-1.15121	6.04979	16.4378	-1.44206	3.5726	11.985	0.29809	-1.74618	TRUE	7.32495e-55	TRUE	2.65434e-143	TRUE	3.37142e-83	TRUE	6.5067e-136
ENSG00000273033	LINC02035	long intergenic non-protein coding RNA 2035 [Source:HGNC Symbol;Acc:HGNC:52875]	18.1218	78.695	-2.11854	2.11138	7.82542	-1.88998	1.55429	5.90794	0.263084	-1.9264	TRUE	3.21611e-124	TRUE	4.97252e-186	TRUE	1.59089e-78	TRUE	2.64818e-179
ENSG00000065534	MYLK	myosin light chain kinase [Source:HGNC Symbol;Acc:HGNC:7590]	3.11071	8.42753	-1.43787	1.03377	1.1278	-0.125598	1.01756	1.07593	0.945756	-0.0804599	TRUE	9.27005e-25	TRUE	7.84538e-15	TRUE	5.46218e-09	TRUE	2.76882e-21
ENSG00000173706	HEG1	heart development protein with EGF like domains 1 [Source:HGNC Symbol;Acc:HGNC:29227]	460.359	213.281	1.11	17.4277	11.0001	0.663862	9.30934	7.94151	1.17224	0.229266	TRUE	5.93658e-34	TRUE	6.58884e-56	TRUE	1.63976e-57	TRUE	6.2148e-52
ENSG00000252965	Y_RNA	Y RNA [Source:RFAM;Acc:RF00019]	10.3169	22.7869	-1.14319	32.108	99.9677	-1.63853	17.1194	73.0655	0.234302	-2.09356	TRUE	1.62759e-40	TRUE	2.96614e-63	TRUE	2.88497e-41	TRUE	5.90497e-63
ENSG00000180767	CHST13	carbohydrate sulfotransferase 13 [Source:HGNC Symbol;Acc:HGNC:21755]	19.4739	75.3592	-1.95224	4.57794	20.9981	-2.19749	2.85982	14.8713	0.192305	-2.37853	TRUE	2.57648e-87	TRUE	4.93714e-144	TRUE	1.50691e-75	TRUE	5.35562e-139
ENSG00000179348	GATA2	GATA binding protein 2 [Source:HGNC Symbol;Acc:HGNC:4171]	7.90365	1.35236	2.54704	1.53936	1.0362	0.57103	1.2838	1.02391	1.25382	0.326332	TRUE	1.72633e-44	TRUE	1.7896e-117	TRUE	8.7831e-109	TRUE	1.56213e-153
ENSG00000004399	PLXND1	plexin D1 [Source:HGNC Symbol;Acc:HGNC:9107]	822.155	1775.47	-1.11072	31.1067	88.1607	-1.50291	16.2227	57.3152	0.283044	-1.8209	TRUE	3.46468e-53	TRUE	2.48951e-88	TRUE	7.64462e-57	TRUE	7.15441e-82
ENSG00000172765	TMCC1	transmembrane and coiled-coil domain family 1 [Source:HGNC Symbol;Acc:HGNC:29116]	74.1348	149.342	-1.0104	4.32764	10.0899	-1.22127	2.68378	7.12196	0.376831	-1.40801	TRUE	6.09546e-45	TRUE	1.51764e-161	TRUE	2.35182e-92	TRUE	1.06776e-149
ENSG00000198585	NUDT16	nudix hydrolase 16 [Source:HGNC Symbol;Acc:HGNC:26442]	46.8203	172.503	-1.88141	3.32199	12.7621	-1.94174	2.17604	8.59269	0.253244	-1.9814	TRUE	3.093e-145	TRUE	0	TRUE	1.01054e-132	TRUE	4.35948e-293
ENSG00000273486		novel transcript, antisense to SLC35G2	10.6546	27.8422	-1.3858	3.02709	8.66974	-1.51806	2.01262	6.16	0.326724	-1.61386	TRUE	4.3229e-49	TRUE	7.36541e-102	TRUE	8.82647e-68	TRUE	3.75034e-100
ENSG00000239213	NCK1-DT	NCK1 divergent transcript [Source:HGNC Symbol;Acc:HGNC:49645]	19.4391	61.0327	-1.65062	5.59482	21.3162	-1.92978	3.33102	15.1163	0.220359	-2.18207	TRUE	1.84401e-83	TRUE	7.54609e-154	TRUE	8.67409e-87	TRUE	9.8893e-145
ENSG00000158163	DZIP1L	DAZ interacting zinc finger protein 1 like [Source:HGNC Symbol;Acc:HGNC:26551]	8.98636	27.4029	-1.60852	1.57779	3.51268	-1.15467	1.28612	2.72462	0.472036	-1.08303	TRUE	1.97079e-61	TRUE	8.43869e-74	TRUE	7.9727e-42	TRUE	5.61881e-74
ENSG00000138231	DBR1	debranching RNA lariats 1 [Source:HGNC Symbol;Acc:HGNC:15594]	59.2908	136.778	-1.20596	7.54589	21.4907	-1.50995	4.33378	15.4808	0.279946	-1.83678	TRUE	2.87673e-61	TRUE	1.25426e-256	TRUE	6.81549e-121	TRUE	3.12018e-236
ENSG00000158186	MRAS	muscle RAS oncogene homolog [Source:HGNC Symbol;Acc:HGNC:7227]	1197.67	558.603	1.10034	67.2548	42.8862	0.649123	34.9579	31.4824	1.1104	0.151074	TRUE	4.12284e-46	TRUE	5.50604e-213	TRUE	1.80813e-100	TRUE	6.91736e-193
ENSG00000163864	NMNAT3	nicotinamide nucleotide adenylyltransferase 3 [Source:HGNC Symbol;Acc:HGNC:20989]	2.90221	7.07151	-1.28487	1.19505	1.80556	-0.595373	1.10551	1.52609	0.724407	-0.465127	TRUE	8.11905e-18	TRUE	3.86016e-35	TRUE	5.61844e-29	TRUE	7.13446e-36
ENSG00000069849	ATP1B3	ATPase Na+/K+ transporting subunit beta 3 [Source:HGNC Symbol;Acc:HGNC:806]	2598.27	1011.7	1.36078	353.187	185.401	0.929783	184.672	147.458	1.25237	0.324661	TRUE	1.32144e-66	TRUE	3.65569e-194	TRUE	9.22058e-113	TRUE	1.40057e-191
ENSG00000152952	PLOD2	procollagen-lysine,2-oxoglutarate 5-dioxygenase 2 [Source:HGNC Symbol;Acc:HGNC:9082]	4.08332	11.0758	-1.4396	1.14232	1.33396	-0.22375	1.06822	1.17199	0.911459	-0.13375	TRUE	1.52176e-07	TRUE	6.35124e-40	TRUE	1.26673e-25	TRUE	0.000231917
ENSG00000071794	HLTF	helicase like transcription factor [Source:HGNC Symbol;Acc:HGNC:11099]	7.35943	22.4143	-1.60675	1.3756	2.68852	-0.966747	1.19056	2.11875	0.561916	-0.831574	TRUE	6.81517e-53	TRUE	2.59705e-70	TRUE	7.56015e-51	TRUE	4.04072e-73
ENSG00000169908	TM4SF1	transmembrane 4 L six family member 1 [Source:HGNC Symbol;Acc:HGNC:11853]	29.6448	13.9178	1.09085	3.69436	1.90401	0.956285	2.37195	1.48647	1.59569	0.674181	TRUE	3.87191e-07	TRUE	3.03718e-254	TRUE	3.19078e-129	TRUE	2.10822e-07
ENSG00000196428	TSC22D2	TSC22 domain family member 2 [Source:HGNC Symbol;Acc:HGNC:29095]	367.966	166.969	1.14	12.0459	7.65818	0.653473	6.66576	5.51368	1.20895	0.273754	TRUE	1.74839e-47	TRUE	6.80918e-265	TRUE	2.2254e-136	TRUE	3.75374e-247
ENSG00000181631	P2RY13	purinergic receptor P2Y13 [Source:HGNC Symbol;Acc:HGNC:4537]	1.51352	7.19064	-2.24822	1.06509	2.06792	-0.957205	1.03389	1.61659	0.639552	-0.644866	TRUE	1.39886e-42	TRUE	6.8951e-66	TRUE	1.41122e-38	TRUE	1.35692e-71
ENSG00000181467	RAP2B	RAP2B, member of RAS oncogene family [Source:HGNC Symbol;Acc:HGNC:9862]	546.673	1569.95	-1.52197	24.1043	92.0222	-1.93269	12.9285	63.6929	0.202982	-2.30057	TRUE	1.02488e-102	TRUE	1.27541e-291	TRUE	3.90358e-106	TRUE	1.09053e-261
ENSG00000169282	KCNAB1	potassium voltage-gated channel subfamily A regulatory beta subunit 1 [Source:HGNC Symbol;Acc:HGNC:6228]	3.04774	6.61165	-1.11727	1.10504	1.39519	-0.336367	1.05863	1.2326	0.858857	-0.21951	TRUE	1.06945e-06	TRUE	2.23844e-09	TRUE	0.000514924	TRUE	5.11524e-10
ENSG00000178053	MLF1	myeloid leukemia factor 1 [Source:HGNC Symbol;Acc:HGNC:7125]	8.58251	4.01561	1.09578	1.73531	1.40126	0.308466	1.38066	1.31537	1.04964	0.0698903	TRUE	2.25373e-23	TRUE	1.53355e-27	TRUE	9.72402e-24	TRUE	4.88748e-28
ENSG00000240207		novel transcript, antisense to RARRES1	6.84848	16.5148	-1.26991	1.49906	2.78268	-0.892418	1.25552	2.10671	0.595962	-0.746707	TRUE	6.31659e-29	TRUE	1.93041e-41	TRUE	7.18297e-33	TRUE	4.72419e-42
ENSG00000271778		novel transcript, sense intronic to MFSD1	2.81382	5.69899	-1.01818	2.12363	4.94661	-1.21991	1.57108	3.38549	0.464062	-1.10761	TRUE	8.79129e-20	TRUE	1.63891e-25	TRUE	1.44899e-18	TRUE	2.16876e-26
ENSG00000180044	C3orf80	chromosome 3 open reading frame 80 [Source:HGNC Symbol;Acc:HGNC:40048]	3.63566	1.32702	1.45403	1.34919	1.04871	0.363475	1.16581	1.02726	1.13488	0.182541	TRUE	1.95165e-08	TRUE	9.20582e-33	TRUE	2.64897e-36	TRUE	9.19944e-38
ENSG00000242285	RPL6P8	ribosomal protein L6 pseudogene 8 [Source:HGNC Symbol;Acc:HGNC:37044]	1.63866	3.50314	-1.09614	1.26554	2.42137	-0.936063	1.13996	1.86714	0.610541	-0.711839	TRUE	2.69378e-19	TRUE	9.16456e-28	TRUE	1.43847e-19	TRUE	6.29802e-32
ENSG00000075420	FNDC3B	fibronectin type III domain containing 3B [Source:HGNC Symbol;Acc:HGNC:24670]	2020.01	793.339	1.34835	54.7109	28.4978	0.940979	28.3782	19.1669	1.48059	0.566168	TRUE	3.82803e-52	TRUE	1.13174e-128	TRUE	7.11596e-101	TRUE	2.4777e-125
ENSG00000243398	RN7SL141P	RNA, 7SL, cytoplasmic 141, pseudogene [Source:HGNC Symbol;Acc:HGNC:46157]	15.3724	4.32667	1.82902	20.0113	6.61771	1.59641	10.8503	4.32894	2.50646	1.32565	TRUE	7.01785e-34	TRUE	3.10588e-66	TRUE	2.43064e-44	TRUE	4.70841e-64
ENSG00000236686	BZW1P1	basic leucine zipper and W2 domains 1 pseudogene 1 [Source:HGNC Symbol;Acc:HGNC:31378]	73.193	23.0371	1.66775	21.2531	9.26046	1.19852	11.4812	6.76377	1.69745	0.763371	TRUE	5.58348e-38	TRUE	6.16137e-85	TRUE	2.08373e-63	TRUE	1.1773e-82
ENSG00000114346	ECT2	epithelial cell transforming 2 [Source:HGNC Symbol;Acc:HGNC:3155]	20.7026	44.6185	-1.10783	2.27439	4.78556	-1.07321	1.64719	3.45904	0.4762	-1.07036	TRUE	4.35782e-44	TRUE	6.034e-90	TRUE	5.98484e-65	TRUE	7.31881e-92
ENSG00000121864	ZNF639	zinc finger protein 639 [Source:HGNC Symbol;Acc:HGNC:30950]	38.2628	85.2922	-1.15647	2.92789	6.89004	-1.23465	2.00087	5.12041	0.390765	-1.35563	TRUE	3.80547e-51	TRUE	2.34485e-181	TRUE	1.0831e-92	TRUE	8.66299e-167
ENSG00000078070	MCCC1	methylcrotonyl-CoA carboxylase subunit 1 [Source:HGNC Symbol;Acc:HGNC:6936]	27.3925	64.3611	-1.23241	3.1797	8.05655	-1.34127	2.11036	5.82681	0.362181	-1.46522	TRUE	2.93605e-57	TRUE	4.38915e-159	TRUE	1.96756e-84	TRUE	8.14926e-158
ENSG00000176597	B3GNT5	UDP-GlcNAc:betaGal beta-1,3-N-acetylglucosaminyltransferase 5 [Source:HGNC Symbol;Acc:HGNC:15684]	796.317	176.965	2.16988	34.9176	11.3661	1.61921	18.864	8.45253	2.23175	1.15818	TRUE	9.47414e-137	TRUE	0	TRUE	3.46937e-121	TRUE	1.35411e-293
ENSG00000240024	LINC00888	long intergenic non-protein coding RNA 888 [Source:HGNC Symbol;Acc:HGNC:48575]	4.14843	10.5509	-1.34673	1.51976	3.12113	-1.03822	1.26482	2.35286	0.53757	-0.895475	TRUE	1.03516e-37	TRUE	7.05909e-52	TRUE	1.03221e-37	TRUE	3.66633e-53
ENSG00000114770	ABCC5	ATP binding cassette subfamily C member 5 [Source:HGNC Symbol;Acc:HGNC:56]	120.626	279.169	-1.21059	4.71425	12.8245	-1.4438	2.89559	8.81844	0.328356	-1.60667	TRUE	5.8806e-63	TRUE	1.15787e-121	TRUE	4.01454e-63	TRUE	6.61609e-116
ENSG00000175182	FAM131A	family with sequence similarity 131 member A [Source:HGNC Symbol;Acc:HGNC:28308]	426.294	189.312	1.17108	17.8379	11.0819	0.68674	9.69336	8.58104	1.12963	0.175845	TRUE	1.87506e-54	TRUE	3.12651e-155	TRUE	1.1158e-80	TRUE	1.96736e-143
ENSG00000182580	EPHB3	EPH receptor B3 [Source:HGNC Symbol;Acc:HGNC:3394]	6.57288	18.7456	-1.51195	1.43269	2.91321	-1.02388	1.22232	2.24175	0.545255	-0.874997	TRUE	3.94108e-33	TRUE	1.97775e-43	TRUE	4.72866e-21	TRUE	6.58709e-43
ENSG00000177383	MAGEF1	MAGE family member F1 [Source:HGNC Symbol;Acc:HGNC:29639]	5.27015	22.7545	-2.11023	1.93179	7.28748	-1.91548	1.4759	5.26754	0.280188	-1.83553	TRUE	8.6147e-83	TRUE	7.21625e-108	TRUE	9.07637e-64	TRUE	3.32617e-112
ENSG00000113790	EHHADH	enoyl-CoA hydratase and 3-hydroxyacyl CoA dehydrogenase [Source:HGNC Symbol;Acc:HGNC:3247]	3.28813	9.9238	-1.59363	1.17076	1.87466	-0.679186	1.08654	1.55929	0.69682	-0.521143	TRUE	1.5185e-19	TRUE	6.59355e-53	TRUE	3.05333e-40	TRUE	2.2792e-52
ENSG00000136527	TRA2B	transformer 2 beta homolog [Source:HGNC Symbol;Acc:HGNC:10781]	1537.37	649.929	1.24211	46.8919	27.1235	0.789797	24.7911	20.0402	1.23707	0.306927	TRUE	2.69266e-58	TRUE	0	TRUE	5.57037e-139	TRUE	8.76917e-294
ENSG00000171658	NMRAL2P	NmrA like redox sensor 2, pseudogene [Source:HGNC Symbol;Acc:HGNC:52332]	167.905	68.1761	1.3003	23.5925	12.8459	0.877014	12.5317	8.98588	1.3946	0.479848	TRUE	1.79823e-44	TRUE	7.76335e-68	TRUE	5.7921e-62	TRUE	9.92381e-63
ENSG00000244405	ETV5	ETS variant transcription factor 5 [Source:HGNC Symbol;Acc:HGNC:3494]	38.7634	81.4299	-1.07086	3.30294	7.57357	-1.19722	2.17552	4.91953	0.442221	-1.17716	TRUE	2.471e-27	TRUE	8.96702e-33	TRUE	3.55842e-20	TRUE	2.18483e-32
ENSG00000163918	RFC4	replication factor C subunit 4 [Source:HGNC Symbol;Acc:HGNC:9972]	10.8471	30.7254	-1.50213	2.16943	5.73617	-1.40277	1.59849	4.10218	0.389667	-1.35968	TRUE	6.96481e-71	TRUE	3.0512e-144	TRUE	9.02641e-81	TRUE	2.90886e-143
ENSG00000073849	ST6GAL1	ST6 beta-galactoside alpha-2,6-sialyltransferase 1 [Source:HGNC Symbol;Acc:HGNC:10860]	70.2641	244.87	-1.80116	3.691	13.3602	-1.85586	2.36907	8.83146	0.268254	-1.89833	TRUE	5.15434e-114	TRUE	7.01364e-158	TRUE	1.1394e-83	TRUE	6.10285e-155
ENSG00000223401	NA	NA	10.9684	3.87447	1.50129	4.04221	2.1678	0.89891	2.58042	1.84509	1.39853	0.48391	TRUE	7.66776e-44	TRUE	1.06608e-62	TRUE	6.68998e-47	TRUE	5.38848e-63
ENSG00000196083	IL1RAP	interleukin 1 receptor accessory protein [Source:HGNC Symbol;Acc:HGNC:5995]	76.7827	26.0533	1.55932	3.31073	2.02195	0.711399	2.1898	1.6954	1.29161	0.369172	TRUE	2.99633e-79	TRUE	2.00894e-158	TRUE	9.16326e-89	TRUE	1.44241e-161
ENSG00000114315	HES1	hes family bHLH transcription factor 1 [Source:HGNC Symbol;Acc:HGNC:5192]	189.659	77.6896	1.28761	32.9153	17.6362	0.900217	17.3969	12.4904	1.39282	0.478006	TRUE	3.7672e-35	TRUE	1.98729e-48	TRUE	6.22853e-61	TRUE	1.1427e-49
ENSG00000178732	GP5	glycoprotein V platelet [Source:HGNC Symbol;Acc:HGNC:4443]	3.36064	1.18012	1.5098	1.23797	1.02261	0.275724	1.11736	1.01344	1.10254	0.14083	TRUE	5.19598e-20	TRUE	1.79691e-47	TRUE	4.26979e-49	TRUE	7.74448e-60
ENSG00000133657	ATP13A3	ATPase 13A3 [Source:HGNC Symbol;Acc:HGNC:24113]	6613.14	1461.08	2.1783	198.089	58.9589	1.74837	103.213	43.0102	2.39974	1.26288	TRUE	3.19773e-132	TRUE	2.51229e-248	TRUE	1.18667e-128	TRUE	2.56768e-233
ENSG00000233058	LINC00884	long intergenic non-protein coding RNA 884 [Source:HGNC Symbol;Acc:HGNC:48570]	118.134	21.4781	2.45949	14.9443	4.05872	1.88049	8.19	3.06234	2.67443	1.41923	TRUE	1.28974e-77	TRUE	2.00546e-210	TRUE	2.5054e-145	TRUE	1.72016e-187
ENSG00000244675		novel transcript, sense overlapping to ATP13A3	3.94138	1.60944	1.29214	1.35158	1.09527	0.303354	1.18212	1.08057	1.09398	0.129586	TRUE	5.57887e-26	TRUE	3.47351e-36	TRUE	4.01575e-34	TRUE	2.62472e-39
ENSG00000232873	RPL23AP93	ribosomal protein L23a pseudogene 93 [Source:HGNC Symbol;Acc:HGNC:51628]	3.55612	1.1349	1.64774	2.86817	1.12848	1.34575	1.97283	1.0789	1.82856	0.870711	TRUE	1.10469e-23	TRUE	7.40841e-49	TRUE	2.12289e-60	TRUE	1.99247e-64
ENSG00000229334		novel transcript	7.381	1.47153	2.3265	3.29541	1.22095	1.43245	2.19985	1.12183	1.96095	0.971551	TRUE	1.11826e-59	TRUE	1.05079e-108	TRUE	1.04223e-78	TRUE	1.85795e-131
ENSG00000173950	XXYLT1	xyloside xylosyltransferase 1 [Source:HGNC Symbol;Acc:HGNC:26639]	17.4272	44.8255	-1.36298	2.0766	4.90272	-1.23936	1.55061	3.43859	0.450944	-1.14898	TRUE	5.30859e-66	TRUE	4.28682e-79	TRUE	7.65686e-48	TRUE	1.18674e-77
ENSG00000061938	TNK2	tyrosine kinase non receptor 2 [Source:HGNC Symbol;Acc:HGNC:19297]	111.181	232.753	-1.06589	4.44297	10.7068	-1.26893	2.74783	6.92018	0.397075	-1.33252	TRUE	3.3537e-18	TRUE	8.73294e-43	TRUE	8.51463e-49	TRUE	5.95514e-41
ENSG00000072274	TFRC	transferrin receptor [Source:HGNC Symbol;Acc:HGNC:11763]	2117.25	575.863	1.8784	96.2413	36.0091	1.41829	49.612	23.265	2.13247	1.09253	TRUE	2.67384e-96	TRUE	4.06978e-162	TRUE	7.47355e-94	TRUE	7.92848e-152
ENSG00000213123	DYNLT2B	dynein light chain Tctex-type 2B [Source:HGNC Symbol;Acc:HGNC:28482]	51.4947	10.0027	2.36404	15.4577	4.45428	1.79506	8.29175	3.56265	2.32741	1.21872	TRUE	9.99382e-147	TRUE	3.60564e-199	TRUE	5.06221e-85	TRUE	1.24642e-190
ENSG00000145107	TM4SF19	transmembrane 4 L six family member 19 [Source:HGNC Symbol;Acc:HGNC:25167]	373.354	45.9595	3.02211	70.0152	12.1832	2.52278	36.413	9.07704	4.01155	2.00416	TRUE	2.93262e-190	TRUE	0	TRUE	1.73427e-140	TRUE	0
ENSG00000163975	MELTF	melanotransferrin [Source:HGNC Symbol;Acc:HGNC:7037]	198.57	76.4332	1.37737	9.34545	5.21572	0.841399	5.18457	4.09672	1.26554	0.339756	TRUE	1.90798e-52	TRUE	6.81133e-86	TRUE	7.47635e-70	TRUE	1.14648e-79
ENSG00000161267	BDH1	3-hydroxybutyrate dehydrogenase 1 [Source:HGNC Symbol;Acc:HGNC:1027]	5.86788	25.4926	-2.11917	1.18894	2.25968	-0.926446	1.09451	1.82965	0.598211	-0.741275	TRUE	6.99079e-81	TRUE	1.37101e-130	TRUE	3.24308e-77	TRUE	2.58193e-136
ENSG00000127418	FGFRL1	fibroblast growth factor receptor like 1 [Source:HGNC Symbol;Acc:HGNC:3693]	151.463	32.3244	2.22827	13.7174	4.60571	1.57452	7.57651	3.51227	2.15716	1.10913	TRUE	5.44841e-161	TRUE	2.78004e-249	TRUE	1.5499e-96	TRUE	5.43738e-238
ENSG00000244459		novel transcript	13.9816	39.7773	-1.50842	8.97807	33.0855	-1.88172	4.99402	21.2762	0.234724	-2.09097	TRUE	1.1483e-77	TRUE	2.27147e-165	TRUE	2.45005e-81	TRUE	5.64104e-163
ENSG00000168936	TMEM129	transmembrane protein 129, E3 ubiquitin ligase [Source:HGNC Symbol;Acc:HGNC:25137]	52.8929	144.851	-1.45342	6.4376	21.2501	-1.72288	3.77564	14.6036	0.258542	-1.95153	TRUE	3.44659e-83	TRUE	1.6623e-173	TRUE	5.08232e-87	TRUE	1.40373e-155
ENSG00000013810	TACC3	transforming acidic coiled-coil containing protein 3 [Source:HGNC Symbol;Acc:HGNC:11524]	62.0511	246.36	-1.98924	4.34986	19.3728	-2.155	2.72442	13.493	0.201913	-2.3082	TRUE	2.13966e-161	TRUE	0	TRUE	3.70483e-115	TRUE	1.71623e-286
ENSG00000123933	MXD4	MAX dimerization protein 4 [Source:HGNC Symbol;Acc:HGNC:13906]	71.1528	217.538	-1.61227	4.51916	15.7354	-1.79989	2.8026	10.7922	0.259689	-1.94514	TRUE	7.72516e-110	TRUE	8.86657e-286	TRUE	1.37953e-115	TRUE	1.77338e-277
ENSG00000206113	CFAP99	cilia and flagella associated protein 99 [Source:HGNC Symbol;Acc:HGNC:51180]	6.09454	2.7878	1.12839	1.34747	1.16313	0.212244	1.17139	1.09607	1.06872	0.0958836	TRUE	6.43732e-19	TRUE	1.5736e-23	TRUE	2.61974e-21	TRUE	8.75709e-24
ENSG00000168884	TNIP2	TNFAIP3 interacting protein 2 [Source:HGNC Symbol;Acc:HGNC:19118]	646.64	243.394	1.40967	85.3959	42.6579	1.00135	44.3144	28.7241	1.54276	0.625511	TRUE	1.18076e-73	TRUE	4.46504e-240	TRUE	1.84085e-139	TRUE	6.04063e-218
ENSG00000159788	RGS12	regulator of G protein signaling 12 [Source:HGNC Symbol;Acc:HGNC:9994]	97.5288	271.473	-1.47691	3.54564	10.6296	-1.58397	2.29541	7.17594	0.319876	-1.64442	TRUE	1.16041e-89	TRUE	2.27036e-181	TRUE	2.28809e-85	TRUE	2.22616e-175
ENSG00000132405	TBC1D14	TBC1 domain family member 14 [Source:HGNC Symbol;Acc:HGNC:29246]	102.302	325.101	-1.66806	6.82564	26.256	-1.94361	3.9793	18.1743	0.218952	-2.19131	TRUE	2.00738e-116	TRUE	1.76475e-273	TRUE	1.87144e-115	TRUE	2.18494e-258
ENSG00000109519	GRPEL1	GrpE like 1, mitochondrial [Source:HGNC Symbol;Acc:HGNC:19696]	407.586	202.396	1.00993	35.0622	23.5943	0.571478	18.5952	16.516	1.12589	0.171064	TRUE	6.88219e-38	TRUE	3.61876e-139	TRUE	1.0742e-80	TRUE	2.17192e-140
ENSG00000184985	SORCS2	sortilin related VPS10 domain containing receptor 2 [Source:HGNC Symbol;Acc:HGNC:16698]	5.23424	1.89625	1.46483	1.23996	1.05673	0.230688	1.11493	1.03023	1.08222	0.113991	TRUE	2.36712e-09	TRUE	1.98781e-31	TRUE	1.07288e-38	TRUE	1.29656e-34
ENSG00000170801	HTRA3	HtrA serine peptidase 3 [Source:HGNC Symbol;Acc:HGNC:30406]	15.5095	7.10216	1.12683	2.52658	1.76011	0.521521	1.79734	1.45775	1.23295	0.302114	TRUE	2.56784e-11	TRUE	2.98085e-40	TRUE	4.77931e-33	TRUE	6.90236e-22
ENSG00000205940	HSP90AB2P	heat shock protein 90 alpha family class B member 2, pseudogene [Source:HGNC Symbol;Acc:HGNC:32537]	20.3868	7.84491	1.37781	3.86553	2.34502	0.721066	2.52689	1.89644	1.33244	0.414068	TRUE	1.40016e-09	TRUE	1.15336e-47	TRUE	5.12585e-42	TRUE	1.9411e-45
ENSG00000137449	CPEB2	cytoplasmic polyadenylation element binding protein 2 [Source:HGNC Symbol;Acc:HGNC:21745]	211.948	82.64	1.3588	11.3246	6.31501	0.842603	6.33612	4.57849	1.38389	0.468729	TRUE	1.24988e-57	TRUE	5.74691e-112	TRUE	7.27422e-83	TRUE	4.87816e-106
ENSG00000248188		prefoldin subunit 1 (PFDN1) pseudogene	1.42171	2.99911	-1.07691	1.39784	3.51949	-1.33217	1.20953	2.5021	0.483404	-1.0487	TRUE	4.08168e-15	TRUE	9.92681e-25	TRUE	1.40824e-15	TRUE	4.45201e-30
ENSG00000181982	CCDC149	coiled-coil domain containing 149 [Source:HGNC Symbol;Acc:HGNC:25405]	39.0045	83.3201	-1.09502	2.39722	5.09751	-1.08843	1.72176	3.74906	0.459251	-1.12264	TRUE	1.30792e-45	TRUE	4.53662e-126	TRUE	3.26002e-76	TRUE	1.36543e-119
ENSG00000174130	TLR6	toll like receptor 6 [Source:HGNC Symbol;Acc:HGNC:16711]	33.4905	102.228	-1.60996	2.93019	9.0901	-1.6333	1.98389	6.33287	0.313268	-1.67453	TRUE	3.16111e-81	TRUE	1.20509e-146	TRUE	1.83448e-85	TRUE	1.91382e-142
ENSG00000035928	RFC1	replication factor C subunit 1 [Source:HGNC Symbol;Acc:HGNC:9969]	101.017	209.709	-1.05379	6.33467	15.8999	-1.32768	3.72321	10.8623	0.342765	-1.54471	TRUE	2.92157e-47	TRUE	9.60558e-156	TRUE	4.23641e-96	TRUE	1.25541e-153
ENSG00000064042	LIMCH1	LIM and calponin homology domains 1 [Source:HGNC Symbol;Acc:HGNC:29191]	2.44242	6.51652	-1.41579	1.04645	1.18168	-0.175339	1.02384	1.1109	0.921633	-0.117736	TRUE	6.18117e-20	TRUE	1.81338e-07	TRUE	4.5618e-05	TRUE	1.14379e-16
ENSG00000145246	ATP10D	ATPase phospholipid transporting 10D (putative) [Source:HGNC Symbol;Acc:HGNC:13549]	78.6681	194.563	-1.30638	4.46555	12.7159	-1.50973	2.77076	9.53812	0.290493	-1.78342	TRUE	1.38926e-72	TRUE	1.9303e-193	TRUE	3.07688e-99	TRUE	6.10404e-170
ENSG00000259959		novel transcript	9.61252	32.6629	-1.76467	1.73185	4.67205	-1.43174	1.38131	3.33809	0.413801	-1.27299	TRUE	1.34908e-49	TRUE	7.23464e-70	TRUE	5.5993e-43	TRUE	5.22422e-69
ENSG00000170448	NFXL1	nuclear transcription factor, X-box binding like 1 [Source:HGNC Symbol;Acc:HGNC:18726]	71.543	280.048	-1.96879	6.59862	31.4173	-2.25133	3.89228	19.6608	0.197972	-2.33663	TRUE	2.2042e-58	TRUE	8.03573e-83	TRUE	1.24192e-45	TRUE	4.90981e-79
ENSG00000163293	NIPAL1	NIPA like domain containing 1 [Source:HGNC Symbol;Acc:HGNC:27194]	16.4552	4.24708	1.954	1.89837	1.25457	0.597572	1.45961	1.18201	1.23486	0.304347	TRUE	3.18327e-39	TRUE	6.1081e-67	TRUE	4.56225e-49	TRUE	2.45124e-66
ENSG00000084092	NOA1	nitric oxide associated 1 [Source:HGNC Symbol;Acc:HGNC:28473]	34.966	75.8456	-1.11711	4.55113	11.6051	-1.35046	2.80619	7.84839	0.35755	-1.48378	TRUE	3.0926e-47	TRUE	1.51824e-165	TRUE	1.53171e-79	TRUE	1.06689e-150
ENSG00000145241	CENPC	centromere protein C [Source:HGNC Symbol;Acc:HGNC:1854]	31.6274	66.5967	-1.07428	2.26756	4.65665	-1.03815	1.64884	3.55911	0.463273	-1.11007	TRUE	3.29974e-42	TRUE	2.51871e-78	TRUE	3.58134e-61	TRUE	3.71592e-79
ENSG00000156136	DCK	deoxycytidine kinase [Source:HGNC Symbol;Acc:HGNC:2704]	59.3509	127.928	-1.10798	7.29875	19.5162	-1.41895	4.25309	14.0006	0.303779	-1.71891	TRUE	2.75332e-32	TRUE	1.63737e-77	TRUE	4.02828e-61	TRUE	2.74649e-74
ENSG00000169429	CXCL8	C-X-C motif chemokine ligand 8 [Source:HGNC Symbol;Acc:HGNC:6025]	68252.1	3113.48	4.45427	10327.4	593.142	4.12195	5449.11	425.293	12.8126	3.67949	TRUE	1.74393e-66	TRUE	1.07969e-270	TRUE	1.97308e-93	TRUE	6.74282e-206
ENSG00000163739	CXCL1	C-X-C motif chemokine ligand 1 [Source:HGNC Symbol;Acc:HGNC:4602]	3353.63	923.361	1.86076	900.04	290.338	1.63225	469.402	178.119	2.63533	1.39798	TRUE	2.11607e-13	TRUE	1.99366e-28	TRUE	2.95057e-85	TRUE	6.41285e-27
ENSG00000163735	CXCL5	C-X-C motif chemokine ligand 5 [Source:HGNC Symbol;Acc:HGNC:10642]	3140.99	693.713	2.17881	436.474	124.415	1.81074	231.921	76.0983	3.04765	1.6077	TRUE	6.5547e-15	TRUE	2.76495e-34	TRUE	2.82592e-57	TRUE	2.89414e-31
ENSG00000163734	CXCL3	C-X-C motif chemokine ligand 3 [Source:HGNC Symbol;Acc:HGNC:4604]	8299.8	497.802	4.05943	1293.11	97.5822	3.72808	677.962	68.2942	9.92709	3.31137	TRUE	2.25545e-63	TRUE	5.81721e-242	TRUE	3.71721e-145	TRUE	3.19481e-191
ENSG00000081041	CXCL2	C-X-C motif chemokine ligand 2 [Source:HGNC Symbol;Acc:HGNC:4603]	12480.8	403.683	4.95035	2883.68	121.443	4.56957	1518.16	91.957	16.5094	4.04522	TRUE	8.67197e-74	TRUE	0	TRUE	3.11091e-136	TRUE	0
ENSG00000163738	MTHFD2L	methylenetetrahydrofolate dehydrogenase (NADP+ dependent) 2 like [Source:HGNC Symbol;Acc:HGNC:31865]	240.648	89.0641	1.43401	9.51406	5.25184	0.857239	5.42235	4.24795	1.27646	0.352151	TRUE	2.50239e-70	TRUE	1.79209e-232	TRUE	6.99851e-113	TRUE	3.66448e-225
ENSG00000124882	EREG	epiregulin [Source:HGNC Symbol;Acc:HGNC:3443]	4452.45	182.586	4.60795	273.914	15.0853	4.18251	142.876	12.0122	11.8942	3.57219	TRUE	9.70959e-87	TRUE	0	TRUE	1.84212e-163	TRUE	1.23361e-264
ENSG00000109321	AREG	amphiregulin [Source:HGNC Symbol;Acc:HGNC:651]	465.205	11.2767	5.36645	98.8882	3.73371	4.72712	52.0051	3.1243	16.6453	4.05705	TRUE	1.62714e-80	TRUE	0	TRUE	4.24856e-185	TRUE	0
ENSG00000234036	TXNP6	thioredoxin pseudogene 6 [Source:HGNC Symbol;Acc:HGNC:49486]	261.396	73.5467	1.8295	292.906	109.572	1.41855	155.153	87.6452	1.77024	0.823947	TRUE	6.75462e-49	TRUE	1.70216e-85	TRUE	8.07412e-48	TRUE	6.12787e-80
ENSG00000251442	LINC01094	long intergenic non-protein coding RNA 1094 [Source:HGNC Symbol;Acc:HGNC:49219]	23.5016	108.9	-2.21217	3.64722	18.634	-2.35307	2.39795	12.4368	0.192812	-2.37474	TRUE	1.46019e-105	TRUE	1.71975e-165	TRUE	7.32476e-77	TRUE	5.47524e-157
ENSG00000138756	BMP2K	BMP2 inducible kinase [Source:HGNC Symbol;Acc:HGNC:18041]	262.922	574.91	-1.1287	10.3544	29.0014	-1.48588	5.81428	19.6265	0.296247	-1.75513	TRUE	9.04812e-56	TRUE	7.07101e-151	TRUE	9.32314e-74	TRUE	4.04149e-151
ENSG00000163297	ANTXR2	ANTXR cell adhesion molecule 2 [Source:HGNC Symbol;Acc:HGNC:21732]	880.865	319.168	1.46461	32.3976	16.0815	1.01049	17.2755	10.7025	1.61415	0.690773	TRUE	9.04944e-83	TRUE	2.81169e-138	TRUE	1.80844e-83	TRUE	9.6323e-136
ENSG00000152784	PRDM8	PR/SET domain 8 [Source:HGNC Symbol;Acc:HGNC:13993]	40.3296	12.4604	1.69449	4.04294	2.13974	0.91797	2.56819	1.74077	1.47532	0.561026	TRUE	1.23973e-36	TRUE	3.53229e-82	TRUE	9.70252e-61	TRUE	4.59829e-79
ENSG00000138670	RASGEF1B	RasGEF domain family member 1B [Source:HGNC Symbol;Acc:HGNC:24881]	1722.51	352.986	2.28683	60.1479	16.8601	1.8349	31.3443	12.1203	2.58611	1.37078	TRUE	5.80254e-124	TRUE	0	TRUE	1.25928e-173	TRUE	0
ENSG00000138678	GPAT3	glycerol-3-phosphate acyltransferase 3 [Source:HGNC Symbol;Acc:HGNC:28157]	692.854	68.62	3.33585	70.6002	10.1621	2.79647	36.7847	7.77713	4.72986	2.2418	TRUE	3.44191e-159	TRUE	0	TRUE	2.36297e-116	TRUE	2.70601e-267
ENSG00000163629	PTPN13	protein tyrosine phosphatase non-receptor type 13 [Source:HGNC Symbol;Acc:HGNC:9646]	2.75907	5.69306	-1.04502	1.06441	1.23739	-0.217248	1.03454	1.13661	0.910199	-0.135746	TRUE	5.9201e-14	TRUE	1.81251e-20	TRUE	6.29605e-13	TRUE	1.58219e-20
ENSG00000183199	HSP90AB3P	heat shock protein 90 alpha family class B member 3, pseudogene [Source:HGNC Symbol;Acc:HGNC:5259]	377.126	126.407	1.57697	60.606	27.2923	1.15096	32.3269	20.1745	1.60236	0.6802	TRUE	2.16141e-18	TRUE	2.90176e-87	TRUE	1.20196e-69	TRUE	1.82771e-85
ENSG00000118785	SPP1	secreted phosphoprotein 1 [Source:HGNC Symbol;Acc:HGNC:11255]	3559.73	139.789	4.67044	539.072	28.9197	4.22035	284.316	22.4176	12.6827	3.66479	TRUE	1.59486e-199	TRUE	0	TRUE	2.9763e-139	TRUE	0
ENSG00000118762	PKD2	polycystin 2, transient receptor potential cation channel [Source:HGNC Symbol;Acc:HGNC:9009]	98.4931	46.2679	1.09001	7.3217	4.9292	0.570826	4.2652	3.6544	1.16714	0.22298	TRUE	2.23723e-45	TRUE	1.60437e-113	TRUE	3.43873e-68	TRUE	5.05621e-112
ENSG00000177432	NAP1L5	nucleosome assembly protein 1 like 5 [Source:HGNC Symbol;Acc:HGNC:19968]	19.105	4.90776	1.96081	3.75226	1.77775	1.07771	2.42592	1.56465	1.55045	0.632687	TRUE	1.00492e-66	TRUE	1.65773e-136	TRUE	1.72013e-83	TRUE	2.92096e-137
ENSG00000151247	EIF4E	eukaryotic translation initiation factor 4E [Source:HGNC Symbol;Acc:HGNC:3287]	1143.48	180.423	2.66398	29.2278	7.04824	2.05201	15.6934	5.52172	2.84213	1.50697	TRUE	1.06064e-218	TRUE	0	TRUE	7.85761e-180	TRUE	0
ENSG00000070190	DAPP1	dual adaptor of phosphotyrosine and 3-phosphoinositides 1 [Source:HGNC Symbol;Acc:HGNC:16500]	127.651	301.858	-1.24166	10.8222	31.828	-1.55631	6.01252	21.1171	0.284723	-1.81237	TRUE	4.16677e-15	TRUE	1.49872e-43	TRUE	7.41121e-58	TRUE	3.05174e-41
ENSG00000138821	SLC39A8	solute carrier family 39 member 8 [Source:HGNC Symbol;Acc:HGNC:20862]	2978.44	1121.26	1.40944	162.743	80.1145	1.02246	85.5904	52.6159	1.6267	0.70195	TRUE	1.14191e-46	TRUE	4.23394e-57	TRUE	2.49629e-72	TRUE	5.41378e-54
ENSG00000248161		novel transcript	11.7534	5.02045	1.22718	4.81222	2.90436	0.728482	2.93777	2.0846	1.40927	0.494953	TRUE	9.13145e-28	TRUE	9.98417e-45	TRUE	5.39016e-40	TRUE	5.20203e-44
ENSG00000109320	NFKB1	nuclear factor kappa B subunit 1 [Source:HGNC Symbol;Acc:HGNC:7794]	5711.56	1443.49	1.98433	321.518	105.61	1.60616	167.238	71.0589	2.35351	1.23481	TRUE	2.38115e-82	TRUE	9.3919e-265	TRUE	2.36148e-169	TRUE	1.45886e-249
ENSG00000155011	DKK2	dickkopf WNT signaling pathway inhibitor 2 [Source:HGNC Symbol;Acc:HGNC:2892]	6.73792	1.55618	2.11429	1.46856	1.05914	0.4715	1.23245	1.03488	1.19091	0.25207	TRUE	5.71612e-15	TRUE	1.91179e-46	TRUE	2.21252e-43	TRUE	6.59154e-49
ENSG00000155016	CYP2U1	cytochrome P450 family 2 subfamily U member 1 [Source:HGNC Symbol;Acc:HGNC:20582]	2.3209	7.55007	-1.70181	1.07637	1.51833	-0.496313	1.0377	1.31401	0.789715	-0.340596	TRUE	2.1955e-42	TRUE	2.91837e-61	TRUE	1.0774e-44	TRUE	9.42688e-65
ENSG00000138794	CASP6	caspase 6 [Source:HGNC Symbol;Acc:HGNC:1507]	17.3666	53.8823	-1.63349	3.98139	13.9901	-1.81306	2.49371	10.012	0.249073	-2.00536	TRUE	2.14489e-101	TRUE	1.28608e-202	TRUE	6.42846e-96	TRUE	8.90447e-196
ENSG00000123739	PLA2G12A	phospholipase A2 group XIIA [Source:HGNC Symbol;Acc:HGNC:18554]	9.03389	28.4231	-1.65364	1.54878	3.5012	-1.17672	1.27837	2.61917	0.488082	-1.03481	TRUE	1.24808e-77	TRUE	2.99004e-132	TRUE	8.46492e-74	TRUE	4.98976e-137
ENSG00000073331	ALPK1	alpha kinase 1 [Source:HGNC Symbol;Acc:HGNC:20917]	43.575	133.889	-1.61947	2.23076	6.17991	-1.47005	1.6227	4.41354	0.367665	-1.44354	TRUE	4.61535e-107	TRUE	3.02665e-247	TRUE	1.07512e-122	TRUE	1.25406e-227
ENSG00000145390	USP53	ubiquitin specific peptidase 53 [Source:HGNC Symbol;Acc:HGNC:29255]	39.8092	6.98042	2.51171	2.12191	1.21046	0.809804	1.58422	1.15237	1.37475	0.459168	TRUE	9.35851e-36	TRUE	1.66319e-205	TRUE	2.83935e-100	TRUE	3.23484e-123
ENSG00000050730	TNIP3	TNFAIP3 interacting protein 3 [Source:HGNC Symbol;Acc:HGNC:19315]	1027.49	366.437	1.48748	95.669	37.5697	1.34848	49.9422	24.6749	2.02401	1.01722	TRUE	5.75115e-11	TRUE	4.11826e-44	TRUE	3.90092e-90	TRUE	1.79533e-26
ENSG00000181004	BBS12	Bardet-Biedl syndrome 12 [Source:HGNC Symbol;Acc:HGNC:26648]	7.86975	24.0657	-1.61259	1.69683	4.18838	-1.30355	1.36132	3.24792	0.419138	-1.2545	TRUE	1.87604e-31	TRUE	2.23657e-72	TRUE	1.42843e-64	TRUE	5.06349e-70
ENSG00000170917	NUDT6	nudix hydrolase 6 [Source:HGNC Symbol;Acc:HGNC:8053]	1.70545	4.79968	-1.49279	1.03754	1.27451	-0.296776	1.01865	1.18808	0.857386	-0.221984	TRUE	4.38299e-34	TRUE	3.41732e-46	TRUE	9.34827e-31	TRUE	8.96405e-52
ENSG00000164070	HSPA4L	heat shock protein family A (Hsp70) member 4 like [Source:HGNC Symbol;Acc:HGNC:17041]	4.41397	1.86072	1.24622	1.10104	1.02753	0.0996967	1.05227	1.0171	1.03458	0.0490516	TRUE	3.71328e-06	TRUE	9.10295e-46	TRUE	1.49981e-35	TRUE	4.23861e-25
ENSG00000142731	PLK4	polo like kinase 4 [Source:HGNC Symbol;Acc:HGNC:11397]	2.2259	4.80467	-1.11005	1.0958	1.41373	-0.367519	1.05245	1.27934	0.822657	-0.281637	TRUE	3.49023e-19	TRUE	8.14319e-29	TRUE	5.53587e-23	TRUE	9.2054e-31
ENSG00000248187		novel transcript	35.8926	4.98836	2.84705	8.52228	2.10474	2.0176	4.906	1.70371	2.8796	1.52587	TRUE	3.51292e-65	TRUE	1.36456e-195	TRUE	5.2767e-83	TRUE	2.11086e-173
ENSG00000151012	SLC7A11	solute carrier family 7 member 11 [Source:HGNC Symbol;Acc:HGNC:11059]	15424.4	3123.35	2.30405	564.584	154.995	1.86497	288.462	124.506	2.31684	1.21216	TRUE	1.71592e-151	TRUE	3.65201e-293	TRUE	1.08556e-144	TRUE	1.12555e-268
ENSG00000151014	NOCT	nocturnin [Source:HGNC Symbol;Acc:HGNC:14254]	17.8111	5.3177	1.7439	3.31285	1.55511	1.09105	2.17985	1.39615	1.56133	0.642777	TRUE	2.05521e-15	TRUE	9.00249e-121	TRUE	5.71267e-84	TRUE	4.99542e-33
ENSG00000145391	SETD7	SET domain containing 7, histone lysine methyltransferase [Source:HGNC Symbol;Acc:HGNC:30412]	98.9681	211.469	-1.09541	3.51334	8.32485	-1.24458	2.3288	6.29256	0.370088	-1.43406	TRUE	1.32569e-47	TRUE	1.23057e-76	TRUE	8.56013e-48	TRUE	2.62505e-74
ENSG00000248810	LINC02432	long intergenic non-protein coding RNA 2432 [Source:HGNC Symbol;Acc:HGNC:53363]	2.05413	4.33267	-1.07673	1.09793	1.42151	-0.372638	1.0533	1.34105	0.785432	-0.348442	TRUE	3.50351e-18	TRUE	2.37629e-18	TRUE	4.11037e-09	TRUE	2.11188e-19
ENSG00000250189		F-box and leucine-rich repeat protein 5 (FBXL5) pseudogene	1.51217	3.78362	-1.32315	1.07624	1.55824	-0.533919	1.03806	1.34622	0.771091	-0.375027	TRUE	2.81436e-30	TRUE	9.86219e-32	TRUE	2.20686e-18	TRUE	2.50082e-36
ENSG00000272632		novel transcript	1.97651	7.01162	-1.82679	1.75286	7.37352	-2.07264	1.42639	5.23344	0.272553	-1.87539	TRUE	1.00897e-42	TRUE	2.50572e-48	TRUE	1.25387e-30	TRUE	4.64824e-51
ENSG00000109458	GAB1	GRB2 associated binding protein 1 [Source:HGNC Symbol;Acc:HGNC:4066]	28.486	62.7667	-1.13975	1.96481	3.95669	-1.00991	1.49539	3.10536	0.481549	-1.05424	TRUE	1.55181e-49	TRUE	2.1064e-144	TRUE	1.41448e-82	TRUE	1.9884e-136
ENSG00000164164	OTUD4	OTU deubiquitinase 4 [Source:HGNC Symbol;Acc:HGNC:24949]	482.818	140.99	1.77589	19.624	8.25299	1.24963	10.6778	6.16813	1.73112	0.791706	TRUE	3.45997e-110	TRUE	0	TRUE	8.66281e-152	TRUE	0
ENSG00000238713	Y_RNA	Y RNA [Source:RFAM;Acc:RF00019]	5.04725	2.43154	1.05362	13.6024	6.83581	0.992673	7.51996	4.73796	1.58717	0.666458	TRUE	3.24377e-20	TRUE	8.67443e-25	TRUE	4.94989e-21	TRUE	1.07921e-24
ENSG00000121210	TMEM131L	transmembrane 131 like [Source:HGNC Symbol;Acc:HGNC:29146]	11.482	29.6864	-1.37043	1.58228	3.13662	-0.987206	1.30275	2.38106	0.547129	-0.870047	TRUE	2.66753e-55	TRUE	1.19445e-77	TRUE	1.465e-50	TRUE	2.84656e-81
ENSG00000250771		toll-like receptor 2 pseudogene	228.057	20.4989	3.47578	25.2572	3.6521	2.7899	13.3088	2.84089	4.68472	2.22796	TRUE	5.61505e-51	TRUE	3.69664e-156	TRUE	6.95068e-86	TRUE	5.02523e-131
ENSG00000137462	TLR2	toll like receptor 2 [Source:HGNC Symbol;Acc:HGNC:11848]	3551.07	861.853	2.04274	296.94	96.2714	1.62499	155.148	69.9599	2.21767	1.14904	TRUE	4.25202e-143	TRUE	0	TRUE	2.79585e-169	TRUE	0
ENSG00000164116	GUCY1A1	guanylate cyclase 1 soluble subunit alpha 1 [Source:HGNC Symbol;Acc:HGNC:4685]	2.39392	5.82879	-1.28382	1.08322	1.36742	-0.336127	1.03425	1.19637	0.864493	-0.210074	TRUE	0.000272986	TRUE	6.43352e-21	TRUE	6.86831e-18	TRUE	9.76588e-20
ENSG00000145431	PDGFC	platelet derived growth factor C [Source:HGNC Symbol;Acc:HGNC:8801]	56.6056	146.694	-1.37379	4.50728	13.6018	-1.59347	2.78631	10.7522	0.259139	-1.9482	TRUE	2.59093e-81	TRUE	5.35415e-157	TRUE	1.06783e-84	TRUE	2.43006e-155
ENSG00000052795	FNIP2	folliculin interacting protein 2 [Source:HGNC Symbol;Acc:HGNC:29280]	3818.28	1325.78	1.52608	124.768	56.929	1.13201	64.0036	37.5448	1.70473	0.76954	TRUE	1.76575e-54	TRUE	2.23288e-142	TRUE	4.27698e-129	TRUE	1.10777e-133
ENSG00000145414	NAF1	nuclear assembly factor 1 ribonucleoprotein [Source:HGNC Symbol;Acc:HGNC:25126]	150.3	38.6494	1.95932	11.9641	4.72311	1.3409	6.65257	3.50436	1.89837	0.924763	TRUE	5.56722e-128	TRUE	0	TRUE	3.08908e-155	TRUE	0
ENSG00000145416	MARCHF1	membrane associated ring-CH-type finger 1 [Source:HGNC Symbol;Acc:HGNC:26077]	210.871	1141	-2.43587	8.11356	53.8398	-2.73027	4.63073	36.87	0.125596	-2.99314	TRUE	1.67854e-107	TRUE	4.75773e-241	TRUE	2.08531e-115	TRUE	7.69413e-215
ENSG00000229894	GK3P	glycerol kinase 3 pseudogene [Source:HGNC Symbol;Acc:HGNC:4292]	6.07514	2.39989	1.33995	1.96656	1.3519	0.540686	1.48272	1.23964	1.19609	0.258327	TRUE	2.08544e-26	TRUE	1.01866e-41	TRUE	2.86024e-34	TRUE	6.31757e-43
ENSG00000056050	HPF1	histone PARylation factor 1 [Source:HGNC Symbol;Acc:HGNC:26051]	18.0607	64.9477	-1.84642	5.25998	22.453	-2.09378	3.16087	15.1771	0.208265	-2.26351	TRUE	4.94851e-123	TRUE	2.11509e-234	TRUE	4.58942e-102	TRUE	6.56647e-218
ENSG00000164118	CEP44	centrosomal protein 44 [Source:HGNC Symbol;Acc:HGNC:29356]	23.8695	50.1413	-1.07083	2.14582	4.32799	-1.01217	1.5825	3.33855	0.474009	-1.07701	TRUE	1.02724e-42	TRUE	1.75621e-118	TRUE	5.22024e-67	TRUE	2.4615e-114
ENSG00000173320	STOX2	storkhead box 2 [Source:HGNC Symbol;Acc:HGNC:25450]	2.00023	5.45754	-1.44809	1.03145	1.18637	-0.201874	1.01586	1.14308	0.888711	-0.170213	TRUE	8.93931e-32	TRUE	6.28408e-30	TRUE	1.71075e-15	TRUE	7.83236e-31
ENSG00000164306	PRIMPOL	primase and DNA directed polymerase [Source:HGNC Symbol;Acc:HGNC:26575]	8.58463	21.6987	-1.33778	1.94131	4.48159	-1.20698	1.47992	3.35046	0.441707	-1.17884	TRUE	1.96514e-52	TRUE	7.71962e-76	TRUE	1.81371e-47	TRUE	1.9542e-79
ENSG00000249138	SLED1	proteoglycan 3, pro eosinophil major basic protein 2 pseudogene [Source:NCBI gene (formerly Entrezgene);Acc:643036]	5.11699	2.29366	1.15764	2.95776	1.75175	0.755713	1.98703	1.52706	1.30121	0.379854	TRUE	3.79476e-14	TRUE	6.97261e-22	TRUE	2.93638e-25	TRUE	9.64102e-22
ENSG00000186352	ANKRD37	ankyrin repeat domain 37 [Source:HGNC Symbol;Acc:HGNC:29593]	564.928	46.3341	3.60792	77.4173	9.2584	3.06382	40.5006	6.58053	6.1546	2.62167	TRUE	0	TRUE	0	TRUE	2.29395e-232	TRUE	0
ENSG00000205100	HSP90AA4P	heat shock protein 90 alpha family class A member 4, pseudogene [Source:HGNC Symbol;Acc:HGNC:5255]	70.8482	25.696	1.46319	12.051	6.18369	0.962611	6.63493	4.50399	1.47312	0.558877	TRUE	2.15897e-68	TRUE	5.21981e-118	TRUE	1.02818e-71	TRUE	1.35298e-111
ENSG00000063438	AHRR	aryl-hydrocarbon receptor repressor [Source:HGNC Symbol;Acc:HGNC:346]	229.532	496.863	-1.11415	11.6445	32.2666	-1.47039	6.41729	21.7541	0.294992	-1.76125	TRUE	9.02943e-52	TRUE	2.55084e-120	TRUE	2.22979e-63	TRUE	3.79793e-116
ENSG00000153395	LPCAT1	lysophosphatidylcholine acyltransferase 1 [Source:HGNC Symbol;Acc:HGNC:25718]	523.705	156.156	1.74576	29.285	12.2448	1.25799	15.603	8.69254	1.79498	0.843972	TRUE	5.10984e-107	TRUE	0	TRUE	2.09196e-152	TRUE	0
ENSG00000164236	ANKRD33B	ankyrin repeat domain 33B [Source:HGNC Symbol;Acc:HGNC:35240]	20.0016	9.29538	1.10553	1.68405	1.35554	0.313063	1.351	1.2044	1.12172	0.165709	TRUE	4.94009e-13	TRUE	4.03023e-27	TRUE	7.29707e-45	TRUE	1.58203e-25
ENSG00000145569	OTULINL	OTU deubiquitinase with linear linkage specificity like [Source:HGNC Symbol;Acc:HGNC:25629]	122.827	378.276	-1.62281	11.6124	45.6973	-1.97645	6.47797	32.0119	0.202361	-2.30499	TRUE	1.74954e-116	TRUE	2.68728e-178	TRUE	2.68701e-76	TRUE	2.24664e-170
ENSG00000248791		pleckstrin homology domain containing, family A (phosphoinositide binding specific) member 1 (PLEKHA1) pseudogene	3.21757	9.34467	-1.53817	1.62474	4.13439	-1.34746	1.28199	2.9901	0.428745	-1.22181	TRUE	3.0358e-25	TRUE	1.75928e-52	TRUE	1.18836e-32	TRUE	2.65923e-52
ENSG00000154122	ANKH	ANKH inorganic pyrophosphate transport regulator [Source:HGNC Symbol;Acc:HGNC:15492]	244.075	80.9238	1.59269	8.84436	4.48072	0.981027	5.21817	3.33134	1.56639	0.647443	TRUE	3.54324e-60	TRUE	6.88573e-76	TRUE	6.01876e-53	TRUE	3.61089e-76
ENSG00000145555	MYO10	myosin X [Source:HGNC Symbol;Acc:HGNC:7593]	246.973	69.1399	1.83676	7.23831	3.18065	1.18633	4.25066	2.44329	1.73973	0.798863	TRUE	4.79799e-55	TRUE	1.09138e-123	TRUE	2.03179e-94	TRUE	4.03662e-121
ENSG00000206814	Y_RNA	Y RNA [Source:RFAM;Acc:RF00019]	11.5025	2.83282	2.02164	33.8338	8.53231	1.98746	17.4518	7.51136	2.32338	1.21623	TRUE	2.96841e-52	TRUE	2.0162e-92	TRUE	6.50923e-63	TRUE	8.38514e-99
ENSG00000213430	HSPD1P1	heat shock protein family D (Hsp60) member 1 pseudogene 1 [Source:HGNC Symbol;Acc:HGNC:35133]	34.4328	15.8123	1.12274	7.82837	5.04039	0.635178	4.49339	3.72323	1.20685	0.27125	TRUE	7.35607e-19	TRUE	1.53839e-34	TRUE	3.08645e-22	TRUE	2.10305e-34
ENSG00000113389	NPR3	natriuretic peptide receptor 3 [Source:HGNC Symbol;Acc:HGNC:7945]	4.25292	1.72101	1.3052	1.11693	1.02532	0.123469	1.05916	1.01413	1.0444	0.0626781	TRUE	9.78744e-11	TRUE	3.25107e-46	TRUE	3.63659e-38	TRUE	9.90263e-25
ENSG00000242110	AMACR	alpha-methylacyl-CoA racemase [Source:HGNC Symbol;Acc:HGNC:451]	1.4901	3.83673	-1.36447	1.03655	1.27658	-0.300495	1.01901	1.17442	0.86767	-0.204781	TRUE	6.46331e-23	TRUE	6.8794e-38	TRUE	4.62856e-26	TRUE	6.6286e-46
ENSG00000168685	IL7R	interleukin 7 receptor [Source:HGNC Symbol;Acc:HGNC:6024]	4127.11	619.371	2.73626	239.928	43.2518	2.47177	127.059	27.3948	4.63806	2.21352	TRUE	3.39187e-57	TRUE	2.78856e-112	TRUE	3.89841e-116	TRUE	4.59291e-101
ENSG00000145604	SKP2	S-phase kinase associated protein 2 [Source:HGNC Symbol;Acc:HGNC:10901]	12.5745	35.835	-1.51087	2.07973	5.39454	-1.3751	1.54818	3.96809	0.390158	-1.35787	TRUE	2.80327e-76	TRUE	2.28631e-148	TRUE	7.2111e-74	TRUE	7.67864e-142
ENSG00000082074	FYB1	FYN binding protein 1 [Source:HGNC Symbol;Acc:HGNC:4036]	622.966	2751.81	-2.14315	37.1161	219.535	-2.56433	19.3744	154.624	0.1253	-2.99654	TRUE	1.35783e-121	TRUE	2.98251e-263	TRUE	1.08849e-120	TRUE	8.20853e-241
ENSG00000251215	GOLGA5P1	golgin A5 pseudogene 1 [Source:HGNC Symbol;Acc:HGNC:43925]	1.63496	4.44982	-1.44449	1.23543	2.69168	-1.1235	1.12015	2.13346	0.525038	-0.929506	TRUE	2.35574e-27	TRUE	7.05205e-40	TRUE	6.01325e-27	TRUE	8.58253e-45
ENSG00000113600	C9	complement C9 [Source:HGNC Symbol;Acc:HGNC:1358]	1.77604	4.30276	-1.2766	1.09317	1.3024	-0.25266	1.0464	1.16771	0.896113	-0.158247	TRUE	5.39831e-14	TRUE	0.00186037	TRUE	1.54439e-07	TRUE	2.1696e-06
ENSG00000151876	FBXO4	F-box protein 4 [Source:HGNC Symbol;Acc:HGNC:13583]	23.7905	50.3908	-1.08278	3.66537	8.90711	-1.281	2.39106	6.80299	0.351471	-1.50852	TRUE	1.69419e-43	TRUE	1.00428e-85	TRUE	6.30908e-60	TRUE	2.87141e-86
ENSG00000250722	SELENOP	selenoprotein P [Source:HGNC Symbol;Acc:HGNC:10751]	30.3628	65.3316	-1.10548	2.76328	6.26527	-1.18099	2.0051	4.07044	0.492599	-1.02151	TRUE	5.3903e-05	TRUE	7.18585e-09	TRUE	1.23103e-06	TRUE	9.6997e-09
ENSG00000177738		novel transcript, sense overlapping to ANXA2R	5.07025	14.2775	-1.49361	1.5151	3.28496	-1.11646	1.26062	2.59049	0.486635	-1.03909	TRUE	1.10113e-51	TRUE	2.77746e-91	TRUE	1.34854e-56	TRUE	1.69965e-92
ENSG00000177721	ANXA2R	annexin A2 receptor [Source:HGNC Symbol;Acc:HGNC:33463]	4.87126	10.319	-1.08294	1.57263	2.85839	-0.862022	1.2922	2.16093	0.597982	-0.741826	TRUE	2.65478e-11	TRUE	1.57695e-21	TRUE	1.2028e-25	TRUE	2.22696e-21
ENSG00000215068		novel transcript, antisense to ANXA2R	4.97648	15.1398	-1.60515	1.51232	3.44705	-1.1886	1.26101	2.59632	0.48569	-1.04189	TRUE	2.80107e-50	TRUE	4.94079e-103	TRUE	9.11628e-64	TRUE	7.17837e-101
ENSG00000272144		novel transcript	2.12049	8.6538	-2.02894	1.38486	4.5732	-1.72346	1.19345	3.088	0.38648	-1.37154	TRUE	3.55482e-52	TRUE	1.09953e-86	TRUE	3.13842e-63	TRUE	2.67029e-97
ENSG00000248092	NNT-AS1	NNT antisense RNA 1 [Source:HGNC Symbol;Acc:HGNC:49005]	31.907	68.9465	-1.1116	2.66515	5.90076	-1.14669	1.84715	4.23099	0.436576	-1.19569	TRUE	2.7338e-47	TRUE	2.34413e-147	TRUE	4.22106e-88	TRUE	2.29327e-145
ENSG00000151883	PARP8	poly(ADP-ribose) polymerase family member 8 [Source:HGNC Symbol;Acc:HGNC:26124]	35.514	79.6436	-1.16517	2.20873	4.72421	-1.09686	1.61877	3.61852	0.447358	-1.1605	TRUE	2.73629e-40	TRUE	2.59995e-89	TRUE	9.36101e-73	TRUE	1.08305e-87
ENSG00000152684	PELO	pelota mRNA surveillance and ribosome rescue factor [Source:HGNC Symbol;Acc:HGNC:8829]	138.888	65.7605	1.07862	12.1467	8.03919	0.595439	6.69831	5.77043	1.1608	0.215117	TRUE	3.21793e-43	TRUE	2.46403e-154	TRUE	2.18172e-92	TRUE	9.38103e-139
ENSG00000178996	SNX18	sorting nexin 18 [Source:HGNC Symbol;Acc:HGNC:19245]	181.022	403.14	-1.15512	10.5601	30.0997	-1.51112	5.96476	20.3648	0.292895	-1.77154	TRUE	8.07922e-60	TRUE	1.31115e-138	TRUE	1.46333e-87	TRUE	1.05655e-135
ENSG00000095015	MAP3K1	mitogen-activated protein kinase kinase kinase 1 [Source:HGNC Symbol;Acc:HGNC:6848]	279.238	706.948	-1.34011	13.6712	44.7701	-1.7114	7.62057	31.6234	0.240978	-2.05302	TRUE	1.03998e-82	TRUE	7.01623e-154	TRUE	1.32837e-90	TRUE	7.63602e-155
ENSG00000175857	GAPT	GRB2 binding adaptor protein, transmembrane [Source:HGNC Symbol;Acc:HGNC:26588]	124.845	665.279	-2.41382	14.2941	98.4816	-2.78443	7.93886	68.6209	0.115692	-3.11164	TRUE	9.46214e-146	TRUE	3.38435e-194	TRUE	8.84526e-69	TRUE	8.0936e-178
ENSG00000113448	PDE4D	phosphodiesterase 4D [Source:HGNC Symbol;Acc:HGNC:8783]	52.8592	17.2226	1.61785	2.13313	1.47281	0.534397	1.57529	1.29205	1.21922	0.28596	TRUE	7.27434e-47	TRUE	1.77564e-90	TRUE	2.00265e-56	TRUE	4.17966e-88
ENSG00000035499	DEPDC1B	DEP domain containing 1B [Source:HGNC Symbol;Acc:HGNC:24902]	6.36617	2.21661	1.52207	1.4977	1.14672	0.38524	1.25326	1.09326	1.14635	0.197047	TRUE	6.3537e-35	TRUE	2.82817e-51	TRUE	1.59469e-41	TRUE	6.52655e-53
ENSG00000164181	ELOVL7	ELOVL fatty acid elongase 7 [Source:HGNC Symbol;Acc:HGNC:26292]	265.622	31.7863	3.0629	21.037	3.59191	2.55011	11.4431	2.74486	4.16893	2.05968	TRUE	2.03185e-88	TRUE	4.14765e-158	TRUE	8.28214e-157	TRUE	4.33178e-104
ENSG00000164182	NDUFAF2	NADH:ubiquinone oxidoreductase complex assembly factor 2 [Source:HGNC Symbol;Acc:HGNC:28086]	108.488	40.0094	1.43913	38.0236	19.1083	0.992699	20.1155	13.7949	1.45818	0.54417	TRUE	1.77238e-66	TRUE	1.75682e-140	TRUE	2.1668e-74	TRUE	4.89923e-137
ENSG00000134061	CD180	CD180 molecule [Source:HGNC Symbol;Acc:HGNC:6726]	160.307	327.255	-1.02958	10.8956	28.86	-1.40532	6.08933	21.841	0.278803	-1.84268	TRUE	1.35078e-34	TRUE	5.48021e-39	TRUE	3.79314e-24	TRUE	2.50588e-38
ENSG00000183323	CCDC125	coiled-coil domain containing 125 [Source:HGNC Symbol;Acc:HGNC:28924]	5.60141	16.1211	-1.52509	1.19917	1.90452	-0.667398	1.10323	1.59347	0.69234	-0.530447	TRUE	1.58507e-33	TRUE	3.9547e-54	TRUE	2.75288e-32	TRUE	1.23939e-54
ENSG00000249437	NAIP	NLR family apoptosis inhibitory protein [Source:HGNC Symbol;Acc:HGNC:7634]	4.60319	10.8798	-1.24094	1.13323	1.49996	-0.404491	1.06835	1.3228	0.807641	-0.308214	TRUE	5.02275e-17	TRUE	9.81284e-21	TRUE	9.65296e-18	TRUE	1.71546e-20
ENSG00000271926		novel transcript	2.50707	5.80614	-1.21158	1.85049	4.62249	-1.32076	1.44691	3.17168	0.456196	-1.13227	TRUE	3.73937e-19	TRUE	2.03656e-30	TRUE	9.92304e-25	TRUE	5.39023e-32
ENSG00000157107	FCHO2	FCH and mu domain containing endocytic adaptor 2 [Source:HGNC Symbol;Acc:HGNC:25180]	95.7215	222.64	-1.2178	6.5085	18.4602	-1.50402	3.85546	12.8116	0.300934	-1.73248	TRUE	2.45451e-47	TRUE	2.10339e-76	TRUE	4.25157e-56	TRUE	1.14713e-76
ENSG00000251493	FOXD1	forkhead box D1 [Source:HGNC Symbol;Acc:HGNC:3802]	3.48694	1.34821	1.37091	1.33229	1.06223	0.326805	1.17484	1.03624	1.13376	0.181119	TRUE	1.14357e-25	TRUE	2.33993e-34	TRUE	1.04416e-37	TRUE	1.65029e-39
ENSG00000171617	ENC1	ectodermal-neural cortex 1 [Source:HGNC Symbol;Acc:HGNC:3345]	25.4749	73.9458	-1.53739	2.48351	6.99589	-1.49413	1.77127	4.61479	0.383825	-1.38148	TRUE	5.86232e-85	TRUE	5.94685e-127	TRUE	9.78555e-70	TRUE	6.7805e-124
ENSG00000176928	GCNT4	glucosaminyl (N-acetyl) transferase 4 [Source:HGNC Symbol;Acc:HGNC:17973]	45.3566	7.88906	2.52339	3.74169	1.48361	1.33458	2.39928	1.27676	1.87919	0.910115	TRUE	6.50524e-27	TRUE	2.38107e-68	TRUE	4.20755e-108	TRUE	2.23873e-62
ENSG00000152359	POC5	POC5 centriolar protein [Source:HGNC Symbol;Acc:HGNC:26658]	11.0015	25.5649	-1.21646	2.02475	4.42359	-1.12747	1.53644	3.33665	0.460473	-1.11881	TRUE	5.32828e-47	TRUE	6.04415e-94	TRUE	3.83268e-59	TRUE	2.48646e-94
ENSG00000164220	F2RL2	coagulation factor II thrombin receptor like 2 [Source:HGNC Symbol;Acc:HGNC:3539]	9.5747	1.29398	2.88741	1.87788	1.03432	0.860429	1.43865	1.01828	1.41282	0.498582	TRUE	1.16435e-43	TRUE	2.11091e-140	TRUE	1.67095e-108	TRUE	3.05493e-200
ENSG00000132846	ZBED3	zinc finger BED-type containing 3 [Source:HGNC Symbol;Acc:HGNC:20711]	24.69	56.3817	-1.1913	2.29467	5.08283	-1.14735	1.65481	3.76103	0.439987	-1.18447	TRUE	5.37216e-51	TRUE	1.04045e-69	TRUE	1.15787e-39	TRUE	5.67136e-69
ENSG00000248909	HMGB1P21	high mobility group box 1 pseudogene 21 [Source:HGNC Symbol;Acc:HGNC:39106]	37.7607	16.1382	1.2264	23.3707	13.0701	0.838428	12.7731	8.95291	1.42669	0.512675	TRUE	4.79447e-27	TRUE	1.40447e-46	TRUE	2.54931e-38	TRUE	1.3414e-45
ENSG00000152413	HOMER1	homer scaffold protein 1 [Source:HGNC Symbol;Acc:HGNC:17512]	147.028	9.19608	3.99893	9.3117	1.60804	2.53374	5.26664	1.4898	3.53513	1.82176	TRUE	1.78938e-200	TRUE	0	TRUE	1.65975e-193	TRUE	0
ENSG00000039319	ZFYVE16	zinc finger FYVE-type containing 16 [Source:HGNC Symbol;Acc:HGNC:20756]	1592.63	720.061	1.14522	49.9632	30.9455	0.691135	26.1092	22.5334	1.15869	0.212495	TRUE	4.55488e-47	TRUE	2.09383e-123	TRUE	3.6914e-80	TRUE	9.44468e-123
ENSG00000240003	RPL7P24	ribosomal protein L7 pseudogene 24 [Source:HGNC Symbol;Acc:HGNC:36715]	22.7305	10.9541	1.05316	11.2064	7.27236	0.623829	6.16531	5.2068	1.18409	0.243778	TRUE	8.8245e-33	TRUE	8.85523e-53	TRUE	1.87966e-34	TRUE	1.82704e-51
ENSG00000134480	CCNH	cyclin H [Source:HGNC Symbol;Acc:HGNC:1594]	240.522	99.4647	1.27391	19.0845	11.0794	0.784521	10.369	8.10605	1.27917	0.35521	TRUE	3.61785e-61	TRUE	1.49566e-199	TRUE	1.27839e-92	TRUE	6.7619e-181
ENSG00000153140	CETN3	centrin 3 [Source:HGNC Symbol;Acc:HGNC:1868]	87.3445	185.056	-1.08317	10.7408	29.0007	-1.43298	5.96114	22.0205	0.270708	-1.88519	TRUE	6.34208e-36	TRUE	3.98185e-92	TRUE	2.21037e-68	TRUE	2.09048e-87
ENSG00000176055	MBLAC2	metallo-beta-lactamase domain containing 2 [Source:HGNC Symbol;Acc:HGNC:33711]	2.82151	9.61796	-1.76927	1.11254	1.73275	-0.639205	1.05835	1.45741	0.726184	-0.461593	TRUE	7.35877e-45	TRUE	1.72489e-67	TRUE	4.6279e-47	TRUE	1.00475e-71
ENSG00000248323	LUCAT1	lung cancer associated transcript 1 [Source:HGNC Symbol;Acc:HGNC:48498]	622.642	71.4918	3.12255	76.4418	11.9377	2.67884	39.867	8.99737	4.43096	2.14762	TRUE	9.17966e-139	TRUE	0	TRUE	1.87674e-172	TRUE	0
ENSG00000113369	ARRDC3	arrestin domain containing 3 [Source:HGNC Symbol;Acc:HGNC:29263]	1146.58	385.676	1.57187	82.5902	38.0386	1.11851	43.3602	29.1147	1.48929	0.574628	TRUE	3.3366e-89	TRUE	6.27437e-258	TRUE	5.97379e-115	TRUE	6.87808e-240
ENSG00000185261	KIAA0825	KIAA0825 [Source:HGNC Symbol;Acc:HGNC:28532]	2.17451	4.51544	-1.05417	1.04016	1.15946	-0.156646	1.02053	1.11582	0.914601	-0.128786	TRUE	2.73987e-18	TRUE	2.01146e-22	TRUE	2.20183e-16	TRUE	3.03148e-24
ENSG00000164291	ARSK	arylsulfatase family member K [Source:HGNC Symbol;Acc:HGNC:25239]	5.97456	16.6429	-1.478	1.40624	2.72935	-0.956715	1.20369	2.06136	0.583931	-0.776131	TRUE	4.61718e-46	TRUE	6.82412e-87	TRUE	5.05152e-60	TRUE	2.33039e-88
ENSG00000164292	RHOBTB3	Rho related BTB domain containing 3 [Source:HGNC Symbol;Acc:HGNC:18757]	116.321	17.3019	2.74911	5.57766	1.81441	1.62016	3.35924	1.55902	2.15471	1.1075	TRUE	4.11703e-72	TRUE	2.29087e-226	TRUE	7.90578e-132	TRUE	1.01473e-216
ENSG00000251348	HSPD1P11	heat shock protein family D (Hsp60) member 1 pseudogene 11 [Source:HGNC Symbol;Acc:HGNC:35142]	5.79396	1.41722	2.03149	1.98552	1.10731	0.842457	1.51001	1.08711	1.38901	0.474059	TRUE	2.18982e-26	TRUE	2.10749e-75	TRUE	1.27053e-69	TRUE	1.88458e-88
ENSG00000118985	ELL2	elongation factor for RNA polymerase II 2 [Source:HGNC Symbol;Acc:HGNC:17064]	602.142	247.55	1.28238	29.8709	17.0816	0.806299	15.8365	12.0253	1.31694	0.397186	TRUE	2.0333e-58	TRUE	1.0816e-111	TRUE	8.99898e-80	TRUE	1.82629e-109
ENSG00000272109		novel transcript, antisense to ERAP1	3.7226	1.35138	1.46188	2.70548	1.29577	1.06208	1.8611	1.23802	1.50328	0.588117	TRUE	4.79634e-33	TRUE	1.10549e-43	TRUE	9.88886e-43	TRUE	4.91532e-50
ENSG00000113441	LNPEP	leucyl and cystinyl aminopeptidase [Source:HGNC Symbol;Acc:HGNC:6656]	226.912	454.427	-1.00191	6.26742	15.2946	-1.28708	3.68218	10.8569	0.339156	-1.55998	TRUE	6.3116e-46	TRUE	8.20505e-204	TRUE	6.71094e-107	TRUE	1.03859e-191
ENSG00000164211	STARD4	StAR related lipid transfer domain containing 4 [Source:HGNC Symbol;Acc:HGNC:18058]	242.459	38.1297	2.66875	15.7858	4.02505	1.97155	8.73004	3.19076	2.73603	1.45209	TRUE	4.38889e-197	TRUE	0	TRUE	3.18794e-159	TRUE	0
ENSG00000134986	NREP	neuronal regeneration related protein [Source:HGNC Symbol;Acc:HGNC:16834]	6.84193	18.7753	-1.45636	1.2194	1.9058	-0.644217	1.10949	1.57196	0.705802	-0.502665	TRUE	8.28008e-43	TRUE	1.01662e-58	TRUE	4.62323e-37	TRUE	6.68249e-59
ENSG00000164221	CCDC112	coiled-coil domain containing 112 [Source:HGNC Symbol;Acc:HGNC:28599]	41.8452	194.458	-2.21632	5.41954	29.4594	-2.44248	3.28029	20.2584	0.161922	-2.62663	TRUE	1.97722e-200	TRUE	0	TRUE	1.20923e-134	TRUE	0
ENSG00000250197	HMGN1P15	high mobility group nucleosome binding domain 1 pseudogene 15 [Source:HGNC Symbol;Acc:HGNC:39359]	1.98445	5.45962	-1.46006	2.14764	8.31296	-1.95261	1.57991	5.32646	0.296615	-1.75334	TRUE	8.45506e-23	TRUE	7.46041e-49	TRUE	4.7811e-28	TRUE	7.37347e-53
ENSG00000145780	FEM1C	fem-1 homolog C [Source:HGNC Symbol;Acc:HGNC:16933]	176.404	82.7081	1.09278	11.5631	7.60162	0.605146	6.44471	5.37593	1.19881	0.261602	TRUE	4.48834e-45	TRUE	2.97948e-168	TRUE	1.68589e-102	TRUE	1.01856e-161
ENSG00000169570	DTWD2	DTW domain containing 2 [Source:HGNC Symbol;Acc:HGNC:19334]	7.34814	17.7624	-1.27337	1.48148	2.74742	-0.89104	1.24625	2.18858	0.569434	-0.8124	TRUE	5.03054e-49	TRUE	2.84455e-66	TRUE	5.04581e-46	TRUE	5.45702e-69
ENSG00000145779	TNFAIP8	TNF alpha induced protein 8 [Source:HGNC Symbol;Acc:HGNC:17260]	4507.72	1547.94	1.54205	164.386	74.5534	1.14074	86.2251	51.6844	1.6683	0.738379	TRUE	4.78168e-54	TRUE	1.71884e-136	TRUE	5.58268e-103	TRUE	8.49348e-133
ENSG00000205302	SNX2	sorting nexin 2 [Source:HGNC Symbol;Acc:HGNC:11173]	367.597	766.961	-1.06103	31.4961	86.9643	-1.46525	16.5653	60.8862	0.272069	-1.87795	TRUE	5.33763e-51	TRUE	8.78694e-136	TRUE	1.00234e-90	TRUE	2.29008e-123
ENSG00000064652	SNX24	sorting nexin 24 [Source:HGNC Symbol;Acc:HGNC:21533]	70.3655	172.681	-1.29517	7.92023	24.3418	-1.61982	4.54493	17.3932	0.261304	-1.9362	TRUE	2.05161e-69	TRUE	7.35906e-260	TRUE	9.74351e-113	TRUE	3.43361e-234
ENSG00000168944	CEP120	centrosomal protein 120 [Source:HGNC Symbol;Acc:HGNC:26690]	39.4539	109.12	-1.46767	3.26453	9.61773	-1.55882	2.16329	6.75791	0.320113	-1.64335	TRUE	1.48572e-86	TRUE	9.14841e-218	TRUE	2.00007e-111	TRUE	6.41635e-208
ENSG00000158987	RAPGEF6	Rap guanine nucleotide exchange factor 6 [Source:HGNC Symbol;Acc:HGNC:20655]	81.3675	38.8045	1.06823	3.5606	2.64237	0.430287	2.32376	2.27777	1.02019	0.0288419	TRUE	7.60292e-41	TRUE	7.35064e-77	TRUE	2.07736e-51	TRUE	7.57615e-77
ENSG00000239642	MEIKIN	meiotic kinetochore factor [Source:HGNC Symbol;Acc:HGNC:51253]	3.89961	1.72251	1.17881	1.58891	1.20658	0.397112	1.31455	1.13781	1.15534	0.208316	TRUE	1.98358e-19	TRUE	1.58044e-27	TRUE	8.16584e-28	TRUE	2.14633e-29
ENSG00000164400	CSF2	colony stimulating factor 2 [Source:HGNC Symbol;Acc:HGNC:2434]	5.42531	1.14399	2.24564	2.84657	1.07707	1.40212	1.95132	1.04875	1.86062	0.895781	TRUE	5.9724e-08	TRUE	2.11145e-58	TRUE	2.58806e-61	TRUE	8.61037e-70
ENSG00000131435	PDLIM4	PDZ and LIM domain 4 [Source:HGNC Symbol;Acc:HGNC:16501]	11.9403	5.3367	1.16182	2.21365	1.6379	0.434582	1.60464	1.3658	1.17487	0.232501	TRUE	3.49976e-20	TRUE	6.32792e-26	TRUE	1.11785e-21	TRUE	1.04982e-25
ENSG00000197375	SLC22A5	solute carrier family 22 member 5 [Source:HGNC Symbol;Acc:HGNC:10969]	5.65113	26.5599	-2.23264	1.12906	1.96586	-0.800042	1.06883	1.64828	0.64845	-0.624932	TRUE	1.37512e-106	TRUE	1.54715e-142	TRUE	1.56234e-68	TRUE	1.56164e-150
ENSG00000197536	IRF1-AS1	IRF1 antisense RNA 1 [Source:HGNC Symbol;Acc:HGNC:33838]	88.2249	180.153	-1.02997	4.18286	9.53088	-1.18812	2.56745	6.38694	0.401984	-1.31479	TRUE	9.75761e-05	TRUE	7.13778e-15	TRUE	2.33683e-27	TRUE	1.69316e-14
ENSG00000113522	RAD50	RAD50 double strand break repair protein [Source:HGNC Symbol;Acc:HGNC:9816]	4.40647	11.305	-1.35926	1.12295	1.50426	-0.421758	1.06468	1.33542	0.797262	-0.326874	TRUE	1.66989e-42	TRUE	2.07315e-71	TRUE	2.20359e-47	TRUE	1.07488e-72
ENSG00000131437	KIF3A	kinesin family member 3A [Source:HGNC Symbol;Acc:HGNC:6319]	15.0089	30.5621	-1.02593	1.7257	3.04489	-0.819204	1.37075	2.38395	0.574991	-0.798388	TRUE	1.67711e-32	TRUE	2.52986e-47	TRUE	8.37117e-41	TRUE	1.70516e-47
ENSG00000072364	AFF4	AF4/FMR2 family member 4 [Source:HGNC Symbol;Acc:HGNC:17869]	1003.35	484.257	1.05098	32.4973	21.4237	0.601113	17.1019	15.1315	1.13022	0.176604	TRUE	6.91764e-44	TRUE	1.49546e-259	TRUE	2.76387e-126	TRUE	2.86872e-249
ENSG00000279691		TEC	8.28962	3.69796	1.16458	13.4157	7.09636	0.918775	7.50806	5.3856	1.3941	0.479334	TRUE	1.00148e-06	TRUE	5.28459e-26	TRUE	1.64152e-30	TRUE	6.96748e-26
ENSG00000043143	JADE2	jade family PHD finger 2 [Source:HGNC Symbol;Acc:HGNC:22984]	58.9177	143.864	-1.28793	3.05425	7.7743	-1.34789	2.05123	5.20548	0.394052	-1.34354	TRUE	8.44213e-20	TRUE	1.38409e-58	TRUE	4.51596e-64	TRUE	5.45753e-56
ENSG00000113615	SEC24A	SEC24 homolog A, COPII coat complex component [Source:HGNC Symbol;Acc:HGNC:10703]	316.129	100.133	1.65859	16.3597	7.52624	1.12015	8.94238	5.56183	1.60781	0.685101	TRUE	7.37792e-97	TRUE	0	TRUE	1.27716e-161	TRUE	0
ENSG00000255833	TIFAB	TIFA inhibitor [Source:HGNC Symbol;Acc:HGNC:34024]	51.3265	163.052	-1.66755	4.02591	14.3034	-1.82898	2.53474	9.22815	0.274675	-1.8642	TRUE	1.81671e-54	TRUE	4.22058e-76	TRUE	1.68588e-50	TRUE	2.79213e-72
ENSG00000112983	BRD8	bromodomain containing 8 [Source:HGNC Symbol;Acc:HGNC:19874]	61.9329	141.781	-1.19488	4.10242	10.6225	-1.37258	2.57587	7.78608	0.33083	-1.59584	TRUE	5.55702e-58	TRUE	9.36975e-177	TRUE	3.02049e-98	TRUE	3.77834e-173
ENSG00000120738	EGR1	early growth response 1 [Source:HGNC Symbol;Acc:HGNC:3238]	349.611	36.0768	3.27661	39.8601	6.07766	2.71336	21.1378	4.44503	4.75539	2.24956	TRUE	2.49132e-118	TRUE	5.82603e-272	TRUE	4.25888e-144	TRUE	1.34512e-242
ENSG00000120705	ETF1	eukaryotic translation termination factor 1 [Source:HGNC Symbol;Acc:HGNC:3477]	1141.27	421.145	1.43825	88.0222	44.156	0.99526	45.803	31.2365	1.46633	0.55221	TRUE	1.24424e-75	TRUE	0	TRUE	2.67303e-182	TRUE	0
ENSG00000113013	HSPA9	heat shock protein family A (Hsp70) member 9 [Source:HGNC Symbol;Acc:HGNC:5244]	720.884	347.545	1.05257	54.3336	35.5705	0.611166	28.547	25.1926	1.13315	0.180339	TRUE	5.89777e-42	TRUE	1.06261e-211	TRUE	8.05864e-111	TRUE	6.93329e-215
ENSG00000206989	SNORD63	small nucleolar RNA, C/D box 63 [Source:HGNC Symbol;Acc:HGNC:10220]	16.9725	7.48035	1.18202	84.8951	46.8989	0.856127	44.4429	29.4169	1.51079	0.595307	TRUE	6.51941e-38	TRUE	8.94913e-57	TRUE	1.70459e-40	TRUE	3.59736e-58
ENSG00000184584	STING1	stimulator of interferon response cGAMP interactor 1 [Source:HGNC Symbol;Acc:HGNC:27962]	35.7413	80.5862	-1.17294	4.13589	10.8723	-1.39438	2.65504	7.09248	0.374346	-1.41756	TRUE	9.3161e-39	TRUE	3.22705e-48	TRUE	8.10704e-31	TRUE	9.76133e-48
ENSG00000272255		novel transcript	18.8533	3.83351	2.29808	12.5649	3.50221	1.84306	6.80792	3.12089	2.1814	1.12525	TRUE	7.36615e-113	TRUE	4.4305e-196	TRUE	8.12522e-98	TRUE	1.39129e-204
ENSG00000182700	IGIP	IgA inducing protein [Source:HGNC Symbol;Acc:HGNC:33847]	16.5684	36.8091	-1.15163	2.61275	6.03532	-1.20786	1.83001	4.31107	0.424491	-1.23619	TRUE	1.38031e-42	TRUE	2.39512e-78	TRUE	7.28295e-46	TRUE	1.74137e-76
ENSG00000113070	HBEGF	heparin binding EGF like growth factor [Source:HGNC Symbol;Acc:HGNC:3059]	1304.17	110.843	3.55654	152.726	17.7815	3.1025	78.5224	13.4898	5.82088	2.54124	TRUE	1.82993e-142	TRUE	0	TRUE	5.24321e-164	TRUE	0
ENSG00000202515	VTRNA1-3	vault RNA 1-3 [Source:HGNC Symbol;Acc:HGNC:12656]	15.0414	2.22654	2.75607	55.1054	6.80955	3.01656	28.7646	4.80979	5.98044	2.58025	TRUE	1.65682e-37	TRUE	3.6631e-98	TRUE	1.83949e-73	TRUE	1.77129e-95
ENSG00000113657	DPYSL3	dihydropyrimidinase like 3 [Source:HGNC Symbol;Acc:HGNC:3015]	994.039	330.978	1.58656	50.3631	22.518	1.16129	25.6421	16.4124	1.56236	0.643727	TRUE	1.39421e-20	TRUE	6.0263e-37	TRUE	1.15393e-58	TRUE	3.11993e-34
ENSG00000178172	SPINK6	serine peptidase inhibitor Kazal type 6 [Source:HGNC Symbol;Acc:HGNC:29486]	2.63587	1.1346	1.21609	1.76669	1.08735	0.700227	1.42053	1.0498	1.35314	0.436312	TRUE	3.33382e-27	TRUE	9.83822e-34	TRUE	2.79603e-45	TRUE	4.58163e-43
ENSG00000145882	PCYOX1L	prenylcysteine oxidase 1 like [Source:HGNC Symbol;Acc:HGNC:28477]	15.4261	36.0727	-1.22553	1.85287	3.80902	-1.03966	1.42781	2.8246	0.505493	-0.984236	TRUE	2.75729e-49	TRUE	3.67812e-69	TRUE	1.06e-41	TRUE	3.60317e-68
ENSG00000171992	SYNPO	synaptopodin [Source:HGNC Symbol;Acc:HGNC:30672]	1.57549	3.36299	-1.09394	1.01949	1.0612	-0.0578577	1.00975	1.03277	0.977717	-0.0325117	TRUE	2.45356e-15	TRUE	0.000125082	TRUE	2.15122e-07	TRUE	4.35007e-05
ENSG00000256235	SMIM3	small integral membrane protein 3 [Source:HGNC Symbol;Acc:HGNC:30248]	858.149	279.927	1.61618	128.483	55.3391	1.21521	66.6864	40.2946	1.65497	0.726806	TRUE	3.63312e-54	TRUE	1.56623e-153	TRUE	4.01065e-123	TRUE	7.27535e-146
ENSG00000145901	TNIP1	TNFAIP3 interacting protein 1 [Source:HGNC Symbol;Acc:HGNC:16903]	3439.85	1598.39	1.10573	208.934	121.074	0.787161	108.333	81.7515	1.32515	0.406154	TRUE	8.41904e-26	TRUE	1.52941e-73	TRUE	6.87854e-87	TRUE	5.78026e-50
ENSG00000271795		novel transcript, antisense to FAT2	8.7012	23.0071	-1.40279	1.82229	4.19111	-1.20158	1.42479	3.01286	0.472905	-1.08038	TRUE	1.09415e-56	TRUE	5.67027e-92	TRUE	1.22047e-56	TRUE	1.61474e-91
ENSG00000260581		novel transcript, antisense to SPARC	1.45393	3.42928	-1.23795	1.10429	1.76544	-0.67691	1.05286	1.40644	0.748602	-0.417729	TRUE	4.07252e-19	TRUE	2.02226e-22	TRUE	3.72926e-10	TRUE	4.85946e-25
ENSG00000272112		novel transcript	15.0918	36.4927	-1.27384	10.5697	33.6651	-1.67131	5.89914	22.2796	0.264778	-1.91715	TRUE	3.94491e-54	TRUE	1.11818e-135	TRUE	9.32706e-70	TRUE	4.77576e-126
ENSG00000164576	SAP30L	SAP30 like [Source:HGNC Symbol;Acc:HGNC:25663]	108.117	285.299	-1.39988	6.67664	21.324	-1.67528	3.87582	14.8195	0.261535	-1.93492	TRUE	6.13206e-83	TRUE	0	TRUE	3.49017e-139	TRUE	9.32777e-293
ENSG00000170271	FAXDC2	fatty acid hydroxylase domain containing 2 [Source:HGNC Symbol;Acc:HGNC:1334]	2.25671	7.27651	-1.68902	1.0622	1.3775	-0.374996	1.02581	1.22493	0.83744	-0.255943	TRUE	5.99208e-08	TRUE	3.00427e-39	TRUE	5.30908e-22	TRUE	4.34198e-39
ENSG00000135077	HAVCR2	hepatitis A virus cellular receptor 2 [Source:HGNC Symbol;Acc:HGNC:18437]	1837.8	674.538	1.44601	169.965	85.6839	0.988139	88.4927	59.3606	1.49076	0.576053	TRUE	6.86329e-78	TRUE	1.0901e-263	TRUE	4.05873e-108	TRUE	1.40038e-239
ENSG00000172548	NIPAL4	NIPA like domain containing 4 [Source:HGNC Symbol;Acc:HGNC:28018]	120.554	9.86711	3.61091	10.9608	1.80468	2.60254	6.03185	1.63111	3.69801	1.88675	TRUE	2.76193e-45	TRUE	2.24136e-229	TRUE	3.1266e-86	TRUE	4.40245e-118
ENSG00000253256		novel transcript	3.69898	1.34123	1.46357	2.47238	1.25536	0.977798	1.74876	1.1546	1.5146	0.59894	TRUE	7.52156e-25	TRUE	5.33173e-41	TRUE	7.07147e-43	TRUE	4.86818e-47
ENSG00000248626	GAPDHP40	glyceraldehyde 3 phosphate dehydrogenase pseudogene 40 [Source:HGNC Symbol;Acc:HGNC:37797]	212.538	102.892	1.04659	75.523	49.7406	0.60249	39.1163	33.2347	1.17697	0.235079	TRUE	1.496e-43	TRUE	6.80105e-115	TRUE	3.1649e-70	TRUE	6.33764e-103
ENSG00000221886	ZBED8	zinc finger BED-type containing 8 [Source:HGNC Symbol;Acc:HGNC:30804]	3.49765	8.52039	-1.28453	1.30219	2.22749	-0.774479	1.15149	1.80228	0.638908	-0.646319	TRUE	2.07753e-33	TRUE	7.9605e-58	TRUE	8.7621e-41	TRUE	6.00759e-60
ENSG00000253522	MIR3142HG	MIR3142 host gene [Source:HGNC Symbol;Acc:HGNC:51944]	899.511	179.012	2.32909	137.883	35.8444	1.94362	71.781	22.8378	3.14308	1.65218	TRUE	9.01081e-91	TRUE	1.01894e-187	TRUE	9.92428e-134	TRUE	2.01355e-171
ENSG00000113328	CCNG1	cyclin G1 [Source:HGNC Symbol;Acc:HGNC:1592]	38.7306	84.3825	-1.12347	5.33151	13.9572	-1.3884	3.21002	9.66385	0.332168	-1.59001	TRUE	1.49867e-49	TRUE	5.6263e-173	TRUE	1.62514e-92	TRUE	1.63604e-155
ENSG00000043462	LCP2	lymphocyte cytosolic protein 2 [Source:HGNC Symbol;Acc:HGNC:6529]	2097.44	498.393	2.07328	102.674	32.4676	1.66099	53.3849	20.2847	2.63178	1.39604	TRUE	3.64654e-90	TRUE	1.46156e-222	TRUE	1.79142e-154	TRUE	1.69681e-201
ENSG00000250274		novel transcript	61.5835	6.88674	3.16065	10.7207	2.15635	2.31374	5.91883	1.76375	3.35582	1.74666	TRUE	1.11638e-88	TRUE	2.88537e-235	TRUE	6.71868e-140	TRUE	8.11102e-212
ENSG00000253213	USP12P1	USP12 pseudogene 1 [Source:HGNC Symbol;Acc:HGNC:12610]	4.86564	1.65894	1.55236	2.23464	1.27168	0.813302	1.63286	1.17367	1.39125	0.476381	TRUE	1.38599e-14	TRUE	6.23751e-27	TRUE	1.02504e-21	TRUE	1.5389e-28
ENSG00000168246	UBTD2	ubiquitin domain containing 2 [Source:HGNC Symbol;Acc:HGNC:24463]	537.518	166.668	1.68933	58.027	24.5768	1.23943	30.4037	17.383	1.74905	0.80657	TRUE	4.56333e-100	TRUE	1.59312e-229	TRUE	1.49801e-123	TRUE	2.41835e-211
ENSG00000214357	NEURL1B	neuralized E3 ubiquitin protein ligase 1B [Source:HGNC Symbol;Acc:HGNC:35422]	1.50568	5.20838	-1.79042	1.02824	1.28624	-0.32298	1.01509	1.16562	0.870857	-0.199492	TRUE	8.93337e-21	TRUE	6.61742e-34	TRUE	1.44192e-25	TRUE	2.20923e-39
ENSG00000120129	DUSP1	dual specificity phosphatase 1 [Source:HGNC Symbol;Acc:HGNC:3064]	1797.4	227.312	2.98316	312.61	52.4442	2.57551	161.606	40.0637	4.03374	2.01212	TRUE	1.50168e-172	TRUE	0	TRUE	1.55984e-184	TRUE	0
ENSG00000113742	CPEB4	cytoplasmic polyadenylation element binding protein 4 [Source:HGNC Symbol;Acc:HGNC:21747]	955.02	335.233	1.51036	33.6938	16.5539	1.02532	18.039	12.3416	1.46164	0.547587	TRUE	2.81234e-81	TRUE	2.26849e-272	TRUE	1.22979e-122	TRUE	7.52874e-271
ENSG00000113749	HRH2	histamine receptor H2 [Source:HGNC Symbol;Acc:HGNC:5183]	56.898	373.829	-2.71593	4.54174	32.6275	-2.84477	2.83379	19.9759	0.141861	-2.81746	TRUE	1.0058e-72	TRUE	9.97533e-263	TRUE	2.74241e-128	TRUE	1.17156e-229
ENSG00000051596	THOC3	THO complex 3 [Source:HGNC Symbol;Acc:HGNC:19072]	10.706	32.2908	-1.59271	1.99512	5.33778	-1.41977	1.51484	4.08436	0.370887	-1.43095	TRUE	4.17161e-56	TRUE	8.62827e-67	TRUE	2.42423e-40	TRUE	7.78946e-65
ENSG00000170085	SIMC1	SUMO interacting motifs containing 1 [Source:HGNC Symbol;Acc:HGNC:24779]	19.8185	45.2814	-1.19207	2.21719	4.8744	-1.13649	1.61708	3.57212	0.452694	-1.14339	TRUE	4.15808e-49	TRUE	2.43925e-134	TRUE	1.28996e-74	TRUE	6.15319e-128
ENSG00000048162	NOP16	NOP16 nucleolar protein [Source:HGNC Symbol;Acc:HGNC:26934]	278.471	128.161	1.11957	34.9196	21.7738	0.681442	18.7909	14.753	1.27369	0.349018	TRUE	3.44956e-36	TRUE	2.58542e-47	TRUE	5.53053e-25	TRUE	3.75889e-46
ENSG00000146083	RNF44	ring finger protein 44 [Source:HGNC Symbol;Acc:HGNC:19180]	100.905	293.532	-1.54052	7.32583	26.2231	-1.83977	4.22619	18.1299	0.233106	-2.10094	TRUE	1.69821e-99	TRUE	9.70686e-272	TRUE	1.17476e-111	TRUE	2.89065e-255
ENSG00000213347	MXD3	MAX dimerization protein 3 [Source:HGNC Symbol;Acc:HGNC:14008]	4.02526	8.82617	-1.13271	1.20966	1.73177	-0.517651	1.10552	1.5314	0.721899	-0.470131	TRUE	3.74274e-26	TRUE	1.07814e-40	TRUE	2.58084e-26	TRUE	2.00866e-40
ENSG00000169220	RGS14	regulator of G protein signaling 14 [Source:HGNC Symbol;Acc:HGNC:9996]	10.8543	129.735	-3.57923	1.92631	17.3075	-3.16749	1.48494	11.5578	0.128479	-2.96039	TRUE	6.96601e-256	TRUE	0	TRUE	1.68589e-102	TRUE	1.69739e-293
ENSG00000131188	PRR7	proline rich 7, synaptic [Source:HGNC Symbol;Acc:HGNC:28130]	12.1838	2.50352	2.28294	3.22147	1.34714	1.25782	2.13067	1.22414	1.74055	0.799545	TRUE	8.61585e-37	TRUE	1.80934e-100	TRUE	8.53135e-93	TRUE	5.45596e-106
ENSG00000170089		THO complex 3 (THOC3) pseudogene	5.12857	15.8973	-1.63215	1.38024	2.85695	-1.04956	1.2071	2.52647	0.477781	-1.06558	TRUE	7.90177e-31	TRUE	3.12089e-35	TRUE	2.77926e-23	TRUE	9.93594e-35
ENSG00000145911	N4BP3	NEDD4 binding protein 3 [Source:HGNC Symbol;Acc:HGNC:29852]	11.3442	2.70695	2.06722	1.6019	1.12373	0.511482	1.30623	1.07303	1.21733	0.283716	TRUE	3.81995e-38	TRUE	1.29416e-80	TRUE	3.19759e-71	TRUE	7.48359e-84
ENSG00000234284	ZNF879	zinc finger protein 879 [Source:HGNC Symbol;Acc:HGNC:37273]	9.20447	19.1283	-1.0553	1.74866	3.2401	-0.889786	1.38683	2.44095	0.568153	-0.815649	TRUE	4.48016e-31	TRUE	1.17297e-63	TRUE	1.80709e-43	TRUE	1.25588e-61
ENSG00000177932	ZNF354C	zinc finger protein 354C [Source:HGNC Symbol;Acc:HGNC:16736]	7.06821	17.6508	-1.32031	1.40436	2.48741	-0.824738	1.2054	2.02522	0.595195	-0.748566	TRUE	7.58533e-48	TRUE	9.18201e-85	TRUE	6.09192e-50	TRUE	2.31827e-84
ENSG00000161010	MRNIP	MRN complex interacting protein [Source:HGNC Symbol;Acc:HGNC:30817]	7.67945	25.0885	-1.70795	1.28316	2.35772	-0.877691	1.13848	1.82811	0.622763	-0.683245	TRUE	1.35976e-65	TRUE	8.41018e-109	TRUE	4.37243e-60	TRUE	3.54923e-110
ENSG00000229721		ribosomal protein S8 (RPS8) pseudogene	2.1748	5.50364	-1.33951	1.68285	4.50725	-1.42134	1.36344	3.33625	0.408674	-1.29098	TRUE	2.00409e-30	TRUE	7.85839e-41	TRUE	1.37807e-27	TRUE	7.3574e-45
ENSG00000278970	HEIH	hepatocellular carcinoma up-regulated EZH2-associated long non-coding RNA [Source:HGNC Symbol;Acc:HGNC:45049]	1158.85	538.999	1.10434	246.874	153.882	0.681947	125.832	103.193	1.21938	0.286154	TRUE	2.9417e-46	TRUE	1.17455e-130	TRUE	1.27533e-87	TRUE	1.3354e-121
ENSG00000146054	TRIM7	tripartite motif containing 7 [Source:HGNC Symbol;Acc:HGNC:16278]	3.29517	7.38116	-1.16349	1.11177	1.41561	-0.348559	1.05743	1.24848	0.846973	-0.239612	TRUE	1.02972e-24	TRUE	1.49866e-35	TRUE	1.31045e-26	TRUE	3.58942e-36
ENSG00000188996	HUS1B	HUS1 checkpoint clamp component B [Source:HGNC Symbol;Acc:HGNC:16485]	3.41116	1.64859	1.04903	1.81979	1.2818	0.5056	1.43433	1.15499	1.24186	0.312497	TRUE	2.26716e-14	TRUE	1.34565e-27	TRUE	1.62591e-27	TRUE	2.28958e-29
ENSG00000230438	SERPINB9P1	serpin family B member 9 pseudogene 1 [Source:HGNC Symbol;Acc:HGNC:28590]	13.8566	6.35129	1.12545	4.04503	2.54311	0.669554	2.58678	2.12447	1.21761	0.284052	TRUE	4.30925e-05	TRUE	1.89243e-14	TRUE	2.52252e-24	TRUE	1.1964e-13
ENSG00000170542	SERPINB9	serpin family B member 9 [Source:HGNC Symbol;Acc:HGNC:8955]	3296.21	609.098	2.43606	281.5	64.3215	2.12976	147.524	40.1664	3.67282	1.87689	TRUE	7.08785e-78	TRUE	2.70899e-132	TRUE	1.78387e-124	TRUE	1.90151e-121
ENSG00000244041	LINC01011	long intergenic non-protein coding RNA 1011 [Source:HGNC Symbol;Acc:HGNC:33812]	2.80748	7.00602	-1.31932	1.22837	2.02536	-0.721426	1.12161	1.62312	0.691021	-0.533199	TRUE	8.58572e-27	TRUE	8.37058e-49	TRUE	1.63264e-37	TRUE	3.065e-50
ENSG00000224846	NQO2-AS1	NQO2 antisense RNA 1 [Source:HGNC Symbol;Acc:HGNC:40407]	2.95917	1.29758	1.18937	2.28073	1.2417	0.877182	1.60208	1.14305	1.40159	0.487061	TRUE	1.02786e-11	TRUE	1.9543e-15	TRUE	2.37539e-18	TRUE	1.31512e-18
ENSG00000137267	TUBB2A	tubulin beta 2A class IIa [Source:HGNC Symbol;Acc:HGNC:12412]	157.809	78.4853	1.00768	33.1431	22.0575	0.587442	17.4675	14.5226	1.20278	0.26637	TRUE	2.61394e-40	TRUE	5.61454e-83	TRUE	8.24337e-68	TRUE	7.15203e-80
ENSG00000180822	PSMG4	proteasome assembly chaperone 4 [Source:HGNC Symbol;Acc:HGNC:21108]	29.257	65.1084	-1.15406	1.96213	3.94033	-1.0059	1.4949	2.9502	0.506711	-0.980764	TRUE	6.26137e-50	TRUE	5.07046e-140	TRUE	3.25125e-81	TRUE	2.67081e-132
ENSG00000168994	PXDC1	PX domain containing 1 [Source:HGNC Symbol;Acc:HGNC:21361]	349.959	159.224	1.13613	50.6299	31.2014	0.698381	26.3548	20.8895	1.26163	0.33529	TRUE	6.59452e-51	TRUE	1.01009e-119	TRUE	1.11165e-70	TRUE	2.02055e-108
ENSG00000145945	FAM50B	family with sequence similarity 50 member B [Source:HGNC Symbol;Acc:HGNC:18789]	5.11506	21.683	-2.08374	1.76766	6.17196	-1.80389	1.39238	4.45415	0.312603	-1.67759	TRUE	8.03117e-107	TRUE	5.11377e-171	TRUE	4.77993e-86	TRUE	1.02737e-192
ENSG00000198721	ECI2	enoyl-CoA delta isomerase 2 [Source:HGNC Symbol;Acc:HGNC:14601]	37.6803	86.9589	-1.20653	3.84662	10.0254	-1.382	2.44465	7.38388	0.331079	-1.59475	TRUE	1.88798e-57	TRUE	4.5735e-126	TRUE	5.4213e-71	TRUE	4.89277e-120
ENSG00000219607	PPP1R3G	protein phosphatase 1 regulatory subunit 3G [Source:HGNC Symbol;Acc:HGNC:14945]	31.4106	11.0501	1.50719	3.20266	1.98972	0.686701	2.12863	1.55553	1.36842	0.452516	TRUE	2.53231e-64	TRUE	2.03245e-81	TRUE	1.26883e-53	TRUE	5.19881e-81
ENSG00000168566	SNRNP48	small nuclear ribonucleoprotein U11/U12 subunit 48 [Source:HGNC Symbol;Acc:HGNC:21368]	77.3588	161.111	-1.05842	5.65695	14.0805	-1.31561	3.39281	10.6442	0.318748	-1.64951	TRUE	8.42479e-47	TRUE	7.60483e-184	TRUE	2.8454e-100	TRUE	4.28607e-180
ENSG00000153162	BMP6	bone morphogenetic protein 6 [Source:HGNC Symbol;Acc:HGNC:1073]	17.9505	1.94388	3.20701	3.17405	1.14701	1.46845	2.11994	1.10498	1.91852	0.939997	TRUE	1.26035e-66	TRUE	3.66151e-190	TRUE	1.64108e-107	TRUE	2.52373e-195
ENSG00000111846	GCNT2	glucosaminyl (N-acetyl) transferase 2 (I blood group) [Source:HGNC Symbol;Acc:HGNC:4204]	47.088	129.858	-1.46351	2.77844	7.64411	-1.46007	1.9039	5.13489	0.370778	-1.43137	TRUE	6.92895e-31	TRUE	2.73083e-72	TRUE	9.69522e-72	TRUE	1.3745e-68
ENSG00000111837	MAK	male germ cell associated kinase [Source:HGNC Symbol;Acc:HGNC:6816]	4.3395	9.44131	-1.12146	1.27942	1.95671	-0.612936	1.1407	1.61337	0.707028	-0.50016	TRUE	1.31201e-19	TRUE	2.9733e-31	TRUE	1.75593e-27	TRUE	1.50784e-30
ENSG00000224531	SMIM13	small integral membrane protein 13 [Source:HGNC Symbol;Acc:HGNC:27356]	187.485	87.6382	1.09715	15.0137	9.87405	0.604565	8.25195	7.47515	1.10392	0.142633	TRUE	4.83658e-45	TRUE	1.08432e-216	TRUE	3.69567e-103	TRUE	8.42005e-204
ENSG00000111859	NEDD9	neural precursor cell expressed, developmentally down-regulated 9 [Source:HGNC Symbol;Acc:HGNC:7733]	54.6409	11.2297	2.28267	2.81847	1.44659	0.962254	1.92871	1.35042	1.42823	0.51423	TRUE	4.85883e-57	TRUE	4.11414e-158	TRUE	3.0414e-93	TRUE	2.0886e-159
ENSG00000205269	TMEM170B	transmembrane protein 170B [Source:HGNC Symbol;Acc:HGNC:34244]	65.8118	163.189	-1.31012	3.7597	10.4073	-1.46891	2.38678	7.64548	0.312182	-1.67954	TRUE	1.40425e-71	TRUE	2.33853e-113	TRUE	1.68198e-60	TRUE	6.99966e-106
ENSG00000112137	PHACTR1	phosphatase and actin regulator 1 [Source:HGNC Symbol;Acc:HGNC:20990]	1050.63	176.668	2.57214	33.7995	8.48295	1.99436	18.0063	6.57873	2.73705	1.45262	TRUE	7.51527e-209	TRUE	0	TRUE	3.7297e-160	TRUE	0
ENSG00000215022		novel transcript, antisense to PHACTR1	21.2792	5.391	1.98082	3.31028	1.68209	0.976696	2.17225	1.52738	1.42221	0.508137	TRUE	2.37919e-92	TRUE	1.79186e-126	TRUE	1.52262e-73	TRUE	3.62515e-132
ENSG00000145979	TBC1D7	TBC1 domain family member 7 [Source:HGNC Symbol;Acc:HGNC:21066]	393.783	79.516	2.30808	17.5138	5.5056	1.66952	9.54053	4.07857	2.33919	1.22601	TRUE	2.7236e-169	TRUE	0	TRUE	3.7305e-155	TRUE	0
ENSG00000272379		novel transcript	7.30643	2.47182	1.56359	5.74961	2.49893	1.20215	3.39195	2.12422	1.5968	0.675183	TRUE	4.77659e-38	TRUE	4.06258e-53	TRUE	1.11651e-46	TRUE	5.05767e-56
ENSG00000145990	GFOD1	glucose-fructose oxidoreductase domain containing 1 [Source:HGNC Symbol;Acc:HGNC:21096]	193.239	70.2426	1.45997	7.31176	4.09131	0.837655	4.25156	2.95835	1.43714	0.523198	TRUE	5.987e-62	TRUE	1.20334e-88	TRUE	1.82653e-48	TRUE	1.75051e-87
ENSG00000112149	CD83	CD83 molecule [Source:HGNC Symbol;Acc:HGNC:1703]	5816.6	868.894	2.74292	807.315	147.539	2.45203	416.061	107.323	3.87674	1.95484	TRUE	3.68776e-95	TRUE	0	TRUE	5.19047e-206	TRUE	3.64059e-265
ENSG00000271888	JARID2-DT	JARID2 divergent transcript [Source:HGNC Symbol;Acc:HGNC:55240]	6.42812	2.77334	1.21277	2.76769	1.79439	0.625189	1.90509	1.48824	1.2801	0.356258	TRUE	8.97318e-28	TRUE	6.29767e-39	TRUE	5.56674e-33	TRUE	1.90144e-40
ENSG00000008083	JARID2	jumonji and AT-rich interaction domain containing 2 [Source:HGNC Symbol;Acc:HGNC:6196]	6017.62	1261.14	2.25446	355.397	100.476	1.82258	181.518	70.6048	2.5709	1.36227	TRUE	3.97979e-176	TRUE	0	TRUE	1.39727e-190	TRUE	0
ENSG00000235488	JARID2-AS1	JARID2 antisense RNA 1 [Source:HGNC Symbol;Acc:HGNC:40314]	3.34288	1.26838	1.3981	2.81201	1.27664	1.13925	1.84419	1.16365	1.58484	0.664335	TRUE	5.07937e-27	TRUE	5.12818e-39	TRUE	5.14516e-41	TRUE	1.0645e-44
ENSG00000201367	RNU6-522P	RNA, U6 small nuclear 522, pseudogene [Source:HGNC Symbol;Acc:HGNC:47485]	28.5181	8.30872	1.77918	92.5946	33.2796	1.47629	48.6217	20.6809	2.35105	1.23331	TRUE	1.32769e-90	TRUE	6.97411e-121	TRUE	2.25661e-67	TRUE	3.89268e-121
ENSG00000047579	DTNBP1	dystrobrevin binding protein 1 [Source:HGNC Symbol;Acc:HGNC:17328]	189.218	470.93	-1.31547	23.0135	75.2903	-1.70998	11.9665	51.2021	0.233711	-2.0972	TRUE	1.34685e-58	TRUE	2.68984e-112	TRUE	7.69085e-76	TRUE	1.21531e-102
ENSG00000272341		novel transcript	10.3037	4.53903	1.1827	2.3015	1.657	0.474004	1.65807	1.41476	1.17198	0.228948	TRUE	2.60096e-25	TRUE	9.74922e-35	TRUE	4.30476e-32	TRUE	1.81902e-34
ENSG00000272269	NUP153-AS1	NUP153 antisense RNA 1 [Source:HGNC Symbol;Acc:HGNC:55217]	19.05	6.90835	1.46338	6.76103	3.54239	0.932521	4.06173	3.04007	1.33606	0.417989	TRUE	8.08268e-51	TRUE	2.02881e-79	TRUE	1.77536e-51	TRUE	3.58247e-80
ENSG00000224707	E2F3-IT1	E2F3 intronic transcript 1 [Source:HGNC Symbol;Acc:HGNC:41329]	18.5514	9.05601	1.03458	16.602	10.5013	0.660781	9.01612	7.36491	1.2242	0.291838	TRUE	6.66234e-20	TRUE	5.75437e-27	TRUE	3.53994e-20	TRUE	1.82155e-26
ENSG00000112294	ALDH5A1	aldehyde dehydrogenase 5 family member A1 [Source:HGNC Symbol;Acc:HGNC:408]	2.89599	6.1414	-1.08451	1.1215	1.38197	-0.301296	1.06085	1.24288	0.853542	-0.228465	TRUE	3.2404e-12	TRUE	8.36238e-09	TRUE	3.12822e-05	TRUE	2.46498e-13
ENSG00000111802	TDP2	tyrosyl-DNA phosphodiesterase 2 [Source:HGNC Symbol;Acc:HGNC:17768]	1551.04	752.611	1.04326	177.84	117.004	0.604024	91.4384	94.7644	0.964903	-0.0515446	TRUE	5.71952e-41	TRUE	1.73216e-77	TRUE	1.1453e-59	TRUE	1.30656e-72
ENSG00000010704	HFE	homeostatic iron regulator [Source:HGNC Symbol;Acc:HGNC:4886]	22.8994	49.4353	-1.11023	2.36701	5.1119	-1.11079	1.69663	3.80925	0.445398	-1.16683	TRUE	1.29291e-46	TRUE	9.7081e-91	TRUE	2.58564e-56	TRUE	5.26381e-84
ENSG00000168298	H1-4	H1.4 linker histone, cluster member [Source:HGNC Symbol;Acc:HGNC:4718]	12.4718	27.5159	-1.1416	6.50929	17.7789	-1.44959	3.70348	10.9373	0.338609	-1.56231	TRUE	0.00184654	TRUE	1.01731e-10	TRUE	2.51898e-13	TRUE	6.84427e-11
ENSG00000124575	H1-3	H1.3 linker histone, cluster member [Source:HGNC Symbol;Acc:HGNC:4717]	3.022	8.36195	-1.46834	2.06372	6.28449	-1.60655	1.54952	4.76885	0.324926	-1.62182	TRUE	2.98255e-13	TRUE	1.98935e-19	TRUE	7.92136e-18	TRUE	1.55218e-19
ENSG00000026950	BTN3A1	butyrophilin subfamily 3 member A1 [Source:HGNC Symbol;Acc:HGNC:1138]	28.0307	83.9125	-1.58188	2.69594	7.96686	-1.56323	1.87357	5.43223	0.3449	-1.53575	TRUE	1.5746e-28	TRUE	2.0267e-71	TRUE	9.16579e-68	TRUE	1.52222e-68
ENSG00000124549	BTN2A3P	butyrophilin subfamily 2 member A3, pseudogene [Source:HGNC Symbol;Acc:HGNC:13229]	5.50045	16.5724	-1.59116	1.38507	2.78062	-1.00545	1.1934	2.24597	0.531352	-0.912259	TRUE	2.00332e-51	TRUE	3.94247e-92	TRUE	2.85882e-59	TRUE	1.48425e-93
ENSG00000111801	BTN3A3	butyrophilin subfamily 3 member A3 [Source:HGNC Symbol;Acc:HGNC:1140]	13.9619	38.2611	-1.45438	1.80021	4.06292	-1.17436	1.39711	3.10862	0.449431	-1.15383	TRUE	1.13868e-18	TRUE	1.16617e-48	TRUE	7.25516e-56	TRUE	1.45057e-47
ENSG00000261353	NA	NA	10.5521	25.3625	-1.26516	10.9566	36.0101	-1.7166	6.32032	24.236	0.260783	-1.93908	TRUE	2.24696e-32	TRUE	2.72785e-38	TRUE	1.23108e-22	TRUE	2.69348e-38
ENSG00000096654	ZNF184	zinc finger protein 184 [Source:HGNC Symbol;Acc:HGNC:12975]	15.1501	30.843	-1.02562	2.60738	5.62808	-1.11004	1.81598	4.19611	0.432777	-1.20831	TRUE	1.36626e-34	TRUE	1.51494e-96	TRUE	8.11035e-59	TRUE	1.23601e-94
ENSG00000219738	CD83P1	CD83 molecule pseudogene 1 [Source:HGNC Symbol;Acc:HGNC:13946]	2.75478	1.28788	1.09693	2.04965	1.20912	0.76142	1.54096	1.21424	1.26907	0.343776	TRUE	7.20156e-10	TRUE	9.80062e-24	TRUE	2.95198e-32	TRUE	3.73348e-26
ENSG00000196812	ZSCAN16	zinc finger and SCAN domain containing 16 [Source:HGNC Symbol;Acc:HGNC:20813]	5.15975	13.055	-1.33923	2.12435	5.36882	-1.33758	1.57415	4.06771	0.386986	-1.36965	TRUE	9.46685e-35	TRUE	1.99623e-71	TRUE	3.35587e-50	TRUE	3.7578e-73
ENSG00000187626	ZKSCAN4	zinc finger with KRAB and SCAN domains 4 [Source:HGNC Symbol;Acc:HGNC:13854]	18.5162	61.2116	-1.72502	3.635	13.1218	-1.85194	2.32339	8.82249	0.263349	-1.92495	TRUE	2.17739e-56	TRUE	2.975e-120	TRUE	1.63911e-82	TRUE	3.48338e-110
ENSG00000197062	ZSCAN26	zinc finger and SCAN domain containing 26 [Source:HGNC Symbol;Acc:HGNC:12978]	10.9059	28.3774	-1.37963	2.20071	5.4558	-1.30982	1.61652	3.96038	0.408174	-1.29274	TRUE	2.03881e-45	TRUE	2.08149e-102	TRUE	1.40698e-70	TRUE	2.36851e-97
ENSG00000137338	PGBD1	piggyBac transposable element derived 1 [Source:HGNC Symbol;Acc:HGNC:19398]	2.07684	4.39645	-1.08195	1.12243	1.52071	-0.438114	1.06293	1.3203	0.805073	-0.312809	TRUE	2.50483e-14	TRUE	5.11336e-22	TRUE	7.62774e-15	TRUE	5.35508e-23
ENSG00000189298	ZKSCAN3	zinc finger with KRAB and SCAN domains 3 [Source:HGNC Symbol;Acc:HGNC:13853]	10.0172	29.4086	-1.55376	1.66446	3.82888	-1.20187	1.3297	2.80824	0.473499	-1.07857	TRUE	2.75151e-63	TRUE	1.19652e-132	TRUE	1.58133e-75	TRUE	1.37491e-125
ENSG00000214922	HLA-F-AS1	HLA-F antisense RNA 1 [Source:HGNC Symbol;Acc:HGNC:26645]	2.71767	5.76588	-1.08517	1.14722	1.54227	-0.426912	1.07248	1.31138	0.817824	-0.290138	TRUE	1.25218e-17	TRUE	5.74453e-22	TRUE	4.28272e-15	TRUE	1.49032e-22
ENSG00000204590	GNL1	G protein nucleolar 1 (putative) [Source:HGNC Symbol;Acc:HGNC:4413]	277.146	123.984	1.16049	12.256	7.62622	0.684447	6.75619	5.54773	1.21783	0.284312	TRUE	1.32438e-51	TRUE	5.11461e-211	TRUE	9.26951e-115	TRUE	4.99242e-190
ENSG00000204564	C6orf136	chromosome 6 open reading frame 136 [Source:HGNC Symbol;Acc:HGNC:21301]	26.0852	55.489	-1.08897	5.22618	13.2866	-1.34614	3.16182	9.11287	0.346962	-1.52715	TRUE	2.04345e-36	TRUE	1.23828e-69	TRUE	1.68036e-53	TRUE	2.43017e-65
ENSG00000272273	IER3-AS1	IER3 antisense RNA 1 [Source:HGNC Symbol;Acc:HGNC:53629]	7.55501	2.92839	1.36733	5.33821	2.74328	0.960457	3.20623	2.07985	1.54157	0.624398	TRUE	1.22474e-31	TRUE	2.15064e-42	TRUE	2.24407e-32	TRUE	4.08134e-42
ENSG00000137331	IER3	immediate early response 3 [Source:HGNC Symbol;Acc:HGNC:5392]	44088.6	8729.78	2.33639	11214.9	2791.75	2.00618	5785.29	1904.38	3.0379	1.60307	TRUE	1.51622e-37	TRUE	3.8693e-144	TRUE	5.6582e-123	TRUE	2.60113e-136
ENSG00000228022	HCG20	HLA complex group 20 [Source:HGNC Symbol;Acc:HGNC:31334]	5.78937	2.5719	1.17057	2.22826	1.51689	0.554799	1.65197	1.3578	1.21665	0.282915	TRUE	3.25257e-18	TRUE	2.61607e-32	TRUE	7.40748e-33	TRUE	3.69034e-33
ENSG00000214894	LINC00243	long intergenic non-protein coding RNA 243 [Source:HGNC Symbol;Acc:HGNC:30956]	36.8068	11.7842	1.64312	6.67022	3.18144	1.06805	3.9634	2.38235	1.66365	0.734351	TRUE	4.46389e-22	TRUE	1.71751e-59	TRUE	3.54645e-45	TRUE	2.18812e-55
ENSG00000204536	CCHCR1	coiled-coil alpha-helical rod protein 1 [Source:HGNC Symbol;Acc:HGNC:13930]	10.9852	25.4585	-1.21259	1.70145	3.27495	-0.944705	1.35809	2.43449	0.557853	-0.842044	TRUE	2.30679e-34	TRUE	1.88763e-55	TRUE	2.13115e-44	TRUE	9.27196e-55
ENSG00000137310	TCF19	transcription factor 19 [Source:HGNC Symbol;Acc:HGNC:11629]	4.22707	15.1288	-1.83957	1.32421	2.92618	-1.14389	1.16699	2.18646	0.533736	-0.905802	TRUE	1.82142e-62	TRUE	1.83994e-106	TRUE	4.95389e-66	TRUE	5.22434e-106
ENSG00000206344	HCG27	HLA complex group 27 [Source:HGNC Symbol;Acc:HGNC:27366]	2.82392	7.43763	-1.39714	1.24937	2.16481	-0.793034	1.12749	1.64797	0.684172	-0.547569	TRUE	6.96744e-17	TRUE	6.3673e-36	TRUE	1.33961e-30	TRUE	4.62168e-36
ENSG00000232810	TNF	tumor necrosis factor [Source:HGNC Symbol;Acc:HGNC:11892]	3760.18	400.28	3.23172	765.554	101.432	2.916	396.073	79.719	4.96836	2.31277	TRUE	5.73606e-40	TRUE	1.23115e-185	TRUE	9.72184e-131	TRUE	3.76477e-159
ENSG00000204389	HSPA1A	heat shock protein family A (Hsp70) member 1A [Source:HGNC Symbol;Acc:HGNC:5232]	16403.6	1746.4	3.23155	2293.95	333.478	2.78217	1180.73	229.227	5.15092	2.36483	TRUE	3.0184e-252	TRUE	0	TRUE	7.13987e-108	TRUE	0
ENSG00000204388	HSPA1B	heat shock protein family A (Hsp70) member 1B [Source:HGNC Symbol;Acc:HGNC:5233]	2374.97	182.994	3.69804	325.68	33.9572	3.26166	168.443	24.1387	6.97814	2.80284	TRUE	1.20518e-174	TRUE	0	TRUE	1.65483e-130	TRUE	0
ENSG00000204371	EHMT2	euchromatic histone lysine methyltransferase 2 [Source:HGNC Symbol;Acc:HGNC:14129]	12.0689	81.0109	-2.74683	1.53938	6.26575	-2.02513	1.27738	4.38719	0.291162	-1.78011	TRUE	5.29756e-200	TRUE	0	TRUE	2.93024e-146	TRUE	0
ENSG00000204315	FKBPL	FKBP prolyl isomerase like [Source:HGNC Symbol;Acc:HGNC:13949]	13.4119	28.3298	-1.07881	4.25921	10.6057	-1.31618	2.65216	7.59677	0.349117	-1.51822	TRUE	1.6081e-36	TRUE	1.71113e-69	TRUE	3.22413e-51	TRUE	7.52582e-67
ENSG00000214810	CYCSP55	CYCS pseudogene 55 [Source:HGNC Symbol;Acc:HGNC:21252]	7.84932	3.12044	1.33082	8.6741	4.23027	1.03596	5.03042	3.57539	1.40696	0.492579	TRUE	1.38921e-28	TRUE	6.44237e-44	TRUE	5.32225e-35	TRUE	2.9235e-44
ENSG00000137309	HMGA1	high mobility group AT-hook 1 [Source:HGNC Symbol;Acc:HGNC:5010]	2346.84	1010.15	1.21615	355.074	206.884	0.779301	181.195	134.971	1.34248	0.424899	TRUE	1.97943e-58	TRUE	4.62221e-104	TRUE	1.95603e-65	TRUE	4.92628e-97
ENSG00000265123	RN7SL200P	RNA, 7SL, cytoplasmic 200, pseudogene [Source:HGNC Symbol;Acc:HGNC:46216]	35.1658	17.0638	1.04323	43.0142	27.5094	0.644888	22.7272	18.286	1.24288	0.313682	TRUE	9.70178e-37	TRUE	3.56785e-68	TRUE	1.97104e-49	TRUE	3.54697e-65
ENSG00000023892	DEF6	DEF6 guanine nucleotide exchange factor [Source:HGNC Symbol;Acc:HGNC:2760]	70.084	151.838	-1.11538	10.6747	29.7282	-1.47763	5.99511	18.9926	0.315656	-1.66358	TRUE	1.44319e-48	TRUE	1.79943e-80	TRUE	5.73479e-50	TRUE	3.34868e-75
ENSG00000112033	PPARD	peroxisome proliferator activated receptor delta [Source:HGNC Symbol;Acc:HGNC:9235]	313.893	128.303	1.29072	26.0436	14.6743	0.827641	13.8681	10.4094	1.33227	0.413881	TRUE	4.95527e-66	TRUE	1.53624e-223	TRUE	9.62443e-110	TRUE	8.13501e-206
ENSG00000112062	MAPK14	mitogen-activated protein kinase 14 [Source:HGNC Symbol;Acc:HGNC:6876]	165.154	453.067	-1.45591	9.55294	32.7186	-1.77609	5.37616	22.0287	0.244052	-2.03474	TRUE	1.55591e-90	TRUE	0	TRUE	2.31536e-158	TRUE	0
ENSG00000156711	MAPK13	mitogen-activated protein kinase 13 [Source:HGNC Symbol;Acc:HGNC:6875]	800.643	182.779	2.13106	40.3481	13.1247	1.62022	21.0877	9.03974	2.33278	1.22205	TRUE	7.99217e-158	TRUE	0	TRUE	3.28895e-153	TRUE	0
ENSG00000180316	PNPLA1	patatin like phospholipase domain containing 1 [Source:HGNC Symbol;Acc:HGNC:21246]	23.0438	6.04252	1.93115	3.54373	1.71002	1.05126	2.31602	1.43004	1.61954	0.695587	TRUE	2.71154e-43	TRUE	1.19295e-65	TRUE	4.56735e-78	TRUE	3.79292e-61
ENSG00000112079	STK38	serine/threonine kinase 38 [Source:HGNC Symbol;Acc:HGNC:17847]	148.305	393.253	-1.40689	15.6039	53.6202	-1.78087	8.41459	36.9773	0.227561	-2.13568	TRUE	1.3488e-89	TRUE	6.12964e-274	TRUE	5.38421e-122	TRUE	1.43598e-259
ENSG00000124762	CDKN1A	cyclin dependent kinase inhibitor 1A [Source:HGNC Symbol;Acc:HGNC:1784]	9455.29	1946.93	2.27992	1083.36	295.458	1.8745	551.828	214.217	2.57602	1.36514	TRUE	5.32805e-121	TRUE	0	TRUE	2.34887e-168	TRUE	5.6032e-293
ENSG00000146192	FGD2	FYVE, RhoGEF and PH domain containing 2 [Source:HGNC Symbol;Acc:HGNC:3664]	53.518	123.763	-1.20948	2.77998	6.48483	-1.22199	1.8916	4.13687	0.457254	-1.12893	TRUE	0.000101255	TRUE	1.15659e-20	TRUE	1.86212e-34	TRUE	3.56637e-20
ENSG00000137193	PIM1	Pim-1 proto-oncogene, serine/threonine kinase [Source:HGNC Symbol;Acc:HGNC:8986]	2506.28	826.761	1.60001	297.863	130.502	1.19058	152.469	80.8995	1.88468	0.914318	TRUE	8.60419e-59	TRUE	1.63985e-84	TRUE	1.01484e-68	TRUE	1.13346e-77
ENSG00000172738	TMEM217	transmembrane protein 217 [Source:HGNC Symbol;Acc:HGNC:21238]	69.684	5.49726	3.66404	9.69962	1.66593	2.5416	5.51907	1.47947	3.73044	1.89934	TRUE	2.09101e-68	TRUE	1.19899e-206	TRUE	2.20441e-153	TRUE	3.72878e-181
ENSG00000164626	KCNK5	potassium two pore domain channel subfamily K member 5 [Source:HGNC Symbol;Acc:HGNC:6280]	12.0037	2.74035	2.13105	2.0173	1.18973	0.761787	1.51363	1.11912	1.35252	0.435646	TRUE	2.56887e-20	TRUE	1.18355e-57	TRUE	1.02746e-65	TRUE	1.32896e-56
ENSG00000124602	UNC5CL	unc-5 family C-terminal like [Source:HGNC Symbol;Acc:HGNC:21203]	2.96506	8.62939	-1.5412	1.22266	1.97386	-0.691	1.11458	1.59561	0.698529	-0.517607	TRUE	5.73078e-33	TRUE	1.57193e-24	TRUE	2.33242e-18	TRUE	7.44535e-28
ENSG00000188056	TREML4	triggering receptor expressed on myeloid cells like 4 [Source:HGNC Symbol;Acc:HGNC:30807]	30.5826	15.0828	1.01981	4.79589	3.40905	0.492428	3.06095	2.25912	1.35493	0.438218	TRUE	0.000510295	TRUE	5.83043e-05	TRUE	7.67703e-06	TRUE	5.7671e-05
ENSG00000212176	RNA5SP207	RNA, 5S ribosomal pseudogene 207 [Source:HGNC Symbol;Acc:HGNC:43107]	5.11898	1.96944	1.37807	14.8877	5.19925	1.51775	8.1353	3.78499	2.14936	1.10391	TRUE	3.01842e-26	TRUE	1.21463e-37	TRUE	3.92152e-34	TRUE	9.51797e-39
ENSG00000124731	TREM1	triggering receptor expressed on myeloid cells 1 [Source:HGNC Symbol;Acc:HGNC:17760]	626.486	162.906	1.94324	51.7056	18.4132	1.48958	26.9014	15.7111	1.71225	0.775895	TRUE	4.53282e-87	TRUE	4.79508e-142	TRUE	1.2871e-97	TRUE	7.4068e-129
ENSG00000137218	FRS3	fibroblast growth factor receptor substrate 3 [Source:HGNC Symbol;Acc:HGNC:16970]	2.36681	5.44166	-1.2011	1.17235	1.74048	-0.570084	1.0919	1.57366	0.69386	-0.527283	TRUE	2.85545e-20	TRUE	6.33067e-28	TRUE	2.21556e-20	TRUE	7.53165e-30
ENSG00000112578	BYSL	bystin like [Source:HGNC Symbol;Acc:HGNC:1157]	79.6753	32.0903	1.312	13.2384	7.43001	0.833298	7.45292	5.63571	1.32245	0.403208	TRUE	7.1515e-36	TRUE	1.04527e-55	TRUE	4.0178e-31	TRUE	7.87497e-54
ENSG00000124496	TRERF1	transcriptional regulating factor 1 [Source:HGNC Symbol;Acc:HGNC:18273]	39.8362	141.864	-1.83235	2.77993	9.80067	-1.81783	1.91913	6.79907	0.282263	-1.82489	TRUE	1.74665e-133	TRUE	7.78949e-186	TRUE	6.83887e-82	TRUE	5.55027e-181
ENSG00000112624	BICRAL	BRD4 interacting chromatin remodeling complex associated protein like [Source:HGNC Symbol;Acc:HGNC:21111]	90.2759	186.418	-1.04613	5.66391	14.07	-1.31275	3.38941	9.75321	0.347518	-1.52484	TRUE	5.00415e-45	TRUE	5.47824e-153	TRUE	6.71157e-78	TRUE	3.85642e-139
ENSG00000124587	PEX6	peroxisomal biogenesis factor 6 [Source:HGNC Symbol;Acc:HGNC:8859]	13.2851	27.7558	-1.06298	2.24775	4.65223	-1.04944	1.62976	3.35537	0.485717	-1.04181	TRUE	4.57021e-26	TRUE	4.18707e-31	TRUE	1.37116e-25	TRUE	2.85963e-30
ENSG00000112640	PPP2R5D	protein phosphatase 2 regulatory subunit B'delta [Source:HGNC Symbol;Acc:HGNC:9312]	84.4336	217.089	-1.3624	9.89523	32.0062	-1.69355	5.59306	22.9566	0.243636	-2.0372	TRUE	3.58294e-79	TRUE	1.74408e-227	TRUE	3.11934e-121	TRUE	1.05873e-199
ENSG00000124702	KLHDC3	kelch domain containing 3 [Source:HGNC Symbol;Acc:HGNC:20704]	112.597	324.32	-1.52626	20.6849	78.2428	-1.91938	11.1071	55.6473	0.199597	-2.32484	TRUE	2.21139e-98	TRUE	6.0611e-292	TRUE	3.37915e-107	TRUE	9.47769e-248
ENSG00000112715	VEGFA	vascular endothelial growth factor A [Source:HGNC Symbol;Acc:HGNC:12680]	1084.38	91.6331	3.56486	27.707	3.83564	2.85271	14.6007	2.92278	4.99548	2.32062	TRUE	3.0864e-119	TRUE	0	TRUE	4.64811e-175	TRUE	0
ENSG00000272114		novel transcript, antisense to VEGFA	4.63737	1.96333	1.24	7.72596	3.38609	1.1901	4.39765	2.57654	1.7068	0.771298	TRUE	8.58738e-22	TRUE	1.43162e-34	TRUE	1.78242e-35	TRUE	1.07857e-36
ENSG00000237686	SCIRT	stem cell inhibitory RNA transcript [Source:HGNC Symbol;Acc:HGNC:55341]	3.66856	1.2991	1.4977	1.40996	1.05354	0.420412	1.20473	1.03215	1.16721	0.223064	TRUE	3.024e-17	TRUE	5.6169e-43	TRUE	2.18685e-47	TRUE	2.97493e-50
ENSG00000181577	C6orf223	chromosome 6 open reading frame 223 [Source:HGNC Symbol;Acc:HGNC:28692]	18.8823	2.68078	2.81631	2.60623	1.17767	1.14603	1.83336	1.12299	1.63258	0.70715	TRUE	1.34817e-47	TRUE	1.9752e-152	TRUE	1.27446e-94	TRUE	6.49243e-140
ENSG00000112759	SLC29A1	solute carrier family 29 member 1 (Augustine blood group) [Source:HGNC Symbol;Acc:HGNC:11003]	51.4731	134.104	-1.38146	6.41629	20.1248	-1.64916	3.71181	13.1552	0.282156	-1.82544	TRUE	7.52042e-61	TRUE	1.40008e-84	TRUE	8.02278e-56	TRUE	6.07801e-81
ENSG00000096384	HSP90AB1	heat shock protein 90 alpha family class B member 1 [Source:HGNC Symbol;Acc:HGNC:5258]	7450.03	2530.17	1.55801	870.801	394.981	1.14056	453.555	281.676	1.6102	0.68724	TRUE	1.72807e-76	TRUE	1.80117e-190	TRUE	9.78497e-104	TRUE	1.69443e-189
ENSG00000242973		novel transcript, antisense to SLC25A27	17.8625	7.73894	1.20672	11.462	6.61034	0.794061	6.33948	4.52228	1.40183	0.487315	TRUE	8.5796e-29	TRUE	2.48851e-36	TRUE	1.20262e-23	TRUE	4.6367e-35
ENSG00000146072	TNFRSF21	TNF receptor superfamily member 21 [Source:HGNC Symbol;Acc:HGNC:13469]	49.866	22.4934	1.14856	5.86707	3.72329	0.65606	3.62142	2.7861	1.29982	0.378308	TRUE	7.09868e-07	TRUE	2.31305e-34	TRUE	9.86771e-39	TRUE	1.93909e-37
ENSG00000232702		Wilms' tumour 1-associating protein (WTAP) pseudogene	12.8751	3.66708	1.81188	10.0631	3.61805	1.47579	5.69743	2.5208	2.26017	1.17643	TRUE	4.68171e-18	TRUE	7.58094e-42	TRUE	5.94449e-36	TRUE	1.30366e-40
ENSG00000112118	MCM3	minichromosome maintenance complex component 3 [Source:HGNC Symbol;Acc:HGNC:6945]	31.3213	95.5265	-1.60876	3.9711	13.3981	-1.75442	2.49334	9.18743	0.271386	-1.88158	TRUE	5.46298e-104	TRUE	0	TRUE	5.61394e-127	TRUE	5.42525e-292
ENSG00000170915	PAQR8	progestin and adipoQ receptor family member 8 [Source:HGNC Symbol;Acc:HGNC:15708]	30.2282	159.251	-2.39734	3.03598	16.0065	-2.39843	2.01618	10.4648	0.192663	-2.37585	TRUE	1.11243e-102	TRUE	1.63248e-266	TRUE	1.03447e-128	TRUE	5.05134e-239
ENSG00000096093	EFHC1	EF-hand domain containing 1 [Source:HGNC Symbol;Acc:HGNC:16406]	4.60158	13.1166	-1.51119	1.05662	1.25362	-0.246642	1.02908	1.16048	0.886775	-0.173359	TRUE	2.73369e-49	TRUE	1.80972e-72	TRUE	2.34536e-50	TRUE	5.03553e-76
ENSG00000112144	CILK1	ciliogenesis associated kinase 1 [Source:HGNC Symbol;Acc:HGNC:21219]	16.7217	50.0011	-1.58024	1.89433	4.76448	-1.33063	1.44878	3.60713	0.401642	-1.31602	TRUE	7.08345e-92	TRUE	4.42319e-199	TRUE	2.32469e-99	TRUE	4.8029e-201
ENSG00000012660	ELOVL5	ELOVL fatty acid elongase 5 [Source:HGNC Symbol;Acc:HGNC:21308]	634.9	254.112	1.32106	59.6944	32.5676	0.874161	31.3548	23.9651	1.30835	0.387752	TRUE	1.27966e-66	TRUE	2.36441e-197	TRUE	4.2706e-106	TRUE	6.7618e-186
ENSG00000137269	LRRC1	leucine rich repeat containing 1 [Source:HGNC Symbol;Acc:HGNC:14307]	2.35238	4.76974	-1.01979	1.09668	1.36736	-0.318251	1.05433	1.2346	0.853981	-0.227725	TRUE	1.22263e-17	TRUE	4.64471e-23	TRUE	9.61512e-15	TRUE	9.47058e-25
ENSG00000112210	RAB23	RAB23, member RAS oncogene family [Source:HGNC Symbol;Acc:HGNC:14263]	4.36589	10.3953	-1.25158	1.24207	1.91075	-0.621394	1.11845	1.63217	0.685251	-0.545295	TRUE	8.35613e-36	TRUE	6.20775e-49	TRUE	2.94405e-35	TRUE	2.25606e-49
ENSG00000272316		novel transcript	1.9166	5.90347	-1.62301	1.06195	1.44998	-0.449312	1.03439	1.28977	0.801992	-0.318341	TRUE	4.36853e-38	TRUE	8.31101e-47	TRUE	7.78593e-34	TRUE	1.90697e-51
ENSG00000112245	PTP4A1	protein tyrosine phosphatase 4A1 [Source:HGNC Symbol;Acc:HGNC:9634]	2855.49	927.927	1.62166	167.695	72.1465	1.21684	86.5189	49.0304	1.7646	0.819338	TRUE	1.11505e-67	TRUE	7.83752e-228	TRUE	2.73748e-139	TRUE	4.35921e-219
ENSG00000118482	PHF3	PHD finger protein 3 [Source:HGNC Symbol;Acc:HGNC:8921]	253.726	538.5	-1.08568	9.6746	25.8645	-1.4187	5.41219	17.7221	0.305391	-1.71127	TRUE	1.69602e-53	TRUE	3.68051e-111	TRUE	1.08186e-81	TRUE	2.02735e-110
ENSG00000232389		spermine synthase (SMS) pseudogene	32.6774	15.8714	1.04186	11.0654	7.36028	0.588222	6.26612	5.09835	1.22905	0.297543	TRUE	1.09174e-25	TRUE	4.62136e-51	TRUE	2.90543e-39	TRUE	1.99541e-48
ENSG00000080007	DDX43	DEAD-box helicase 43 [Source:HGNC Symbol;Acc:HGNC:18677]	14.2453	5.471	1.38061	2.65337	1.75254	0.598375	1.85991	1.54015	1.20761	0.272155	TRUE	4.70966e-29	TRUE	1.12332e-39	TRUE	1.62591e-27	TRUE	1.0772e-39
ENSG00000231652		novel transcript	6.36044	2.14697	1.56683	1.94256	1.27105	0.611943	1.49965	1.18857	1.26172	0.335396	TRUE	6.70915e-33	TRUE	2.66027e-56	TRUE	5.63024e-51	TRUE	2.08867e-61
ENSG00000156535	CD109	CD109 molecule [Source:HGNC Symbol;Acc:HGNC:21685]	538.866	65.3137	3.04447	20.7788	4.2052	2.30486	11.2744	3.41746	3.29905	1.72205	TRUE	2.42898e-207	TRUE	0	TRUE	1.91383e-154	TRUE	0
ENSG00000112773	TENT5A	terminal nucleotidyltransferase 5A [Source:HGNC Symbol;Acc:HGNC:18345]	371.952	786.5	-1.08033	22.5542	62.6028	-1.47283	11.8736	41.4009	0.286796	-1.8019	TRUE	1.45172e-23	TRUE	1.71715e-50	TRUE	5.06559e-57	TRUE	2.51289e-48
ENSG00000083097	DOP1A	DOP1 leucine zipper like protein A [Source:HGNC Symbol;Acc:HGNC:21194]	32.0363	69.9147	-1.12589	2.10551	4.28336	-1.02457	1.56512	3.19745	0.489489	-1.03065	TRUE	1.05626e-47	TRUE	2.44112e-109	TRUE	2.84766e-68	TRUE	5.27519e-108
ENSG00000135315	CEP162	centrosomal protein 162 [Source:HGNC Symbol;Acc:HGNC:21107]	35.3393	72.3785	-1.03429	3.22251	7.22733	-1.16528	2.12414	5.13331	0.413795	-1.27301	TRUE	3.42789e-38	TRUE	1.12412e-65	TRUE	7.86392e-55	TRUE	6.27841e-66
ENSG00000135318	NT5E	5'-nucleotidase ecto [Source:HGNC Symbol;Acc:HGNC:8021]	54.1457	4.66306	3.5375	5.11863	1.25563	2.02735	3.17074	1.14771	2.76266	1.46606	TRUE	1.26329e-44	TRUE	4.40915e-258	TRUE	1.6251e-144	TRUE	9.36746e-79
ENSG00000272008		novel transcript, antisense to ZNF292	7.08572	2.34694	1.59414	1.51763	1.15437	0.394722	1.24277	1.11548	1.11411	0.155898	TRUE	1.92986e-29	TRUE	3.91168e-57	TRUE	7.97041e-44	TRUE	1.83846e-61
ENSG00000164414	SLC35A1	solute carrier family 35 member A1 [Source:HGNC Symbol;Acc:HGNC:11021]	68.6468	194.067	-1.49929	13.1002	47.6496	-1.86287	7.17238	33.5141	0.214011	-2.22425	TRUE	1.88212e-92	TRUE	0	TRUE	2.3712e-124	TRUE	1.94553e-269
ENSG00000135334	AKIRIN2	akirin 2 [Source:HGNC Symbol;Acc:HGNC:21407]	170.128	78.9204	1.10815	30.4718	19.0751	0.675787	16.307	14.2625	1.14335	0.193265	TRUE	9.39236e-42	TRUE	6.0757e-115	TRUE	5.21542e-82	TRUE	1.39935e-111
ENSG00000146278	PNRC1	proline rich nuclear receptor coactivator 1 [Source:HGNC Symbol;Acc:HGNC:17278]	4376.59	1672.98	1.38739	513.15	261.22	0.974115	266.681	180.152	1.48031	0.565898	TRUE	1.34656e-56	TRUE	3.1718e-143	TRUE	3.40072e-98	TRUE	1.3877e-140
ENSG00000154548	SRSF12	serine and arginine rich splicing factor 12 [Source:HGNC Symbol;Acc:HGNC:21220]	8.52725	4.16223	1.03472	1.58426	1.30761	0.276881	1.30309	1.20745	1.07921	0.109975	TRUE	3.73907e-13	TRUE	5.21577e-27	TRUE	6.91957e-28	TRUE	1.17512e-25
ENSG00000198833	UBE2J1	ubiquitin conjugating enzyme E2 J1 [Source:HGNC Symbol;Acc:HGNC:17598]	1554.96	691.779	1.16849	128.004	76.3244	0.745971	65.9334	52.4933	1.25603	0.328875	TRUE	7.99602e-52	TRUE	2.87885e-257	TRUE	4.58863e-140	TRUE	1.00974e-242
ENSG00000118412	CASP8AP2	caspase 8 associated protein 2 [Source:HGNC Symbol;Acc:HGNC:1510]	50.8827	109.392	-1.10426	3.18632	7.36647	-1.20908	2.12562	5.19095	0.409486	-1.28812	TRUE	5.37492e-45	TRUE	3.20916e-83	TRUE	7.60809e-66	TRUE	2.37932e-82
ENSG00000112182	BACH2	BTB domain and CNC homolog 2 [Source:HGNC Symbol;Acc:HGNC:14078]	64.8154	9.64354	2.7487	3.30573	1.41618	1.22297	2.19896	1.30066	1.69065	0.757574	TRUE	6.14449e-133	TRUE	5.74639e-229	TRUE	1.72836e-100	TRUE	5.13985e-221
ENSG00000261366	MANEA-DT	MANEA divergent transcript [Source:HGNC Symbol;Acc:HGNC:43732]	2.03192	4.52376	-1.15468	1.16026	1.74818	-0.591409	1.08699	1.47524	0.736828	-0.440601	TRUE	4.06973e-22	TRUE	6.58609e-28	TRUE	3.66542e-21	TRUE	1.47931e-30
ENSG00000172469	MANEA	mannosidase endo-alpha [Source:HGNC Symbol;Acc:HGNC:21072]	14.1512	42.2462	-1.5779	1.90332	4.82197	-1.34111	1.46747	3.52833	0.41591	-1.26566	TRUE	2.954e-83	TRUE	9.72465e-149	TRUE	1.13203e-77	TRUE	1.14597e-145
ENSG00000146263	MMS22L	MMS22 like, DNA repair protein [Source:HGNC Symbol;Acc:HGNC:21475]	3.86445	14.705	-1.92797	1.04659	1.30236	-0.315434	1.02479	1.21182	0.845664	-0.241844	TRUE	2.05055e-81	TRUE	4.52642e-111	TRUE	8.98023e-68	TRUE	2.25438e-119
ENSG00000112234	FBXL4	F-box and leucine rich repeat protein 4 [Source:HGNC Symbol;Acc:HGNC:13601]	26.0063	72.2894	-1.47492	2.09712	5.2523	-1.32454	1.56944	3.9368	0.398659	-1.32677	TRUE	1.20963e-81	TRUE	7.93716e-227	TRUE	3.83235e-108	TRUE	2.90463e-224
ENSG00000269919		novel transcript, sense intronic to PRDM1	7.31432	2.77806	1.39665	5.84574	2.72777	1.09967	3.52426	2.21638	1.59009	0.669111	TRUE	2.17428e-21	TRUE	1.20374e-53	TRUE	4.97691e-43	TRUE	1.43457e-52
ENSG00000112297	CRYBG1	crystallin beta-gamma domain containing 1 [Source:HGNC Symbol;Acc:HGNC:356]	309.195	845.681	-1.4516	11.5481	39.894	-1.78852	6.36325	26.8174	0.23728	-2.07534	TRUE	1.2148e-93	TRUE	7.30332e-262	TRUE	1.17171e-122	TRUE	6.62921e-236
ENSG00000130347	RTN4IP1	reticulon 4 interacting protein 1 [Source:HGNC Symbol;Acc:HGNC:18647]	6.37251	14.0211	-1.13767	1.96859	4.16908	-1.08256	1.4831	3.06276	0.484235	-1.04622	TRUE	3.1768e-32	TRUE	7.53048e-61	TRUE	5.6131e-46	TRUE	6.72535e-62
ENSG00000178409	BEND3	BEN domain containing 3 [Source:HGNC Symbol;Acc:HGNC:23040]	17.654	7.54858	1.22571	1.85748	1.45898	0.348385	1.4506	1.30777	1.10922	0.14954	TRUE	1.18308e-40	TRUE	1.03652e-58	TRUE	9.74797e-38	TRUE	4.20604e-59
ENSG00000118690	ARMC2	armadillo repeat containing 2 [Source:HGNC Symbol;Acc:HGNC:23045]	3.33742	7.1514	-1.09949	1.19561	1.69984	-0.507651	1.10331	1.43052	0.771266	-0.3747	TRUE	4.01526e-21	TRUE	4.80785e-32	TRUE	1.16867e-21	TRUE	2.78662e-33
ENSG00000080546	SESN1	sestrin 1 [Source:HGNC Symbol;Acc:HGNC:21595]	60.5238	124.219	-1.03731	5.10231	12.5546	-1.29899	3.12762	9.51155	0.328823	-1.60462	TRUE	7.05723e-46	TRUE	9.75947e-137	TRUE	3.70687e-79	TRUE	2.37269e-137
ENSG00000183137	CEP57L1	centrosomal protein 57 like 1 [Source:HGNC Symbol;Acc:HGNC:21561]	12.1411	25.8737	-1.09159	1.61404	2.84423	-0.817367	1.31691	2.24428	0.586785	-0.769096	TRUE	1.06872e-38	TRUE	5.8454e-71	TRUE	1.31488e-49	TRUE	1.99505e-68
ENSG00000112394	SLC16A10	solute carrier family 16 member 10 [Source:HGNC Symbol;Acc:HGNC:17027]	1490.15	94.8051	3.97435	47.5606	4.86023	3.29067	25.0569	3.60008	6.9601	2.79911	TRUE	3.59699e-152	TRUE	0	TRUE	1.12613e-167	TRUE	1.03153e-293
ENSG00000056972	TRAF3IP2	TRAF3 interacting protein 2 [Source:HGNC Symbol;Acc:HGNC:1343]	52.056	25.3251	1.0395	3.75397	2.50524	0.583469	2.3925	1.9082	1.2538	0.326306	TRUE	6.20613e-07	TRUE	2.55989e-39	TRUE	8.94826e-50	TRUE	2.3394e-20
ENSG00000255389		chromosome 6 open reading frame 3	2.1223	5.48605	-1.37014	1.16466	1.89546	-0.702648	1.08471	1.65747	0.654438	-0.611671	TRUE	1.10517e-31	TRUE	6.87126e-46	TRUE	2.15142e-32	TRUE	3.02949e-50
ENSG00000010810	FYN	FYN proto-oncogene, Src family tyrosine kinase [Source:HGNC Symbol;Acc:HGNC:4037]	530.907	210.094	1.33742	26.3739	14.5267	0.860407	14.0147	9.95685	1.40754	0.493181	TRUE	3.72137e-69	TRUE	9.28157e-248	TRUE	3.83324e-120	TRUE	5.43417e-238
ENSG00000178425	NT5DC1	5'-nucleotidase domain containing 1 [Source:HGNC Symbol;Acc:HGNC:21556]	10.6048	23.368	-1.13983	1.46057	2.45491	-0.749138	1.24109	1.95302	0.63547	-0.654104	TRUE	5.16541e-40	TRUE	2.49596e-51	TRUE	2.02424e-31	TRUE	3.0223e-54
ENSG00000025156	HSF2	heat shock transcription factor 2 [Source:HGNC Symbol;Acc:HGNC:5225]	40.0032	95.3126	-1.25255	6.16059	17.7771	-1.52888	3.55391	13.1322	0.270626	-1.88563	TRUE	2.14989e-63	TRUE	7.03677e-105	TRUE	8.79085e-66	TRUE	3.85269e-97
ENSG00000146373	RNF217	ring finger protein 217 [Source:HGNC Symbol;Acc:HGNC:21487]	47.6106	154.513	-1.69837	2.29479	6.82529	-1.57253	1.66052	4.98957	0.332798	-1.58728	TRUE	8.54985e-119	TRUE	4.78077e-283	TRUE	6.03219e-115	TRUE	1.71067e-275
ENSG00000203760	CENPW	centromere protein W [Source:HGNC Symbol;Acc:HGNC:21488]	172.485	64.0008	1.43031	76.4795	38.6993	0.982768	39.701	30.7581	1.29075	0.368209	TRUE	3.88994e-71	TRUE	5.624e-147	TRUE	2.09139e-73	TRUE	3.09151e-138
ENSG00000220548	NA	NA	84.294	41.947	1.00686	23.8127	16.0433	0.569755	12.5471	10.75	1.16718	0.223022	TRUE	3.6853e-28	TRUE	1.48458e-31	TRUE	8.98825e-21	TRUE	4.75438e-30
ENSG00000196569	LAMA2	laminin subunit alpha 2 [Source:HGNC Symbol;Acc:HGNC:6482]	4.88696	2.04018	1.26024	1.13593	1.04838	0.115701	1.0724	1.04513	1.02609	0.0371606	TRUE	2.11741e-27	TRUE	5.64993e-35	TRUE	1.37431e-31	TRUE	4.65844e-37
ENSG00000198945	L3MBTL3	L3MBTL histone methyl-lysine binding protein 3 [Source:HGNC Symbol;Acc:HGNC:23035]	34.7371	99.1848	-1.51364	3.33924	10.2512	-1.6182	2.19774	7.48642	0.293564	-1.76825	TRUE	4.03424e-88	TRUE	4.0485e-161	TRUE	2.27556e-94	TRUE	2.95105e-155
ENSG00000219532	SELENOKP2	selenoprotein K pseudogene 2 [Source:HGNC Symbol;Acc:HGNC:53725]	31.1211	10.709	1.53907	37.1303	16.7662	1.14704	19.9353	12.0446	1.65513	0.726945	TRUE	8.07938e-56	TRUE	4.12001e-77	TRUE	4.31798e-46	TRUE	1.66493e-74
ENSG00000118515	SGK1	serum/glucocorticoid regulated kinase 1 [Source:HGNC Symbol;Acc:HGNC:10810]	2047.27	972.78	1.07351	72.978	47.5355	0.618457	37.9784	35.0886	1.08236	0.114177	TRUE	3.27158e-43	TRUE	3.77329e-127	TRUE	1.81051e-73	TRUE	6.99032e-122
ENSG00000231971	CT69	cancer/testis associated transcript 69 [Source:HGNC Symbol;Acc:HGNC:37196]	11.9821	2.91585	2.0389	3.22625	1.53601	1.07067	2.13791	1.38231	1.54663	0.629126	TRUE	1.16677e-78	TRUE	5.7363e-102	TRUE	5.28407e-65	TRUE	2.37001e-104
ENSG00000236700	LINC01010	long intergenic non-protein coding RNA 1010 [Source:HGNC Symbol;Acc:HGNC:48978]	177.797	19.7512	3.17022	24.9443	4.39213	2.50572	13.3218	3.55995	3.74214	1.90386	TRUE	2.6788e-173	TRUE	0	TRUE	9.30879e-145	TRUE	0
ENSG00000118514	ALDH8A1	aldehyde dehydrogenase 8 family member A1 [Source:HGNC Symbol;Acc:HGNC:15471]	2.29309	5.14861	-1.16689	1.16143	1.52825	-0.395982	1.08049	1.29867	0.831996	-0.265352	TRUE	1.79728e-16	TRUE	1.6101e-05	TRUE	0.000655576	TRUE	1.07211e-13
ENSG00000135541	AHI1	Abelson helper integration site 1 [Source:HGNC Symbol;Acc:HGNC:21575]	209.592	58.6394	1.83764	9.55973	4.11149	1.21731	5.38196	3.08468	1.74474	0.803011	TRUE	1.64419e-82	TRUE	7.26715e-216	TRUE	2.56833e-117	TRUE	6.63867e-222
ENSG00000027697	IFNGR1	interferon gamma receptor 1 [Source:HGNC Symbol;Acc:HGNC:5439]	559.497	1470.7	-1.3943	77.8047	276.26	-1.8281	40.6665	211.012	0.192721	-2.37541	TRUE	1.32285e-87	TRUE	2.0178e-134	TRUE	3.34808e-65	TRUE	6.79512e-128
ENSG00000118503	TNFAIP3	TNF alpha induced protein 3 [Source:HGNC Symbol;Acc:HGNC:11896]	2854.81	830.536	1.78128	198.314	70.8456	1.48504	102.732	50.0583	2.05225	1.03721	TRUE	3.77842e-52	TRUE	2.21466e-141	TRUE	1.13475e-125	TRUE	2.58241e-98
ENSG00000218565		DnaJ (Hsp40) homolog, subfamily C, member 7 (DNAJC7) pseudogene	30.9249	14.3165	1.11109	8.1759	5.19036	0.655544	4.68838	3.70583	1.26514	0.339293	TRUE	1.80698e-19	TRUE	2.87494e-32	TRUE	1.08924e-23	TRUE	1.38431e-30
ENSG00000010818	HIVEP2	HIVEP zinc finger 2 [Source:HGNC Symbol;Acc:HGNC:4921]	541.264	154.845	1.8055	18.8718	7.31431	1.36744	10.1881	5.27554	1.9312	0.9495	TRUE	1.21821e-56	TRUE	6.94906e-181	TRUE	3.68135e-122	TRUE	8.85098e-110
ENSG00000283122	HYMAI	hydatidiform mole associated and imprinted [Source:HGNC Symbol;Acc:HGNC:5326]	10.0369	4.82761	1.05593	1.95574	1.53536	0.349131	1.48806	1.39384	1.0676	0.094368	TRUE	9.53936e-12	TRUE	1.67638e-20	TRUE	1.92472e-14	TRUE	4.01933e-20
ENSG00000135604	STX11	syntaxin 11 [Source:HGNC Symbol;Acc:HGNC:11429]	612.513	130.885	2.22644	111.757	31.4543	1.82904	58.384	21.2773	2.74396	1.45626	TRUE	4.0689e-90	TRUE	1.16048e-268	TRUE	1.02704e-162	TRUE	8.81935e-245
ENSG00000152818	UTRN	utrophin [Source:HGNC Symbol;Acc:HGNC:12635]	249.53	509.124	-1.0288	7.03669	17.6873	-1.32974	4.06993	12.0272	0.338392	-1.56323	TRUE	3.36692e-31	TRUE	5.77505e-57	TRUE	1.11483e-52	TRUE	1.54299e-57
ENSG00000118496	FBXO30	F-box protein 30 [Source:HGNC Symbol;Acc:HGNC:15600]	264.853	125.607	1.07628	11.1615	7.61917	0.550831	6.3799	5.66625	1.12595	0.17114	TRUE	6.65177e-35	TRUE	1.77675e-85	TRUE	1.15201e-50	TRUE	3.99383e-85
ENSG00000111962	UST	uronyl 2-sulfotransferase [Source:HGNC Symbol;Acc:HGNC:17223]	30.6057	9.86087	1.63401	3.29415	1.92744	0.773218	2.18281	1.76663	1.23558	0.30519	TRUE	1.53256e-56	TRUE	1.27048e-89	TRUE	3.74702e-58	TRUE	1.70583e-86
ENSG00000178199	ZC3H12D	zinc finger CCCH-type containing 12D [Source:HGNC Symbol;Acc:HGNC:21175]	25.4863	80.006	-1.65039	2.27881	6.59801	-1.53375	1.6468	4.41092	0.373345	-1.42142	TRUE	7.854e-28	TRUE	1.8755e-55	TRUE	3.85963e-57	TRUE	7.86427e-53
ENSG00000120253	NUP43	nucleoporin 43 [Source:HGNC Symbol;Acc:HGNC:21182]	79.8877	175.879	-1.13854	7.33015	19.9789	-1.44656	4.22018	14.631	0.288441	-1.79365	TRUE	8.22942e-56	TRUE	7.35065e-80	TRUE	1.91308e-50	TRUE	3.68221e-77
ENSG00000131015	ULBP2	UL16 binding protein 2 [Source:HGNC Symbol;Acc:HGNC:14894]	4.57765	1.37641	1.7337	1.92975	1.12235	0.781894	1.4912	1.15822	1.2875	0.364569	TRUE	4.35855e-34	TRUE	1.96196e-60	TRUE	9.14188e-59	TRUE	6.49066e-72
ENSG00000111981	ULBP1	UL16 binding protein 1 [Source:HGNC Symbol;Acc:HGNC:14893]	3.32692	1.37335	1.27649	1.25803	1.05845	0.249218	1.13561	1.03849	1.09352	0.128983	TRUE	1.50025e-29	TRUE	1.43301e-34	TRUE	4.60489e-37	TRUE	4.79381e-39
ENSG00000198729	PPP1R14C	protein phosphatase 1 regulatory inhibitor subunit 14C [Source:HGNC Symbol;Acc:HGNC:14952]	27.7364	5.11762	2.43823	5.42121	1.91143	1.50396	3.26382	1.56074	2.0912	1.06433	TRUE	4.53286e-131	TRUE	9.18634e-198	TRUE	1.81727e-96	TRUE	2.24286e-188
ENSG00000120262	CCDC170	coiled-coil domain containing 170 [Source:HGNC Symbol;Acc:HGNC:21177]	19.5939	52.638	-1.4257	2.21318	5.62245	-1.34508	1.62963	3.91682	0.416059	-1.26514	TRUE	2.65365e-63	TRUE	5.81887e-91	TRUE	1.59636e-60	TRUE	5.52597e-90
ENSG00000131018	SYNE1	spectrin repeat containing nuclear envelope protein 1 [Source:HGNC Symbol;Acc:HGNC:17089]	52.9328	173.025	-1.70875	1.39999	2.81117	-1.00576	1.20606	2.2404	0.538323	-0.893457	TRUE	3.41711e-124	TRUE	2.35574e-204	TRUE	2.96536e-104	TRUE	2.47333e-206
ENSG00000153721	CNKSR3	CNKSR family member 3 [Source:HGNC Symbol;Acc:HGNC:23034]	8.52627	2.86194	1.57492	1.12515	1.03454	0.121128	1.06519	1.0226	1.04165	0.0588675	TRUE	1.11343e-15	TRUE	4.62006e-79	TRUE	2.86341e-50	TRUE	1.40658e-45
ENSG00000029639	TFB1M	transcription factor B1, mitochondrial [Source:HGNC Symbol;Acc:HGNC:17037]	18.4198	36.8801	-1.00158	3.27179	7.27622	-1.15311	2.13372	4.98588	0.427953	-1.22448	TRUE	3.66862e-34	TRUE	1.59388e-81	TRUE	4.03858e-53	TRUE	2.11855e-75
ENSG00000130340	SNX9	sorting nexin 9 [Source:HGNC Symbol;Acc:HGNC:14973]	1267.12	369.581	1.77759	97.4301	38.5036	1.33937	50.2246	25.7467	1.95072	0.964009	TRUE	1.44495e-112	TRUE	6.57366e-219	TRUE	8.40411e-118	TRUE	1.04488e-207
ENSG00000078269	SYNJ2	synaptojanin 2 [Source:HGNC Symbol;Acc:HGNC:11504]	174.7	36.3421	2.26517	5.92181	2.25456	1.3932	3.50941	1.89272	1.85417	0.890771	TRUE	1.68148e-69	TRUE	1.86983e-228	TRUE	2.40545e-101	TRUE	2.76557e-136
ENSG00000092820	EZR	ezrin [Source:HGNC Symbol;Acc:HGNC:12691]	1157.59	469.871	1.30079	122.84	66.9738	0.875107	62.9773	44.2976	1.42169	0.507603	TRUE	4.64717e-64	TRUE	2.19917e-292	TRUE	6.66851e-134	TRUE	4.05518e-268
ENSG00000164691	TAGAP	T cell activation RhoGTPase activating protein [Source:HGNC Symbol;Acc:HGNC:15669]	478.44	223.638	1.09717	42.019	26.4158	0.669638	21.5675	16.7045	1.29112	0.368619	TRUE	1.34709e-15	TRUE	1.00786e-37	TRUE	1.66402e-30	TRUE	1.16417e-35
ENSG00000237927		novel transcript	16.5718	4.23843	1.96713	3.78748	1.74565	1.11747	2.44507	1.41893	1.72318	0.78507	TRUE	2.78462e-36	TRUE	4.376e-69	TRUE	9.35227e-55	TRUE	3.2718e-68
ENSG00000112096	SOD2	superoxide dismutase 2 [Source:HGNC Symbol;Acc:HGNC:11180]	42313.8	11759.3	1.84732	783.593	285.902	1.45458	404.374	188.66	2.1434	1.0999	TRUE	3.02365e-79	TRUE	4.93786e-171	TRUE	2.87907e-130	TRUE	9.57275e-157
ENSG00000146457	WTAP	WT1 associated protein [Source:HGNC Symbol;Acc:HGNC:16846]	5076.82	1109.54	2.19397	305.33	87.1271	1.80918	159.675	60.8363	2.62466	1.39213	TRUE	1.21376e-89	TRUE	3.66029e-231	TRUE	1.09438e-152	TRUE	2.78726e-212
ENSG00000120437	ACAT2	acetyl-CoA acetyltransferase 2 [Source:HGNC Symbol;Acc:HGNC:94]	221.229	106.367	1.05649	19.0689	12.4577	0.614179	10.2402	8.57918	1.19361	0.255331	TRUE	1.14706e-43	TRUE	2.99374e-104	TRUE	3.70786e-76	TRUE	7.43543e-103
ENSG00000175003	SLC22A1	solute carrier family 22 member 1 [Source:HGNC Symbol;Acc:HGNC:10963]	21.0198	9.06954	1.21265	4.04383	2.56371	0.65749	2.55031	2.13379	1.1952	0.25725	TRUE	1.94149e-23	TRUE	4.76636e-62	TRUE	3.9884e-56	TRUE	1.04296e-61
ENSG00000085511	MAP3K4	mitogen-activated protein kinase kinase kinase 4 [Source:HGNC Symbol;Acc:HGNC:6856]	344.161	150.741	1.19102	16.9771	10.0859	0.751252	9.26313	6.8718	1.34799	0.430812	TRUE	2.20894e-18	TRUE	5.80815e-54	TRUE	1.49169e-38	TRUE	3.51876e-53
ENSG00000026652	AGPAT4	1-acylglycerol-3-phosphate O-acyltransferase 4 [Source:HGNC Symbol;Acc:HGNC:20885]	300.906	130.412	1.20623	13.2158	7.99899	0.724377	7.19174	5.45421	1.31857	0.398969	TRUE	1.21072e-56	TRUE	5.77883e-96	TRUE	1.65414e-64	TRUE	1.84372e-90
ENSG00000279355	NA	NA	33.2156	11.5686	1.52165	7.1006	3.54138	1.00363	4.03971	2.56844	1.57283	0.65336	TRUE	8.2304e-40	TRUE	8.41285e-90	TRUE	4.34678e-64	TRUE	4.40115e-84
ENSG00000184465	WDR27	WD repeat domain 27 [Source:HGNC Symbol;Acc:HGNC:21248]	4.50591	9.03488	-1.00369	1.12226	1.3732	-0.291131	1.06481	1.22241	0.871077	-0.199128	TRUE	2.53504e-18	TRUE	2.98851e-29	TRUE	9.92642e-21	TRUE	1.22855e-30
ENSG00000240859		novel transcript	60.8537	25.4434	1.25805	5.13234	3.26407	0.652943	3.08966	2.54581	1.21363	0.279326	TRUE	1.02703e-40	TRUE	1.94071e-61	TRUE	3.56769e-41	TRUE	4.04571e-60
ENSG00000197461	PDGFA	platelet derived growth factor subunit A [Source:HGNC Symbol;Acc:HGNC:8799]	90.152	13.0811	2.78488	8.58358	2.27252	1.91729	4.90392	1.8753	2.61501	1.38682	TRUE	7.56386e-59	TRUE	1.99798e-182	TRUE	2.13252e-102	TRUE	6.5793e-164
ENSG00000237181	PRKAR1B-AS1	PRKAR1B antisense RNA 1 [Source:HGNC Symbol;Acc:HGNC:40470]	103.333	30.9999	1.73697	49.7323	19.7442	1.33275	26.1185	14.6632	1.78123	0.832873	TRUE	9.73199e-69	TRUE	6.30582e-178	TRUE	6.99633e-112	TRUE	3.36788e-166
ENSG00000178381	ZFAND2A	zinc finger AN1-type containing 2A [Source:HGNC Symbol;Acc:HGNC:28073]	539.098	81.223	2.73059	81.3679	16.8997	2.26746	42.7391	13.5624	3.1513	1.65595	TRUE	1.43224e-57	TRUE	3.3477e-285	TRUE	1.45191e-137	TRUE	1.32972e-253
ENSG00000198517	MAFK	MAF bZIP transcription factor K [Source:HGNC Symbol;Acc:HGNC:6782]	688.935	197.224	1.80453	55.0696	21.6553	1.34654	28.9634	15.3458	1.88738	0.916387	TRUE	1.79457e-111	TRUE	0	TRUE	3.6694e-163	TRUE	0
ENSG00000225968	ELFN1	extracellular leucine rich repeat and fibronectin type III domain containing 1 [Source:HGNC Symbol;Acc:HGNC:33154]	17.306	6.63197	1.38376	2.50973	1.68325	0.576289	1.74706	1.52455	1.14596	0.196553	TRUE	7.14279e-33	TRUE	3.20244e-45	TRUE	6.83306e-41	TRUE	1.46544e-44
ENSG00000122687	MRM2	mitochondrial rRNA methyltransferase 2 [Source:HGNC Symbol;Acc:HGNC:16352]	90.7187	186.304	-1.03819	12.2171	32.2499	-1.40039	6.76508	22.167	0.305187	-1.71224	TRUE	3.19215e-44	TRUE	5.98163e-199	TRUE	3.87835e-103	TRUE	1.37297e-188
ENSG00000106266	SNX8	sorting nexin 8 [Source:HGNC Symbol;Acc:HGNC:14972]	936.373	288.793	1.69705	58.13	24.5566	1.24317	30.2415	16.4219	1.84153	0.880903	TRUE	3.37155e-104	TRUE	0	TRUE	2.73866e-160	TRUE	0
ENSG00000136213	CHST12	carbohydrate sulfotransferase 12 [Source:HGNC Symbol;Acc:HGNC:17423]	41.2408	102.358	-1.31148	1.87273	3.95985	-1.0803	1.44275	2.855	0.505342	-0.984669	TRUE	6.74364e-29	TRUE	1.06653e-81	TRUE	5.53833e-74	TRUE	3.61815e-77
ENSG00000106009	BRAT1	BRCA1 associated ATM activator 1 [Source:HGNC Symbol;Acc:HGNC:21701]	39.5749	90.1047	-1.18702	3.07909	7.46903	-1.27842	2.06675	5.2445	0.39408	-1.34344	TRUE	2.56508e-51	TRUE	8.23737e-165	TRUE	5.60476e-83	TRUE	1.12992e-149
ENSG00000106012	IQCE	IQ motif containing E [Source:HGNC Symbol;Acc:HGNC:29171]	47.4934	105.994	-1.15818	2.79793	6.46667	-1.20866	1.92307	4.71138	0.408175	-1.29274	TRUE	4.16782e-52	TRUE	2.55752e-140	TRUE	5.24957e-72	TRUE	1.19671e-131
ENSG00000174945	AMZ1	archaelysin family metallopeptidase 1 [Source:HGNC Symbol;Acc:HGNC:22231]	109.364	27.6934	1.98152	6.48857	2.80021	1.21237	3.6634	2.94383	1.24443	0.315491	TRUE	1.30872e-27	TRUE	1.34451e-52	TRUE	2.29583e-48	TRUE	9.52419e-49
ENSG00000182095	TNRC18	trinucleotide repeat containing 18 [Source:HGNC Symbol;Acc:HGNC:11962]	57.6322	142.197	-1.30295	2.60023	6.41415	-1.30262	1.82895	4.648	0.393493	-1.34559	TRUE	1.9101e-67	TRUE	2.79586e-116	TRUE	6.30607e-76	TRUE	1.76318e-111
ENSG00000272953		novel transcript	2.12744	4.90276	-1.20448	1.63248	3.97722	-1.2847	1.31821	2.90481	0.453805	-1.13986	TRUE	3.84287e-26	TRUE	9.47876e-42	TRUE	3.59557e-27	TRUE	3.89311e-47
ENSG00000273084		novel transcript	1.53021	3.45619	-1.17545	1.19866	2.25392	-0.911016	1.10164	1.84241	0.597935	-0.741938	TRUE	7.61981e-24	TRUE	2.41229e-33	TRUE	2.83273e-19	TRUE	2.34366e-39
ENSG00000235944	ZNF815P	zinc finger protein 815, pseudogene [Source:HGNC Symbol;Acc:HGNC:22029]	3.25237	7.66007	-1.23587	1.33456	2.3598	-0.822305	1.17301	1.83708	0.638517	-0.647204	TRUE	4.46095e-32	TRUE	1.89335e-45	TRUE	6.43628e-30	TRUE	1.01097e-46
ENSG00000178397	FAM220A	family with sequence similarity 220 member A [Source:HGNC Symbol;Acc:HGNC:22422]	30.386	97.682	-1.68469	5.36338	20.4775	-1.93282	3.21817	14.5317	0.221458	-2.17489	TRUE	1.39119e-112	TRUE	0	TRUE	1.01039e-128	TRUE	0
ENSG00000164535	DAGLB	diacylglycerol lipase beta [Source:HGNC Symbol;Acc:HGNC:28923]	74.7948	208.878	-1.48165	5.54364	18.2084	-1.7157	3.33346	12.4706	0.267305	-1.90344	TRUE	1.04103e-91	TRUE	6.81163e-251	TRUE	2.35772e-117	TRUE	3.0897e-232
ENSG00000106415	GLCCI1	glucocorticoid induced 1 [Source:HGNC Symbol;Acc:HGNC:18713]	10.289	28.1036	-1.44965	1.4783	2.88798	-0.966122	1.25084	2.21222	0.565423	-0.822598	TRUE	1.25592e-55	TRUE	8.61134e-95	TRUE	2.61973e-61	TRUE	8.84058e-100
ENSG00000106460	TMEM106B	transmembrane protein 106B [Source:HGNC Symbol;Acc:HGNC:22407]	47.7836	101.693	-1.08964	2.19704	4.4769	-1.02694	1.61061	3.39952	0.473776	-1.07772	TRUE	1.74509e-50	TRUE	3.52989e-112	TRUE	3.12918e-71	TRUE	2.06093e-105
ENSG00000122644	ARL4A	ADP ribosylation factor like GTPase 4A [Source:HGNC Symbol;Acc:HGNC:695]	138.679	38.9469	1.83217	14.5696	6.0358	1.27134	7.93758	4.5812	1.73264	0.792974	TRUE	1.57202e-107	TRUE	0	TRUE	3.9738e-149	TRUE	0
ENSG00000122691	TWIST1	twist family bHLH transcription factor 1 [Source:HGNC Symbol;Acc:HGNC:12428]	2.69072	1.0942	1.29812	1.28621	1.02026	0.334192	1.1453	1.01276	1.13087	0.177433	TRUE	8.63847e-12	TRUE	1.09997e-28	TRUE	2.90223e-39	TRUE	2.95711e-36
ENSG00000105849	POLR1F	RNA polymerase I subunit F [Source:HGNC Symbol;Acc:HGNC:18027]	229.493	102.592	1.16154	21.1354	12.6528	0.740203	11.41	9.03384	1.26303	0.336894	TRUE	2.09547e-40	TRUE	1.07504e-99	TRUE	1.66916e-82	TRUE	1.20123e-96
ENSG00000233834		novel transcript	30.9559	6.79429	2.18782	12.5101	3.70119	1.75704	6.77189	3.28018	2.06449	1.04578	TRUE	6.19312e-28	TRUE	1.98747e-93	TRUE	1.3759e-79	TRUE	3.19516e-87
ENSG00000164649	CDCA7L	cell division cycle associated 7 like [Source:HGNC Symbol;Acc:HGNC:30777]	4.41242	11.9632	-1.43896	1.2933	2.28562	-0.82153	1.15048	1.86079	0.618279	-0.69367	TRUE	3.11172e-42	TRUE	2.24769e-63	TRUE	2.3672e-41	TRUE	1.59674e-64
ENSG00000172115	CYCS	cytochrome c, somatic [Source:HGNC Symbol;Acc:HGNC:19986]	967.37	338.096	1.51664	76.99	36.6236	1.0719	40.3301	25.6132	1.57458	0.654971	TRUE	3.09012e-84	TRUE	0	TRUE	6.06771e-142	TRUE	0
ENSG00000078399	HOXA9	homeobox A9 [Source:HGNC Symbol;Acc:HGNC:5109]	1.28877	3.52834	-1.453	1.03328	1.40708	-0.445476	1.01715	1.2353	0.823401	-0.280333	TRUE	1.09833e-20	TRUE	3.59021e-37	TRUE	2.6149e-27	TRUE	2.11566e-47
ENSG00000122574	WIPF3	WAS/WASL interacting protein family member 3 [Source:HGNC Symbol;Acc:HGNC:22004]	1.54855	5.25937	-1.76397	1.0332	1.33996	-0.375078	1.01642	1.19524	0.850391	-0.233801	TRUE	1.63555e-38	TRUE	2.01624e-44	TRUE	6.67982e-27	TRUE	8.49224e-49
ENSG00000136193	SCRN1	secernin 1 [Source:HGNC Symbol;Acc:HGNC:22192]	23.3848	61.57	-1.39666	2.3202	5.8182	-1.32632	1.67309	4.11036	0.407042	-1.29675	TRUE	6.60281e-41	TRUE	2.47139e-72	TRUE	3.65959e-61	TRUE	2.64491e-68
ENSG00000106100	NOD1	nucleotide binding oligomerization domain containing 1 [Source:HGNC Symbol;Acc:HGNC:16390]	43.2655	159.359	-1.88099	3.20379	11.9365	-1.89753	2.11731	7.8168	0.270867	-1.88435	TRUE	1.24177e-38	TRUE	8.88531e-105	TRUE	1.18718e-97	TRUE	1.56914e-96
ENSG00000106341	PPP1R17	protein phosphatase 1 regulatory subunit 17 [Source:HGNC Symbol;Acc:HGNC:16973]	11.3742	4.16754	1.4485	2.53905	1.61202	0.655424	1.8086	1.54449	1.171	0.227744	TRUE	2.40236e-12	TRUE	3.65429e-23	TRUE	6.91453e-30	TRUE	8.3742e-23
ENSG00000122547	EEPD1	endonuclease/exonuclease/phosphatase family domain containing 1 [Source:HGNC Symbol;Acc:HGNC:22223]	144.839	370.823	-1.35628	11.5495	37.8951	-1.71418	6.35334	26.8812	0.236349	-2.08101	TRUE	2.69043e-78	TRUE	2.29258e-172	TRUE	2.94164e-78	TRUE	2.49519e-159
ENSG00000211689	TRGC1	T cell receptor gamma constant 1 [Source:HGNC Symbol;Acc:HGNC:12275]	8.9029	4.00977	1.15076	2.03906	1.41687	0.5252	1.56094	1.23769	1.26118	0.334769	TRUE	0.00703054	TRUE	7.20772e-33	TRUE	7.4263e-32	TRUE	8.76857e-16
ENSG00000078053	AMPH	amphiphysin [Source:HGNC Symbol;Acc:HGNC:471]	6.70471	2.25072	1.57479	1.35274	1.10273	0.294805	1.17202	1.06099	1.10465	0.143592	TRUE	6.89122e-21	TRUE	3.79595e-39	TRUE	1.85719e-37	TRUE	1.13994e-40
ENSG00000122641	INHBA	inhibin subunit beta A [Source:HGNC Symbol;Acc:HGNC:6066]	6512.11	282.911	4.52471	275.988	14.5677	4.24376	141.887	10.5126	13.4969	3.75456	TRUE	3.10776e-88	TRUE	0	TRUE	3.13573e-169	TRUE	3.7245e-191
ENSG00000224116	INHBA-AS1	INHBA antisense RNA 1 [Source:HGNC Symbol;Acc:HGNC:40303]	5.73392	1.44414	1.98931	1.30299	1.03687	0.329585	1.1547	1.0193	1.13284	0.179949	TRUE	9.52035e-42	TRUE	5.71272e-81	TRUE	1.09967e-60	TRUE	7.68254e-95
ENSG00000106571	GLI3	GLI family zinc finger 3 [Source:HGNC Symbol;Acc:HGNC:4319]	4.66408	1.43044	1.70514	1.1374	1.0203	0.156744	1.07114	1.01533	1.05496	0.077189	TRUE	9.40787e-27	TRUE	8.60343e-49	TRUE	2.6551e-42	TRUE	9.00062e-54
ENSG00000164543	STK17A	serine/threonine kinase 17a [Source:HGNC Symbol;Acc:HGNC:11395]	581.401	165.574	1.81206	42.0629	15.7734	1.41506	22.1084	10.8587	2.03601	1.02574	TRUE	3.84022e-60	TRUE	8.10085e-275	TRUE	1.30946e-147	TRUE	7.35795e-171
ENSG00000235314	LINC00957	long intergenic non-protein coding RNA 957 [Source:HGNC Symbol;Acc:HGNC:22332]	6.47071	18.5644	-1.52054	1.69773	4.12825	-1.28193	1.35898	3.17271	0.428335	-1.22319	TRUE	2.59298e-38	TRUE	6.31911e-101	TRUE	4.32319e-56	TRUE	3.63165e-99
ENSG00000015676	NUDCD3	NudC domain containing 3 [Source:HGNC Symbol;Acc:HGNC:22208]	107.855	217.014	-1.00869	4.74144	11.1002	-1.22718	2.90699	7.6601	0.379498	-1.39784	TRUE	6.76712e-44	TRUE	5.89109e-157	TRUE	2.47167e-88	TRUE	8.13514e-143
ENSG00000146676	PURB	purine rich element binding protein B [Source:HGNC Symbol;Acc:HGNC:9702]	800.57	215.005	1.89665	32.0638	12.2598	1.38701	17.095	8.61499	1.98433	0.988654	TRUE	4.32104e-125	TRUE	0	TRUE	3.33625e-174	TRUE	0
ENSG00000272768		novel transcript, antisense to PURB	64.6246	11.9114	2.43974	16.4714	4.38114	1.91058	8.96128	3.21684	2.78574	1.47806	TRUE	3.62367e-76	TRUE	0	TRUE	3.64856e-147	TRUE	0
ENSG00000232956	SNHG15	small nucleolar RNA host gene 15 [Source:HGNC Symbol;Acc:HGNC:27797]	126.373	56.4012	1.16389	13.1296	8.08691	0.69916	7.30829	5.92477	1.23352	0.302776	TRUE	5.20718e-48	TRUE	6.0234e-109	TRUE	3.98139e-77	TRUE	1.62866e-103
ENSG00000183696	UPP1	uridine phosphorylase 1 [Source:HGNC Symbol;Acc:HGNC:12576]	1276.72	238.696	2.4192	98.2794	24.7568	1.98906	50.5493	16.868	2.99675	1.5834	TRUE	8.08766e-133	TRUE	0	TRUE	9.50566e-186	TRUE	0
ENSG00000132436	FIGNL1	fidgetin like 1 [Source:HGNC Symbol;Acc:HGNC:13286]	19.1981	40.4869	-1.07649	2.28644	4.73382	-1.0499	1.65865	3.44847	0.480981	-1.05595	TRUE	1.21494e-39	TRUE	2.09941e-89	TRUE	8.88516e-58	TRUE	2.34561e-86
ENSG00000154710	RABGEF1	RAB guanine nucleotide exchange factor 1 [Source:HGNC Symbol;Acc:HGNC:17676]	48.3117	8.12765	2.57146	4.0098	1.60642	1.31968	2.5417	1.36774	1.85831	0.893993	TRUE	4.26938e-157	TRUE	6.97848e-283	TRUE	1.19597e-122	TRUE	1.03562e-284
ENSG00000273142	LINC02604	long intergenic non-protein coding RNA 2604 [Source:HGNC Symbol;Acc:HGNC:53972]	10.0459	3.85538	1.38166	1.92578	1.39277	0.467487	1.48582	1.24013	1.19812	0.260767	TRUE	3.571e-41	TRUE	9.38093e-53	TRUE	4.48813e-39	TRUE	1.01073e-53
ENSG00000233369	GTF2IP4	general transcription factor IIi pseudogene 4 [Source:HGNC Symbol;Acc:HGNC:51716]	1.68478	3.73681	-1.14925	1.06692	1.36232	-0.352608	1.03442	1.25193	0.82626	-0.275333	TRUE	1.68091e-23	TRUE	1.66727e-23	TRUE	1.47735e-12	TRUE	2.32728e-25
ENSG00000009950	MLXIPL	MLX interacting protein like [Source:HGNC Symbol;Acc:HGNC:12744]	3.4438	8.68216	-1.33405	1.18405	1.57561	-0.412182	1.0996	1.34675	0.816488	-0.292497	TRUE	5.84939e-14	TRUE	0.000332951	TRUE	0.0067257	TRUE	3.57081e-13
ENSG00000106089	STX1A	syntaxin 1A [Source:HGNC Symbol;Acc:HGNC:11433]	11.8703	3.06601	1.95292	2.06525	1.25571	0.717809	1.54513	1.17683	1.31295	0.392814	TRUE	9.08808e-33	TRUE	1.94253e-67	TRUE	5.28772e-49	TRUE	5.32744e-68
ENSG00000106665	CLIP2	CAP-Gly domain containing linker protein 2 [Source:HGNC Symbol;Acc:HGNC:2586]	185.133	85.545	1.11381	9.79344	6.27053	0.64323	5.66094	4.69248	1.20639	0.270694	TRUE	2.38344e-20	TRUE	8.95606e-79	TRUE	3.06827e-75	TRUE	8.82109e-76
ENSG00000279996		TEC	4.49984	1.99205	1.17562	1.66439	1.25115	0.411729	1.3386	1.13789	1.17638	0.23436	TRUE	2.1686e-23	TRUE	1.12007e-27	TRUE	2.53572e-27	TRUE	4.69548e-29
ENSG00000127948	POR	cytochrome p450 oxidoreductase [Source:HGNC Symbol;Acc:HGNC:9208]	1440.96	579.226	1.31483	84.1385	45.8381	0.876219	43.218	30.0665	1.43741	0.523476	TRUE	1.73087e-66	TRUE	3.9474e-259	TRUE	1.20105e-122	TRUE	1.10566e-236
ENSG00000201643	SNORA14A	small nucleolar RNA, H/ACA box 14A [Source:HGNC Symbol;Acc:HGNC:32602]	5.84585	2.60904	1.16389	13.6388	6.61351	1.04423	7.57315	4.18529	1.80947	0.855567	TRUE	1.04682e-17	TRUE	1.25004e-22	TRUE	1.14674e-20	TRUE	2.16699e-23
ENSG00000205485		pseudogene similar to part of postmeiotic segregation increased 2-like 3 PMS2L3	9.98752	4.38762	1.18669	2.0222	1.52502	0.407094	1.52332	1.3353	1.14081	0.190053	TRUE	1.0677e-22	TRUE	2.22267e-32	TRUE	1.01515e-23	TRUE	7.00158e-32
ENSG00000019991	HGF	hepatocyte growth factor [Source:HGNC Symbol;Acc:HGNC:4893]	26.8719	65.7288	-1.29043	2.01147	4.50055	-1.16185	1.52453	3.34734	0.455443	-1.13466	TRUE	3.04593e-39	TRUE	3.04523e-39	TRUE	1.5084e-20	TRUE	7.19665e-39
ENSG00000005469	CROT	carnitine O-octanoyltransferase [Source:HGNC Symbol;Acc:HGNC:2366]	7.43054	16.9781	-1.19214	1.45367	2.52777	-0.798161	1.23886	2.0442	0.606039	-0.722518	TRUE	4.09705e-41	TRUE	1.31514e-66	TRUE	1.67879e-45	TRUE	6.39767e-69
ENSG00000005471	ABCB4	ATP binding cassette subfamily B member 4 [Source:HGNC Symbol;Acc:HGNC:45]	16.3074	7.86645	1.05174	1.71279	1.3401	0.35401	1.36701	1.19919	1.13994	0.188962	TRUE	3.32104e-09	TRUE	5.49704e-86	TRUE	2.28848e-55	TRUE	4.79725e-21
ENSG00000223969		novel transcript	73.0442	3.0597	4.57731	41.893	2.55554	4.03501	22.0169	2.3867	9.22484	3.20552	TRUE	1.43228e-237	TRUE	0	TRUE	2.95646e-175	TRUE	0
ENSG00000223584	TVP23CP1	TVP23C pseudogene 1 [Source:HGNC Symbol;Acc:HGNC:44646]	8.3319	2.02993	2.03722	5.06436	1.76652	1.51947	3.11165	1.57123	1.9804	0.98579	TRUE	1.43827e-41	TRUE	1.24531e-70	TRUE	1.2981e-56	TRUE	4.83758e-74
ENSG00000127914	AKAP9	A-kinase anchoring protein 9 [Source:HGNC Symbol;Acc:HGNC:379]	158.501	356.581	-1.16974	4.09472	10.3409	-1.33653	2.57569	7.0325	0.366256	-1.44908	TRUE	7.60581e-60	TRUE	1.78696e-135	TRUE	1.46656e-88	TRUE	1.15845e-141
ENSG00000127980	PEX1	peroxisomal biogenesis factor 1 [Source:HGNC Symbol;Acc:HGNC:8850]	13.4845	30.2416	-1.16524	1.56697	2.7991	-0.836985	1.29656	2.23597	0.579865	-0.786212	TRUE	5.81802e-40	TRUE	1.37412e-65	TRUE	2.15588e-49	TRUE	2.2351e-65
ENSG00000004948	CALCR	calcitonin receptor [Source:HGNC Symbol;Acc:HGNC:1440]	1.31481	2.65282	-1.01267	1.02699	1.19846	-0.222752	1.01468	1.13612	0.893111	-0.163088	TRUE	3.23992e-12	TRUE	2.3667e-22	TRUE	2.7504e-12	TRUE	1.76483e-27
ENSG00000236453		novel transcript	4.10484	1.84257	1.15561	2.01549	1.36337	0.563952	1.52247	1.24362	1.22423	0.29187	TRUE	3.19716e-16	TRUE	1.84479e-21	TRUE	1.02619e-19	TRUE	2.72236e-22
ENSG00000004799	PDK4	pyruvate dehydrogenase kinase 4 [Source:HGNC Symbol;Acc:HGNC:8812]	23.5013	83.4436	-1.82806	2.76428	9.74714	-1.81807	1.89153	7.80485	0.242353	-2.04482	TRUE	4.21329e-53	TRUE	1.66911e-77	TRUE	5.22342e-42	TRUE	1.16697e-75
ENSG00000196636	SDHAF3	succinate dehydrogenase complex assembly factor 3 [Source:HGNC Symbol;Acc:HGNC:21752]	6.51803	13.4821	-1.04853	1.84774	3.58865	-0.957683	1.43728	2.73039	0.5264	-0.925768	TRUE	2.6125e-27	TRUE	6.34734e-35	TRUE	6.9161e-26	TRUE	4.11402e-35
ENSG00000205356	TECPR1	tectonin beta-propeller repeat containing 1 [Source:HGNC Symbol;Acc:HGNC:22214]	71.107	150.892	-1.08545	3.74045	8.74124	-1.22462	2.40196	6.24391	0.384687	-1.37824	TRUE	1.94183e-46	TRUE	1.58336e-106	TRUE	2.19624e-77	TRUE	1.40114e-98
ENSG00000006453	BAIAP2L1	BAR/IMD domain containing adaptor protein 2 like 1 [Source:HGNC Symbol;Acc:HGNC:21649]	2.37931	5.7834	-1.28137	1.1017	1.2689	-0.203857	1.05293	1.1406	0.923142	-0.115376	TRUE	2.86873e-13	TRUE	2.87562e-06	TRUE	2.72405e-08	TRUE	8.03192e-05
ENSG00000106290	TAF6	TATA-box binding protein associated factor 6 [Source:HGNC Symbol;Acc:HGNC:11540]	24.8095	50.3782	-1.02191	3.07286	6.81132	-1.14835	2.0753	4.94697	0.41951	-1.25322	TRUE	1.02857e-36	TRUE	2.86966e-110	TRUE	1.65295e-69	TRUE	1.01105e-104
ENSG00000166997	CNPY4	canopy FGF signaling regulator 4 [Source:HGNC Symbol;Acc:HGNC:28631]	13.0288	46.6138	-1.83905	2.7419	9.92414	-1.85577	1.88447	6.91547	0.272501	-1.87567	TRUE	3.9091e-111	TRUE	5.14584e-203	TRUE	6.53098e-93	TRUE	3.56026e-194
ENSG00000197093	GAL3ST4	galactose-3-O-sulfotransferase 4 [Source:HGNC Symbol;Acc:HGNC:24145]	25.8883	142.095	-2.45648	3.6215	21.344	-2.55917	2.34199	13.5795	0.172465	-2.53562	TRUE	5.17899e-125	TRUE	2.10847e-165	TRUE	3.97332e-73	TRUE	1.01695e-152
ENSG00000213420	GPC2	glypican 2 [Source:HGNC Symbol;Acc:HGNC:4450]	2.09876	5.98206	-1.51111	1.10249	1.62743	-0.56183	1.05532	1.36845	0.771179	-0.374862	TRUE	1.39058e-33	TRUE	3.22185e-43	TRUE	7.3164e-29	TRUE	3.03435e-46
ENSG00000239521	CASTOR3	CASTOR family member 3 [Source:HGNC Symbol;Acc:HGNC:29954]	6.78392	16.471	-1.27974	1.42239	2.50861	-0.818565	1.22051	1.96651	0.620649	-0.68815	TRUE	1.76146e-39	TRUE	1.46782e-62	TRUE	2.22828e-40	TRUE	9.52781e-65
ENSG00000106351	AGFG2	ArfGAP with FG repeats 2 [Source:HGNC Symbol;Acc:HGNC:5177]	2.15128	5.71771	-1.41024	1.07284	1.37164	-0.354461	1.03902	1.24383	0.835342	-0.259562	TRUE	1.20877e-17	TRUE	7.69644e-34	TRUE	9.74541e-27	TRUE	2.42561e-33
ENSG00000196411	EPHB4	EPH receptor B4 [Source:HGNC Symbol;Acc:HGNC:3395]	1.2954	7.1212	-2.45873	1.01621	1.32529	-0.383118	1.009	1.17605	0.85795	-0.221035	TRUE	4.17143e-39	TRUE	9.95237e-36	TRUE	3.67118e-21	TRUE	5.70419e-45
ENSG00000146828	SLC12A9	solute carrier family 12 member 9 [Source:HGNC Symbol;Acc:HGNC:17435]	124.859	305.782	-1.2922	5.96115	17.5368	-1.55672	3.52075	11.4988	0.306183	-1.70753	TRUE	5.45019e-70	TRUE	1.38839e-252	TRUE	1.65947e-109	TRUE	2.26512e-230
ENSG00000106366	SERPINE1	serpin family E member 1 [Source:HGNC Symbol;Acc:HGNC:8583]	1702.09	230.196	2.88637	190.385	32.4727	2.55162	97.2809	27.8213	3.49664	1.80597	TRUE	1.38603e-97	TRUE	0	TRUE	4.98122e-127	TRUE	5.44244e-197
ENSG00000128564	VGF	VGF nerve growth factor inducible [Source:HGNC Symbol;Acc:HGNC:12684]	20.9984	1.79294	3.54988	3.56639	1.13595	1.65057	2.36257	1.09222	2.16308	1.11309	TRUE	2.50428e-94	TRUE	9.6241e-189	TRUE	2.3524e-112	TRUE	3.10724e-198
ENSG00000160991	ORAI2	ORAI calcium release-activated calcium modulator 2 [Source:HGNC Symbol;Acc:HGNC:21667]	255.59	587.816	-1.20153	9.14478	26.2027	-1.51869	5.11731	18.0964	0.28278	-1.82225	TRUE	2.62303e-65	TRUE	2.36163e-195	TRUE	3.04326e-104	TRUE	7.09609e-178
ENSG00000160993	ALKBH4	alkB homolog 4, lysine demethylase [Source:HGNC Symbol;Acc:HGNC:21900]	14.6914	36.3387	-1.30653	3.12368	8.31826	-1.41304	2.07303	5.75464	0.360236	-1.47299	TRUE	2.10388e-55	TRUE	3.00238e-131	TRUE	3.09363e-75	TRUE	1.07594e-119
ENSG00000222011	FAM185A	family with sequence similarity 185 member A [Source:HGNC Symbol;Acc:HGNC:22412]	1.88624	4.92571	-1.38482	1.11498	1.68527	-0.595968	1.0582	1.51314	0.699338	-0.515939	TRUE	5.18213e-24	TRUE	3.17142e-42	TRUE	5.61305e-32	TRUE	6.2288e-46
ENSG00000170632	ARMC10	armadillo repeat containing 10 [Source:HGNC Symbol;Acc:HGNC:21706]	66.3489	139.466	-1.07176	6.08226	15.5473	-1.35398	3.59981	10.7047	0.336283	-1.57225	TRUE	4.65388e-46	TRUE	4.89447e-161	TRUE	1.33232e-82	TRUE	2.00285e-145
ENSG00000161048	NAPEPLD	N-acyl phosphatidylethanolamine phospholipase D [Source:HGNC Symbol;Acc:HGNC:21683]	16.3533	46.3956	-1.5044	1.7221	3.83667	-1.15569	1.37013	2.83565	0.483182	-1.04936	TRUE	5.31892e-78	TRUE	8.70333e-195	TRUE	1.01059e-102	TRUE	6.27037e-206
ENSG00000237513	NA	NA	28.11	3.58936	2.96928	10.1503	2.08228	2.28528	5.69681	1.72164	3.30895	1.72637	TRUE	6.35337e-79	TRUE	2.39047e-238	TRUE	1.02817e-125	TRUE	6.20133e-232
ENSG00000105835	NAMPT	nicotinamide phosphoribosyltransferase [Source:HGNC Symbol;Acc:HGNC:30092]	5478.27	1623.74	1.7544	212.874	82.1104	1.37436	111.059	54.616	2.03346	1.02393	TRUE	2.87087e-62	TRUE	4.89999e-108	TRUE	3.97857e-105	TRUE	1.4146e-100
ENSG00000273320		novel transcript, antisense to NAMPT	18.0377	3.68022	2.29315	7.92774	2.36649	1.74416	4.61965	1.907	2.42247	1.27648	TRUE	3.66744e-53	TRUE	2.95263e-141	TRUE	2.98527e-84	TRUE	3.67066e-136
ENSG00000105851	PIK3CG	phosphatidylinositol-4,5-bisphosphate 3-kinase catalytic subunit gamma [Source:HGNC Symbol;Acc:HGNC:8978]	12.9971	28.6904	-1.14238	1.72223	3.23908	-0.911308	1.37451	2.38463	0.576402	-0.794853	TRUE	1.42047e-39	TRUE	2.16873e-57	TRUE	1.29426e-39	TRUE	3.34592e-57
ENSG00000273055		novel transcript, antisense to LAMB1	9.69604	4.6912	1.04744	5.96202	3.70326	0.687004	3.549	3.30806	1.07283	0.101427	TRUE	4.04762e-18	TRUE	5.49127e-33	TRUE	3.18226e-28	TRUE	6.38588e-31
ENSG00000135241	PNPLA8	patatin like phospholipase domain containing 8 [Source:HGNC Symbol;Acc:HGNC:28900]	1058.8	324.902	1.70436	66.2017	27.9296	1.24508	34.6326	19.4665	1.77908	0.831134	TRUE	2.83514e-101	TRUE	0	TRUE	2.97037e-163	TRUE	0
ENSG00000128590	DNAJB9	DnaJ heat shock protein family (Hsp40) member B9 [Source:HGNC Symbol;Acc:HGNC:6968]	791.694	355.891	1.15351	98.5626	60.153	0.712404	50.896	41.4683	1.22735	0.295542	TRUE	8.90434e-51	TRUE	2.31517e-132	TRUE	1.1301e-77	TRUE	2.32178e-123
ENSG00000006652	IFRD1	interferon related developmental regulator 1 [Source:HGNC Symbol;Acc:HGNC:5456]	206.013	95.2966	1.11224	10.6495	6.87466	0.631427	5.94933	5.03588	1.18139	0.240484	TRUE	5.04436e-48	TRUE	4.13392e-158	TRUE	1.74505e-103	TRUE	8.99558e-151
ENSG00000105976	MET	MET proto-oncogene, receptor tyrosine kinase [Source:HGNC Symbol;Acc:HGNC:7029]	252.543	40.7604	2.63129	13.7035	3.45569	1.9875	7.48584	2.54491	2.9415	1.55655	TRUE	1.88551e-54	TRUE	2.2994e-109	TRUE	1.48149e-104	TRUE	1.07691e-101
ENSG00000077063	CTTNBP2	cortactin binding protein 2 [Source:HGNC Symbol;Acc:HGNC:15679]	2.1089	8.83379	-2.06654	1.05348	1.53228	-0.540511	1.02932	1.3413	0.767402	-0.381945	TRUE	2.29099e-27	TRUE	1.51443e-49	TRUE	5.0447e-33	TRUE	2.00359e-49
ENSG00000128594	LRRC4	leucine rich repeat containing 4 [Source:HGNC Symbol;Acc:HGNC:15586]	24.4214	57.0146	-1.22319	3.06875	7.75087	-1.33671	2.04842	5.53694	0.369955	-1.43458	TRUE	5.13244e-44	TRUE	2.45508e-62	TRUE	5.71647e-42	TRUE	2.59733e-60
ENSG00000174697	LEP	leptin [Source:HGNC Symbol;Acc:HGNC:6553]	115.876	46.7265	1.31026	12.8963	7.5182	0.778495	7.03043	4.91239	1.43116	0.517187	TRUE	1.62253e-15	TRUE	7.71155e-29	TRUE	1.43881e-22	TRUE	1.52979e-27
ENSG00000135245	HILPDA	hypoxia inducible lipid droplet associated [Source:HGNC Symbol;Acc:HGNC:28859]	1218.31	98.5554	3.6278	206.691	23.2038	3.15504	104.853	15.8379	6.6204	2.72692	TRUE	0	TRUE	0	TRUE	1.64389e-161	TRUE	0
ENSG00000128578	STRIP2	striatin interacting protein 2 [Source:HGNC Symbol;Acc:HGNC:22209]	5.17114	2.08812	1.30828	1.2516	1.0839	0.207542	1.13334	1.05701	1.07221	0.100587	TRUE	6.09786e-24	TRUE	1.19049e-37	TRUE	3.95637e-33	TRUE	2.22799e-38
ENSG00000244036		novel transcript, antisense to ZC3HC1	9.37628	2.74792	1.77067	2.8612	1.52449	0.908294	2.00378	1.41611	1.41499	0.500791	TRUE	1.01936e-28	TRUE	1.16933e-55	TRUE	9.44377e-49	TRUE	3.54331e-57
ENSG00000233559	LINC00513	long intergenic non-protein coding RNA 513 [Source:HGNC Symbol;Acc:HGNC:43566]	4.48884	1.85718	1.27323	1.75916	1.24834	0.494882	1.3901	1.18969	1.16846	0.224603	TRUE	9.29915e-25	TRUE	2.16401e-33	TRUE	8.88806e-31	TRUE	1.42432e-35
ENSG00000226380		novel transcript	223.986	16.8365	3.73374	12.7541	2.00167	2.67168	7.12673	1.67935	4.24374	2.08534	TRUE	1.12244e-96	TRUE	0	TRUE	1.78506e-169	TRUE	1.01658e-278
ENSG00000271204		novel transcript	278.938	74.7448	1.8999	50.2615	18.1474	1.46969	26.3341	12.0675	2.18224	1.12581	TRUE	5.18883e-100	TRUE	5.95127e-221	TRUE	1.252e-118	TRUE	1.13677e-206
ENSG00000231721	LINC-PINT	long intergenic non-protein coding RNA, p53 induced transcript [Source:HGNC Symbol;Acc:HGNC:26885]	177.899	36.365	2.29044	14.754	4.68972	1.65353	8.18273	3.67944	2.22391	1.1531	TRUE	7.16388e-168	TRUE	0	TRUE	1.04346e-166	TRUE	0
ENSG00000260231	KDM7A-DT	KDM7A divergent transcript [Source:HGNC Symbol;Acc:HGNC:48959]	156.147	39.3033	1.99019	23.6206	8.70782	1.43966	12.6674	5.88241	2.15343	1.10664	TRUE	4.91032e-112	TRUE	2.36461e-226	TRUE	3.20238e-104	TRUE	5.53007e-217
ENSG00000157764	BRAF	B-Raf proto-oncogene, serine/threonine kinase [Source:HGNC Symbol;Acc:HGNC:1097]	195.006	90.947	1.10042	7.59403	5.1343	0.564697	4.3818	3.97888	1.10126	0.139161	TRUE	4.56657e-44	TRUE	1.1124e-235	TRUE	6.80418e-119	TRUE	1.48182e-223
ENSG00000244701		novel transcript, antisense to AGK	8.8955	21.6133	-1.28077	4.65503	14.0504	-1.59374	2.89371	9.06624	0.319175	-1.64758	TRUE	4.74238e-44	TRUE	3.0955e-52	TRUE	5.65258e-33	TRUE	3.54459e-53
ENSG00000257093	DENND11	DENN domain containing 11 [Source:HGNC Symbol;Acc:HGNC:29472]	56.8554	126.214	-1.15051	3.69014	9.31055	-1.33519	2.4047	6.36147	0.37801	-1.4035	TRUE	5.66094e-54	TRUE	8.56433e-70	TRUE	1.85429e-42	TRUE	1.2786e-69
ENSG00000258227	CLEC5A	C-type lectin domain containing 5A [Source:HGNC Symbol;Acc:HGNC:2054]	4291.25	1304.88	1.71748	365.821	148.6	1.29971	188.72	121.323	1.55552	0.637397	TRUE	3.27607e-76	TRUE	1.4078e-107	TRUE	3.20512e-74	TRUE	1.58676e-102
ENSG00000106123	EPHB6	EPH receptor B6 [Source:HGNC Symbol;Acc:HGNC:3396]	16.0181	36.9737	-1.2068	1.99864	4.2126	-1.07569	1.50806	3.21199	0.469511	-1.09077	TRUE	4.16477e-48	TRUE	1.4953e-67	TRUE	3.44111e-46	TRUE	9.44897e-69
ENSG00000106144	CASP2	caspase 2 [Source:HGNC Symbol;Acc:HGNC:1503]	60.867	230.691	-1.92223	3.67452	14.8898	-2.0187	2.34009	10.0333	0.233233	-2.10016	TRUE	3.27875e-154	TRUE	0	TRUE	4.39482e-150	TRUE	0
ENSG00000170379	TCAF2	TRPM8 channel associated factor 2 [Source:HGNC Symbol;Acc:HGNC:26878]	39.5899	10.0301	1.9808	3.06843	1.66496	0.882014	2.0717	1.40611	1.47336	0.559107	TRUE	5.62785e-53	TRUE	2.04043e-106	TRUE	5.97984e-66	TRUE	4.57833e-104
ENSG00000197362	ZNF786	zinc finger protein 786 [Source:HGNC Symbol;Acc:HGNC:21806]	13.3647	30.4911	-1.18997	2.35886	5.36407	-1.18524	1.67917	4.02257	0.417438	-1.26037	TRUE	6.28162e-48	TRUE	2.37591e-97	TRUE	3.6098e-56	TRUE	8.97654e-95
ENSG00000133619	KRBA1	KRAB-A domain containing 1 [Source:HGNC Symbol;Acc:HGNC:22228]	5.75998	20.6385	-1.84121	1.32137	2.76583	-1.06568	1.1597	2.21876	0.522677	-0.936008	TRUE	1.73003e-91	TRUE	6.3883e-145	TRUE	2.78485e-75	TRUE	2.8516e-152
ENSG00000181444	ZNF467	zinc finger protein 467 [Source:HGNC Symbol;Acc:HGNC:23154]	43.1275	200.506	-2.21696	6.46374	36.3121	-2.49001	3.78356	25.2941	0.149583	-2.74098	TRUE	1.24124e-116	TRUE	2.62937e-273	TRUE	5.28995e-129	TRUE	1.27966e-247
ENSG00000106479	ZNF862	zinc finger protein 862 [Source:HGNC Symbol;Acc:HGNC:34519]	10.8663	32.5103	-1.58103	1.42028	2.80913	-0.98395	1.21684	2.08966	0.582316	-0.780126	TRUE	5.16878e-75	TRUE	6.58745e-132	TRUE	2.20779e-70	TRUE	1.52008e-130
ENSG00000280149		TEC	1.89889	4.40285	-1.21328	1.55022	3.71249	-1.25991	1.29188	2.74452	0.470712	-1.08708	TRUE	5.6884e-19	TRUE	1.17009e-31	TRUE	5.00702e-27	TRUE	1.6732e-36
ENSG00000171130	ATP6V0E2	ATPase H+ transporting V0 subunit e2 [Source:HGNC Symbol;Acc:HGNC:21723]	13.0145	29.8268	-1.19649	2.27388	5.12752	-1.17311	1.66142	3.43412	0.483799	-1.04752	TRUE	2.10153e-42	TRUE	3.12322e-59	TRUE	1.1792e-42	TRUE	1.18847e-59
ENSG00000127399	LRRC61	leucine rich repeat containing 61 [Source:HGNC Symbol;Acc:HGNC:21704]	1.40397	5.94149	-2.08132	1.05226	1.79648	-0.771687	1.02433	1.46541	0.699003	-0.516629	TRUE	2.3059e-34	TRUE	2.95165e-62	TRUE	9.40179e-45	TRUE	3.20678e-74
ENSG00000188707	ZBED6CL	ZBED6 C-terminal like [Source:HGNC Symbol;Acc:HGNC:21720]	1.47312	4.92913	-1.74246	1.05867	1.60066	-0.596412	1.02987	1.36963	0.751935	-0.411321	TRUE	2.61728e-25	TRUE	1.102e-43	TRUE	2.01075e-32	TRUE	1.86924e-49
ENSG00000214022	REPIN1	replication initiator 1 [Source:HGNC Symbol;Acc:HGNC:17922]	46.5431	109.436	-1.23344	4.47937	12.2183	-1.44768	2.80086	8.26157	0.339023	-1.56055	TRUE	3.57389e-59	TRUE	1.32746e-203	TRUE	6.72374e-93	TRUE	6.30925e-181
ENSG00000196456	ZNF775	zinc finger protein 775 [Source:HGNC Symbol;Acc:HGNC:28501]	8.65527	37.5173	-2.11591	2.15866	8.3222	-1.94683	1.58147	5.5886	0.282981	-1.82122	TRUE	1.00661e-111	TRUE	2.18594e-207	TRUE	3.1113e-97	TRUE	3.35062e-204
ENSG00000171115	GIMAP8	GTPase, IMAP family member 8 [Source:HGNC Symbol;Acc:HGNC:21792]	29.0949	139.872	-2.26527	3.38134	16.8712	-2.3189	2.18173	10.5553	0.206695	-2.27442	TRUE	3.25351e-35	TRUE	3.07594e-77	TRUE	3.95388e-84	TRUE	4.41286e-72
ENSG00000179144	GIMAP7	GTPase, IMAP family member 7 [Source:HGNC Symbol;Acc:HGNC:22404]	15.6863	115.917	-2.88551	5.12664	45.1426	-3.1384	3.16343	28.6282	0.110501	-3.17787	TRUE	2.50745e-75	TRUE	2.16635e-174	TRUE	3.85494e-96	TRUE	1.66602e-159
ENSG00000133574	GIMAP4	GTPase, IMAP family member 4 [Source:HGNC Symbol;Acc:HGNC:21872]	70.4932	270.909	-1.94225	12.0209	59.1313	-2.29838	6.51469	36.1389	0.180268	-2.47179	TRUE	1.30575e-19	TRUE	2.58721e-52	TRUE	1.74513e-70	TRUE	2.49894e-49
ENSG00000133561	GIMAP6	GTPase, IMAP family member 6 [Source:HGNC Symbol;Acc:HGNC:21918]	17.743	75.4984	-2.0892	2.49077	10.0602	-2.014	1.7459	6.23171	0.280164	-1.83566	TRUE	6.82112e-15	TRUE	9.04145e-41	TRUE	1.56035e-57	TRUE	1.04808e-39
ENSG00000106560	GIMAP2	GTPase, IMAP family member 2 [Source:HGNC Symbol;Acc:HGNC:21789]	24.5225	117.431	-2.25964	4.9312	27.3483	-2.47144	2.94618	18.2446	0.161482	-2.63055	TRUE	5.06742e-47	TRUE	8.4898e-95	TRUE	2.92396e-82	TRUE	3.51139e-86
ENSG00000213203	GIMAP1	GTPase, IMAP family member 1 [Source:HGNC Symbol;Acc:HGNC:23237]	22.064	154.943	-2.81197	2.55324	16.3154	-2.67583	1.78637	10.053	0.177695	-2.49253	TRUE	1.31753e-84	TRUE	1.27314e-163	TRUE	8.79406e-98	TRUE	1.80404e-145
ENSG00000196329	GIMAP5	GTPase, IMAP family member 5 [Source:HGNC Symbol;Acc:HGNC:18005]	3.02285	6.29307	-1.05785	1.11581	1.41823	-0.345995	1.05954	1.2466	0.849943	-0.234561	TRUE	9.97135e-14	TRUE	4.60116e-21	TRUE	1.19867e-17	TRUE	3.86034e-21
ENSG00000272661		novel transcript, antisense to SMARCD3	4.58247	9.26668	-1.01593	3.23621	7.91943	-1.29109	2.12788	5.06532	0.420088	-1.25124	TRUE	5.45888e-22	TRUE	6.62929e-30	TRUE	2.6977e-22	TRUE	9.70159e-30
ENSG00000013374	NUB1	negative regulator of ubiquitin like proteins 1 [Source:HGNC Symbol;Acc:HGNC:17623]	228.8	535.562	-1.22697	15.7804	46.636	-1.56331	8.42845	30.7001	0.274542	-1.8649	TRUE	2.17823e-12	TRUE	1.94085e-45	TRUE	5.91117e-61	TRUE	2.21233e-43
ENSG00000241959	RN7SL76P	RNA, 7SL, cytoplasmic 76, pseudogene [Source:HGNC Symbol;Acc:HGNC:46092]	24.6861	9.39304	1.39404	30.0326	14.5039	1.05009	15.9638	9.8967	1.61304	0.689784	TRUE	8.08014e-54	TRUE	7.16505e-90	TRUE	1.26856e-59	TRUE	4.03307e-86
ENSG00000106615	RHEB	Ras homolog, mTORC1 binding [Source:HGNC Symbol;Acc:HGNC:10011]	667.653	252.642	1.40201	66.7598	34.6019	0.948126	35.0759	24.8526	1.41136	0.497084	TRUE	8.92491e-72	TRUE	0	TRUE	8.9279e-147	TRUE	0
ENSG00000240132	ETF1P2	eukaryotic translation termination factor 1 pseudogene 2 [Source:HGNC Symbol;Acc:HGNC:3479]	13.2851	5.25167	1.33896	3.68194	2.26201	0.70286	2.37578	1.77145	1.34114	0.423465	TRUE	1.42677e-16	TRUE	7.22873e-34	TRUE	8.80933e-29	TRUE	1.90721e-33
ENSG00000106617	PRKAG2	protein kinase AMP-activated non-catalytic subunit gamma 2 [Source:HGNC Symbol;Acc:HGNC:9386]	514.556	202.76	1.34356	27.844	15.2529	0.868286	14.8364	11.0452	1.34325	0.425723	TRUE	9.95699e-64	TRUE	2.40758e-263	TRUE	4.04293e-124	TRUE	6.42066e-258
ENSG00000242048		novel transcript	178.114	69.9959	1.34746	27.1861	14.3603	0.920776	14.3322	10.7493	1.33332	0.41502	TRUE	4.57407e-44	TRUE	1.68766e-79	TRUE	7.31379e-70	TRUE	7.84561e-75
ENSG00000239911	PRKAG2-AS1	PRKAG2 antisense RNA 1 [Source:HGNC Symbol;Acc:HGNC:40468]	119.873	47.3162	1.3411	37.0594	20.248	0.872057	19.3244	14.7479	1.31032	0.389915	TRUE	7.83958e-59	TRUE	8.95579e-93	TRUE	1.52554e-58	TRUE	6.06049e-90
ENSG00000214106	PAXIP1-AS2	PAXIP1 antisense RNA 2 [Source:HGNC Symbol;Acc:HGNC:48958]	7.64844	19.5591	-1.3546	1.80203	3.95399	-1.13368	1.39783	2.92259	0.478283	-1.06406	TRUE	4.19121e-34	TRUE	2.21603e-61	TRUE	2.68563e-47	TRUE	6.58719e-61
ENSG00000272760		novel transcript, antisense to PAXIP1	10.3337	24.5615	-1.24903	4.4515	12.6414	-1.50579	2.78038	9.08621	0.306	-1.7084	TRUE	1.11524e-33	TRUE	1.43299e-67	TRUE	6.75728e-53	TRUE	8.69794e-65
ENSG00000273183		novel transcript, antisense to PAXIP1	2.12246	4.54667	-1.09907	1.58927	3.49695	-1.13773	1.29809	2.90077	0.447497	-1.16005	TRUE	3.35611e-22	TRUE	9.11418e-32	TRUE	1.36484e-20	TRUE	1.24569e-33
ENSG00000217825		novel transcript	3.71224	1.67804	1.14551	2.28867	1.40468	0.704268	1.6559	1.27545	1.29829	0.376611	TRUE	1.66935e-12	TRUE	4.75566e-26	TRUE	1.59347e-26	TRUE	5.46604e-27
ENSG00000273117	INSIG1-DT	INSIG1 divergent transcript [Source:HGNC Symbol;Acc:HGNC:55155]	40.7659	17.6617	1.20674	9.52001	5.80908	0.712654	5.41221	3.76109	1.439	0.525067	TRUE	7.82396e-44	TRUE	3.00898e-94	TRUE	8.34836e-57	TRUE	1.43135e-90
ENSG00000186480	INSIG1	insulin induced gene 1 [Source:HGNC Symbol;Acc:HGNC:6083]	14005.5	1112.89	3.65362	1339.59	141.487	3.24305	690.752	94.3769	7.31908	2.87166	TRUE	4.48567e-202	TRUE	0	TRUE	1.01568e-164	TRUE	0
ENSG00000233038	PTPRN2-AS1	PTPRN2 antisense RNA 1 [Source:HGNC Symbol;Acc:HGNC:40488]	10.7291	47.056	-2.13285	1.73993	5.74324	-1.72283	1.3741	4.08162	0.336655	-1.57066	TRUE	3.48399e-92	TRUE	1.09753e-130	TRUE	1.08748e-62	TRUE	1.48594e-124
ENSG00000272839		novel transcript, antisense to PTPRN2	2.96718	11.0853	-1.90148	2.14593	8.82883	-2.04062	1.58488	6.33823	0.250051	-1.9997	TRUE	4.18485e-60	TRUE	4.55132e-68	TRUE	9.90872e-40	TRUE	1.25322e-68
ENSG00000117868	ESYT2	extended synaptotagmin 2 [Source:HGNC Symbol;Acc:HGNC:22211]	879.344	362.821	1.27717	44.8903	25.4915	0.816385	23.3219	17.5192	1.33122	0.412746	TRUE	9.20344e-63	TRUE	0	TRUE	3.14907e-147	TRUE	0
ENSG00000182378	PLCXD1	phosphatidylinositol specific phospholipase C X domain containing 1 [Source:HGNC Symbol;Acc:HGNC:23148]	208.699	37.8491	2.46309	12.7326	3.83543	1.73107	7.04722	2.95379	2.38583	1.25449	TRUE	2.35241e-173	TRUE	8.90203e-293	TRUE	3.42167e-114	TRUE	1.92478e-272
ENSG00000205755	CRLF2	cytokine receptor like factor 2 [Source:HGNC Symbol;Acc:HGNC:14281]	57.9895	3.40093	4.09179	10.8452	1.48024	2.87315	6.08128	1.42939	4.25445	2.08897	TRUE	3.96045e-49	TRUE	0	TRUE	6.44747e-140	TRUE	1.25922e-161
ENSG00000198223	CSF2RA	colony stimulating factor 2 receptor subunit alpha [Source:HGNC Symbol;Acc:HGNC:2435]	982.532	430.537	1.19037	91.4456	54.5577	0.745132	47.4237	39.7963	1.19166	0.252971	TRUE	8.61287e-54	TRUE	9.25748e-229	TRUE	3.82141e-110	TRUE	4.16803e-210
ENSG00000185291	IL3RA	interleukin 3 receptor subunit alpha [Source:HGNC Symbol;Acc:HGNC:6012]	783.024	279.834	1.48448	163.252	76.9463	1.08518	82.5254	55.5311	1.48611	0.571541	TRUE	3.14615e-29	TRUE	3.39175e-56	TRUE	1.66576e-59	TRUE	3.58609e-52
ENSG00000182162	P2RY8	P2Y receptor family member 8 [Source:HGNC Symbol;Acc:HGNC:15524]	7.83548	37.6441	-2.26433	1.54365	4.98097	-1.69008	1.28743	3.35064	0.384234	-1.37994	TRUE	3.45399e-64	TRUE	8.35749e-95	TRUE	4.55754e-46	TRUE	1.99896e-93
ENSG00000011201	ANOS1	anosmin 1 [Source:HGNC Symbol;Acc:HGNC:6211]	5.75069	11.5409	-1.00495	1.23651	1.70675	-0.464973	1.11962	1.42754	0.784302	-0.350519	TRUE	2.19341e-11	TRUE	2.44375e-16	TRUE	1.98138e-14	TRUE	1.32004e-16
ENSG00000215319	EIF5P1	eukaryotic translation initiation factor 5 pseudogene 1 [Source:HGNC Symbol;Acc:HGNC:51465]	128.426	56.1446	1.19372	36.4187	21.3468	0.770662	19.8442	15.3436	1.29332	0.371079	TRUE	6.92027e-20	TRUE	1.38593e-56	TRUE	3.56632e-48	TRUE	1.28483e-54
ENSG00000073464	CLCN4	chloride voltage-gated channel 4 [Source:HGNC Symbol;Acc:HGNC:2022]	3.55669	13.0431	-1.87468	1.13438	1.86115	-0.714298	1.07008	1.53969	0.694994	-0.524927	TRUE	1.0252e-27	TRUE	1.02407e-43	TRUE	6.05931e-31	TRUE	3.21817e-43
ENSG00000196664	TLR7	toll like receptor 7 [Source:HGNC Symbol;Acc:HGNC:15631]	13.2323	89.5184	-2.75812	1.80298	9.06642	-2.33015	1.42278	6.49722	0.218983	-2.19111	TRUE	9.87314e-92	TRUE	4.73529e-134	TRUE	2.64598e-65	TRUE	1.0027e-124
ENSG00000101916	TLR8	toll like receptor 8 [Source:HGNC Symbol;Acc:HGNC:15632]	277.172	1093.07	-1.97954	23.5187	121.965	-2.37458	12.6665	85.5462	0.148066	-2.75569	TRUE	3.71904e-82	TRUE	5.22991e-190	TRUE	7.54675e-103	TRUE	1.22747e-176
ENSG00000235385	LINC02154	long intergenic non-protein coding RNA 2154 [Source:HGNC Symbol;Acc:HGNC:53015]	15.3158	7.10288	1.10855	4.2557	2.76433	0.622469	2.6419	2.16468	1.22046	0.287425	TRUE	2.62442e-13	TRUE	4.80711e-23	TRUE	2.49641e-31	TRUE	5.04144e-22
ENSG00000165195	PIGA	phosphatidylinositol glycan anchor biosynthesis class A [Source:HGNC Symbol;Acc:HGNC:8957]	126.448	39.7178	1.67069	7.98877	3.91761	1.028	4.59155	3.17151	1.44775	0.533811	TRUE	9.18336e-95	TRUE	0	TRUE	7.08914e-143	TRUE	0
ENSG00000186312	CA5BP1	carbonic anhydrase 5B pseudogene 1 [Source:HGNC Symbol;Acc:HGNC:29544]	19.0523	8.3595	1.18847	3.64291	2.43319	0.582246	2.39932	2.21985	1.08085	0.112168	TRUE	7.90432e-18	TRUE	1.20016e-20	TRUE	8.81831e-15	TRUE	2.44645e-20
ENSG00000169249	ZRSR2	zinc finger CCCH-type, RNA binding motif and serine/arginine rich 2 [Source:HGNC Symbol;Acc:HGNC:23019]	60.1331	168.689	-1.48814	11.1478	39.5596	-1.82727	6.1285	26.1199	0.234629	-2.09155	TRUE	8.86565e-90	TRUE	2.9752e-247	TRUE	5.63992e-116	TRUE	3.07947e-229
ENSG00000047230	CTPS2	CTP synthase 2 [Source:HGNC Symbol;Acc:HGNC:2520]	5.44223	11.9721	-1.13741	1.28614	1.95011	-0.600511	1.14757	1.55415	0.738393	-0.437539	TRUE	3.1893e-30	TRUE	6.06533e-45	TRUE	1.06611e-32	TRUE	5.62187e-47
ENSG00000169895	SYAP1	synapse associated protein 1 [Source:HGNC Symbol;Acc:HGNC:16273]	800.435	304.299	1.3953	44.7973	23.3619	0.939254	23.5025	16.2093	1.44994	0.535995	TRUE	1.41123e-70	TRUE	0	TRUE	3.65215e-157	TRUE	0
ENSG00000214322	CBX1P2	chromobox 1 pseudogene 2 [Source:HGNC Symbol;Acc:HGNC:38656]	2.42904	6.83042	-1.49159	2.13614	7.21611	-1.75621	1.57116	5.44197	0.288711	-1.7923	TRUE	9.56557e-30	TRUE	4.37249e-46	TRUE	5.08239e-36	TRUE	2.86855e-48
ENSG00000188158	NHS	NHS actin remodeling regulator [Source:HGNC Symbol;Acc:HGNC:7820]	3.33474	15.5091	-2.21747	1.08184	1.6928	-0.645927	1.03926	1.4251	0.729254	-0.455507	TRUE	2.47314e-47	TRUE	3.1126e-123	TRUE	7.65044e-64	TRUE	4.43903e-124
ENSG00000047634	SCML1	Scm polycomb group protein like 1 [Source:HGNC Symbol;Acc:HGNC:10580]	170.476	42.6594	1.99863	11.8309	4.60155	1.36237	6.6595	3.57591	1.86232	0.897103	TRUE	2.07203e-120	TRUE	5.6016e-237	TRUE	4.21593e-113	TRUE	7.14571e-228
ENSG00000102172	SMS	spermine synthase [Source:HGNC Symbol;Acc:HGNC:11123]	971.525	462.372	1.0712	158.656	102.906	0.624574	84.4682	73.7036	1.14605	0.196673	TRUE	3.75171e-45	TRUE	2.08472e-90	TRUE	1.19685e-63	TRUE	4.73717e-88
ENSG00000198814	GK	glycerol kinase [Source:HGNC Symbol;Acc:HGNC:4289]	456.34	196.553	1.21519	30.7961	18.3223	0.74915	16.5207	13.4672	1.22674	0.294827	TRUE	2.80048e-54	TRUE	4.95323e-106	TRUE	9.31662e-70	TRUE	9.32734e-103
ENSG00000165175	MID1IP1	MID1 interacting protein 1 [Source:HGNC Symbol;Acc:HGNC:20715]	91.4421	259.951	-1.50731	9.53521	34.2314	-1.84398	5.33357	24.3818	0.218752	-2.19263	TRUE	1.3008e-96	TRUE	3.7042e-237	TRUE	1.07809e-97	TRUE	1.7586e-211
ENSG00000234191	LINC01283	long intergenic non-protein coding RNA 1283 [Source:HGNC Symbol;Acc:HGNC:50339]	53.2289	21.202	1.32801	24.7126	13.1913	0.905659	12.8668	8.47258	1.51863	0.602774	TRUE	8.93641e-45	TRUE	2.89899e-71	TRUE	6.72517e-56	TRUE	4.76819e-67
ENSG00000234636	MED14OS	MED14 opposite strand [Source:HGNC Symbol;Acc:HGNC:40162]	65.8183	17.3383	1.92453	26.13	9.61521	1.44231	14.0219	7.4641	1.87858	0.909641	TRUE	5.65648e-113	TRUE	5.9124e-257	TRUE	6.51909e-116	TRUE	4.09166e-254
ENSG00000215301	DDX3X	DEAD-box helicase 3 X-linked [Source:HGNC Symbol;Acc:HGNC:2745]	2115.82	950.524	1.15442	84.4813	51.4753	0.714752	43.88	37.3765	1.174	0.231432	TRUE	7.18284e-51	TRUE	2.58698e-242	TRUE	5.02664e-126	TRUE	1.2595e-246
ENSG00000171659	GPR34	G protein-coupled receptor 34 [Source:HGNC Symbol;Acc:HGNC:4490]	3.61302	34.7327	-3.26502	1.46859	9.36099	-2.67223	1.26208	5.97476	0.211235	-2.24308	TRUE	8.69843e-77	TRUE	1.46315e-96	TRUE	9.83434e-41	TRUE	4.8956e-90
ENSG00000171657	GPR82	G protein-coupled receptor 82 [Source:HGNC Symbol;Acc:HGNC:4533]	4.4296	25.1574	-2.50574	1.3568	4.44563	-1.71218	1.19128	3.09888	0.384422	-1.37924	TRUE	6.59204e-67	TRUE	4.1544e-85	TRUE	1.06664e-45	TRUE	7.72298e-81
ENSG00000124479	NDP	norrin cystine knot growth factor NDP [Source:HGNC Symbol;Acc:HGNC:7678]	150.611	17.3755	3.11571	30.0011	4.93049	2.60521	16.1819	3.69421	4.38034	2.13104	TRUE	1.7313e-36	TRUE	7.11783e-116	TRUE	1.7134e-95	TRUE	1.27692e-98
ENSG00000270069	MIR222HG	miR222/221 cluster host gene [Source:HGNC Symbol;Acc:HGNC:49555]	61.9731	6.24221	3.31151	8.68097	1.83946	2.23858	5.05524	1.80377	2.8026	1.48677	TRUE	3.29365e-79	TRUE	7.45326e-188	TRUE	1.23627e-104	TRUE	8.91836e-170
ENSG00000207725	MIR222	microRNA 222 [Source:HGNC Symbol;Acc:HGNC:31602]	2.46254	1.14444	1.1055	5.61309	1.5215	1.8833	3.45558	1.28283	2.69372	1.4296	TRUE	8.80886e-11	TRUE	9.7925e-27	TRUE	1.00644e-37	TRUE	4.60552e-32
ENSG00000230844	ZNF674-AS1	ZNF674 antisense RNA 1 (head to head) [Source:HGNC Symbol;Acc:HGNC:44266]	45.5416	6.73651	2.75711	8.46903	2.29615	1.88298	4.85709	1.92716	2.52034	1.33362	TRUE	1.08717e-196	TRUE	1.82713e-293	TRUE	7.18303e-115	TRUE	6.49882e-293
ENSG00000147119	CHST7	carbohydrate sulfotransferase 7 [Source:HGNC Symbol;Acc:HGNC:13817]	563.048	191.612	1.55507	87.268	40.3188	1.114	45.564	30.1844	1.50952	0.594093	TRUE	2.32352e-87	TRUE	6.30531e-204	TRUE	2.94897e-110	TRUE	5.94685e-186
ENSG00000126767	ELK1	ETS transcription factor ELK1 [Source:HGNC Symbol;Acc:HGNC:3321]	233.32	116.649	1.00013	25.2614	16.9687	0.574054	13.4467	11.2266	1.19775	0.26033	TRUE	6.59539e-42	TRUE	6.44587e-88	TRUE	2.21942e-60	TRUE	3.68811e-80
ENSG00000101945	SUV39H1	suppressor of variegation 3-9 homolog 1 [Source:HGNC Symbol;Acc:HGNC:11479]	9.06349	18.66	-1.04181	1.8563	3.49569	-0.91315	1.43356	2.65825	0.539287	-0.890874	TRUE	8.18744e-30	TRUE	1.86046e-68	TRUE	2.72775e-41	TRUE	2.6911e-68
ENSG00000102096	PIM2	Pim-2 proto-oncogene, serine/threonine kinase [Source:HGNC Symbol;Acc:HGNC:8987]	453.907	212.153	1.09729	58.8432	36.2363	0.699439	30.3455	22.9116	1.32446	0.405402	TRUE	4.61882e-28	TRUE	4.19718e-52	TRUE	3.25746e-62	TRUE	9.04229e-50
ENSG00000184205	TSPYL2	TSPY like 2 [Source:HGNC Symbol;Acc:HGNC:24358]	97.0688	27.6315	1.8127	7.7913	3.49124	1.15812	4.5345	2.94517	1.53964	0.622591	TRUE	1.58837e-86	TRUE	2.58551e-166	TRUE	6.03529e-95	TRUE	1.0078e-162
ENSG00000232593	KANTR	KDM5C adjacent transcript [Source:HGNC Symbol;Acc:HGNC:49510]	4.26461	13.4446	-1.65654	1.11818	1.60553	-0.52189	1.05686	1.40854	0.750322	-0.414419	TRUE	1.74079e-37	TRUE	4.91725e-93	TRUE	4.80258e-54	TRUE	2.28801e-95
ENSG00000184083	FAM120C	family with sequence similarity 120C [Source:HGNC Symbol;Acc:HGNC:16949]	10.438	21.9753	-1.07404	1.38362	2.15022	-0.63604	1.2008	1.78786	0.671642	-0.574236	TRUE	6.81209e-35	TRUE	5.06226e-68	TRUE	1.74967e-40	TRUE	6.23629e-68
ENSG00000187601	MAGEH1	MAGE family member H1 [Source:HGNC Symbol;Acc:HGNC:24092]	26.6287	53.8986	-1.01727	7.16505	18.4099	-1.36143	4.20885	12.8702	0.327023	-1.61253	TRUE	5.95416e-40	TRUE	1.11571e-90	TRUE	2.44498e-60	TRUE	6.14028e-87
ENSG00000204271	SPIN3	spindlin family member 3 [Source:HGNC Symbol;Acc:HGNC:27272]	2.50099	5.59406	-1.1614	1.03377	1.13813	-0.13874	1.01744	1.08755	0.935532	-0.0961412	TRUE	6.57542e-22	TRUE	1.2674e-33	TRUE	6.72081e-25	TRUE	1.69467e-35
ENSG00000230823	CBX1P1	chromobox 1 pseudogene 1 [Source:HGNC Symbol;Acc:HGNC:38655]	1.69453	3.48682	-1.04103	1.57472	3.83189	-1.28296	1.27261	3.07224	0.414229	-1.2715	TRUE	9.06489e-13	TRUE	2.78626e-21	TRUE	6.18645e-12	TRUE	1.03245e-22
ENSG00000131089	ARHGEF9	Cdc42 guanine nucleotide exchange factor 9 [Source:HGNC Symbol;Acc:HGNC:14561]	15.9311	34.0366	-1.09524	1.38592	2.15437	-0.63642	1.19973	1.70448	0.703872	-0.506615	TRUE	1.90086e-38	TRUE	7.57545e-89	TRUE	2.31783e-46	TRUE	5.37158e-90
ENSG00000184675	AMER1	APC membrane recruitment protein 1 [Source:HGNC Symbol;Acc:HGNC:26837]	5.67473	16.5862	-1.54736	1.1965	1.87272	-0.646316	1.10277	1.58589	0.695364	-0.52416	TRUE	4.3416e-52	TRUE	5.28544e-93	TRUE	1.45559e-58	TRUE	9.45008e-96
ENSG00000126970	ZC4H2	zinc finger C4H2-type containing [Source:HGNC Symbol;Acc:HGNC:24931]	3.72105	7.9586	-1.09681	1.18684	1.63675	-0.463707	1.09375	1.3733	0.796436	-0.32837	TRUE	7.09541e-22	TRUE	7.2488e-31	TRUE	4.43996e-25	TRUE	7.02557e-31
ENSG00000274536	MIR223HG	MIR223 host gene [Source:HGNC Symbol;Acc:HGNC:54520]	6.5729	27.8543	-2.0833	2.09922	8.09481	-1.94714	1.57046	5.42676	0.289392	-1.7889	TRUE	3.13507e-63	TRUE	1.89439e-68	TRUE	9.27441e-33	TRUE	6.48269e-68
ENSG00000130052	STARD8	StAR related lipid transfer domain containing 8 [Source:HGNC Symbol;Acc:HGNC:19161]	272.215	93.849	1.53633	18.1114	8.70191	1.05749	9.75538	5.5484	1.75823	0.814126	TRUE	6.90687e-60	TRUE	2.65434e-143	TRUE	1.63688e-89	TRUE	2.89641e-132
ENSG00000090776	EFNB1	ephrin B1 [Source:HGNC Symbol;Acc:HGNC:3226]	13.5059	31.5359	-1.2234	2.33595	5.43184	-1.21743	1.67978	4.0011	0.41983	-1.25212	TRUE	2.44107e-49	TRUE	3.78348e-109	TRUE	1.23245e-59	TRUE	3.64435e-109
ENSG00000204165	CXorf65	chromosome X open reading frame 65 [Source:HGNC Symbol;Acc:HGNC:33713]	7.22726	3.51916	1.03822	2.97685	2.06559	0.527235	2.00903	1.64895	1.21837	0.284952	TRUE	4.30588e-24	TRUE	1.02786e-30	TRUE	4.38553e-24	TRUE	1.92779e-30
ENSG00000228427		novel transcript	2.69988	6.97324	-1.36893	1.84666	4.99334	-1.43509	1.4274	3.45656	0.412955	-1.27594	TRUE	6.87728e-29	TRUE	1.09256e-48	TRUE	7.67935e-37	TRUE	4.125e-50
ENSG00000147130	ZMYM3	zinc finger MYM-type containing 3 [Source:HGNC Symbol;Acc:HGNC:13054]	20.0061	99.0056	-2.30707	1.98468	7.8236	-1.97893	1.49695	5.33593	0.280542	-1.83371	TRUE	6.62085e-157	TRUE	0	TRUE	1.09096e-125	TRUE	4.24164e-293
ENSG00000204131	NHSL2	NHS like 2 [Source:HGNC Symbol;Acc:HGNC:33737]	40.9616	254.232	-2.6338	1.79322	7.92538	-2.14392	1.40758	5.39876	0.260723	-1.93941	TRUE	3.85996e-283	TRUE	0	TRUE	5.61713e-108	TRUE	9.36156e-293
ENSG00000173198	CYSLTR1	cysteinyl leukotriene receptor 1 [Source:HGNC Symbol;Acc:HGNC:17451]	28.8005	84.2321	-1.54828	2.74875	8.22206	-1.58072	1.91326	5.49433	0.348224	-1.52191	TRUE	1.53277e-66	TRUE	7.73253e-78	TRUE	3.08023e-47	TRUE	7.93493e-76
ENSG00000226081	USP12PX	USP12 pseudogene X-linked [Source:HGNC Symbol;Acc:HGNC:21410]	6.46991	2.36502	1.45189	2.80944	1.60976	0.803437	1.95382	1.45453	1.34326	0.425743	TRUE	2.72861e-15	TRUE	8.44155e-29	TRUE	9.78792e-26	TRUE	1.22999e-29
ENSG00000102393	GLA	galactosidase alpha [Source:HGNC Symbol;Acc:HGNC:4296]	2260.18	750.307	1.59089	388.224	174.053	1.15737	195.762	132.311	1.47956	0.565172	TRUE	1.186e-92	TRUE	4.26357e-251	TRUE	3.62374e-115	TRUE	1.40774e-220
ENSG00000178146	GK4P	glycerol kinase 4 pseudogene [Source:HGNC Symbol;Acc:HGNC:4295]	35.9804	16.1069	1.15953	8.92517	5.52413	0.692131	5.0176	3.94841	1.27079	0.345725	TRUE	9.6058e-13	TRUE	2.89729e-28	TRUE	1.81147e-26	TRUE	6.55713e-28
ENSG00000158301	GPRASP2	G protein-coupled receptor associated sorting protein 2 [Source:HGNC Symbol;Acc:HGNC:25169]	1.90713	4.13303	-1.1158	1.0789	1.36757	-0.342056	1.04116	1.23883	0.840441	-0.250782	TRUE	1.91069e-18	TRUE	1.40629e-24	TRUE	1.25262e-14	TRUE	3.38588e-26
ENSG00000133169	BEX1	brain expressed X-linked 1 [Source:HGNC Symbol;Acc:HGNC:1036]	27.7451	5.40678	2.35939	11.7845	3.36649	1.80758	6.35745	2.97411	2.1376	1.09599	TRUE	1.1814e-39	TRUE	2.58117e-122	TRUE	4.14745e-79	TRUE	8.24046e-120
ENSG00000133134	BEX2	brain expressed X-linked 2 [Source:HGNC Symbol;Acc:HGNC:30933]	7.07264	2.60479	1.44108	2.8069	1.64766	0.768554	1.92366	1.49209	1.28924	0.366519	TRUE	4.76891e-36	TRUE	2.09568e-47	TRUE	1.10563e-37	TRUE	1.16023e-49
ENSG00000185222	TCEAL9	transcription elongation factor A like 9 [Source:HGNC Symbol;Acc:HGNC:30084]	1172.7	382.777	1.61526	386.952	169.761	1.18865	197.138	110.942	1.77695	0.829401	TRUE	2.57412e-94	TRUE	9.32802e-293	TRUE	2.52776e-137	TRUE	5.44955e-275
ENSG00000123562	MORF4L2	mortality factor 4 like 2 [Source:HGNC Symbol;Acc:HGNC:16849]	1337.49	667.3	1.00312	178.875	120.346	0.571771	92.486	87.4495	1.05759	0.0807844	TRUE	1.36696e-39	TRUE	3.00399e-234	TRUE	5.79108e-121	TRUE	6.52996e-212
ENSG00000089682	RBM41	RNA binding motif protein 41 [Source:HGNC Symbol;Acc:HGNC:25617]	24.6559	61.9286	-1.32868	2.38696	5.79856	-1.28052	1.70515	4.25237	0.400989	-1.31837	TRUE	8.80565e-65	TRUE	1.97659e-114	TRUE	8.61718e-79	TRUE	6.668e-113
ENSG00000176076	KCNE5	potassium voltage-gated channel subfamily E regulatory subunit 5 [Source:HGNC Symbol;Acc:HGNC:6241]	35.6225	14.2396	1.32288	9.04839	4.86981	0.893796	5.16344	3.35055	1.54107	0.623934	TRUE	7.92118e-06	TRUE	8.14865e-26	TRUE	7.31933e-37	TRUE	3.43015e-24
ENSG00000068366	ACSL4	acyl-CoA synthetase long chain family member 4 [Source:HGNC Symbol;Acc:HGNC:3571]	3981.06	1010.67	1.97783	218.828	75.9027	1.52758	113.49	54.1217	2.09694	1.06829	TRUE	3.44622e-135	TRUE	0	TRUE	4.82711e-154	TRUE	0
ENSG00000102024	PLS3	plastin 3 [Source:HGNC Symbol;Acc:HGNC:9091]	1.58	5.6627	-1.84157	1.04856	1.29217	-0.301386	1.0254	1.14986	0.891762	-0.16527	TRUE	8.36235e-18	TRUE	0.000377706	TRUE	7.43489e-08	TRUE	2.59166e-08
ENSG00000175556	LONRF3	LON peptidase N-terminal domain and ring finger 3 [Source:HGNC Symbol;Acc:HGNC:21152]	119.716	24.284	2.30154	11.3894	3.72736	1.61146	6.31108	2.91288	2.16661	1.11544	TRUE	2.52945e-165	TRUE	0	TRUE	2.52866e-152	TRUE	0
ENSG00000187808	SOWAHD	sosondowah ankyrin repeat domain family member D [Source:HGNC Symbol;Acc:HGNC:32960]	19.9746	86.8634	-2.12058	5.39873	27.8947	-2.3693	3.18746	17.95	0.177574	-2.49351	TRUE	4.49225e-112	TRUE	4.11491e-153	TRUE	2.52063e-68	TRUE	1.47791e-139
ENSG00000233382	NKAPP1	NFKB activating protein pseudogene 1 [Source:HGNC Symbol;Acc:HGNC:26706]	2.62647	5.77016	-1.13549	1.17562	1.69497	-0.527844	1.08744	1.46497	0.7423	-0.429926	TRUE	8.80985e-17	TRUE	2.50379e-30	TRUE	5.53573e-22	TRUE	5.60425e-30
ENSG00000122122	SASH3	SAM and SH3 domain containing 3 [Source:HGNC Symbol;Acc:HGNC:15975]	74.8183	180.15	-1.26773	10.6528	31.8504	-1.58007	5.98064	20.916	0.285936	-1.80623	TRUE	3.17963e-33	TRUE	2.67526e-64	TRUE	5.11539e-59	TRUE	1.70298e-60
ENSG00000134594	RAB33A	RAB33A, member RAS oncogene family [Source:HGNC Symbol;Acc:HGNC:9773]	38.9433	10.5106	1.88953	11.5139	4.19252	1.45748	6.50102	2.95325	2.20131	1.13836	TRUE	3.92046e-36	TRUE	6.88619e-84	TRUE	2.44523e-84	TRUE	1.35516e-80
ENSG00000173275	ZNF449	zinc finger protein 449 [Source:HGNC Symbol;Acc:HGNC:21039]	17.6304	41.2779	-1.2273	2.11339	4.63555	-1.13318	1.56963	3.68994	0.425381	-1.23317	TRUE	1.83497e-52	TRUE	1.00274e-119	TRUE	9.49467e-70	TRUE	1.75162e-113
ENSG00000232611		novel transcript	4.21688	9.73309	-1.20672	1.3799	2.33744	-0.760365	1.19538	1.79192	0.667096	-0.584034	TRUE	9.4819e-28	TRUE	1.11388e-40	TRUE	2.3141e-28	TRUE	4.10982e-41
ENSG00000179542	SLITRK4	SLIT and NTRK like family member 4 [Source:HGNC Symbol;Acc:HGNC:23502]	4.39921	15.0422	-1.7737	1.13468	1.76062	-0.633802	1.06834	1.55288	0.687974	-0.539575	TRUE	1.41058e-72	TRUE	5.50857e-96	TRUE	1.6166e-59	TRUE	1.16451e-97
ENSG00000013619	MAMLD1	mastermind like domain containing 1 [Source:HGNC Symbol;Acc:HGNC:2568]	466.338	23.8706	4.28807	28.7741	2.74328	3.3908	15.2842	2.16459	7.06105	2.81988	TRUE	1.22908e-172	TRUE	0	TRUE	1.75044e-203	TRUE	0
ENSG00000063601	MTMR1	myotubularin related protein 1 [Source:HGNC Symbol;Acc:HGNC:7449]	27.4906	59.936	-1.12449	2.49606	5.47761	-1.13389	1.74967	3.92885	0.445339	-1.16702	TRUE	1.10229e-45	TRUE	1.90888e-106	TRUE	3.74052e-68	TRUE	1.32244e-100
ENSG00000198883	PNMA5	PNMA family member 5 [Source:HGNC Symbol;Acc:HGNC:18743]	1.80696	3.98824	-1.14218	1.08366	1.42364	-0.393673	1.0423	1.26432	0.824392	-0.278598	TRUE	9.27731e-23	TRUE	7.06691e-29	TRUE	7.68928e-20	TRUE	3.91051e-31
ENSG00000007350	TKTL1	transketolase like 1 [Source:HGNC Symbol;Acc:HGNC:11835]	7.56108	1.78947	2.07906	1.62931	1.10256	0.563401	1.33114	1.08168	1.23062	0.299388	TRUE	3.75171e-45	TRUE	1.60526e-68	TRUE	1.32577e-53	TRUE	1.16111e-71
ENSG00000231830		novel transcript	14.0549	1.51661	3.21215	14.2593	1.70586	3.06333	7.72065	1.4679	5.25965	2.39497	TRUE	3.03907e-50	TRUE	1.75272e-163	TRUE	4.43369e-128	TRUE	1.05298e-189
ENSG00000102119	EMD	emerin [Source:HGNC Symbol;Acc:HGNC:3331]	2037.24	606.284	1.74855	355.28	142.825	1.31471	181.387	96.6071	1.87757	0.908869	TRUE	1.73356e-110	TRUE	0	TRUE	1.08025e-169	TRUE	0
ENSG00000261773		novel transcript, overlapping to FAM3A	2.77961	1.32333	1.0707	1.77757	1.1975	0.569873	1.42742	1.10322	1.29386	0.371679	TRUE	6.07381e-17	TRUE	4.30532e-25	TRUE	3.11918e-32	TRUE	2.77369e-28
ENSG00000185515	BRCC3	BRCA1/BRCA2-containing complex subunit 3 [Source:HGNC Symbol;Acc:HGNC:24185]	49.3473	99.1091	-1.00605	6.44896	15.8525	-1.29757	3.75952	10.7615	0.349349	-1.51726	TRUE	2.49202e-40	TRUE	5.78652e-146	TRUE	1.11392e-84	TRUE	2.45019e-139
ENSG00000185973	TMLHE	trimethyllysine hydroxylase, epsilon [Source:HGNC Symbol;Acc:HGNC:18308]	6.77686	15.5082	-1.19434	1.52429	2.7841	-0.869072	1.27177	2.22195	0.572368	-0.804986	TRUE	1.95736e-33	TRUE	1.98057e-48	TRUE	2.76406e-38	TRUE	2.91991e-49
ENSG00000147364	FBXO25	F-box protein 25 [Source:HGNC Symbol;Acc:HGNC:13596]	93.5246	199.168	-1.09057	3.8912	9.31883	-1.25993	2.44979	6.47115	0.378571	-1.40136	TRUE	1.40043e-49	TRUE	8.32658e-151	TRUE	9.39947e-87	TRUE	3.83415e-131
ENSG00000182372	CLN8	CLN8 transmembrane ER and ERGIC protein [Source:HGNC Symbol;Acc:HGNC:2079]	1086.2	411.426	1.40058	41.3776	21.824	0.922936	21.5458	16.5457	1.3022	0.380954	TRUE	1.69913e-70	TRUE	6.33824e-272	TRUE	7.43925e-112	TRUE	1.93552e-254
ENSG00000036448	MYOM2	myomesin 2 [Source:HGNC Symbol;Acc:HGNC:7614]	27.081	9.48059	1.51423	2.28206	1.56397	0.545121	1.64121	1.36563	1.20179	0.26519	TRUE	2.75461e-34	TRUE	3.08167e-47	TRUE	2.6081e-23	TRUE	1.60354e-46
ENSG00000173281	PPP1R3B	protein phosphatase 1 regulatory subunit 3B [Source:HGNC Symbol;Acc:HGNC:14942]	194.093	48.215	2.0092	12.7157	4.85666	1.38858	7.02052	3.4057	2.0614	1.04363	TRUE	3.76666e-124	TRUE	1.30312e-237	TRUE	1.46764e-109	TRUE	9.53427e-230
ENSG00000154359	LONRF1	LON peptidase N-terminal domain and ring finger 1 [Source:HGNC Symbol;Acc:HGNC:26302]	340.427	125.066	1.44465	22.1481	11.1352	0.992062	11.8619	8.68154	1.36634	0.450312	TRUE	2.25619e-64	TRUE	1.5415e-127	TRUE	1.05608e-91	TRUE	3.15626e-121
ENSG00000266206	MIR3926-1	microRNA 3926-1 [Source:HGNC Symbol;Acc:HGNC:38959]	6.4458	2.66628	1.27353	27.3618	11.755	1.21888	14.2449	7.0793	2.01219	1.00877	TRUE	2.98467e-25	TRUE	1.68084e-33	TRUE	4.30154e-31	TRUE	5.08967e-34
ENSG00000164741	DLC1	DLC1 Rho GTPase activating protein [Source:HGNC Symbol;Acc:HGNC:2897]	25.4085	11.8521	1.10017	1.67195	1.36595	0.291629	1.34106	1.24928	1.07347	0.102282	TRUE	3.6523e-17	TRUE	6.74799e-80	TRUE	8.09824e-47	TRUE	6.86428e-39
ENSG00000129422	MTUS1	microtubule associated scaffold protein 1 [Source:HGNC Symbol;Acc:HGNC:29789]	4.25442	13.8543	-1.7033	1.09562	1.41232	-0.366318	1.04868	1.28405	0.816699	-0.292124	TRUE	1.9062e-11	TRUE	5.16995e-11	TRUE	5.87462e-08	TRUE	9.62904e-18
ENSG00000156011	PSD3	pleckstrin and Sec7 domain containing 3 [Source:HGNC Symbol;Acc:HGNC:19093]	141.844	62.8395	1.17456	4.30707	2.91065	0.565364	2.67583	2.36739	1.13029	0.176689	TRUE	8.27583e-38	TRUE	2.61334e-62	TRUE	1.03001e-52	TRUE	8.11252e-61
ENSG00000244018	RPL35P6	ribosomal protein L35 pseudogene 6 [Source:HGNC Symbol;Acc:HGNC:35520]	3.09628	1.54372	1.00412	3.00288	1.55802	0.946633	2.00717	1.28616	1.56059	0.642093	TRUE	1.397e-08	TRUE	7.54835e-22	TRUE	1.37866e-22	TRUE	7.99279e-23
ENSG00000147408	CSGALNACT1	chondroitin sulfate N-acetylgalactosaminyltransferase 1 [Source:HGNC Symbol;Acc:HGNC:24290]	15.4005	6.75792	1.18833	1.78075	1.4091	0.337713	1.38244	1.30991	1.05537	0.0777492	TRUE	1.48262e-13	TRUE	2.17098e-25	TRUE	8.7308e-22	TRUE	1.8099e-25
ENSG00000175445	LPL	lipoprotein lipase [Source:HGNC Symbol;Acc:HGNC:6677]	796.159	81.5296	3.28766	64.5849	9.65926	2.74121	33.9579	7.50217	4.52641	2.17837	TRUE	5.2972e-74	TRUE	7.94242e-186	TRUE	3.8167e-79	TRUE	1.1159e-158
ENSG00000147443	DOK2	docking protein 2 [Source:HGNC Symbol;Acc:HGNC:2991]	357.583	740.756	-1.05072	57.874	160.505	-1.47163	30.0379	108.786	0.276119	-1.85664	TRUE	9.98164e-49	TRUE	9.31544e-75	TRUE	4.75509e-44	TRUE	4.70407e-72
ENSG00000130227	XPO7	exportin 7 [Source:HGNC Symbol;Acc:HGNC:14108]	183.889	380.207	-1.04795	10.3765	27.224	-1.39155	5.81584	19.0888	0.304673	-1.71467	TRUE	5.37733e-49	TRUE	5.49021e-280	TRUE	1.5141e-126	TRUE	1.09178e-250
ENSG00000168476	REEP4	receptor accessory protein 4 [Source:HGNC Symbol;Acc:HGNC:26176]	143.378	390.925	-1.44706	23.2321	83.877	-1.85215	12.4788	59.531	0.209618	-2.25416	TRUE	4.82087e-94	TRUE	1.23501e-244	TRUE	1.64602e-112	TRUE	1.28411e-233
ENSG00000251034		novel transcript	6.98354	16.457	-1.23667	1.52844	2.82742	-0.887429	1.25472	2.15982	0.580939	-0.783541	TRUE	1.58811e-31	TRUE	7.84211e-49	TRUE	9.86599e-31	TRUE	3.07171e-49
ENSG00000120896	SORBS3	sorbin and SH3 domain containing 3 [Source:HGNC Symbol;Acc:HGNC:30907]	59.6245	137.156	-1.20184	4.4165	11.6696	-1.40178	2.72358	7.78918	0.349662	-1.51597	TRUE	6.06817e-46	TRUE	1.25894e-67	TRUE	2.50571e-46	TRUE	5.0305e-64
ENSG00000120913	PDLIM2	PDZ and LIM domain 2 [Source:HGNC Symbol;Acc:HGNC:13992]	57.7926	175.055	-1.59885	2.62941	7.72484	-1.55476	1.84817	5.63469	0.327999	-1.60824	TRUE	6.01082e-103	TRUE	8.5458e-209	TRUE	1.81378e-101	TRUE	6.8206e-195
ENSG00000261026		novel transcript, overlapping to EGR3	6.10621	1.12856	2.43579	1.35841	1.01146	0.425481	1.1922	1.03236	1.15483	0.207685	TRUE	5.09449e-37	TRUE	2.82639e-87	TRUE	3.49385e-106	TRUE	1.22994e-133
ENSG00000179388	EGR3	early growth response 3 [Source:HGNC Symbol;Acc:HGNC:3240]	250.511	11.5897	4.43396	19.0158	1.95829	3.27953	10.3767	1.70363	6.09091	2.60666	TRUE	7.39035e-135	TRUE	0	TRUE	8.7562e-158	TRUE	4.263e-293
ENSG00000008853	RHOBTB2	Rho related BTB domain containing 2 [Source:HGNC Symbol;Acc:HGNC:18756]	9.68484	37.7614	-1.96311	1.47504	3.67437	-1.31675	1.23701	2.6382	0.468885	-1.09269	TRUE	4.03756e-119	TRUE	1.85101e-158	TRUE	2.13538e-78	TRUE	5.03325e-158
ENSG00000173530	TNFRSF10D	TNF receptor superfamily member 10d [Source:HGNC Symbol;Acc:HGNC:11907]	183.94	41.892	2.13449	19.1678	6.42258	1.57746	10.3878	5.06394	2.05133	1.03656	TRUE	1.98373e-150	TRUE	0	TRUE	3.34737e-141	TRUE	0
ENSG00000253837		novel transcript	4.26586	1.90629	1.16207	1.23829	1.0911	0.182558	1.1161	1.0665	1.04651	0.0655836	TRUE	4.37315e-22	TRUE	4.43389e-29	TRUE	3.04356e-26	TRUE	7.87823e-31
ENSG00000147454	SLC25A37	solute carrier family 25 member 37 [Source:HGNC Symbol;Acc:HGNC:29786]	859.935	372.395	1.20739	38.4095	22.2895	0.785095	20.3737	13.9555	1.4599	0.545874	TRUE	2.10182e-51	TRUE	2.81067e-96	TRUE	3.53699e-76	TRUE	1.68824e-95
ENSG00000167034	NKX3-1	NK3 homeobox 1 [Source:HGNC Symbol;Acc:HGNC:7838]	4.14735	2.03218	1.02916	1.34084	1.12064	0.258815	1.17408	1.06264	1.10488	0.143887	TRUE	8.48782e-08	TRUE	1.07152e-12	TRUE	1.89576e-18	TRUE	7.56594e-14
ENSG00000159167	STC1	stanniocalcin 1 [Source:HGNC Symbol;Acc:HGNC:11373]	1.34841	7.24094	-2.42492	1.02939	1.37503	-0.417675	1.0148	1.19351	0.850268	-0.23401	TRUE	2.64962e-22	TRUE	2.42125e-05	TRUE	1.71736e-09	TRUE	2.18359e-10
ENSG00000104228	TRIM35	tripartite motif containing 35 [Source:HGNC Symbol;Acc:HGNC:16285]	20.0858	49.0588	-1.28833	2.59333	6.36342	-1.295	1.8147	4.44954	0.40784	-1.29393	TRUE	4.76419e-58	TRUE	2.37281e-189	TRUE	7.05132e-98	TRUE	5.66646e-181
ENSG00000120875	DUSP4	dual specificity phosphatase 4 [Source:HGNC Symbol;Acc:HGNC:3070]	430.732	9.53828	5.49692	21.8388	1.52052	3.84425	11.7415	1.3592	8.63854	3.11079	TRUE	6.84964e-152	TRUE	0	TRUE	7.43774e-209	TRUE	0
ENSG00000272338		novel transcript	1.34807	2.70408	-1.00424	1.21393	2.41947	-0.995003	1.10798	1.77363	0.624697	-0.678772	TRUE	1.81615e-10	TRUE	2.57683e-18	TRUE	2.34835e-07	TRUE	2.83917e-21
ENSG00000172728	FUT10	fucosyltransferase 10 [Source:HGNC Symbol;Acc:HGNC:19234]	2.68469	7.22623	-1.42849	1.10677	1.53016	-0.467324	1.05219	1.30077	0.808893	-0.30598	TRUE	1.08422e-25	TRUE	7.68516e-34	TRUE	1.84866e-18	TRUE	1.12775e-33
ENSG00000133874	RNF122	ring finger protein 122 [Source:HGNC Symbol;Acc:HGNC:21147]	27.6483	13.1681	1.07014	5.9771	4.03754	0.565968	3.55858	2.90323	1.22573	0.293641	TRUE	1.14723e-21	TRUE	4.34395e-34	TRUE	9.47537e-26	TRUE	6.64687e-33
ENSG00000188512		cytochrome c, somatic (CYCS) pseudogene	5.10652	2.37194	1.10627	5.57542	3.09193	0.850576	3.38755	2.40773	1.40695	0.492571	TRUE	1.05949e-22	TRUE	1.0078e-31	TRUE	1.99275e-24	TRUE	8.52774e-32
ENSG00000253123		novel transcript	32.1342	5.57649	2.52668	3.53421	1.42343	1.31202	2.3183	1.34207	1.72741	0.788609	TRUE	1.99665e-39	TRUE	1.13077e-131	TRUE	1.61413e-87	TRUE	1.90643e-113
ENSG00000156675	RAB11FIP1	RAB11 family interacting protein 1 [Source:HGNC Symbol;Acc:HGNC:30265]	146.759	577.855	-1.97726	6.36821	30.0253	-2.23722	3.70993	19.7585	0.187764	-2.41301	TRUE	1.03207e-174	TRUE	0	TRUE	4.15835e-138	TRUE	0
ENSG00000187840	EIF4EBP1	eukaryotic translation initiation factor 4E binding protein 1 [Source:HGNC Symbol;Acc:HGNC:3288]	34.6655	83.2379	-1.26374	12.0366	37.1456	-1.62577	6.63298	23.9495	0.276957	-1.85227	TRUE	1.00156e-61	TRUE	7.92226e-94	TRUE	9.00849e-57	TRUE	6.89106e-93
ENSG00000077782	FGFR1	fibroblast growth factor receptor 1 [Source:HGNC Symbol;Acc:HGNC:3688]	149.037	32.0849	2.21571	5.10411	2.15307	1.24526	3.15083	1.82258	1.72877	0.789747	TRUE	3.24371e-112	TRUE	5.78582e-247	TRUE	3.19366e-114	TRUE	1.02821e-239
ENSG00000239218	RPS20P22	ribosomal protein S20 pseudogene 22 [Source:HGNC Symbol;Acc:HGNC:36379]	5.62362	1.73652	1.6953	2.237	1.25132	0.838115	1.64187	1.15712	1.41892	0.504798	TRUE	8.72527e-29	TRUE	7.01263e-55	TRUE	1.96318e-49	TRUE	3.84073e-61
ENSG00000169495	HTRA4	HtrA serine peptidase 4 [Source:HGNC Symbol;Acc:HGNC:26909]	31.6291	12.9624	1.28692	6.23177	3.74612	0.734245	3.66609	2.66415	1.37608	0.460567	TRUE	2.5354e-32	TRUE	9.60906e-51	TRUE	1.31281e-40	TRUE	8.91611e-50
ENSG00000158669	GPAT4	glycerol-3-phosphate acyltransferase 4 [Source:HGNC Symbol;Acc:HGNC:20880]	836.92	375.86	1.1549	38.0948	23.0635	0.723983	20.0212	16.2245	1.23402	0.30336	TRUE	1.87523e-50	TRUE	3.65388e-171	TRUE	2.02905e-110	TRUE	3.05608e-169
ENSG00000070718	AP3M2	adaptor related protein complex 3 subunit mu 2 [Source:HGNC Symbol;Acc:HGNC:570]	31.4583	94.7059	-1.59001	2.74301	8.24059	-1.58699	1.87937	5.80152	0.323944	-1.62618	TRUE	2.76575e-96	TRUE	7.63576e-196	TRUE	1.07017e-90	TRUE	3.80625e-188
ENSG00000070501	POLB	DNA polymerase beta [Source:HGNC Symbol;Acc:HGNC:9174]	31.7821	94.2448	-1.5682	3.6414	11.8879	-1.70693	2.35267	8.57293	0.27443	-1.86549	TRUE	1.05958e-101	TRUE	1.28188e-206	TRUE	1.05789e-108	TRUE	5.38199e-200
ENSG00000104738	MCM4	minichromosome maintenance complex component 4 [Source:HGNC Symbol;Acc:HGNC:6947]	15.8462	33.2951	-1.07117	1.76713	3.25296	-0.88034	1.38407	2.39867	0.577013	-0.793323	TRUE	3.99119e-43	TRUE	2.26156e-109	TRUE	3.51191e-60	TRUE	5.68178e-109
ENSG00000168300	PCMTD1	protein-L-isoaspartate (D-aspartate) O-methyltransferase domain containing 1 [Source:HGNC Symbol;Acc:HGNC:30483]	86.3426	200.495	-1.21542	5.13532	14.0402	-1.45104	3.10712	10.4323	0.297836	-1.74741	TRUE	4.33169e-66	TRUE	6.84002e-141	TRUE	1.53993e-92	TRUE	8.15579e-140
ENSG00000181690	PLAG1	PLAG1 zinc finger [Source:HGNC Symbol;Acc:HGNC:9045]	3.98848	9.22329	-1.20944	1.13423	1.50893	-0.411805	1.06833	1.33536	0.800032	-0.32187	TRUE	1.40813e-32	TRUE	1.67653e-58	TRUE	1.03005e-36	TRUE	6.11134e-61
ENSG00000035681	NSMAF	neutral sphingomyelinase activation associated factor [Source:HGNC Symbol;Acc:HGNC:8017]	1261.34	611.918	1.04354	72.691	48.3174	0.589235	37.7266	33.5241	1.12536	0.170382	TRUE	1.69422e-42	TRUE	1.70782e-135	TRUE	2.40811e-79	TRUE	9.30861e-122
ENSG00000198363	ASPH	aspartate beta-hydroxylase [Source:HGNC Symbol;Acc:HGNC:757]	1491.37	411.788	1.85666	27.1182	10.6618	1.34681	14.4477	8.13009	1.77706	0.829492	TRUE	1.11601e-121	TRUE	1.46865e-227	TRUE	1.14213e-109	TRUE	3.33942e-218
ENSG00000251127		novel transcript	5.14549	1.32055	1.96218	1.52103	1.05488	0.527974	1.26873	1.03222	1.22912	0.297627	TRUE	2.15562e-37	TRUE	1.02854e-61	TRUE	5.48665e-59	TRUE	1.19738e-72
ENSG00000270673	YTHDF3-DT	YTHDF3 divergent transcript [Source:HGNC Symbol;Acc:HGNC:48728]	7.71275	3.79228	1.02418	4.26587	2.83828	0.587827	2.67219	2.39528	1.11561	0.157829	TRUE	1.80657e-21	TRUE	1.81282e-31	TRUE	1.16107e-24	TRUE	6.44839e-32
ENSG00000254332		tropomyosin 4 (TPM4) pseudogene	167.115	51.7973	1.68989	79.0039	32.8857	1.26446	41.0399	21.7781	1.88445	0.914146	TRUE	6.73067e-43	TRUE	1.90625e-94	TRUE	2.18168e-66	TRUE	5.05636e-92
ENSG00000140396	NCOA2	nuclear receptor coactivator 2 [Source:HGNC Symbol;Acc:HGNC:7669]	69.5733	186.205	-1.42029	3.41375	9.8132	-1.52337	2.22757	6.93955	0.320996	-1.63937	TRUE	6.31585e-43	TRUE	9.19889e-112	TRUE	5.18847e-88	TRUE	3.18449e-105
ENSG00000253967		novel transcript	1.70867	3.76645	-1.14033	1.10558	1.56119	-0.497839	1.05809	1.34661	0.785741	-0.347875	TRUE	7.42719e-14	TRUE	1.43628e-16	TRUE	1.15597e-06	TRUE	6.30998e-18
ENSG00000178860	MSC	musculin [Source:HGNC Symbol;Acc:HGNC:7321]	930.769	106.417	3.1287	155.918	21.1576	2.88154	80.7682	14.7428	5.47848	2.45377	TRUE	6.27342e-104	TRUE	8.48635e-276	TRUE	5.89186e-167	TRUE	3.42954e-151
ENSG00000241942	RPS20P20	ribosomal protein S20 pseudogene 20 [Source:HGNC Symbol;Acc:HGNC:36674]	2.97528	1.22394	1.28149	3.07789	1.30284	1.24028	2.084	1.26345	1.64946	0.721993	TRUE	1.49765e-20	TRUE	4.19456e-31	TRUE	6.60433e-30	TRUE	2.46538e-34
ENSG00000154582	ELOC	elongin C [Source:HGNC Symbol;Acc:HGNC:11617]	915.493	332.636	1.46061	65.5876	32.7988	0.999779	34.4449	25.1259	1.37089	0.455116	TRUE	2.0561e-76	TRUE	2.61796e-260	TRUE	4.19448e-120	TRUE	2.1622e-250
ENSG00000212348	RNU6-1300P	RNA, U6 small nuclear 1300, pseudogene [Source:HGNC Symbol;Acc:HGNC:48263]	3.68076	9.43072	-1.35737	9.80767	39.2328	-2.00008	5.62915	28.7018	0.196125	-2.35015	TRUE	1.44287e-36	TRUE	1.42644e-48	TRUE	2.41794e-31	TRUE	3.79761e-49
ENSG00000104427	ZC2HC1A	zinc finger C2HC-type containing 1A [Source:HGNC Symbol;Acc:HGNC:24277]	27.2878	73.2294	-1.42416	3.24661	9.35508	-1.52682	2.14354	6.40563	0.334634	-1.57934	TRUE	6.70769e-78	TRUE	5.98227e-148	TRUE	5.58781e-85	TRUE	8.97837e-140
ENSG00000164683	HEY1	hes related family bHLH transcription factor with YRPW motif 1 [Source:HGNC Symbol;Acc:HGNC:4880]	156.72	8.9954	4.12286	17.8744	1.99213	3.16551	9.79662	1.67153	5.86085	2.55111	TRUE	6.38409e-64	TRUE	2.48251e-166	TRUE	1.4734e-134	TRUE	1.70147e-131
ENSG00000164687	FABP5	fatty acid binding protein 5 [Source:HGNC Symbol;Acc:HGNC:3560]	29.2076	9.24431	1.65971	5.76038	2.88364	0.998273	3.46948	2.24993	1.54204	0.62484	TRUE	4.54635e-47	TRUE	1.23789e-77	TRUE	1.29781e-46	TRUE	6.20636e-77
ENSG00000123124	WWP1	WW domain containing E3 ubiquitin protein ligase 1 [Source:HGNC Symbol;Acc:HGNC:17004]	140.673	320.072	-1.18605	8.77837	25.2763	-1.52576	5.00806	16.8953	0.296417	-1.7543	TRUE	9.39858e-62	TRUE	1.04356e-184	TRUE	2.26216e-98	TRUE	2.36049e-190
ENSG00000254088	SLC2A3P4	solute carrier family 2 member 3 pseudogene 4 [Source:HGNC Symbol;Acc:HGNC:31076]	2.54134	1.13653	1.16095	1.36729	1.04307	0.390479	1.18354	1.02883	1.15037	0.202104	TRUE	7.64021e-13	TRUE	6.6608e-27	TRUE	2.38569e-31	TRUE	8.42224e-32
ENSG00000251136	RIPK2-DT	RIPK2 divergent transcript [Source:HGNC Symbol;Acc:HGNC:55545]	40.1805	14.0157	1.51945	2.84032	1.75047	0.698305	1.95676	1.48006	1.32208	0.402811	TRUE	2.61426e-31	TRUE	2.86056e-69	TRUE	2.35829e-72	TRUE	8.31737e-67
ENSG00000104312	RIPK2	receptor interacting serine/threonine kinase 2 [Source:HGNC Symbol;Acc:HGNC:10020]	631.997	217.197	1.54091	71.6701	31.3594	1.19247	37.3354	21.4266	1.74248	0.801145	TRUE	1.10327e-37	TRUE	6.29071e-158	TRUE	5.28709e-105	TRUE	5.96546e-93
ENSG00000164823	OSGIN2	oxidative stress induced growth inhibitor family member 2 [Source:HGNC Symbol;Acc:HGNC:1355]	594.15	253.464	1.22905	45.5241	26.4457	0.783598	23.8812	18.4469	1.29459	0.372499	TRUE	2.99642e-56	TRUE	1.42621e-188	TRUE	8.66741e-114	TRUE	2.46224e-172
ENSG00000155099	PIP4P2	phosphatidylinositol-4,5-bisphosphate 4-phosphatase 2 [Source:HGNC Symbol;Acc:HGNC:25452]	57.0454	128.94	-1.17652	7.493	21.1502	-1.49705	4.32368	15.1784	0.284858	-1.81168	TRUE	7.11171e-57	TRUE	1.28948e-129	TRUE	3.39331e-69	TRUE	4.22561e-116
ENSG00000271971		novel transcript, antisense to FAM92A1	4.73214	10.4518	-1.14319	2.81872	7.20719	-1.3544	1.98362	5.80367	0.341787	-1.54883	TRUE	3.39798e-29	TRUE	5.83201e-41	TRUE	6.1179e-28	TRUE	2.11432e-41
ENSG00000164951	PDP1	pyruvate dehydrogenase phosphatase catalytic subunit 1 [Source:HGNC Symbol;Acc:HGNC:9279]	70.7208	172.997	-1.29054	5.40488	15.792	-1.54686	3.26498	11.4273	0.285719	-1.80733	TRUE	6.61913e-72	TRUE	2.13506e-202	TRUE	1.73694e-106	TRUE	4.88708e-197
ENSG00000164949	GEM	GTP binding protein overexpressed in skeletal muscle [Source:HGNC Symbol;Acc:HGNC:4234]	210.196	4.44799	5.56244	28.4452	1.57351	4.17613	15.2889	1.42216	10.7505	3.42633	TRUE	4.7347e-119	TRUE	0	TRUE	1.07414e-154	TRUE	0
ENSG00000164941	INTS8	integrator complex subunit 8 [Source:HGNC Symbol;Acc:HGNC:26048]	29.7269	69.02	-1.21525	2.30529	5.16341	-1.16337	1.67303	4.01138	0.417071	-1.26163	TRUE	1.06703e-53	TRUE	9.94299e-151	TRUE	4.1041e-73	TRUE	3.92968e-139
ENSG00000164938	TP53INP1	tumor protein p53 inducible nuclear protein 1 [Source:HGNC Symbol;Acc:HGNC:18022]	55.4054	222.039	-2.00271	4.37774	19.4679	-2.15284	2.72721	13.898	0.19623	-2.34938	TRUE	4.51786e-170	TRUE	0	TRUE	7.43477e-147	TRUE	0
ENSG00000156172	CFAP418	cilia and flagella associated protein 418 [Source:HGNC Symbol;Acc:HGNC:27232]	2.37796	5.60257	-1.23637	1.14854	1.65913	-0.530628	1.07534	1.46393	0.734553	-0.445061	TRUE	6.24178e-29	TRUE	1.53114e-36	TRUE	2.74803e-25	TRUE	4.93146e-40
ENSG00000104450	SPAG1	sperm associated antigen 1 [Source:HGNC Symbol;Acc:HGNC:11212]	19.8766	9.70167	1.03476	2.30476	1.7826	0.370633	1.67565	1.45074	1.15503	0.20793	TRUE	1.14885e-22	TRUE	4.63005e-47	TRUE	2.55137e-44	TRUE	1.4748e-46
ENSG00000034677	RNF19A	ring finger protein 19A, RBR E3 ubiquitin protein ligase [Source:HGNC Symbol;Acc:HGNC:13432]	396.862	176.888	1.1658	24.2015	14.7378	0.71558	12.9545	10.4442	1.24035	0.310742	TRUE	2.61119e-50	TRUE	1.48189e-137	TRUE	6.91915e-92	TRUE	1.70312e-140
ENSG00000271882		novel transcript	61.7677	14.0396	2.13735	52.9668	16.2761	1.70234	27.5028	13.699	2.00765	1.00551	TRUE	1.03885e-133	TRUE	1.0723e-248	TRUE	3.03819e-109	TRUE	3.95162e-244
ENSG00000048392	RRM2B	ribonucleotide reductase regulatory TP53 inducible subunit M2B [Source:HGNC Symbol;Acc:HGNC:17296]	97.9497	204.311	-1.06065	7.17561	18.5041	-1.36667	4.11638	13.8238	0.297776	-1.7477	TRUE	7.10759e-38	TRUE	1.87133e-75	TRUE	1.77826e-65	TRUE	1.21633e-72
ENSG00000246263	UBR5-DT	UBR5 divergent transcript [Source:HGNC Symbol;Acc:HGNC:51661]	9.44689	28.7396	-1.60513	2.27864	6.72821	-1.56205	1.66343	4.83239	0.344225	-1.53858	TRUE	8.69962e-77	TRUE	1.56824e-134	TRUE	1.08373e-71	TRUE	7.76562e-135
ENSG00000155090	KLF10	Kruppel like factor 10 [Source:HGNC Symbol;Acc:HGNC:11810]	620.959	165.434	1.90824	55.3928	20.5528	1.43036	29.284	15.8819	1.84386	0.882727	TRUE	3.78162e-129	TRUE	0	TRUE	9.25935e-141	TRUE	0
ENSG00000254281	NA	NA	141.182	31.6312	2.15813	88.4063	24.4284	1.85559	46.294	15.8631	2.91835	1.54515	TRUE	4.79448e-60	TRUE	6.43471e-112	TRUE	1.34572e-104	TRUE	1.00822e-102
ENSG00000164933	SLC25A32	solute carrier family 25 member 32 [Source:HGNC Symbol;Acc:HGNC:29683]	209.271	72.139	1.53652	20.9634	10.2123	1.03756	11.2857	7.50816	1.50312	0.587958	TRUE	1.72745e-81	TRUE	0	TRUE	1.18698e-127	TRUE	2.87766e-293
ENSG00000164935	DCSTAMP	dendrocyte expressed seven transmembrane protein [Source:HGNC Symbol;Acc:HGNC:18549]	163.67	10.1939	4.00502	21.2548	2.53776	3.06616	11.5135	2.02679	5.68067	2.50606	TRUE	1.17578e-110	TRUE	1.30036e-293	TRUE	6.38043e-118	TRUE	1.13998e-245
ENSG00000279138		TEC	7.09835	2.71664	1.38566	1.95051	1.36073	0.519472	1.51259	1.24211	1.21776	0.284225	TRUE	1.15384e-35	TRUE	4.34401e-45	TRUE	9.56652e-33	TRUE	1.97381e-45
ENSG00000147650	LRP12	LDL receptor related protein 12 [Source:HGNC Symbol;Acc:HGNC:31708]	641.313	187.242	1.77612	23.9266	9.83517	1.2826	12.8583	7.12906	1.80365	0.850917	TRUE	6.10911e-71	TRUE	2.23925e-133	TRUE	1.12002e-98	TRUE	1.8309e-125
ENSG00000154188	ANGPT1	angiopoietin 1 [Source:HGNC Symbol;Acc:HGNC:484]	1.79479	3.89701	-1.11856	1.03946	1.19169	-0.197166	1.02074	1.11886	0.912312	-0.132401	TRUE	6.42088e-12	TRUE	3.54659e-15	TRUE	1.42916e-06	TRUE	2.92021e-16
ENSG00000155792	DEPTOR	DEP domain containing MTOR interacting protein [Source:HGNC Symbol;Acc:HGNC:22953]	2.02979	10.4665	-2.36637	1.14091	2.71327	-1.24985	1.06995	2.04757	0.522547	-0.936368	TRUE	6.90991e-41	TRUE	2.42376e-66	TRUE	8.17014e-40	TRUE	1.3176e-67
ENSG00000178764	ZHX2	zinc fingers and homeoboxes 2 [Source:HGNC Symbol;Acc:HGNC:18513]	131.74	65.455	1.00911	10.7922	7.37184	0.549886	5.97892	5.35455	1.1166	0.159118	TRUE	7.85849e-29	TRUE	3.47628e-73	TRUE	1.73464e-72	TRUE	1.25542e-68
ENSG00000253372		novel transcript	5.98665	1.7227	1.79708	2.70237	1.31683	1.03715	1.87819	1.33728	1.40448	0.490038	TRUE	4.04409e-26	TRUE	1.76467e-60	TRUE	1.04098e-52	TRUE	1.44932e-66
ENSG00000156787	TBC1D31	TBC1 domain family member 31 [Source:HGNC Symbol;Acc:HGNC:30888]	8.59079	25.3211	-1.55948	1.31236	2.35685	-0.844696	1.1551	1.9924	0.579753	-0.78649	TRUE	1.35146e-57	TRUE	2.98687e-108	TRUE	3.52365e-65	TRUE	5.33833e-111
ENSG00000156802	ATAD2	ATPase family AAA domain containing 2 [Source:HGNC Symbol;Acc:HGNC:30123]	20.0397	47.139	-1.23406	1.93983	4.09807	-1.07901	1.48312	3.1907	0.464825	-1.10524	TRUE	2.6168e-57	TRUE	9.10669e-120	TRUE	4.70806e-75	TRUE	5.23008e-120
ENSG00000156804	FBXO32	F-box protein 32 [Source:HGNC Symbol;Acc:HGNC:16731]	8.32212	35.2936	-2.08438	1.35487	3.23968	-1.25769	1.18504	2.48136	0.477577	-1.06619	TRUE	2.16814e-83	TRUE	2.64138e-128	TRUE	4.61038e-71	TRUE	1.07146e-127
ENSG00000253227		novel transcript	5.68048	1.09952	2.36914	3.93143	1.08772	1.85374	2.50892	1.04615	2.39824	1.26197	TRUE	2.9417e-46	TRUE	1.90882e-77	TRUE	1.85591e-87	TRUE	2.82865e-122
ENSG00000104549	SQLE	squalene epoxidase [Source:HGNC Symbol;Acc:HGNC:11279]	279.106	119.585	1.22277	23.7482	14.1607	0.745924	12.7507	10.3224	1.23525	0.304798	TRUE	6.52226e-54	TRUE	1.68367e-109	TRUE	2.31718e-71	TRUE	1.80034e-106
ENSG00000173334	TRIB1	tribbles pseudokinase 1 [Source:HGNC Symbol;Acc:HGNC:16891]	1731.61	459.669	1.91345	147.547	52.5961	1.48814	76.533	36.4735	2.09832	1.06923	TRUE	4.66799e-130	TRUE	0	TRUE	1.57352e-163	TRUE	0
ENSG00000136997	MYC	MYC proto-oncogene, bHLH transcription factor [Source:HGNC Symbol;Acc:HGNC:7553]	67.0917	20.6435	1.70045	8.77517	4.06112	1.11155	5.20669	2.91305	1.78737	0.837837	TRUE	1.67135e-53	TRUE	1.31126e-88	TRUE	8.14181e-62	TRUE	1.32992e-84
ENSG00000280543	ASAP1-IT2	ASAP1 intronic transcript 2 [Source:HGNC Symbol;Acc:HGNC:48917]	46.4023	14.9841	1.63076	8.88371	4.10476	1.11387	5.03206	2.87705	1.74903	0.806556	TRUE	7.31134e-51	TRUE	9.13579e-128	TRUE	2.91446e-84	TRUE	1.49732e-120
ENSG00000155926	SLA	Src like adaptor [Source:HGNC Symbol;Acc:HGNC:10902]	328.764	948.598	-1.52874	16.4357	60.3214	-1.87584	8.81432	39.379	0.223833	-2.15951	TRUE	7.99429e-91	TRUE	4.20732e-189	TRUE	1.14286e-102	TRUE	5.11487e-175
ENSG00000104419	NDRG1	N-myc downstream regulated 1 [Source:HGNC Symbol;Acc:HGNC:7679]	2648.05	900.443	1.55622	96.5784	44.8416	1.10686	49.1717	29.432	1.67069	0.740443	TRUE	1.73882e-89	TRUE	0	TRUE	8.81493e-139	TRUE	4.75997e-293
ENSG00000259820		novel transcript	46.1477	11.9519	1.94902	3.568	1.8366	0.95808	2.33773	1.53401	1.52393	0.607801	TRUE	9.23788e-118	TRUE	1.38636e-255	TRUE	3.26627e-110	TRUE	2.98933e-247
ENSG00000131773	KHDRBS3	KH RNA binding domain containing, signal transduction associated 3 [Source:HGNC Symbol;Acc:HGNC:18117]	23.0984	6.20872	1.89543	1.886	1.27389	0.56609	1.46126	1.18228	1.23596	0.305638	TRUE	4.26041e-45	TRUE	1.12754e-122	TRUE	5.39403e-82	TRUE	5.01124e-130
ENSG00000147724	FAM135B	family with sequence similarity 135 member B [Source:HGNC Symbol;Acc:HGNC:28029]	4.63831	1.25225	1.88908	1.09376	1.00842	0.117199	1.04795	1.00817	1.03946	0.0558333	TRUE	7.77342e-35	TRUE	1.03535e-62	TRUE	4.16042e-59	TRUE	3.23514e-77
ENSG00000123908	AGO2	argonaute RISC catalytic component 2 [Source:HGNC Symbol;Acc:HGNC:3263]	1315.87	414.005	1.66829	30.3323	13.4641	1.17173	16.1819	9.77518	1.6554	0.727183	TRUE	2.2422e-101	TRUE	0	TRUE	2.5774e-141	TRUE	0
ENSG00000279766		TEC	12.8295	3.21718	1.99559	7.17699	2.53758	1.49992	4.19952	2.10128	1.99856	0.998957	TRUE	6.70213e-82	TRUE	5.4222e-126	TRUE	4.57161e-73	TRUE	1.07486e-127
ENSG00000280303	ERICD	E2F1-regulated inhibitor of cell death [Source:HGNC Symbol;Acc:HGNC:49404]	8.12561	1.90845	2.09007	2.25483	1.21257	0.894942	1.6322	1.11934	1.45817	0.544162	TRUE	2.12963e-68	TRUE	9.19349e-107	TRUE	1.72236e-79	TRUE	3.942e-125
ENSG00000022567	SLC45A4	solute carrier family 45 member 4 [Source:HGNC Symbol;Acc:HGNC:29196]	66.3354	149.386	-1.1712	3.68445	9.34758	-1.34314	2.34774	6.59946	0.355748	-1.49107	TRUE	4.78814e-59	TRUE	1.56975e-98	TRUE	1.40267e-56	TRUE	5.94357e-93
ENSG00000198576	ARC	activity regulated cytoskeleton associated protein [Source:HGNC Symbol;Acc:HGNC:648]	23.0924	2.0193	3.51549	3.52356	1.14813	1.61775	2.32174	1.09514	2.12004	1.08409	TRUE	2.29791e-52	TRUE	8.62147e-191	TRUE	1.14367e-113	TRUE	5.7106e-191
ENSG00000160886	LY6K	lymphocyte antigen 6 family member K [Source:HGNC Symbol;Acc:HGNC:24225]	193.059	30.9299	2.64197	17.4618	4.43629	1.97677	9.25637	3.15171	2.93693	1.55431	TRUE	1.10912e-53	TRUE	5.35436e-137	TRUE	1.59161e-82	TRUE	4.92931e-120
ENSG00000130193	THEM6	thioesterase superfamily member 6 [Source:HGNC Symbol;Acc:HGNC:29656]	6.9202	26.7513	-1.95072	1.68609	5.03006	-1.57689	1.3515	3.55098	0.380598	-1.39366	TRUE	3.0833e-107	TRUE	2.82567e-149	TRUE	1.53809e-79	TRUE	8.28437e-158
ENSG00000177335	LINC02904	long intergenic non-protein coding RNA 2904 [Source:HGNC Symbol;Acc:HGNC:26731]	2.93956	6.0574	-1.0431	1.23866	1.79894	-0.538369	1.11954	1.47241	0.760347	-0.395271	TRUE	1.52744e-07	TRUE	1.71407e-14	TRUE	1.09001e-11	TRUE	1.41176e-14
ENSG00000182759	MAFA	MAF bZIP transcription factor A [Source:HGNC Symbol;Acc:HGNC:23145]	81.8718	4.64388	4.13996	12.1488	1.67784	2.85614	6.81916	1.42412	4.78833	2.25952	TRUE	1.0526e-172	TRUE	0	TRUE	7.04664e-124	TRUE	4.40867e-293
ENSG00000183309	ZNF623	zinc finger protein 623 [Source:HGNC Symbol;Acc:HGNC:29084]	29.7412	61.748	-1.05393	2.43617	5.1036	-1.0669	1.73982	3.74148	0.465009	-1.10467	TRUE	3.39049e-40	TRUE	7.43518e-161	TRUE	2.84962e-87	TRUE	3.64427e-150
ENSG00000235173	HGH1	HGH1 homolog [Source:HGNC Symbol;Acc:HGNC:24161]	19.8919	40.7337	-1.03404	3.35024	7.66037	-1.19315	2.2303	5.15898	0.432315	-1.20985	TRUE	1.99343e-30	TRUE	1.13542e-54	TRUE	2.89343e-46	TRUE	1.85487e-52
ENSG00000187954	CYHR1	cysteine and histidine rich 1 [Source:HGNC Symbol;Acc:HGNC:17806]	76.6589	161.821	-1.07787	3.73874	8.8008	-1.23508	2.38142	5.98926	0.397614	-1.33056	TRUE	1.27811e-48	TRUE	1.03929e-113	TRUE	1.31935e-72	TRUE	3.99041e-103
ENSG00000167700	MFSD3	major facilitator superfamily domain containing 3 [Source:HGNC Symbol;Acc:HGNC:25157]	9.57989	31.3187	-1.70895	2.67272	8.894	-1.73452	1.85472	5.93189	0.312669	-1.67729	TRUE	4.20836e-80	TRUE	1.1208e-99	TRUE	1.42267e-55	TRUE	5.48269e-100
ENSG00000198169	ZNF251	zinc finger protein 251 [Source:HGNC Symbol;Acc:HGNC:13045]	4.90525	9.89531	-1.01242	1.28114	1.85657	-0.535217	1.14812	1.50984	0.760423	-0.395126	TRUE	6.35894e-20	TRUE	1.29108e-31	TRUE	5.0065e-28	TRUE	2.86177e-31
ENSG00000196150	ZNF250	zinc finger protein 250 [Source:HGNC Symbol;Acc:HGNC:13044]	7.45301	17.3036	-1.21518	1.3144	2.06826	-0.654011	1.16067	1.79299	0.647342	-0.627401	TRUE	1.01337e-39	TRUE	8.15364e-89	TRUE	1.76059e-55	TRUE	3.19857e-91
ENSG00000107104	KANK1	KN motif and ankyrin repeat domains 1 [Source:HGNC Symbol;Acc:HGNC:19309]	769.303	94.0598	3.0319	23.6976	4.31609	2.45694	13.0642	3.5513	3.6787	1.8792	TRUE	1.34237e-106	TRUE	1.03277e-215	TRUE	7.51062e-155	TRUE	2.12889e-190
ENSG00000080298	RFX3	regulatory factor X3 [Source:HGNC Symbol;Acc:HGNC:9984]	23.0129	55.6443	-1.27379	1.69944	3.35943	-0.983161	1.36727	2.61985	0.52189	-0.938183	TRUE	1.56842e-58	TRUE	2.74983e-108	TRUE	9.73493e-71	TRUE	3.31456e-107
ENSG00000107249	GLIS3	GLIS family zinc finger 3 [Source:HGNC Symbol;Acc:HGNC:28510]	100.059	26.4606	1.91894	4.05387	2.04321	0.988465	2.53673	1.78384	1.42206	0.507985	TRUE	2.93121e-46	TRUE	1.93668e-77	TRUE	1.82485e-46	TRUE	7.58049e-74
ENSG00000205808	PLPP6	phospholipid phosphatase 6 [Source:HGNC Symbol;Acc:HGNC:23682]	6.20517	29.6879	-2.25833	1.63942	5.69913	-1.79756	1.33048	4.15193	0.320448	-1.64184	TRUE	1.63761e-109	TRUE	3.8341e-215	TRUE	9.15669e-100	TRUE	7.78202e-231
ENSG00000096968	JAK2	Janus kinase 2 [Source:HGNC Symbol;Acc:HGNC:6192]	159.659	381.965	-1.25845	10.0798	30.1014	-1.57836	5.60558	19.6307	0.285551	-1.80818	TRUE	1.33205e-17	TRUE	1.36335e-48	TRUE	8.94369e-57	TRUE	2.94771e-46
ENSG00000120217	CD274	CD274 molecule [Source:HGNC Symbol;Acc:HGNC:17635]	809.686	387.947	1.0615	69.1032	40.1323	0.783988	35.7001	26.3332	1.3557	0.439042	TRUE	8.85243e-05	TRUE	3.28978e-30	TRUE	2.37197e-45	TRUE	4.20284e-17
ENSG00000197646	PDCD1LG2	programmed cell death 1 ligand 2 [Source:HGNC Symbol;Acc:HGNC:18731]	47.3461	105.769	-1.15959	7.69413	21.0471	-1.45179	4.2591	13.6461	0.312111	-1.67987	TRUE	0.00918845	TRUE	3.20578e-11	TRUE	5.64939e-26	TRUE	4.06246e-11
ENSG00000107036	RIC1	RIC1 homolog, RAB6A GEF complex partner 1 [Source:HGNC Symbol;Acc:HGNC:17686]	106.471	316.722	-1.57276	5.33799	18.6079	-1.80154	3.2057	12.548	0.255475	-1.96875	TRUE	4.65051e-57	TRUE	9.1993e-156	TRUE	3.0824e-100	TRUE	1.75964e-141
ENSG00000137040	RANBP6	RAN binding protein 6 [Source:HGNC Symbol;Acc:HGNC:9851]	42.3281	91.0636	-1.10526	4.20968	10.4474	-1.31137	2.64482	7.38115	0.358321	-1.48068	TRUE	1.20914e-48	TRUE	1.13412e-151	TRUE	8.67388e-91	TRUE	7.52177e-145
ENSG00000147854	UHRF2	ubiquitin like with PHD and ring finger domains 2 [Source:HGNC Symbol;Acc:HGNC:12557]	82.7351	171.736	-1.05362	3.95042	9.3359	-1.24078	2.52784	6.9311	0.364709	-1.45518	TRUE	2.75634e-44	TRUE	3.82049e-172	TRUE	1.21145e-77	TRUE	2.72543e-152
ENSG00000153707	PTPRD	protein tyrosine phosphatase receptor type D [Source:HGNC Symbol;Acc:HGNC:9668]	6.66637	2.57608	1.37172	1.17671	1.04391	0.172764	1.09249	1.0241	1.06678	0.093256	TRUE	1.30707e-10	TRUE	2.27028e-74	TRUE	2.24247e-52	TRUE	2.16932e-19
ENSG00000214110	LDHAP4	lactate dehydrogenase A pseudogene 4 [Source:HGNC Symbol;Acc:HGNC:6539]	5.95258	1.98256	1.58615	2.75582	1.47001	0.906649	1.89939	1.37989	1.37648	0.460982	TRUE	6.56642e-12	TRUE	4.79806e-26	TRUE	5.03888e-24	TRUE	1.71107e-27
ENSG00000234297	PSIP1P1	PC4 and SFRS1 interacting protein 1 pseudogene 1 [Source:HGNC Symbol;Acc:HGNC:31132]	3.19765	8.42012	-1.39683	1.78496	4.61075	-1.36911	1.38891	3.44347	0.403346	-1.30991	TRUE	1.95725e-42	TRUE	4.24878e-52	TRUE	4.69016e-34	TRUE	4.94116e-54
ENSG00000164985	PSIP1	PC4 and SFRS1 interacting protein 1 [Source:HGNC Symbol;Acc:HGNC:9527]	56.9523	208.689	-1.87353	3.94841	15.8708	-2.00703	2.50833	11.2035	0.223887	-2.15915	TRUE	8.76041e-146	TRUE	0	TRUE	8.15225e-145	TRUE	0
ENSG00000147872	PLIN2	perilipin 2 [Source:HGNC Symbol;Acc:HGNC:248]	5743.57	1613.67	1.8316	397.721	152.231	1.3855	200.484	108.006	1.85623	0.892373	TRUE	1.79988e-116	TRUE	2.29695e-281	TRUE	2.1909e-114	TRUE	9.94156e-258
ENSG00000099810	MTAP	methylthioadenosine phosphorylase [Source:HGNC Symbol;Acc:HGNC:7413]	25.9673	53.0918	-1.03179	1.60813	2.70531	-0.750407	1.31168	2.09794	0.625222	-0.67756	TRUE	9.28084e-40	TRUE	1.00464e-55	TRUE	2.00439e-34	TRUE	1.22594e-54
ENSG00000279670		TEC	2.71465	6.88786	-1.34329	1.36991	2.65853	-0.956547	1.19281	2.05226	0.58122	-0.782843	TRUE	6.8242e-21	TRUE	6.19392e-33	TRUE	5.76071e-27	TRUE	6.79971e-34
ENSG00000147883	CDKN2B	cyclin dependent kinase inhibitor 2B [Source:HGNC Symbol;Acc:HGNC:1788]	105.026	42.1317	1.31776	10.021	5.67414	0.820557	5.61005	4.40741	1.27287	0.348083	TRUE	6.5949e-49	TRUE	3.79337e-105	TRUE	5.61736e-81	TRUE	1.70918e-100
ENSG00000120162	MOB3B	MOB kinase activator 3B [Source:HGNC Symbol;Acc:HGNC:23825]	113.1	37.7909	1.58149	6.64111	3.47734	0.93344	3.86725	2.53383	1.52625	0.609987	TRUE	7.2434e-89	TRUE	4.14862e-156	TRUE	1.26668e-86	TRUE	5.81984e-147
ENSG00000086061	DNAJA1	DnaJ heat shock protein family (Hsp40) member A1 [Source:HGNC Symbol;Acc:HGNC:5229]	2161.48	1045.92	1.04725	280.425	179.158	0.646378	143.341	122.053	1.17442	0.231945	TRUE	1.8352e-34	TRUE	3.94833e-85	TRUE	7.01835e-78	TRUE	1.2957e-79
ENSG00000086062	B4GALT1	beta-1,4-galactosyltransferase 1 [Source:HGNC Symbol;Acc:HGNC:924]	5450.53	2358.37	1.20861	394.642	227.023	0.797706	201.633	150.098	1.34334	0.425826	TRUE	2.92142e-59	TRUE	2.58502e-131	TRUE	5.24857e-95	TRUE	2.32915e-119
ENSG00000165272	AQP3	aquaporin 3 (Gill blood group) [Source:HGNC Symbol;Acc:HGNC:636]	55.4862	19.7242	1.49216	7.49989	3.79311	0.983488	4.36116	2.79253	1.56172	0.64314	TRUE	8.49713e-19	TRUE	5.00159e-70	TRUE	1.80632e-37	TRUE	2.0744e-41
ENSG00000165006	UBAP1	ubiquitin associated protein 1 [Source:HGNC Symbol;Acc:HGNC:12461]	392.608	157.164	1.32082	50.559	27.5896	0.873842	26.3278	19.3067	1.36366	0.447483	TRUE	7.07915e-64	TRUE	0	TRUE	5.25235e-182	TRUE	0
ENSG00000137070	IL11RA	interleukin 11 receptor subunit alpha [Source:HGNC Symbol;Acc:HGNC:5967]	6.62239	18.6099	-1.49064	1.46651	2.96147	-1.01392	1.24082	2.24832	0.551885	-0.857561	TRUE	6.20183e-51	TRUE	1.23582e-62	TRUE	5.07238e-39	TRUE	6.8669e-65
ENSG00000122733	PHF24	PHD finger protein 24 [Source:HGNC Symbol;Acc:HGNC:29180]	4.47998	1.63019	1.45845	1.21293	1.05027	0.20773	1.10686	1.03434	1.07012	0.0977673	TRUE	7.20291e-19	TRUE	2.65848e-39	TRUE	5.17983e-36	TRUE	3.61522e-42
ENSG00000137094	DNAJB5	DnaJ heat shock protein family (Hsp40) member B5 [Source:HGNC Symbol;Acc:HGNC:14887]	527.964	111.984	2.23715	32.7934	9.8649	1.73303	17.2164	7.21143	2.38738	1.25543	TRUE	2.19196e-142	TRUE	2.63497e-266	TRUE	3.36381e-128	TRUE	5.93228e-234
ENSG00000279489		tec	4.19531	1.72354	1.28341	1.62821	1.15553	0.494742	1.31278	1.09673	1.197	0.259418	TRUE	2.84245e-06	TRUE	1.88608e-36	TRUE	2.45557e-36	TRUE	6.80638e-36
ENSG00000279608		TEC	18.55	6.19305	1.5827	2.08436	1.42311	0.550556	1.55776	1.27549	1.2213	0.288423	TRUE	7.61028e-54	TRUE	9.4822e-85	TRUE	1.81348e-57	TRUE	4.12709e-85
ENSG00000198853	RUSC2	RUN and SH3 domain containing 2 [Source:HGNC Symbol;Acc:HGNC:23625]	126.998	55.8267	1.18578	8.85018	5.6201	0.65511	5.04754	4.17191	1.20989	0.274872	TRUE	4.55839e-51	TRUE	6.81703e-103	TRUE	7.3655e-60	TRUE	3.93124e-93
ENSG00000235619	RPL36AP33	ribosomal protein L36a pseudogene 33 [Source:HGNC Symbol;Acc:HGNC:36475]	5.41341	2.26064	1.25981	6.06118	2.93918	1.04419	3.50709	2.11594	1.65746	0.728978	TRUE	1.3955e-09	TRUE	3.46518e-17	TRUE	9.88242e-19	TRUE	4.47938e-18
ENSG00000122694	GLIPR2	GLI pathogenesis related 2 [Source:HGNC Symbol;Acc:HGNC:18007]	2412.67	869.044	1.47313	280.284	135.013	1.05379	143.132	89.104	1.60635	0.683789	TRUE	1.65385e-83	TRUE	1.1266e-182	TRUE	4.09212e-104	TRUE	1.07123e-162
ENSG00000185972	CCIN	calicin [Source:HGNC Symbol;Acc:HGNC:1568]	2.60624	1.25878	1.04995	1.29724	1.06147	0.289388	1.15168	1.03355	1.11429	0.156123	TRUE	2.74902e-18	TRUE	1.33373e-23	TRUE	3.7624e-27	TRUE	8.81713e-27
ENSG00000147912	FBXO10	F-box protein 10 [Source:HGNC Symbol;Acc:HGNC:13589]	12.8722	27.5485	-1.09772	1.70984	3.12648	-0.870679	1.36216	2.36099	0.576944	-0.793498	TRUE	5.74352e-36	TRUE	3.45225e-69	TRUE	2.14439e-43	TRUE	1.00113e-66
ENSG00000274349	ZNF658	zinc finger protein 658 [Source:HGNC Symbol;Acc:HGNC:25226]	2.43683	5.32701	-1.12832	1.10486	1.42837	-0.370513	1.05796	1.29579	0.81646	-0.292546	TRUE	3.83446e-23	TRUE	7.43319e-34	TRUE	6.86362e-25	TRUE	2.32393e-36
ENSG00000107282	APBA1	amyloid beta precursor protein binding family A member 1 [Source:HGNC Symbol;Acc:HGNC:578]	7.64354	18.6498	-1.28685	1.20828	1.7485	-0.533165	1.10769	1.48242	0.747217	-0.420401	TRUE	1.75024e-44	TRUE	3.01685e-50	TRUE	2.36912e-32	TRUE	8.91208e-52
ENSG00000135048	CEMIP2	cell migration inducing hyaluronidase 2 [Source:HGNC Symbol;Acc:HGNC:11869]	413.947	126.433	1.71107	16.153	7.13835	1.17814	8.77593	5.25415	1.67029	0.740095	TRUE	6.67688e-90	TRUE	0	TRUE	6.02613e-151	TRUE	0
ENSG00000187210	GCNT1	glucosaminyl (N-acetyl) transferase 1 [Source:HGNC Symbol;Acc:HGNC:4203]	13.9995	36.3991	-1.37853	1.694	3.60079	-1.08788	1.36096	2.56367	0.530866	-0.913582	TRUE	3.02576e-17	TRUE	5.87309e-41	TRUE	7.06789e-33	TRUE	2.34003e-40
ENSG00000148019	CEP78	centrosomal protein 78 [Source:HGNC Symbol;Acc:HGNC:25740]	13.7106	27.8307	-1.02139	1.31561	1.89203	-0.524203	1.16295	1.57252	0.739542	-0.435296	TRUE	2.10313e-33	TRUE	6.39317e-60	TRUE	2.46859e-44	TRUE	7.17163e-62
ENSG00000196781	TLE1	TLE family member 1, transcriptional corepressor [Source:HGNC Symbol;Acc:HGNC:11837]	70.9648	28.6036	1.31091	6.03129	3.52958	0.772969	3.58312	2.6092	1.37326	0.45761	TRUE	4.73803e-30	TRUE	5.24833e-152	TRUE	3.042e-82	TRUE	4.87041e-81
ENSG00000234424		kinesin family member 27 (KIF27) pseudogene	1.4502	3.49023	-1.26707	1.10106	1.76994	-0.684807	1.05235	1.46134	0.720128	-0.473675	TRUE	4.6408e-25	TRUE	3.33947e-28	TRUE	1.25687e-13	TRUE	5.21766e-32
ENSG00000196730	DAPK1	death associated protein kinase 1 [Source:HGNC Symbol;Acc:HGNC:2674]	219.164	487.669	-1.15389	9.65806	27.1694	-1.49218	5.48242	19.2938	0.284154	-1.81525	TRUE	4.47163e-56	TRUE	3.30836e-81	TRUE	3.82856e-52	TRUE	1.2178e-79
ENSG00000135047	CTSL	cathepsin L [Source:HGNC Symbol;Acc:HGNC:2537]	12466.6	4584.14	1.44335	1847.63	885.431	1.06122	954.022	553.975	1.72214	0.784202	TRUE	1.44671e-28	TRUE	2.94036e-55	TRUE	3.81142e-75	TRUE	9.92681e-52
ENSG00000156345	CDK20	cyclin dependent kinase 20 [Source:HGNC Symbol;Acc:HGNC:21420]	21.7224	9.82182	1.14512	2.28388	1.73569	0.39598	1.65137	1.50264	1.09898	0.136165	TRUE	1.82517e-38	TRUE	1.14e-67	TRUE	4.25231e-49	TRUE	1.33268e-68
ENSG00000186354	NA	NA	41.1946	2.73262	3.9141	3.81678	1.1568	1.72222	2.43388	1.13504	2.14431	1.10051	TRUE	6.01799e-144	TRUE	0	TRUE	3.86073e-147	TRUE	0
ENSG00000213694	S1PR3	sphingosine-1-phosphate receptor 3 [Source:HGNC Symbol;Acc:HGNC:3167]	167.897	5.68405	4.88451	7.73852	1.24961	2.63057	4.38122	1.18316	3.70299	1.88869	TRUE	5.71015e-293	TRUE	0	TRUE	4.26862e-165	TRUE	0
ENSG00000123975	CKS2	CDC28 protein kinase regulatory subunit 2 [Source:HGNC Symbol;Acc:HGNC:2000]	317.202	28.8587	3.45832	178.406	22.1284	3.0112	92.8011	16.2737	5.70251	2.5116	TRUE	0	TRUE	0	TRUE	6.43852e-181	TRUE	0
ENSG00000130222	GADD45G	growth arrest and DNA damage inducible gamma [Source:HGNC Symbol;Acc:HGNC:4097]	325.812	73.4506	2.14919	86.579	26.1887	1.72507	45.5223	19.0023	2.39562	1.2604	TRUE	2.44209e-115	TRUE	2.8799e-288	TRUE	4.34505e-137	TRUE	1.80113e-267
ENSG00000165025	SYK	spleen associated tyrosine kinase [Source:HGNC Symbol;Acc:HGNC:11491]	439.045	1237.94	-1.4955	30.874	115.528	-1.90378	16.34	78.9726	0.206908	-2.27294	TRUE	7.44446e-100	TRUE	0	TRUE	4.78966e-131	TRUE	0
ENSG00000148090	AUH	AU RNA binding methylglutaconyl-CoA hydratase [Source:HGNC Symbol;Acc:HGNC:890]	5.65476	16.1449	-1.51354	1.73647	4.22296	-1.2821	1.37374	3.08892	0.444733	-1.16899	TRUE	1.05951e-61	TRUE	1.53587e-75	TRUE	6.09157e-42	TRUE	2.1136e-79
ENSG00000127084	FGD3	FYVE, RhoGEF and PH domain containing 3 [Source:HGNC Symbol;Acc:HGNC:16027]	81.986	220.774	-1.42912	5.88193	18.876	-1.68219	3.46741	13.0603	0.265492	-1.91326	TRUE	1.20583e-83	TRUE	1.51546e-188	TRUE	2.79073e-104	TRUE	8.71181e-175
ENSG00000131669	NINJ1	ninjurin 1 [Source:HGNC Symbol;Acc:HGNC:7824]	4282.38	1645.05	1.38028	566.496	279.711	1.01813	291.538	198.639	1.46768	0.553534	TRUE	7.28733e-44	TRUE	5.05373e-93	TRUE	8.04378e-102	TRUE	1.37065e-89
ENSG00000165244	ZNF367	zinc finger protein 367 [Source:HGNC Symbol;Acc:HGNC:18320]	3.06086	6.59617	-1.10769	1.19922	1.74378	-0.54013	1.10087	1.58416	0.694922	-0.525078	TRUE	1.85648e-24	TRUE	1.66715e-29	TRUE	1.66311e-20	TRUE	7.98068e-30
ENSG00000081386	ZNF510	zinc finger protein 510 [Source:HGNC Symbol;Acc:HGNC:29161]	6.42515	16.806	-1.38717	1.32613	2.28376	-0.784187	1.16647	1.92211	0.606869	-0.720544	TRUE	1.83262e-49	TRUE	6.02557e-101	TRUE	6.0092e-59	TRUE	2.47288e-102
ENSG00000136936	XPA	XPA, DNA damage recognition and repair factor [Source:HGNC Symbol;Acc:HGNC:12814]	51.7436	126.051	-1.28455	10.8206	33.7888	-1.64276	6.06596	22.9334	0.264504	-1.91864	TRUE	2.31776e-68	TRUE	0	TRUE	4.53469e-135	TRUE	4.32204e-293
ENSG00000119508	NR4A3	nuclear receptor subfamily 4 group A member 3 [Source:HGNC Symbol;Acc:HGNC:7982]	1066.06	57.9244	4.20197	60.4409	4.39802	3.7806	31.291	3.29979	9.48274	3.2453	TRUE	2.67733e-120	TRUE	0	TRUE	7.06548e-216	TRUE	2.01954e-230
ENSG00000136891	TEX10	testis expressed 10 [Source:HGNC Symbol;Acc:HGNC:25988]	185.299	77.9723	1.24882	9.93779	6.07382	0.710321	5.59153	4.59425	1.21707	0.283412	TRUE	2.8841e-55	TRUE	4.28025e-257	TRUE	4.40761e-113	TRUE	2.67108e-245
ENSG00000066697	MSANTD3	Myb/SANT DNA binding domain containing 3 [Source:HGNC Symbol;Acc:HGNC:23370]	667.174	121.752	2.45412	73.0986	17.878	2.03166	37.9916	12.3058	3.0873	1.62635	TRUE	3.20326e-107	TRUE	2.61893e-221	TRUE	6.37676e-145	TRUE	7.41263e-200
ENSG00000198785	GRIN3A	glutamate ionotropic receptor NMDA type subunit 3A [Source:HGNC Symbol;Acc:HGNC:16767]	2.52299	7.19724	-1.51231	1.06151	1.34566	-0.342189	1.03023	1.22767	0.839176	-0.252954	TRUE	4.12035e-05	TRUE	1.88325e-21	TRUE	2.11028e-29	TRUE	1.0864e-21
ENSG00000136824	SMC2	structural maintenance of chromosomes 2 [Source:HGNC Symbol;Acc:HGNC:14011]	43.8946	117.075	-1.41532	3.37105	9.70114	-1.52496	2.21318	7.09679	0.311857	-1.68105	TRUE	1.09264e-83	TRUE	1.93197e-151	TRUE	3.75347e-80	TRUE	9.79315e-151
ENSG00000232486	DEPDC1P2	DEP domain containing 1 pseudogene 2 [Source:HGNC Symbol;Acc:HGNC:33975]	6.63861	2.64558	1.3273	1.82626	1.31584	0.472911	1.41154	1.20319	1.17316	0.230404	TRUE	9.92501e-25	TRUE	1.72656e-32	TRUE	6.87848e-28	TRUE	4.20979e-33
ENSG00000136826	KLF4	Kruppel like factor 4 [Source:HGNC Symbol;Acc:HGNC:6348]	103.058	44.364	1.21599	10.8583	6.34058	0.776114	6.04239	4.83537	1.24962	0.321492	TRUE	1.31594e-30	TRUE	8.48767e-65	TRUE	4.84014e-67	TRUE	5.2591e-66
ENSG00000119326	CTNNAL1	catenin alpha like 1 [Source:HGNC Symbol;Acc:HGNC:2512]	77.3531	19.5483	1.98441	9.51345	3.70527	1.36039	5.3684	3.14376	1.70763	0.772	TRUE	5.79955e-59	TRUE	1.03614e-123	TRUE	8.50727e-90	TRUE	2.0624e-124
ENSG00000136810	TXN	thioredoxin [Source:HGNC Symbol;Acc:HGNC:12435]	4702.72	1343.18	1.80785	1431.92	534.404	1.42195	740.219	393.589	1.88069	0.911261	TRUE	2.74236e-60	TRUE	2.83783e-137	TRUE	1.0646e-101	TRUE	1.42343e-127
ENSG00000198121	LPAR1	lysophosphatidic acid receptor 1 [Source:HGNC Symbol;Acc:HGNC:3166]	253.452	83.348	1.60449	22.2547	10.3418	1.10563	11.7757	7.95053	1.48112	0.566693	TRUE	4.31475e-86	TRUE	8.03544e-159	TRUE	2.58033e-94	TRUE	5.28037e-147
ENSG00000148158	SNX30	sorting nexin family member 30 [Source:HGNC Symbol;Acc:HGNC:23685]	60.72	156.875	-1.36937	2.85154	7.53076	-1.40105	1.9357	5.45479	0.354863	-1.49467	TRUE	3.02639e-76	TRUE	4.83159e-191	TRUE	2.47748e-89	TRUE	4.73039e-182
ENSG00000119457	SLC46A2	solute carrier family 46 member 2 [Source:HGNC Symbol;Acc:HGNC:16055]	2.39598	24.8812	-3.37637	1.20117	5.68576	-2.24291	1.10569	4.11223	0.268878	-1.89498	TRUE	2.65252e-115	TRUE	8.38105e-220	TRUE	8.99867e-112	TRUE	7.41682e-233
ENSG00000148218	ALAD	aminolevulinate dehydratase [Source:HGNC Symbol;Acc:HGNC:395]	18.6817	49.8879	-1.41707	2.2626	5.69586	-1.33194	1.65149	4.11871	0.400972	-1.31843	TRUE	5.11239e-69	TRUE	1.9475e-175	TRUE	2.32977e-92	TRUE	9.8515e-178
ENSG00000138835	RGS3	regulator of G protein signaling 3 [Source:HGNC Symbol;Acc:HGNC:9999]	10.6777	33.9328	-1.66808	1.25007	2.09427	-0.744435	1.12708	1.64499	0.68516	-0.545488	TRUE	4.30499e-47	TRUE	1.43048e-73	TRUE	9.32319e-53	TRUE	1.28557e-72
ENSG00000106948	AKNA	AT-hook transcription factor [Source:HGNC Symbol;Acc:HGNC:24108]	180.824	396.941	-1.13434	7.08073	19.1478	-1.43521	4.07585	13.2173	0.308372	-1.69725	TRUE	1.06926e-54	TRUE	3.62572e-166	TRUE	3.40236e-87	TRUE	1.73527e-158
ENSG00000095397	WHRN	whirlin [Source:HGNC Symbol;Acc:HGNC:16361]	40.264	5.84338	2.78462	3.51243	1.38064	1.34713	2.28599	1.27323	1.79543	0.844327	TRUE	3.01305e-80	TRUE	1.23485e-261	TRUE	2.84796e-118	TRUE	9.87868e-248
ENSG00000136888	ATP6V1G1	ATPase H+ transporting V1 subunit G1 [Source:HGNC Symbol;Acc:HGNC:864]	4138.42	1971.86	1.06952	1110.36	719.619	0.625723	570.677	512.834	1.11279	0.154182	TRUE	1.92262e-42	TRUE	3.78053e-169	TRUE	5.43882e-95	TRUE	1.18701e-157
ENSG00000181634	TNFSF15	TNF superfamily member 15 [Source:HGNC Symbol;Acc:HGNC:11931]	510.113	19.3056	4.72372	23.7994	2.05402	3.5344	12.512	1.71514	7.29504	2.86692	TRUE	1.02135e-102	TRUE	0	TRUE	3.17005e-138	TRUE	0
ENSG00000119401	TRIM32	tripartite motif containing 32 [Source:HGNC Symbol;Acc:HGNC:16380]	7.34701	19.3964	-1.40056	1.59628	3.33747	-1.06404	1.30581	2.41851	0.539923	-0.889174	TRUE	9.87923e-55	TRUE	1.36569e-96	TRUE	1.07791e-58	TRUE	8.60596e-100
ENSG00000106780	MEGF9	multiple EGF like domains 9 [Source:HGNC Symbol;Acc:HGNC:3234]	52.3994	243.199	-2.21452	3.91027	19.4786	-2.31655	2.49787	14.2039	0.175858	-2.50752	TRUE	1.73614e-145	TRUE	1.10002e-258	TRUE	1.69238e-121	TRUE	3.66155e-243
ENSG00000056558	TRAF1	TNF receptor associated factor 1 [Source:HGNC Symbol;Acc:HGNC:12031]	1966.09	365.687	2.42665	107.171	22.059	2.28047	55.7112	14.8975	3.73964	1.9029	TRUE	9.86058e-74	TRUE	1.37816e-186	TRUE	3.69399e-171	TRUE	5.5145e-89
ENSG00000106804	C5	complement C5 [Source:HGNC Symbol;Acc:HGNC:1331]	5.47334	17.87	-1.70705	1.23803	1.97303	-0.672368	1.12293	1.5577	0.720892	-0.472146	TRUE	2.52218e-48	TRUE	3.09335e-28	TRUE	2.50601e-19	TRUE	3.91709e-34
ENSG00000136848	DAB2IP	DAB2 interacting protein [Source:HGNC Symbol;Acc:HGNC:17294]	1.74893	6.44646	-1.88204	1.03209	1.28486	-0.316047	1.01698	1.21138	0.839519	-0.252364	TRUE	3.12625e-30	TRUE	9.77319e-45	TRUE	5.85697e-26	TRUE	2.06137e-47
ENSG00000261534	NA	NA	1.60027	3.33761	-1.0605	1.05485	1.29783	-0.299065	1.0301	1.18689	0.867903	-0.204394	TRUE	2.26098e-17	TRUE	8.70118e-25	TRUE	1.68273e-13	TRUE	2.87775e-27
ENSG00000269970		novel transcript, sense intronic to PTGS1	41.5433	14.5633	1.51228	65.3797	30.3754	1.10594	34.3473	20.3476	1.68803	0.755343	TRUE	1.56921e-71	TRUE	7.41744e-157	TRUE	7.05815e-82	TRUE	6.10996e-151
ENSG00000229245	NA	NA	4.29096	1.73499	1.30637	3.22563	1.6383	0.97738	2.12498	1.36251	1.55961	0.641183	TRUE	2.50416e-22	TRUE	3.51702e-29	TRUE	1.62172e-25	TRUE	4.17666e-30
ENSG00000173611	SCAI	suppressor of cancer cell invasion [Source:HGNC Symbol;Acc:HGNC:26709]	3.4011	6.83617	-1.00719	1.06641	1.21612	-0.189521	1.03096	1.14115	0.903442	-0.146496	TRUE	1.37717e-14	TRUE	1.21307e-31	TRUE	8.77855e-21	TRUE	4.82861e-31
ENSG00000044574	HSPA5	heat shock protein family A (Hsp70) member 5 [Source:HGNC Symbol;Acc:HGNC:5238]	7036.23	3393.43	1.05206	631.883	411.883	0.617424	327.121	283.913	1.15219	0.204375	TRUE	3.11194e-42	TRUE	2.2464e-188	TRUE	2.18054e-101	TRUE	1.78834e-183
ENSG00000196814	MVB12B	multivesicular body subunit 12B [Source:HGNC Symbol;Acc:HGNC:23368]	29.4138	80.6226	-1.45469	2.24285	5.70457	-1.34679	1.61856	3.78879	0.427197	-1.22703	TRUE	4.67274e-06	TRUE	8.13159e-21	TRUE	2.95287e-49	TRUE	1.68453e-20
ENSG00000169155	ZBTB43	zinc finger and BTB domain containing 43 [Source:HGNC Symbol;Acc:HGNC:17908]	711.407	205.998	1.78804	36.5659	14.5016	1.33429	19.0751	9.88318	1.93005	0.948641	TRUE	4.73374e-116	TRUE	0	TRUE	5.44251e-187	TRUE	0
ENSG00000136856	SLC2A8	solute carrier family 2 member 8 [Source:HGNC Symbol;Acc:HGNC:13812]	82.2792	205.546	-1.32086	8.30631	25.975	-1.64484	4.71872	17.7606	0.265686	-1.91221	TRUE	1.70696e-77	TRUE	8.89764e-164	TRUE	1.10381e-87	TRUE	4.38514e-150
ENSG00000136830	NIBAN2	niban apoptosis regulator 2 [Source:HGNC Symbol;Acc:HGNC:25282]	3048.74	1424.54	1.09771	234.608	148.191	0.662794	121.055	104.941	1.15356	0.206088	TRUE	4.07374e-49	TRUE	1.03209e-220	TRUE	6.01128e-110	TRUE	9.82436e-196
ENSG00000095370	SH2D3C	SH2 domain containing 3C [Source:HGNC Symbol;Acc:HGNC:16884]	14.2192	93.8543	-2.72258	2.01762	10.6181	-2.3958	1.50924	7.18831	0.209958	-2.25183	TRUE	4.32629e-221	TRUE	1.14009e-273	TRUE	4.96717e-102	TRUE	7.6008e-256
ENSG00000106992	AK1	adenylate kinase 1 [Source:HGNC Symbol;Acc:HGNC:361]	19.4218	7.933	1.29174	3.45861	2.04488	0.758176	2.23586	1.67927	1.33145	0.412999	TRUE	5.0024e-17	TRUE	7.64693e-76	TRUE	1.3102e-42	TRUE	3.85863e-33
ENSG00000136840	ST6GALNAC4	ST6 N-acetylgalactosaminide alpha-2,6-sialyltransferase 4 [Source:HGNC Symbol;Acc:HGNC:17846]	217.114	79.1371	1.45602	29.5959	14.6257	1.01689	15.6428	10.1452	1.54189	0.624703	TRUE	3.75122e-33	TRUE	3.11417e-94	TRUE	1.05024e-69	TRUE	1.47401e-93
ENSG00000148339	SLC25A25	solute carrier family 25 member 25 [Source:HGNC Symbol;Acc:HGNC:20663]	339.826	90.4747	1.90921	25.2849	9.59928	1.39728	13.4139	6.98956	1.91914	0.94046	TRUE	1.55397e-127	TRUE	0	TRUE	4.62994e-163	TRUE	0
ENSG00000167114	SLC27A4	solute carrier family 27 member 4 [Source:HGNC Symbol;Acc:HGNC:10998]	28.8215	63.6507	-1.14303	4.17773	10.4309	-1.32008	2.65011	7.22021	0.367041	-1.44599	TRUE	1.03938e-48	TRUE	3.52363e-112	TRUE	4.5446e-75	TRUE	1.79937e-104
ENSG00000119333	DYNC2I2	dynein 2 intermediate chain 2 [Source:HGNC Symbol;Acc:HGNC:28296]	8.0098	16.5882	-1.05032	1.94797	3.77855	-0.955866	1.49544	2.66555	0.561026	-0.83386	TRUE	4.21589e-23	TRUE	9.83493e-40	TRUE	7.3651e-31	TRUE	1.87725e-40
ENSG00000160446	ZDHHC12	zinc finger DHHC-type palmitoyltransferase 12 [Source:HGNC Symbol;Acc:HGNC:19159]	61.4912	123.515	-1.00623	9.32717	23.6172	-1.34033	5.22369	15.8135	0.330331	-1.59802	TRUE	4.28208e-40	TRUE	4.80051e-98	TRUE	8.7786e-68	TRUE	8.25466e-85
ENSG00000171097	KYAT1	kynurenine aminotransferase 1 [Source:HGNC Symbol;Acc:HGNC:1564]	5.73445	11.952	-1.05952	1.46217	2.43741	-0.73724	1.23366	1.82772	0.674971	-0.567103	TRUE	7.92877e-25	TRUE	5.94037e-38	TRUE	3.56232e-28	TRUE	9.76289e-39
ENSG00000095319	NUP188	nucleoporin 188 [Source:HGNC Symbol;Acc:HGNC:17859]	399.188	187.655	1.08898	18.5046	12.057	0.618011	9.9388	8.56809	1.15998	0.214098	TRUE	1.93894e-47	TRUE	4.92056e-137	TRUE	1.23665e-79	TRUE	1.29734e-127
ENSG00000095321	CRAT	carnitine O-acetyltransferase [Source:HGNC Symbol;Acc:HGNC:2342]	23.0309	52.9965	-1.20233	3.0354	7.42786	-1.29106	2.02328	5.16618	0.391639	-1.35241	TRUE	5.80278e-52	TRUE	4.42221e-109	TRUE	2.00365e-72	TRUE	1.08002e-101
ENSG00000119383	PTPA	protein phosphatase 2 phosphatase activator [Source:HGNC Symbol;Acc:HGNC:9308]	77.0615	170.757	-1.14786	5.76418	15.1222	-1.39148	3.41598	10.1589	0.336255	-1.57237	TRUE	1.44511e-25	TRUE	1.36598e-63	TRUE	8.8888e-68	TRUE	1.22075e-60
ENSG00000188483	IER5L	immediate early response 5 like [Source:HGNC Symbol;Acc:HGNC:23679]	181.594	572.462	-1.65646	24.6576	101.847	-2.0463	13.1168	70.1489	0.186985	-2.41901	TRUE	9.20431e-81	TRUE	3.69712e-113	TRUE	5.36411e-64	TRUE	4.31003e-105
ENSG00000224307		novel transcript	1.24196	3.31931	-1.41827	1.13598	2.87004	-1.33714	1.07884	2.10009	0.513714	-0.960963	TRUE	2.10478e-16	TRUE	9.93087e-32	TRUE	2.91584e-16	TRUE	2.03454e-38
ENSG00000179082	LINC02913	long intergenic non-protein coding RNA 2913 [Source:HGNC Symbol;Acc:HGNC:31370]	3.87146	9.2934	-1.26333	1.32917	2.25884	-0.765054	1.17894	1.78171	0.66169	-0.595772	TRUE	9.61099e-27	TRUE	5.58754e-41	TRUE	1.86735e-30	TRUE	9.37475e-43
ENSG00000136878	USP20	ubiquitin specific peptidase 20 [Source:HGNC Symbol;Acc:HGNC:12619]	18.5102	48.1458	-1.37909	2.13086	5.08204	-1.25397	1.57583	3.77402	0.417546	-1.25999	TRUE	7.27503e-65	TRUE	1.01519e-180	TRUE	4.07704e-97	TRUE	1.76026e-175
ENSG00000196979	GPRACR	GPR107 adjacent cis regulating lncRNA [Source:HGNC Symbol;Acc:HGNC:53957]	7.75982	1.33216	2.54226	1.7312	1.04741	0.724947	1.39241	1.02455	1.35905	0.442596	TRUE	8.86666e-65	TRUE	2.44278e-117	TRUE	7.59935e-96	TRUE	3.82502e-153
ENSG00000107130	NCS1	neuronal calcium sensor 1 [Source:HGNC Symbol;Acc:HGNC:3953]	823.148	77.8738	3.40194	55.4274	7.73039	2.84199	29.3322	6.04268	4.85416	2.27922	TRUE	1.43311e-186	TRUE	0	TRUE	8.0638e-183	TRUE	0
ENSG00000126882	FAM78A	family with sequence similarity 78 member A [Source:HGNC Symbol;Acc:HGNC:25465]	84.7025	248.648	-1.55363	6.48059	22.7898	-1.81419	3.73992	15.5795	0.240055	-2.05856	TRUE	9.48426e-101	TRUE	4.29516e-201	TRUE	3.44676e-88	TRUE	7.23917e-180
ENSG00000160539	PLPP7	phospholipid phosphatase 7 (inactive) [Source:HGNC Symbol;Acc:HGNC:28174]	2.56844	7.73711	-1.5909	1.23368	2.33673	-0.921519	1.11921	1.89076	0.591937	-0.756485	TRUE	5.16273e-49	TRUE	6.76014e-64	TRUE	3.79604e-40	TRUE	5.9736e-69
ENSG00000160325	CACFD1	calcium channel flower domain containing 1 [Source:HGNC Symbol;Acc:HGNC:1365]	17.5424	35.7611	-1.02754	2.65959	5.62079	-1.07957	1.85692	4.15673	0.446726	-1.16254	TRUE	1.31719e-31	TRUE	4.82764e-66	TRUE	1.17374e-49	TRUE	3.90932e-65
ENSG00000235106	BRD3OS	BRD3 opposite strand [Source:HGNC Symbol;Acc:HGNC:24742]	7.25167	23.9362	-1.72281	1.37249	2.84314	-1.05069	1.19348	2.27451	0.524718	-0.930386	TRUE	9.34928e-54	TRUE	4.48318e-99	TRUE	2.08918e-64	TRUE	6.05246e-98
ENSG00000169925	BRD3	bromodomain containing 3 [Source:HGNC Symbol;Acc:HGNC:1104]	143.734	610.69	-2.08704	8.46023	43.8888	-2.37508	4.75407	28.7545	0.165333	-2.59655	TRUE	3.3487e-187	TRUE	0	TRUE	4.79517e-141	TRUE	0
ENSG00000130558	OLFM1	olfactomedin 1 [Source:HGNC Symbol;Acc:HGNC:17187]	8.92389	36.7686	-2.04273	1.45745	3.83522	-1.39587	1.23251	2.95967	0.416435	-1.26384	TRUE	8.24695e-79	TRUE	6.21806e-86	TRUE	1.89738e-45	TRUE	7.95959e-85
ENSG00000130560	UBAC1	UBA domain containing 1 [Source:HGNC Symbol;Acc:HGNC:30221]	427.963	894.979	-1.06437	52.189	146.029	-1.48444	26.9049	97.3543	0.276361	-1.85538	TRUE	2.81113e-49	TRUE	5.84164e-215	TRUE	1.90571e-98	TRUE	1.8148e-181
ENSG00000148411	NACC2	NACC family member 2 [Source:HGNC Symbol;Acc:HGNC:23846]	66.8369	151.126	-1.17703	4.2607	11.0746	-1.37809	2.65433	8.00146	0.331731	-1.59192	TRUE	1.05833e-58	TRUE	5.87224e-208	TRUE	7.90512e-101	TRUE	1.19665e-201
ENSG00000160360	GPSM1	G protein signaling modulator 1 [Source:HGNC Symbol;Acc:HGNC:17858]	50.4648	20.4184	1.30541	4.39488	2.7788	0.661359	2.7249	2.25862	1.20644	0.270762	TRUE	4.47189e-52	TRUE	5.70914e-83	TRUE	2.69145e-46	TRUE	1.13924e-79
ENSG00000187796	CARD9	caspase recruitment domain family member 9 [Source:HGNC Symbol;Acc:HGNC:16391]	28.5373	96.3802	-1.75589	2.45176	7.88872	-1.68597	1.73333	5.25277	0.329983	-1.59954	TRUE	9.71925e-118	TRUE	2.99517e-164	TRUE	2.44497e-80	TRUE	4.41494e-156
ENSG00000148400	NOTCH1	notch receptor 1 [Source:HGNC Symbol;Acc:HGNC:7881]	157.463	360.658	-1.19562	6.6728	18.7679	-1.49191	3.89982	12.5273	0.311305	-1.6836	TRUE	4.06773e-59	TRUE	1.97659e-138	TRUE	5.8114e-72	TRUE	5.57438e-135
ENSG00000260190		novel transcript, overlapping FBXW5	4.99587	2.37229	1.07446	2.72455	1.79786	0.599735	1.88825	1.509	1.25132	0.323455	TRUE	1.17921e-20	TRUE	6.04436e-29	TRUE	2.59672e-24	TRUE	1.849e-29
ENSG00000180539	LINC02908	long intergenic non-protein coding RNA 2908 [Source:HGNC Symbol;Acc:HGNC:31426]	11.2161	65.635	-2.54889	1.73696	7.30361	-2.07204	1.36952	4.97432	0.275318	-1.86083	TRUE	9.53406e-175	TRUE	1.72044e-239	TRUE	1.19658e-96	TRUE	8.28153e-230
ENSG00000176058	TPRN	taperin [Source:HGNC Symbol;Acc:HGNC:26894]	18.059	40.4492	-1.16339	2.12722	4.52583	-1.08921	1.57712	3.36316	0.46894	-1.09253	TRUE	6.9803e-49	TRUE	6.6306e-121	TRUE	1.36531e-75	TRUE	2.44802e-114
ENSG00000198435	NRARP	NOTCH regulated ankyrin repeat protein [Source:HGNC Symbol;Acc:HGNC:33843]	38.6189	3.51812	3.45643	8.42114	1.65132	2.3504	4.88033	1.45902	3.34495	1.74198	TRUE	9.30127e-146	TRUE	2.17669e-294	TRUE	1.66084e-125	TRUE	2.39592e-288
ENSG00000148399	DPH7	diphthamide biosynthesis 7 [Source:HGNC Symbol;Acc:HGNC:25199]	44.7544	93.7707	-1.06711	4.51302	11.0089	-1.28651	2.78468	7.47632	0.372466	-1.42482	TRUE	8.34724e-42	TRUE	1.74723e-105	TRUE	1.12691e-65	TRUE	2.58153e-95
ENSG00000197070	ARRDC1	arrestin domain containing 1 [Source:HGNC Symbol;Acc:HGNC:28633]	65.7239	139.257	-1.08326	6.94815	18.1451	-1.38488	4.03677	11.4321	0.353109	-1.50181	TRUE	1.07537e-36	TRUE	7.17799e-59	TRUE	1.36653e-43	TRUE	9.70241e-57
ENSG00000159247	TUBBP5	tubulin beta pseudogene 5 [Source:HGNC Symbol;Acc:HGNC:23674]	12.761	4.96514	1.36183	2.51619	1.66574	0.595079	1.71642	1.4363	1.19503	0.257045	TRUE	6.4433e-05	TRUE	2.65678e-07	TRUE	0.000133674	TRUE	1.54407e-08
ENSG00000142082	SIRT3	sirtuin 3 [Source:HGNC Symbol;Acc:HGNC:14931]	9.26068	29.1139	-1.65252	1.56386	3.58451	-1.19667	1.29294	2.78337	0.464524	-1.10617	TRUE	7.38755e-82	TRUE	1.24086e-166	TRUE	3.39424e-87	TRUE	5.69159e-178
ENSG00000099849	RASSF7	Ras association domain family member 7 [Source:HGNC Symbol;Acc:HGNC:1166]	10.369	30.013	-1.5333	2.34227	6.53959	-1.48129	1.66502	4.55159	0.36581	-1.45083	TRUE	1.62273e-56	TRUE	6.90291e-95	TRUE	4.13061e-60	TRUE	2.61794e-94
ENSG00000247095	MIR210HG	MIR210 host gene [Source:HGNC Symbol;Acc:HGNC:39524]	50.7078	2.53467	4.32234	8.62185	1.28382	2.74756	4.80967	1.17136	4.10604	2.03775	TRUE	1.81277e-75	TRUE	0	TRUE	2.00455e-151	TRUE	9.86712e-293
ENSG00000255284		novel transcript	3.35259	7.66569	-1.19314	1.78258	3.99462	-1.16409	1.39875	2.89494	0.48317	-1.0494	TRUE	6.0698e-26	TRUE	5.39137e-41	TRUE	6.81482e-29	TRUE	1.31885e-42
ENSG00000183020	AP2A2	adaptor related protein complex 2 subunit alpha 2 [Source:HGNC Symbol;Acc:HGNC:562]	203.812	414.872	-1.02543	8.50453	21.7537	-1.35495	4.85409	14.7038	0.330124	-1.59892	TRUE	2.22987e-43	TRUE	1.0681e-181	TRUE	1.09534e-87	TRUE	1.33485e-162
ENSG00000184545	DUSP8	dual specificity phosphatase 8 [Source:HGNC Symbol;Acc:HGNC:3074]	28.0922	3.11961	3.17073	3.05564	1.17871	1.37427	2.06402	1.12149	1.84043	0.880046	TRUE	1.6709e-69	TRUE	1.13234e-197	TRUE	1.55735e-135	TRUE	2.02216e-191
ENSG00000244242	IFITM10	interferon induced transmembrane protein 10 [Source:HGNC Symbol;Acc:HGNC:40022]	10.0253	2.42348	2.0485	1.66589	1.1406	0.546493	1.33439	1.10645	1.20601	0.270242	TRUE	5.92932e-62	TRUE	2.6197e-90	TRUE	7.36981e-64	TRUE	5.39852e-95
ENSG00000110665	C11orf21	chromosome 11 open reading frame 21 [Source:HGNC Symbol;Acc:HGNC:13231]	5.91777	18.6509	-1.65612	1.41294	3.00026	-1.08639	1.20846	2.33492	0.51756	-0.950201	TRUE	2.66151e-65	TRUE	1.80278e-68	TRUE	8.41278e-37	TRUE	4.33139e-70
ENSG00000181649	PHLDA2	pleckstrin homology like domain family A member 2 [Source:HGNC Symbol;Acc:HGNC:12385]	862.982	70.434	3.61499	316.141	33.8174	3.22473	162.861	25.0758	6.49477	2.69928	TRUE	6.28233e-189	TRUE	0	TRUE	1.71912e-186	TRUE	0
ENSG00000021762	OSBPL5	oxysterol binding protein like 5 [Source:HGNC Symbol;Acc:HGNC:16392]	57.3953	170.452	-1.57036	3.66518	11.8178	-1.689	2.32523	7.76922	0.299287	-1.7404	TRUE	4.14777e-31	TRUE	8.42375e-76	TRUE	1.43946e-58	TRUE	4.74606e-71
ENSG00000167333	TRIM68	tripartite motif containing 68 [Source:HGNC Symbol;Acc:HGNC:21161]	11.7607	25.486	-1.11574	1.89783	3.73256	-0.975817	1.45793	2.89095	0.504307	-0.987626	TRUE	2.94275e-35	TRUE	3.25606e-76	TRUE	2.54942e-53	TRUE	5.65776e-72
ENSG00000121236	TRIM6	tripartite motif containing 6 [Source:HGNC Symbol;Acc:HGNC:16277]	2.48267	5.46289	-1.13777	1.13251	1.52725	-0.431412	1.06537	1.31035	0.813047	-0.298589	TRUE	4.52582e-08	TRUE	2.92853e-16	TRUE	1.57819e-15	TRUE	2.2659e-16
ENSG00000166387	PPFIBP2	PPFIA binding protein 2 [Source:HGNC Symbol;Acc:HGNC:9250]	61.4479	141.219	-1.20049	3.22705	7.96052	-1.30265	2.13586	5.54148	0.385432	-1.37545	TRUE	2.18764e-62	TRUE	1.38012e-182	TRUE	6.7775e-101	TRUE	1.60323e-170
ENSG00000166444	DENND2B	DENN domain containing 2B [Source:HGNC Symbol;Acc:HGNC:11350]	1.57561	3.15577	-1.00208	1.01395	1.06471	-0.0704811	1.00733	1.03716	0.971237	-0.0421051	TRUE	5.08625e-13	TRUE	6.38869e-16	TRUE	2.00498e-06	TRUE	8.73661e-19
ENSG00000166452	AKIP1	A-kinase interacting protein 1 [Source:HGNC Symbol;Acc:HGNC:1170]	46.5071	113.778	-1.2907	8.01646	24.6011	-1.61768	4.51625	17.4554	0.258731	-1.95048	TRUE	5.37131e-71	TRUE	4.73346e-237	TRUE	5.05229e-113	TRUE	1.75858e-208
ENSG00000175352	NRIP3	nuclear receptor interacting protein 3 [Source:HGNC Symbol;Acc:HGNC:1167]	2572.51	394.011	2.70687	217.851	45.4018	2.26252	113.61	33.7582	3.3654	1.75078	TRUE	1.88717e-204	TRUE	0	TRUE	1.53566e-173	TRUE	0
ENSG00000148926	ADM	adrenomedullin [Source:HGNC Symbol;Acc:HGNC:259]	2962.44	333.518	3.15095	380.873	51.073	2.89868	197.214	36.0669	5.46801	2.45101	TRUE	1.87083e-87	TRUE	0	TRUE	6.60169e-164	TRUE	1.44391e-185
ENSG00000133805	AMPD3	adenosine monophosphate deaminase 3 [Source:HGNC Symbol;Acc:HGNC:470]	1794.43	808.132	1.15086	94.0183	56.9702	0.722734	48.3636	38.2564	1.2642	0.338221	TRUE	7.39046e-51	TRUE	1.84527e-152	TRUE	2.52313e-99	TRUE	3.38818e-143
ENSG00000186104	CYP2R1	cytochrome P450 family 2 subfamily R member 1 [Source:HGNC Symbol;Acc:HGNC:20580]	14.6703	34.669	-1.24075	2.08218	4.56391	-1.13218	1.55497	3.38279	0.459672	-1.12132	TRUE	1.88497e-48	TRUE	8.42332e-116	TRUE	9.36532e-66	TRUE	1.12429e-110
ENSG00000166689	PLEKHA7	pleckstrin homology domain containing A7 [Source:HGNC Symbol;Acc:HGNC:27049]	5.79065	12.8066	-1.14509	1.15078	1.5105	-0.392417	1.07652	1.30668	0.823858	-0.279532	TRUE	4.31393e-08	TRUE	6.08848e-20	TRUE	4.722e-24	TRUE	3.77899e-20
ENSG00000188211	NCR3LG1	natural killer cell cytotoxicity receptor 3 ligand 1 [Source:HGNC Symbol;Acc:HGNC:42400]	224.119	60.0286	1.90054	13.092	5.10475	1.35877	7.17156	3.87007	1.85308	0.889927	TRUE	5.12929e-51	TRUE	6.77645e-146	TRUE	2.79871e-106	TRUE	9.98577e-139
ENSG00000260196		antisense to KCNJ11 and overlapping to a novel gene	212.509	50.8745	2.06251	26.8929	9.10881	1.56189	14.293	7.10118	2.01276	1.00917	TRUE	1.80935e-123	TRUE	2.50676e-210	TRUE	6.94445e-108	TRUE	9.15361e-197
ENSG00000129158	SERGEF	secretion regulating guanine nucleotide exchange factor [Source:HGNC Symbol;Acc:HGNC:17499]	14.1935	34.0817	-1.26377	2.33134	5.52623	-1.24514	1.67903	3.84675	0.43648	-1.19601	TRUE	3.94928e-51	TRUE	1.35159e-106	TRUE	1.70687e-68	TRUE	1.39298e-107
ENSG00000134333	LDHA	lactate dehydrogenase A [Source:HGNC Symbol;Acc:HGNC:6535]	2458.47	620.699	1.98579	139.93	48.5596	1.52687	71.7333	31.5934	2.27052	1.18302	TRUE	1.06279e-136	TRUE	0	TRUE	2.28699e-140	TRUE	0
ENSG00000151117	TMEM86A	transmembrane protein 86A [Source:HGNC Symbol;Acc:HGNC:26890]	20.9771	107.538	-2.35795	2.68033	13.1521	-2.29481	1.86047	9.04705	0.205644	-2.28178	TRUE	6.05894e-181	TRUE	0	TRUE	5.52948e-124	TRUE	2.46238e-293
ENSG00000183161	FANCF	FA complementation group F [Source:HGNC Symbol;Acc:HGNC:3587]	9.24841	26.7196	-1.53062	1.68674	3.88672	-1.20431	1.34469	2.88116	0.466718	-1.09938	TRUE	1.55927e-62	TRUE	4.41802e-142	TRUE	2.99544e-80	TRUE	3.53443e-141
ENSG00000109881	CCDC34	coiled-coil domain containing 34 [Source:HGNC Symbol;Acc:HGNC:25079]	2.44161	8.67567	-1.82914	1.13712	1.94759	-0.776308	1.07191	1.63753	0.654592	-0.611331	TRUE	3.94232e-37	TRUE	1.42405e-56	TRUE	5.53329e-38	TRUE	1.09218e-58
ENSG00000205213	LGR4	leucine rich repeat containing G protein-coupled receptor 4 [Source:HGNC Symbol;Acc:HGNC:13299]	1.63866	5.25442	-1.68102	1.03512	1.27956	-0.305848	1.01964	1.189	0.857565	-0.221683	TRUE	9.85103e-19	TRUE	8.83964e-31	TRUE	4.53434e-20	TRUE	1.51559e-33
ENSG00000224411	HSP90AA2P	heat shock protein 90 alpha family class A member 2, pseudogene [Source:HGNC Symbol;Acc:HGNC:5256]	195.942	69.1446	1.50274	32.0206	15.3515	1.06062	16.9517	10.6264	1.59525	0.673778	TRUE	1.58459e-74	TRUE	5.80372e-168	TRUE	9.56064e-101	TRUE	3.40672e-165
ENSG00000169519	METTL15	methyltransferase like 15 [Source:HGNC Symbol;Acc:HGNC:26606]	20.1285	41.9295	-1.05873	1.87382	3.52716	-0.912524	1.45179	2.74723	0.528456	-0.920145	TRUE	2.45847e-38	TRUE	2.28136e-105	TRUE	1.72494e-65	TRUE	4.62086e-99
ENSG00000135378	PRRG4	proline rich and Gla domain 4 [Source:HGNC Symbol;Acc:HGNC:30799]	29.1086	73.1028	-1.32848	2.78806	6.88548	-1.30429	1.88957	4.69053	0.402847	-1.3117	TRUE	6.58545e-26	TRUE	2.89837e-64	TRUE	6.92525e-59	TRUE	1.61162e-61
ENSG00000060749	QSER1	glutamine and serine rich 1 [Source:HGNC Symbol;Acc:HGNC:26154]	101.246	204.697	-1.01562	4.3764	10.311	-1.23636	2.75074	7.29494	0.377075	-1.40708	TRUE	6.97604e-44	TRUE	3.76852e-109	TRUE	5.31382e-77	TRUE	6.71539e-111
ENSG00000121690	DEPDC7	DEP domain containing 7 [Source:HGNC Symbol;Acc:HGNC:29899]	4.08659	10.0518	-1.29849	1.32775	2.29488	-0.789436	1.17592	1.86626	0.630096	-0.666357	TRUE	2.01168e-29	TRUE	5.10851e-35	TRUE	1.5184e-23	TRUE	7.27e-35
ENSG00000135363	LMO2	LIM domain only 2 [Source:HGNC Symbol;Acc:HGNC:6642]	113.398	304.448	-1.4248	13.8482	47.9456	-1.7917	7.6534	31.0539	0.246455	-2.0206	TRUE	4.7471e-49	TRUE	1.0742e-90	TRUE	2.48475e-67	TRUE	4.43456e-86
ENSG00000255521		novel transcript	6.28513	1.6936	1.89185	2.51517	1.22773	1.03466	1.79076	1.16939	1.53135	0.614809	TRUE	4.74893e-22	TRUE	1.43089e-62	TRUE	3.19039e-53	TRUE	1.83422e-66
ENSG00000251194		novel transcript	185.492	75.2116	1.30233	93.8067	50.1824	0.90251	48.2752	35.8875	1.34518	0.4278	TRUE	2.56757e-39	TRUE	1.09512e-69	TRUE	1.05817e-55	TRUE	4.02146e-67
ENSG00000110436	SLC1A2	solute carrier family 1 member 2 [Source:HGNC Symbol;Acc:HGNC:10940]	23.893	8.02365	1.57426	1.67136	1.26216	0.405133	1.33878	1.18875	1.12621	0.171479	TRUE	8.79619e-13	TRUE	6.08644e-33	TRUE	1.15346e-30	TRUE	6.83704e-32
ENSG00000135362	PRR5L	proline rich 5 like [Source:HGNC Symbol;Acc:HGNC:25878]	11.1646	30.4371	-1.4469	1.54029	3.15359	-1.0338	1.27485	2.37638	0.536466	-0.898441	TRUE	6.76477e-45	TRUE	1.87034e-53	TRUE	1.34543e-29	TRUE	1.31605e-52
ENSG00000187479	C11orf96	chromosome 11 open reading frame 96 [Source:HGNC Symbol;Acc:HGNC:38675]	160.01	19.1623	3.06182	24.5323	3.33801	2.87762	12.9061	2.39992	5.37773	2.427	TRUE	4.93133e-39	TRUE	0	TRUE	1.20334e-146	TRUE	1.24972e-66
ENSG00000175264	CHST1	carbohydrate sulfotransferase 1 [Source:HGNC Symbol;Acc:HGNC:1969]	1.66208	3.64341	-1.1323	1.06896	1.19879	-0.165362	1.02277	1.10375	0.926632	-0.109931	TRUE	0.00545381	TRUE	0.00231128	TRUE	1.39227e-07	TRUE	3.80692e-05
ENSG00000135365	PHF21A	PHD finger protein 21A [Source:HGNC Symbol;Acc:HGNC:24156]	95.6414	237.173	-1.31023	4.02111	11.2044	-1.4784	2.5492	7.90169	0.322614	-1.63212	TRUE	6.67714e-66	TRUE	1.40072e-118	TRUE	9.84996e-80	TRUE	2.63561e-114
ENSG00000175220	ARHGAP1	Rho GTPase activating protein 1 [Source:HGNC Symbol;Acc:HGNC:673]	145.977	315.316	-1.11106	9.40688	25.4804	-1.4376	5.24728	16.9282	0.309972	-1.68979	TRUE	4.01104e-52	TRUE	6.67458e-191	TRUE	1.86536e-96	TRUE	9.88883e-173
ENSG00000175216	CKAP5	cytoskeleton associated protein 5 [Source:HGNC Symbol;Acc:HGNC:28959]	64.8594	151.501	-1.22394	3.68419	9.49858	-1.36636	2.36134	6.5851	0.358589	-1.4796	TRUE	9.59332e-63	TRUE	3.21104e-180	TRUE	3.37597e-100	TRUE	1.66149e-171
ENSG00000149179	C11orf49	chromosome 11 open reading frame 49 [Source:HGNC Symbol;Acc:HGNC:28720]	15.19	30.6539	-1.01295	1.75497	3.13105	-0.835196	1.38648	2.47178	0.560925	-0.83412	TRUE	5.05446e-33	TRUE	7.7249e-106	TRUE	5.65902e-59	TRUE	6.93729e-101
ENSG00000165912	PACSIN3	protein kinase C and casein kinase substrate in neurons 3 [Source:HGNC Symbol;Acc:HGNC:8572]	1.89054	4.60812	-1.28538	1.11618	1.53113	-0.456022	1.0578	1.32369	0.799126	-0.323505	TRUE	2.85972e-12	TRUE	2.56485e-17	TRUE	3.21524e-11	TRUE	8.38482e-21
ENSG00000134802	SLC43A3	solute carrier family 43 member 3 [Source:HGNC Symbol;Acc:HGNC:17466]	3475.21	1435.12	1.27592	273.3	151.424	0.851892	141.5	104.46	1.35459	0.437852	TRUE	1.14514e-65	TRUE	8.36398e-221	TRUE	6.54091e-119	TRUE	2.03497e-203
ENSG00000186907	RTN4RL2	reticulon 4 receptor like 2 [Source:HGNC Symbol;Acc:HGNC:23053]	44.3236	10.1361	2.12857	7.39554	2.79507	1.40377	4.24426	2.14878	1.97519	0.981994	TRUE	8.57268e-112	TRUE	1.16389e-175	TRUE	4.3344e-91	TRUE	2.1013e-173
ENSG00000149150	SLC43A1	solute carrier family 43 member 1 [Source:HGNC Symbol;Acc:HGNC:9225]	10.2135	31.6379	-1.63118	1.92053	4.83153	-1.33098	1.48007	3.46614	0.427008	-1.22767	TRUE	2.45917e-54	TRUE	7.46752e-69	TRUE	2.95546e-38	TRUE	3.36869e-60
ENSG00000245571	FAM111A-DT	FAM111A divergent transcript [Source:HGNC Symbol;Acc:HGNC:53752]	3.2703	11.6807	-1.83663	1.30934	2.92153	-1.15789	1.1529	2.1881	0.526894	-0.924416	TRUE	1.45204e-38	TRUE	7.05094e-94	TRUE	2.52452e-69	TRUE	3.09189e-93
ENSG00000166801	FAM111A	FAM111 trypsin like peptidase A [Source:HGNC Symbol;Acc:HGNC:24725]	94.3562	196.719	-1.05995	5.59224	13.8595	-1.30937	3.33035	9.24642	0.360177	-1.47322	TRUE	1.88833e-35	TRUE	1.75653e-81	TRUE	2.26315e-69	TRUE	6.75379e-76
ENSG00000255355	PATL1-DT	PATL1 divergent transcript [Source:HGNC Symbol;Acc:HGNC:55501]	6.40462	2.82461	1.18106	3.03734	1.84879	0.716227	2.06152	1.55655	1.32441	0.405355	TRUE	9.75107e-13	TRUE	3.58568e-29	TRUE	9.20531e-34	TRUE	3.33689e-29
ENSG00000166902	MRPL16	mitochondrial ribosomal protein L16 [Source:HGNC Symbol;Acc:HGNC:14476]	83.277	174.325	-1.06579	13.8716	37.4793	-1.43396	7.64572	26.1798	0.292046	-1.77573	TRUE	1.87892e-47	TRUE	1.99382e-173	TRUE	1.42463e-96	TRUE	1.197e-153
ENSG00000110077	MS4A6A	membrane spanning 4-domains A6A [Source:HGNC Symbol;Acc:HGNC:13375]	141.373	303.849	-1.10385	9.3991	26.3015	-1.48455	5.62153	15.8883	0.353816	-1.49893	TRUE	6.76126e-12	TRUE	2.50083e-20	TRUE	2.21243e-15	TRUE	4.82227e-20
ENSG00000167987	VPS37C	VPS37C subunit of ESCRT-I [Source:HGNC Symbol;Acc:HGNC:26097]	1432.58	639.641	1.16329	128.298	76.01	0.75524	66.6035	54.7662	1.21614	0.282312	TRUE	1.78387e-47	TRUE	8.83445e-156	TRUE	1.44859e-113	TRUE	1.54162e-146
ENSG00000124920	MYRF	myelin regulatory factor [Source:HGNC Symbol;Acc:HGNC:1181]	1.68412	4.62989	-1.45898	1.0236	1.09262	-0.0941336	1.01209	1.04818	0.965571	-0.0505457	TRUE	2.36387e-25	TRUE	0.00354721	TRUE	4.76139e-06	TRUE	9.82664e-09
ENSG00000167994	RAB3IL1	RAB3A interacting protein like 1 [Source:HGNC Symbol;Acc:HGNC:9780]	6.70741	22.6367	-1.75484	1.67083	4.42509	-1.40514	1.33956	2.91414	0.459674	-1.12132	TRUE	9.56994e-54	TRUE	4.67158e-69	TRUE	2.47715e-39	TRUE	5.94479e-69
ENSG00000279491		TEC	18.8841	7.29213	1.37276	4.69648	2.66295	0.818555	2.90761	2.06726	1.40651	0.492115	TRUE	4.71858e-34	TRUE	4.49367e-75	TRUE	1.19247e-54	TRUE	1.76222e-73
ENSG00000149503	INCENP	inner centromere protein [Source:HGNC Symbol;Acc:HGNC:6058]	12.0752	34.6202	-1.51957	1.88349	4.59095	-1.28538	1.45531	3.33145	0.436839	-1.19483	TRUE	4.28473e-75	TRUE	3.49215e-173	TRUE	1.87525e-79	TRUE	6.78755e-172
ENSG00000162174	ASRGL1	asparaginase and isoaspartyl peptidase 1 [Source:HGNC Symbol;Acc:HGNC:16448]	280.137	672.909	-1.26428	22.5768	72.1626	-1.67641	11.913	47.3426	0.251634	-1.9906	TRUE	5.19624e-70	TRUE	5.5635e-123	TRUE	8.55583e-67	TRUE	7.89112e-119
ENSG00000204922	UQCC3	ubiquinol-cytochrome c reductase complex assembly factor 3 [Source:HGNC Symbol;Acc:HGNC:34399]	33.7496	68.5555	-1.0224	5.83227	14.3815	-1.30208	3.49993	9.99338	0.350225	-1.51365	TRUE	1.13729e-38	TRUE	1.6149e-135	TRUE	4.88515e-79	TRUE	8.40157e-129
ENSG00000162222	TTC9C	tetratricopeptide repeat domain 9C [Source:HGNC Symbol;Acc:HGNC:28432]	50.0443	118.444	-1.24293	7.56128	22.231	-1.55587	4.36349	15.1383	0.288241	-1.79465	TRUE	1.85263e-62	TRUE	5.06238e-169	TRUE	2.24068e-89	TRUE	2.9057e-142
ENSG00000168569	TMEM223	transmembrane protein 223 [Source:HGNC Symbol;Acc:HGNC:28464]	35.0092	81.3629	-1.21664	6.23431	17.5772	-1.49541	3.7156	11.9311	0.311422	-1.68306	TRUE	3.48962e-50	TRUE	5.61548e-69	TRUE	3.10784e-48	TRUE	7.10661e-67
ENSG00000176485	PLAAT3	phospholipase A and acyltransferase 3 [Source:HGNC Symbol;Acc:HGNC:17825]	17.9934	39.7563	-1.14371	2.9045	5.94277	-1.03285	1.9588	4.18357	0.468212	-1.09476	TRUE	3.85647e-11	TRUE	5.65574e-08	TRUE	7.82198e-07	TRUE	1.71156e-14
ENSG00000110583	NAA40	N-alpha-acetyltransferase 40, NatD catalytic subunit [Source:HGNC Symbol;Acc:HGNC:25845]	8.42285	20.3099	-1.2698	1.49505	2.7329	-0.870246	1.24874	2.15709	0.578902	-0.788608	TRUE	2.79466e-48	TRUE	1.9945e-92	TRUE	2.21858e-52	TRUE	1.1463e-92
ENSG00000168439	STIP1	stress induced phosphoprotein 1 [Source:HGNC Symbol;Acc:HGNC:11387]	1168.53	482.552	1.27594	87.246	47.7697	0.868994	46.1654	35.3214	1.30701	0.386271	TRUE	3.09317e-14	TRUE	5.16619e-80	TRUE	2.57458e-78	TRUE	4.31794e-83
ENSG00000256940	PPP1R14B-AS1	PPP1R14B antisense RNA 1 [Source:HGNC Symbol;Acc:HGNC:54233]	21.7979	6.47455	1.75133	13.1304	5.23169	1.32756	7.21491	3.78202	1.90769	0.931825	TRUE	1.87271e-56	TRUE	2.58297e-99	TRUE	1.72994e-61	TRUE	2.63095e-102
ENSG00000162302	RPS6KA4	ribosomal protein S6 kinase A4 [Source:HGNC Symbol;Acc:HGNC:10433]	72.3286	178.528	-1.30351	7.67253	23.403	-1.60892	4.37813	14.63	0.299257	-1.74054	TRUE	5.24163e-71	TRUE	1.25673e-115	TRUE	1.58607e-66	TRUE	1.24915e-107
ENSG00000181908	LINC02724	long intergenic non-protein coding RNA 2724 [Source:HGNC Symbol;Acc:HGNC:54241]	1.21575	4.16528	-1.77656	1.03286	1.65102	-0.67672	1.01663	1.37705	0.738267	-0.437786	TRUE	1.52172e-32	TRUE	1.83959e-50	TRUE	1.46981e-39	TRUE	8.30626e-72
ENSG00000133895	MEN1	menin 1 [Source:HGNC Symbol;Acc:HGNC:7010]	63.4878	146.76	-1.20891	6.28165	17.3938	-1.46936	3.6744	11.7898	0.31166	-1.68196	TRUE	1.20173e-56	TRUE	7.82959e-97	TRUE	1.62747e-61	TRUE	1.83169e-90
ENSG00000110047	EHD1	EH domain containing 1 [Source:HGNC Symbol;Acc:HGNC:3242]	4595.77	617.769	2.89517	226.011	35.2495	2.68072	117.258	24.1696	4.85146	2.27842	TRUE	1.57487e-66	TRUE	2.87452e-152	TRUE	1.77973e-152	TRUE	5.39918e-108
ENSG00000168061	SAC3D1	SAC3 domain containing 1 [Source:HGNC Symbol;Acc:HGNC:30179]	25.6876	124.516	-2.27718	6.01642	34.6969	-2.52783	3.44134	22.493	0.152996	-2.70844	TRUE	1.09267e-173	TRUE	3.32117e-269	TRUE	2.61754e-108	TRUE	7.42813e-243
ENSG00000168060	NAALADL1	N-acetylated alpha-linked acidic dipeptidase like 1 [Source:HGNC Symbol;Acc:HGNC:23536]	4.96592	13.3124	-1.42264	1.34708	2.46127	-0.86957	1.17675	1.85835	0.633224	-0.659213	TRUE	8.11103e-50	TRUE	9.84227e-77	TRUE	6.60623e-50	TRUE	7.72789e-77
ENSG00000149798	CDC42EP2	CDC42 effector protein 2 [Source:HGNC Symbol;Acc:HGNC:16263]	185.906	59.8119	1.63607	30.0211	11.7853	1.34899	15.8331	8.42464	1.87938	0.910257	TRUE	4.31983e-32	TRUE	1.18615e-87	TRUE	2.90378e-90	TRUE	1.73493e-59
ENSG00000173825	TIGD3	tigger transposable element derived 3 [Source:HGNC Symbol;Acc:HGNC:18334]	3.90986	8.98595	-1.20056	1.49933	2.93653	-0.969797	1.26067	2.13769	0.589734	-0.761863	TRUE	1.54234e-32	TRUE	5.08994e-43	TRUE	5.11754e-26	TRUE	5.94271e-43
ENSG00000173727		Finkel-Biskis-Reilly murine sarcoma virus (FBR-MuSV) ubiquitously expressed (FAU) pseudogene	32.5754	6.10874	2.41483	7.26809	2.3305	1.64094	4.16588	1.93887	2.14861	1.1034	TRUE	5.01667e-105	TRUE	1.55484e-222	TRUE	2.2829e-111	TRUE	3.24412e-227
ENSG00000213445	SIPA1	signal-induced proliferation-associated 1 [Source:HGNC Symbol;Acc:HGNC:10885]	41.3809	117.426	-1.50472	4.08798	12.9136	-1.65943	2.57642	8.79314	0.293004	-1.77101	TRUE	9.33244e-88	TRUE	8.04281e-210	TRUE	8.70424e-110	TRUE	4.92669e-195
ENSG00000172818	OVOL1	ovo like transcriptional repressor 1 [Source:HGNC Symbol;Acc:HGNC:8525]	2.83916	1.11465	1.34887	1.16814	1.01386	0.204351	1.08305	1.03841	1.04299	0.0607216	TRUE	3.62286e-21	TRUE	1.35845e-33	TRUE	8.20579e-41	TRUE	2.50582e-42
ENSG00000175602	CCDC85B	coiled-coil domain containing 85B [Source:HGNC Symbol;Acc:HGNC:24926]	4.1763	11.4018	-1.44896	1.73382	4.18316	-1.27064	1.38181	3.13529	0.440728	-1.18204	TRUE	3.97057e-35	TRUE	9.97016e-52	TRUE	1.09825e-36	TRUE	1.84853e-51
ENSG00000175592	FOSL1	FOS like 1, AP-1 transcription factor subunit [Source:HGNC Symbol;Acc:HGNC:13718]	140.198	7.39128	4.2455	26.7184	2.50835	3.41302	14.2711	1.95169	7.31218	2.8703	TRUE	6.9682e-164	TRUE	0	TRUE	1.78584e-181	TRUE	0
ENSG00000179292	TMEM151A	transmembrane protein 151A [Source:HGNC Symbol;Acc:HGNC:28497]	2.31763	1.1489	1.0124	1.17802	1.02485	0.200962	1.09258	1.013	1.07856	0.109103	TRUE	5.16195e-12	TRUE	7.10313e-27	TRUE	4.32545e-34	TRUE	2.5236e-32
ENSG00000174791	RIN1	Ras and Rab interactor 1 [Source:HGNC Symbol;Acc:HGNC:18749]	19.5524	76.9985	-1.97748	2.19919	7.63878	-1.79637	1.61406	5.0481	0.319735	-1.64505	TRUE	9.39614e-52	TRUE	7.1501e-105	TRUE	1.46882e-81	TRUE	4.43187e-99
ENSG00000174684	B4GAT1	beta-1,4-glucuronyltransferase 1 [Source:HGNC Symbol;Acc:HGNC:15685]	2.17819	16.9805	-2.96268	1.19816	4.6009	-1.9411	1.09887	3.24936	0.338179	-1.56414	TRUE	2.72568e-58	TRUE	2.37576e-177	TRUE	1.85669e-101	TRUE	1.46878e-207
ENSG00000173020	GRK2	G protein-coupled receptor kinase 2 [Source:HGNC Symbol;Acc:HGNC:289]	310.91	876.442	-1.49516	17.6665	64.7734	-1.87439	9.51124	45.1499	0.210659	-2.24702	TRUE	5.97497e-97	TRUE	2.0235e-239	TRUE	8.86522e-112	TRUE	5.84903e-220
ENSG00000172932	ANKRD13D	ankyrin repeat domain 13D [Source:HGNC Symbol;Acc:HGNC:27880]	78.6821	177.618	-1.17467	5.21159	13.8346	-1.40849	3.13327	8.98688	0.348649	-1.52015	TRUE	5.19932e-50	TRUE	4.80157e-94	TRUE	1.10165e-62	TRUE	1.20759e-86
ENSG00000172830	SSH3	slingshot protein phosphatase 3 [Source:HGNC Symbol;Acc:HGNC:30581]	9.54334	27.493	-1.5265	1.84572	4.49441	-1.28395	1.40568	3.22972	0.435231	-1.20015	TRUE	2.02143e-41	TRUE	6.62303e-116	TRUE	2.42626e-60	TRUE	7.05071e-110
ENSG00000175505	CLCF1	cardiotrophin like cytokine factor 1 [Source:HGNC Symbol;Acc:HGNC:17412]	146.286	26.7141	2.45312	26.8481	7.06763	1.92552	14.3155	5.76618	2.48266	1.31189	TRUE	3.32142e-167	TRUE	0	TRUE	1.01615e-146	TRUE	0
ENSG00000175463	TBC1D10C	TBC1 domain family member 10C [Source:HGNC Symbol;Acc:HGNC:24702]	7.71061	15.9412	-1.04785	1.47984	2.42148	-0.710442	1.24445	1.8715	0.664948	-0.588687	TRUE	2.50866e-27	TRUE	1.57712e-34	TRUE	2.35433e-25	TRUE	2.24545e-35
ENSG00000006534	ALDH3B1	aldehyde dehydrogenase 3 family member B1 [Source:HGNC Symbol;Acc:HGNC:410]	262.408	584.155	-1.15454	14.9531	42.7231	-1.51457	8.07269	28.2125	0.286138	-1.80522	TRUE	3.21049e-59	TRUE	9.08353e-155	TRUE	2.96577e-85	TRUE	2.16965e-145
ENSG00000110721	CHKA	choline kinase alpha [Source:HGNC Symbol;Acc:HGNC:1937]	714.01	356.559	1.0018	66.5494	45.3905	0.552033	34.0893	29.7709	1.14506	0.195418	TRUE	1.00409e-39	TRUE	1.53675e-93	TRUE	2.19159e-57	TRUE	1.2325e-87
ENSG00000069482	GAL	galanin and GMAP prepropeptide [Source:HGNC Symbol;Acc:HGNC:4114]	23.9324	5.33964	2.16415	7.29379	2.47149	1.56129	4.39098	1.89158	2.32133	1.21495	TRUE	5.37875e-12	TRUE	8.86223e-34	TRUE	1.14174e-47	TRUE	1.52425e-33
ENSG00000132749	TESMIN	testis expressed metallothionein like protein [Source:HGNC Symbol;Acc:HGNC:7446]	2.79845	8.61846	-1.6228	1.10802	1.63225	-0.558883	1.05529	1.4235	0.741331	-0.43181	TRUE	1.86033e-51	TRUE	5.15368e-82	TRUE	4.51675e-52	TRUE	6.06049e-90
ENSG00000250508	LINC02701	long intergenic non-protein coding RNA 2701 [Source:HGNC Symbol;Acc:HGNC:54216]	1.18266	3.14011	-1.40878	1.01928	1.31629	-0.368932	1.01038	1.20644	0.837485	-0.255864	TRUE	1.20557e-19	TRUE	6.59314e-34	TRUE	1.40066e-23	TRUE	5.98834e-46
ENSG00000172927	MYEOV	myeloma overexpressed [Source:HGNC Symbol;Acc:HGNC:7563]	17.3276	4.22794	2.03504	2.52733	1.36622	0.887427	1.77849	1.19699	1.48581	0.571246	TRUE	1.79203e-23	TRUE	2.09718e-53	TRUE	2.72803e-67	TRUE	1.27874e-51
ENSG00000254469		novel protein similar to transient receptor potential cation channel, subfamily C, member 2 TRPC2	4.6491	9.57597	-1.04247	1.35887	2.11574	-0.638753	1.18487	1.68495	0.70321	-0.507973	TRUE	1.35839e-22	TRUE	8.07504e-36	TRUE	8.90717e-28	TRUE	4.74722e-37
ENSG00000227467	LINC01537	long intergenic non-protein coding RNA 1537 [Source:HGNC Symbol;Acc:HGNC:51301]	5.54284	1.26552	2.13089	1.64989	1.04959	0.652549	1.32931	1.0306	1.28983	0.367186	TRUE	7.40811e-43	TRUE	3.001e-82	TRUE	1.76597e-83	TRUE	1.75633e-107
ENSG00000186642	PDE2A	phosphodiesterase 2A [Source:HGNC Symbol;Acc:HGNC:8777]	81.5078	8.26093	3.30256	4.96478	1.45411	1.77159	3.02919	1.30992	2.31249	1.20945	TRUE	6.09479e-97	TRUE	0	TRUE	8.10991e-147	TRUE	3.41795e-293
ENSG00000256633	PDE2A-AS2	PDE2A antisense RNA 2 [Source:HGNC Symbol;Acc:HGNC:40434]	2.23709	1.10126	1.02246	1.65541	1.07086	0.628418	1.34701	1.09701	1.22789	0.296184	TRUE	9.55445e-16	TRUE	1.84911e-26	TRUE	5.06225e-37	TRUE	1.13098e-32
ENSG00000168010	ATG16L2	autophagy related 16 like 2 [Source:HGNC Symbol;Acc:HGNC:25464]	157.936	544.805	-1.7864	7.56574	31.775	-2.07034	4.33333	20.9927	0.206421	-2.27634	TRUE	4.10104e-119	TRUE	1.92023e-185	TRUE	3.48864e-87	TRUE	1.78771e-166
ENSG00000260401		novel transcript, overlapping to P2RY2	4.49334	10.898	-1.2782	1.37049	2.37871	-0.795488	1.19312	1.84576	0.646412	-0.629474	TRUE	5.38219e-21	TRUE	2.24299e-40	TRUE	1.92562e-34	TRUE	1.61716e-40
ENSG00000171631	P2RY6	pyrimidinergic receptor P2Y6 [Source:HGNC Symbol;Acc:HGNC:8543]	47.2501	150.237	-1.66885	5.08433	18.845	-1.89006	3.08548	11.4101	0.270416	-1.88675	TRUE	6.43592e-32	TRUE	1.79651e-61	TRUE	8.78655e-51	TRUE	1.60294e-58
ENSG00000110237	ARHGEF17	Rho guanine nucleotide exchange factor 17 [Source:HGNC Symbol;Acc:HGNC:21726]	5.67592	11.9234	-1.07087	1.17428	1.52205	-0.374243	1.09426	1.35317	0.808666	-0.306383	TRUE	3.72692e-16	TRUE	1.89847e-24	TRUE	1.88616e-16	TRUE	3.94013e-25
ENSG00000054965	FAM168A	family with sequence similarity 168 member A [Source:HGNC Symbol;Acc:HGNC:28999]	61.9919	135.792	-1.13125	3.75192	9.22514	-1.29794	2.42269	6.92289	0.349954	-1.51476	TRUE	6.26369e-39	TRUE	6.78446e-84	TRUE	8.06777e-66	TRUE	1.97624e-78
ENSG00000175575	PAAF1	proteasomal ATPase associated factor 1 [Source:HGNC Symbol;Acc:HGNC:25687]	14.045	29.497	-1.07051	1.58884	2.72146	-0.776411	1.30123	2.12831	0.611393	-0.709828	TRUE	1.32686e-36	TRUE	4.79554e-116	TRUE	6.18637e-67	TRUE	2.64291e-111
ENSG00000214517	PPME1	protein phosphatase methylesterase 1 [Source:HGNC Symbol;Acc:HGNC:30178]	221.862	107.351	1.04733	10.8541	7.37033	0.558437	6.01811	5.46447	1.10132	0.139228	TRUE	7.61039e-40	TRUE	1.70757e-291	TRUE	6.74425e-127	TRUE	2.74157e-268
ENSG00000137491	SLCO2B1	solute carrier organic anion transporter family member 2B1 [Source:HGNC Symbol;Acc:HGNC:10962]	228.321	540.27	-1.24262	8.81129	26.367	-1.58131	5.0503	16.4963	0.306147	-1.7077	TRUE	1.80162e-54	TRUE	1.39495e-75	TRUE	1.74568e-47	TRUE	1.51697e-72
ENSG00000279117		TEC	215.61	624.452	-1.53417	34.1217	130.635	-1.93678	17.8442	87.3351	0.204318	-2.29111	TRUE	3.89729e-97	TRUE	3.26052e-164	TRUE	8.28833e-75	TRUE	1.55603e-148
ENSG00000137486	ARRB1	arrestin beta 1 [Source:HGNC Symbol;Acc:HGNC:711]	244.505	585.35	-1.25943	15.921	48.6407	-1.61124	8.61657	33.5563	0.25678	-1.9614	TRUE	4.45647e-68	TRUE	7.64274e-239	TRUE	3.00572e-112	TRUE	2.16528e-208
ENSG00000198382	UVRAG	UV radiation resistance associated [Source:HGNC Symbol;Acc:HGNC:12640]	145.919	377.121	-1.36986	9.12365	29.509	-1.69347	5.08528	19.3503	0.262801	-1.92796	TRUE	1.04496e-69	TRUE	2.26413e-150	TRUE	4.78125e-95	TRUE	3.40953e-140
ENSG00000255081		novel transcript	4.57644	9.18847	-1.0056	3.72731	9.3758	-1.33081	2.37437	6.3672	0.372906	-1.42312	TRUE	1.43626e-18	TRUE	2.20817e-30	TRUE	8.34932e-27	TRUE	8.59683e-30
ENSG00000137507	LRRC32	leucine rich repeat containing 32 [Source:HGNC Symbol;Acc:HGNC:4161]	46.3446	11.1782	2.05172	4.60321	1.98008	1.21708	2.82207	1.58052	1.78553	0.836353	TRUE	2.9206e-27	TRUE	4.79571e-50	TRUE	2.69393e-65	TRUE	4.04586e-47
ENSG00000137474	MYO7A	myosin VIIA [Source:HGNC Symbol;Acc:HGNC:7606]	25.9918	52.6383	-1.01805	1.86915	3.35058	-0.842029	1.44382	2.46418	0.585922	-0.771221	TRUE	2.11161e-20	TRUE	7.95676e-35	TRUE	1.22322e-28	TRUE	1.10888e-33
ENSG00000149269	PAK1	p21 (RAC1) activated kinase 1 [Source:HGNC Symbol;Acc:HGNC:8590]	306.288	653.255	-1.09276	18.164	51.1384	-1.49332	9.75	35.0741	0.277983	-1.84693	TRUE	2.27695e-53	TRUE	1.49744e-247	TRUE	6.1142e-101	TRUE	7.9738e-218
ENSG00000118369	USP35	ubiquitin specific peptidase 35 [Source:HGNC Symbol;Acc:HGNC:20061]	5.83237	14.182	-1.28191	1.33216	2.20198	-0.725037	1.16996	1.7805	0.657095	-0.605826	TRUE	2.81463e-39	TRUE	5.01483e-65	TRUE	4.14297e-45	TRUE	7.09874e-68
ENSG00000110172	CHORDC1	cysteine and histidine rich domain containing 1 [Source:HGNC Symbol;Acc:HGNC:14525]	270.694	111.76	1.27626	9.83559	5.91975	0.732474	5.68037	4.72406	1.20243	0.265956	TRUE	2.30153e-55	TRUE	3.08238e-132	TRUE	1.5699e-83	TRUE	6.59679e-133
[truncated: 1,598 more rows]

## Sheet: Nmen_3_VS_control_3
ensembl_ID	gene_Symbol	description	mean_A_mrn	mean_B_mrn	log2_fc_mrn	mean_A_tpm	mean_B_tpm	log2_fc_tpm	mean_A_rpkm	mean_B_rpkm	fc_rpkm	log2_fc_rpkm	DESeq	DESeq_adj_pval	DESeq2	DESeq2_adj_pval	Limma	Limma_adj_pval	EdgeR	EdgeR_adj_pval
[truncated: 4,671 more rows]

[truncated: 4 more sheets: Saur_3_VS_control_3, Afum_6_VS_control_6, Nmen_6_VS_control_6, Saur_6_VS_control_6]
