# Supplementary material for: Pathogen-specific innate immune response patterns are distinctly affected by genetic diversity
Source: Nat Commun. 2023 Jun 5;14:3239. doi: 10.1038/s41467-023-38994-5 (PMC10241821; doi:10.1038/s41467-023-38994-5)
Supplement: Supplementary file 13 — Source Data [file 41467_2023_38994_MOESM13_ESM.zip]

Archive with 6 entries (6 files):
- 2023-05-14_Source Data/2023-05-11_Source Data.xlsx
- 2023-05-14_Source Data/source_data_Fig1a.tar.gz
- 2023-05-14_Source Data/source_data_Fig2c.tar.gz
- 2023-05-14_Source Data/source_data_Fig2d.tar.gz
- 2023-05-14_Source Data/source_data_SFig10.tar.gz
- 2023-05-14_Source Data/source_data_SFig4a.tar.gz
