# Supplementary material for: Pathogen-specific innate immune response patterns are distinctly affected by genetic diversity
Source: Nat Commun. 2023 Jun 5;14:3239. doi: 10.1038/s41467-023-38994-5 (PMC10241821; doi:10.1038/s41467-023-38994-5)
Supplement: Supplementary file 13 — Source Data [file 41467_2023_38994_MOESM13_ESM.zip › 2023-05-14_Source Data/2023-05-11_Source Data.xlsx]

## Sheet: Figure 1a
Fig. 1a Principal component analysis of RNA sequencing data of monocytes from 215 healthy volunteers. Each dot is one individual’s transcriptional response in unstimulated
monocytes (Ctrl) and after exposure to A. fumigatus (Af), N. meningitidis (Nm) or S. aureus (Sa) for 3h and 6h. Colors indicate stimulus and timepoint.
The source data counts_mrn.csv for Fig. 1A is provided in source_data_Fig1a.tar.gz.
List of all DEGs is provided in Supplementary Data 1.

## Sheet: Figure 1b
Fig. 1b Venn diagrams of all differentially expressed genes (DEGs) at 3h (left) and 6h (right). Besides a pathogen-independent core immune response a substantial set of DEGs was specific for A. fumigatus. DEG sets induced by both bacteria were mostly overlapping.
ensembl_ids	gene_symbol	is_signif_af3_vs_cl3	is_signif_nm3_vs_cl3	is_signif_sa3_vs_cl3	is_signif_af6_vs_cl6	is_signif_nm6_vs_cl6	is_signif_sa6_vs_cl6
ENSG00000000460	C1orf112	0	1	0	0	1	0
ENSG00000000938	FGR	0	0	0	1	0	0
ENSG00000001084	GCLC	0	1	1	1	1	1
ENSG00000001167	NFYA	0	0	0	1	0	0
ENSG00000001461	NIPAL3	1	1	1	1	1	1
ENSG00000001561	ENPP4	0	0	0	0	0	1
ENSG00000001617	SEMA3F	1	0	0	1	0	0
ENSG00000002330	BAD	0	1	0	1	1	1
ENSG00000002549	LAP3	0	0	0	0	1	1
ENSG00000002587	HS3ST1	0	0	0	0	0	1
ENSG00000002822	MAD1L1	0	0	0	0	1	1
ENSG00000002834	LASP1	0	1	0	0	1	1
ENSG00000002919	SNX11	0	0	0	0	0	0
ENSG00000002933	TMEM176A	0	0	0	1	1	1
ENSG00000003096	KLHL13	0	0	0	0	1	1
ENSG00000003147	ICA1	0	0	0	1	0	1
ENSG00000003400	CASP10	0	0	0	0	0	0
ENSG00000003402	CFLAR	1	1	1	1	1	1
ENSG00000003436	TFPI	0	0	0	1	1	1
ENSG00000004139	SARM1	1	1	1	1	1	1
ENSG00000004399	PLXND1	1	0	0	1	0	0
ENSG00000004468	CD38	0	1	0	0	1	1
ENSG00000004660	CAMKK1	0	1	1	1	1	1
ENSG00000004799	PDK4	1	1	1	1	1	1
ENSG00000004809	SLC22A16	0	0	0	0	1	0
ENSG00000004838	ZMYND10	0	0	1	0	1	1
ENSG00000004846	ABCB5	0	1	1	0	1	1
ENSG00000004866	ST7	0	0	0	0	1	0
ENSG00000004948	CALCR	1	0	0	1	1	1
ENSG00000004975	DVL2	1	1	1	0	1	0
ENSG00000005175	RPAP3	1	1	1	1	0	0
ENSG00000005187	ACSM3	0	0	0	1	0	1
ENSG00000005243	COPZ2	0	0	0	1	1	0
ENSG00000005249	PRKAR2B	0	0	0	1	1	1
ENSG00000005379	TSPOAP1	1	0	0	1	0	0
ENSG00000005381	MPO	0	1	1	1	1	1
ENSG00000005448	WDR54	0	0	0	0	1	1
ENSG00000005469	CROT	1	1	1	1	1	1
ENSG00000005471	ABCB4	1	0	0	1	0	0
ENSG00000005486	RHBDD2	0	0	0	1	0	0
ENSG00000005844	ITGAL	1	1	1	1	1	1
ENSG00000005882	PDK2	1	1	1	1	1	1
ENSG00000005889	ZFX	0	1	1	0	0	0
ENSG00000006007	GDE1	1	1	1	1	1	1
ENSG00000006015	REX1BD	0	0	0	0	1	1
ENSG00000006016	CRLF1	1	0	0	1	0	0
ENSG00000006025	AC003665.1	1	1	1	1	1	1
ENSG00000006062	MAP3K14	1	1	1	0	1	1
ENSG00000006118	TMEM132A	0	0	0	1	1	1
ENSG00000006282	SPATA20	0	0	0	0	1	0
ENSG00000006283	CACNA1G	1	0	0	1	0	0
ENSG00000006327	TNFRSF12A	1	0	0	1	0	0
ENSG00000006451	RALA	0	0	0	0	0	0
ENSG00000006453	BAIAP2L1	1	0	0	1	1	1
ENSG00000006530	AGK	0	1	0	0	1	1
ENSG00000006534	ALDH3B1	1	1	1	1	1	1
ENSG00000006576	PHTF2	0	0	0	0	1	0
ENSG00000006625	GGCT	0	0	0	0	0	0
ENSG00000006634	DBF4	0	0	0	1	1	0
ENSG00000006638	TBXA2R	0	0	0	1	0	0
ENSG00000006652	IFRD1	1	1	0	1	0	0
ENSG00000006704	GTF2IRD1	0	1	0	0	1	1
ENSG00000006744	ELAC2	1	0	0	1	0	0
ENSG00000006747	SCIN	0	0	0	0	1	1
ENSG00000007038	PRSS21	0	0	0	1	1	1
ENSG00000007129	CEACAM21	0	0	0	1	0	1
ENSG00000007202	KIAA0100	0	1	0	0	0	0
ENSG00000007237	AC005747.1	0	0	0	1	0	0
ENSG00000007255	TRAPPC6A	0	0	0	0	1	1
ENSG00000007264	MATK	1	1	1	1	0	0
ENSG00000007312	CD79B	0	0	0	0	1	1
ENSG00000007350	TKTL1	1	0	0	1	0	0
ENSG00000007376	RPUSD1	0	1	1	0	0	0
ENSG00000007384	RHBDF1	0	1	0	1	1	1
ENSG00000007866	TEAD3	0	0	0	0	0	1
ENSG00000007968	E2F2	1	1	1	1	1	1
ENSG00000008056	SYN1	0	0	0	1	1	1
ENSG00000008083	JARID2	1	1	1	1	0	0
ENSG00000008118	CAMK1G	1	1	1	1	1	1
ENSG00000008256	CYTH3	0	0	0	0	0	0
ENSG00000008294	SPAG9	1	1	1	1	0	1
ENSG00000008323	PLEKHG6	0	1	0	0	0	0
ENSG00000008382	MPND	0	0	0	1	1	1
ENSG00000008394	MGST1	0	0	0	1	0	0
ENSG00000008405	CRY1	1	0	0	1	0	0
ENSG00000008441	NFIX	1	0	1	1	0	0
ENSG00000008516	MMP25	1	0	1	1	0	1
ENSG00000008517	IL32	0	0	0	0	1	1
ENSG00000008853	RHOBTB2	1	1	1	1	1	1
ENSG00000008869	HEATR5B	1	0	1	0	0	0
ENSG00000009780	FAM76A	0	0	0	1	0	0
ENSG00000009790	TRAF3IP3	1	0	0	0	0	0
ENSG00000009950	MLXIPL	1	1	1	0	0	0
ENSG00000010030	ETV7	0	1	0	0	1	1
ENSG00000010219	DYRK4	1	0	0	1	0	0
ENSG00000010270	STARD3NL	0	1	1	1	0	0
ENSG00000010278	CD9	0	0	0	0	1	1
ENSG00000010292	NCAPD2	1	1	1	1	1	1
ENSG00000010295	IFFO1	1	1	1	1	1	1
ENSG00000010310	GIPR	1	0	0	1	0	0
ENSG00000010318	PHF7	0	1	0	0	1	0
ENSG00000010322	NISCH	1	1	1	0	1	1
ENSG00000010361	FUZ	0	1	0	1	1	1
ENSG00000010404	IDS	0	0	0	0	1	0
ENSG00000010610	CD4	0	0	0	0	1	1
ENSG00000010626	LRRC23	0	0	0	1	1	1
ENSG00000010704	HFE	1	1	1	1	1	1
ENSG00000010803	SCMH1	0	0	0	1	0	0
ENSG00000010810	FYN	1	0	1	1	0	0
ENSG00000010818	HIVEP2	1	1	1	1	1	1
ENSG00000011021	CLCN6	0	1	0	0	0	0
ENSG00000011028	AC080038.1	0	0	0	0	1	1
ENSG00000011083	SLC6A7	0	1	0	0	1	1
ENSG00000011105	TSPAN9	0	1	0	0	0	0
ENSG00000011114	BTBD7	0	0	0	0	0	0
ENSG00000011143	MKS1	1	1	1	1	1	1
ENSG00000011201	ANOS1	1	0	0	1	0	1
ENSG00000011258	MBTD1	0	1	1	0	1	0
ENSG00000011295	TTC19	0	0	0	0	0	0
ENSG00000011422	PLAUR	1	1	1	1	1	1
ENSG00000011523	CEP68	0	1	1	0	0	0
ENSG00000011566	MAP4K3	1	0	0	1	0	0
ENSG00000011590	ZBTB32	0	1	0	0	1	0
ENSG00000011638	TMEM159	0	0	1	0	0	0
ENSG00000012048	BRCA1	0	0	0	1	1	1
ENSG00000012061	ERCC1	0	0	0	0	1	0
ENSG00000012124	CD22	0	0	0	0	1	1
ENSG00000012211	PRICKLE3	0	1	0	0	0	0
ENSG00000012660	ELOVL5	1	1	1	1	1	1
ENSG00000012779	ALOX5	0	0	0	1	1	1
ENSG00000012983	MAP4K5	0	0	0	0	0	1
ENSG00000013016	EHD3	0	1	1	1	1	1
ENSG00000013364	MVP	0	0	0	0	0	0
ENSG00000013374	NUB1	1	0	0	0	0	0
ENSG00000013375	PGM3	0	1	0	0	1	1
ENSG00000013441	CLK1	1	0	0	1	0	0
ENSG00000013503	POLR3B	1	1	1	0	0	0
ENSG00000013523	ANGEL1	0	1	0	1	1	1
ENSG00000013563	DNASE1L1	0	0	0	0	1	0
ENSG00000013588	GPRC5A	1	1	1	1	1	1
ENSG00000013619	MAMLD1	1	1	1	1	1	1
ENSG00000013810	TACC3	1	1	1	1	1	1
ENSG00000014138	POLA2	0	0	0	1	0	0
ENSG00000014216	CAPN1	0	0	0	1	1	0
ENSG00000014257	ACPP	0	0	0	1	0	0
ENSG00000014914	MTMR11	0	0	0	0	1	0
ENSG00000014919	COX15	0	0	0	1	0	0
ENSG00000015133	CCDC88C	1	1	1	0	1	1
ENSG00000015285	WAS	0	1	0	1	1	1
ENSG00000015475	BID	1	1	1	1	0	1
ENSG00000015532	XYLT2	1	1	1	1	1	1
ENSG00000015676	NUDCD3	1	1	0	0	0	0
ENSG00000016864	GLT8D1	1	1	1	0	0	0
ENSG00000017260	ATP2C1	0	1	1	0	0	1
ENSG00000017427	IGF1	0	0	0	1	1	1
ENSG00000017483	SLC38A5	0	0	0	0	1	0
ENSG00000018189	RUFY3	0	1	0	0	0	0
ENSG00000018280	SLC11A1	1	0	0	1	0	1
ENSG00000019144	PHLDB1	1	1	1	1	1	1
ENSG00000019991	HGF	1	1	1	1	1	1
ENSG00000020181	ADGRA2	0	0	0	1	1	1
ENSG00000020256	ZFP64	1	1	1	1	1	1
ENSG00000020922	MRE11	1	1	1	1	1	1
ENSG00000021355	SERPINB1	0	0	0	0	1	0
ENSG00000021574	SPAST	0	1	1	0	0	0
ENSG00000021762	OSBPL5	1	1	1	1	1	1
ENSG00000022556	NLRP2	0	1	0	1	0	0
ENSG00000022567	SLC45A4	1	1	1	1	1	1
ENSG00000022976	ZNF839	1	1	1	0	0	0
ENSG00000023171	GRAMD1B	0	1	0	0	1	1
ENSG00000023287	RB1CC1	0	0	0	1	0	0
ENSG00000023445	BIRC3	1	1	1	1	1	1
ENSG00000023516	AKAP11	1	1	1	1	1	0
ENSG00000023608	SNAPC1	1	0	0	1	1	1
ENSG00000023697	DERA	0	0	0	0	0	1
ENSG00000023892	DEF6	1	1	1	1	1	1
ENSG00000023909	GCLM	1	1	1	1	0	1
ENSG00000024422	EHD2	0	0	0	0	1	1
ENSG00000024862	CCDC28A	0	1	0	1	1	1
ENSG00000025156	HSF2	1	1	1	0	1	0
ENSG00000025772	TOMM34	1	1	0	1	0	0
ENSG00000026025	VIM	1	1	1	1	1	1
ENSG00000026103	FAS	1	0	0	0	0	0
ENSG00000026297	RNASET2	0	0	0	0	1	1
ENSG00000026508	CD44	0	1	1	0	1	1
ENSG00000026652	AGPAT4	1	1	1	1	1	1
ENSG00000026751	SLAMF7	0	1	1	1	1	1
ENSG00000026950	BTN3A1	1	0	1	1	0	1
ENSG00000027001	MIPEP	1	1	1	1	1	1
ENSG00000027075	PRKCH	1	1	1	1	1	1
ENSG00000027697	IFNGR1	1	1	1	1	1	1
ENSG00000027869	SH2D2A	1	0	1	1	1	1
ENSG00000028137	TNFRSF1B	1	1	1	1	1	1
ENSG00000029153	ARNTL2	0	1	0	1	1	1
ENSG00000029639	TFB1M	1	1	0	1	1	0
ENSG00000031081	ARHGAP31	0	1	1	1	0	1
ENSG00000032219	ARID4A	1	0	0	0	0	0
ENSG00000032444	PNPLA6	0	0	0	0	1	0
ENSG00000033011	ALG1	0	0	0	1	0	0
ENSG00000033327	GAB2	0	1	0	0	1	1
ENSG00000033627	ATP6V0A1	0	0	0	0	1	0
ENSG00000033867	SLC4A7	0	0	0	0	0	0
ENSG00000034152	MAP2K3	1	1	1	1	1	1
ENSG00000034533	ASTE1	0	0	1	0	1	0
ENSG00000034677	RNF19A	1	0	0	0	0	0
ENSG00000034693	PEX3	0	1	0	0	0	0
ENSG00000035115	SH3YL1	0	1	0	0	1	0
ENSG00000035403	VCL	0	1	0	1	1	1
ENSG00000035499	DEPDC1B	1	0	0	1	0	0
ENSG00000035681	NSMAF	1	1	1	1	0	1
ENSG00000035687	ADSS	1	1	0	0	1	1
ENSG00000035720	STAP1	0	1	0	0	0	0
ENSG00000035862	TIMP2	0	0	0	1	1	1
ENSG00000035928	RFC1	1	0	1	0	0	0
ENSG00000036448	MYOM2	1	0	0	0	0	0
ENSG00000036672	USP2	0	0	0	1	0	0
ENSG00000037042	TUBG2	1	1	1	1	1	0
ENSG00000037474	NSUN2	0	0	0	0	0	0
ENSG00000037757	MRI1	1	1	1	1	1	1
ENSG00000037897	METTL1	1	1	1	1	1	1
ENSG00000038210	PI4K2B	0	1	1	0	1	1
ENSG00000038427	VCAN	0	1	0	1	0	0
ENSG00000038945	MSR1	0	0	0	0	1	1
ENSG00000039068	CDH1	0	0	0	0	1	0
ENSG00000039319	ZFYVE16	1	0	0	1	0	0
ENSG00000039523	RIPOR1	0	1	0	0	0	0
ENSG00000039560	RAI14	0	0	0	1	0	0
ENSG00000040341	STAU2	0	0	0	1	1	1
ENSG00000040608	RTN4R	0	1	1	0	1	1
ENSG00000040633	PHF23	0	1	1	0	0	0
ENSG00000040933	INPP4A	1	1	1	1	1	1
ENSG00000041357	PSMA4	0	0	0	0	0	0
ENSG00000041982	TNC	0	1	1	1	1	1
ENSG00000041988	THAP3	0	0	0	0	0	0
ENSG00000042088	TDP1	0	0	0	0	1	0
ENSG00000042286	AIFM2	0	0	0	1	1	1
ENSG00000042317	AL049834.1	1	1	1	1	1	1
ENSG00000042445	RETSAT	0	0	0	1	1	0
ENSG00000042753	AP2S1	0	0	0	0	1	0
ENSG00000042980	ADAM28	0	0	0	1	1	1
ENSG00000043143	JADE2	1	0	0	1	0	0
ENSG00000043462	LCP2	1	1	1	1	1	1
ENSG00000043514	TRIT1	1	1	1	1	1	1
ENSG00000044446	PHKA2	0	0	0	0	1	0
ENSG00000044459	CNTLN	0	1	0	0	0	0
ENSG00000044574	HSPA5	1	0	0	0	0	0
ENSG00000046889	PREX2	0	1	0	0	0	0
ENSG00000047230	CTPS2	1	1	1	1	1	1
ENSG00000047346	FAM214A	0	1	1	0	1	0
ENSG00000047365	ARAP2	0	1	0	0	1	0
ENSG00000047578	KIAA0556	0	1	0	0	0	0
ENSG00000047579	DTNBP1	1	1	1	1	1	1
ENSG00000047634	SCML1	1	1	1	1	0	1
ENSG00000047644	WWC3	0	0	0	1	0	0
ENSG00000047648	ARHGAP6	0	1	1	1	1	1
ENSG00000048052	HDAC9	0	1	1	0	0	1
ENSG00000048140	TSPAN17	0	1	0	0	0	0
ENSG00000048162	NOP16	1	1	1	0	0	1
ENSG00000048392	RRM2B	1	0	1	0	0	0
ENSG00000048471	SNX29	0	0	0	1	1	1
ENSG00000048740	CELF2	0	0	0	0	1	1
ENSG00000048991	R3HDM1	0	0	0	0	1	1
ENSG00000049130	KITLG	0	0	0	1	1	0
ENSG00000049246	PER3	0	1	0	0	1	1
ENSG00000049249	TNFRSF9	1	1	1	1	1	1
ENSG00000049449	RCN1	0	1	0	1	1	1
ENSG00000049618	ARID1B	0	0	0	1	0	0
ENSG00000049759	NEDD4L	0	1	1	1	0	1
ENSG00000049860	HEXB	0	0	0	0	1	0
ENSG00000049883	PTCD2	0	0	0	1	0	0
ENSG00000050130	JKAMP	1	1	1	0	0	0
ENSG00000050344	NFE2L3	0	1	0	0	0	0
ENSG00000050628	PTGER3	1	1	0	1	0	1
ENSG00000050730	TNIP3	1	1	1	1	1	1
ENSG00000050748	MAPK9	0	1	0	1	0	0
ENSG00000050767	COL23A1	0	0	0	0	1	1
ENSG00000050820	BCAR1	0	0	0	1	1	0
ENSG00000051128	HOMER3	0	1	0	0	1	1
ENSG00000051596	THOC3	1	1	1	1	1	1
ENSG00000051825	MPHOSPH9	0	1	0	1	1	0
ENSG00000052749	RRP12	1	0	0	1	0	0
ENSG00000052795	FNIP2	1	1	1	1	1	1
ENSG00000052802	MSMO1	0	0	1	0	0	0
ENSG00000053371	AKR7A2	0	0	0	1	1	1
ENSG00000053372	MRTO4	0	0	1	1	0	0
ENSG00000053747	LAMA3	0	0	0	0	1	0
ENSG00000053918	KCNQ1	0	0	0	1	1	1
ENSG00000054219	LY75	0	0	0	1	0	0
ENSG00000054523	KIF1B	1	1	1	1	0	1
ENSG00000054598	FOXC1	0	1	0	0	0	0
ENSG00000054611	TBC1D22A	0	1	0	0	1	0
ENSG00000054654	SYNE2	0	0	0	0	1	0
ENSG00000054965	FAM168A	1	1	0	0	0	0
ENSG00000054983	GALC	0	0	0	1	1	1
ENSG00000055044	NOP58	0	1	0	0	0	0
ENSG00000055130	CUL1	0	0	0	0	1	1
ENSG00000055163	CYFIP2	0	0	0	1	1	1
ENSG00000055208	TAB2	0	1	1	0	1	0
ENSG00000055332	EIF2AK2	0	1	0	0	1	0
ENSG00000055483	AC022966.1	1	0	0	0	0	0
ENSG00000055955	ITIH4	1	0	1	1	1	0
ENSG00000055957	ITIH1	0	1	0	0	1	1
ENSG00000056050	HPF1	1	1	1	1	1	1
ENSG00000056558	TRAF1	1	1	1	1	1	1
ENSG00000056972	TRAF3IP2	1	1	1	1	1	1
ENSG00000057019	DCBLD2	0	0	0	0	1	0
ENSG00000057252	SOAT1	0	0	0	1	0	0
ENSG00000057704	TMCC3	0	1	0	1	1	0
ENSG00000057757	PITHD1	0	1	0	0	1	1
ENSG00000057935	MTA3	1	1	1	1	1	1
ENSG00000058056	USP13	0	0	0	0	1	0
ENSG00000058091	CDK14	0	0	0	1	0	1
ENSG00000058272	PPP1R12A	0	1	0	0	0	0
ENSG00000058453	CROCC	0	0	0	1	1	1
ENSG00000058668	ATP2B4	0	1	1	1	1	1
ENSG00000058799	YIPF1	0	0	0	1	0	0
ENSG00000058804	NDC1	0	1	0	0	1	1
ENSG00000058866	DGKG	0	0	0	1	0	0
ENSG00000059122	FLYWCH1	1	1	1	1	1	1
ENSG00000059145	UNKL	0	1	1	0	0	0
ENSG00000059377	TBXAS1	0	0	0	0	1	1
ENSG00000059378	PARP12	0	1	0	0	1	1
ENSG00000059588	TARBP1	1	0	1	1	1	1
ENSG00000059728	MXD1	0	1	1	1	1	1
ENSG00000059758	CDK17	0	1	1	0	0	1
ENSG00000059769	DNAJC25	0	0	0	1	1	1
ENSG00000059804	SLC2A3	1	1	1	1	1	1
ENSG00000059915	PSD	0	0	0	1	1	1
ENSG00000060138	YBX3	0	0	0	0	1	0
ENSG00000060491	OGFR	0	0	0	0	0	1
ENSG00000060558	GNA15	1	0	0	1	1	1
ENSG00000060749	QSER1	1	1	1	0	1	1
ENSG00000060971	ACAA1	0	0	0	1	0	0
ENSG00000060982	BCAT1	1	1	0	1	1	1
ENSG00000061273	HDAC7	1	0	0	0	0	0
ENSG00000061938	TNK2	1	0	0	1	1	0
ENSG00000062194	GPBP1	0	1	1	0	0	0
ENSG00000062282	DGAT2	0	0	0	1	0	0
ENSG00000062370	ZNF112	1	1	1	0	0	0
ENSG00000062582	MRPS24	0	1	0	0	0	0
ENSG00000062598	ELMO2	0	0	0	0	1	1
ENSG00000062822	POLD1	1	1	1	1	1	1
ENSG00000063127	SLC6A16	0	1	1	1	1	1
ENSG00000063176	SPHK2	1	1	1	1	1	0
ENSG00000063180	CA11	0	0	0	0	1	1
ENSG00000063241	ISOC2	0	0	0	0	1	0
ENSG00000063438	AHRR	1	1	1	0	1	1
ENSG00000063601	MTMR1	1	1	1	1	1	1
ENSG00000063660	GPC1	0	0	0	1	0	0
ENSG00000063761	ADCK1	1	1	1	1	1	1
ENSG00000064012	CASP8	1	0	1	0	0	0
ENSG00000064042	LIMCH1	1	1	1	0	1	1
ENSG00000064115	TM7SF3	0	0	0	1	1	1
ENSG00000064201	TSPAN32	0	0	0	1	1	1
ENSG00000064225	ST3GAL6	1	0	0	1	1	0
ENSG00000064300	NGFR	0	0	0	1	0	0
ENSG00000064651	SLC12A2	0	0	0	0	1	0
ENSG00000064652	SNX24	1	1	1	1	1	1
ENSG00000064666	CNN2	0	0	0	1	0	0
ENSG00000064687	ABCA7	0	0	0	1	0	0
ENSG00000064787	BCAS1	0	0	1	0	0	0
ENSG00000064886	CHI3L2	0	1	1	0	1	1
ENSG00000064932	SBNO2	0	1	0	0	1	1
ENSG00000064933	PMS1	0	0	1	1	0	0
ENSG00000064961	HMG20B	0	0	0	0	1	0
ENSG00000064999	ANKS1A	0	1	0	1	0	0
ENSG00000065054	SLC9A3R2	0	1	0	0	1	1
ENSG00000065057	NTHL1	1	1	1	1	1	1
ENSG00000065150	IPO5	0	1	0	0	0	0
ENSG00000065154	OAT	1	0	0	1	0	0
ENSG00000065243	PKN2	1	0	0	0	0	0
ENSG00000065308	TRAM2	0	1	1	1	1	1
ENSG00000065320	NTN1	0	0	0	0	1	1
ENSG00000065413	ANKRD44	0	1	0	1	1	1
ENSG00000065491	TBC1D22B	0	1	0	0	1	1
ENSG00000065526	SPEN	0	0	0	0	0	0
ENSG00000065534	MYLK	1	0	1	0	0	0
ENSG00000065559	MAP2K4	0	0	0	0	0	0
ENSG00000065600	TMEM206	0	0	0	1	0	0
ENSG00000065618	COL17A1	0	1	0	0	1	0
ENSG00000065621	GSTO2	1	0	0	1	1	1
ENSG00000065802	ASB1	0	0	0	0	0	0
ENSG00000065809	FAM107B	1	1	1	1	0	0
ENSG00000065833	ME1	0	0	0	0	1	1
ENSG00000065911	MTHFD2	0	1	0	0	1	1
ENSG00000065923	SLC9A7	0	0	0	0	1	1
ENSG00000065970	FOXJ2	0	1	0	0	0	0
ENSG00000065989	PDE4A	1	0	0	1	1	1
ENSG00000066027	PPP2R5A	0	0	0	0	1	0
ENSG00000066294	CD84	0	1	1	0	1	1
ENSG00000066651	TRMT11	0	1	0	0	0	0
ENSG00000066697	MSANTD3	1	1	1	1	1	1
ENSG00000066739	ATG2B	0	1	1	0	0	0
ENSG00000066926	FECH	1	1	1	1	1	1
ENSG00000067048	DDX3Y	1	1	1	1	1	1
ENSG00000067057	PFKP	1	1	0	1	1	1
ENSG00000067064	IDI1	1	0	1	1	0	0
ENSG00000067082	KLF6	0	1	1	0	0	0
ENSG00000067113	PLPP1	0	1	0	0	1	1
ENSG00000067191	CACNB1	0	1	1	0	1	1
ENSG00000067221	STOML1	1	1	0	1	0	0
ENSG00000067334	DNTTIP2	1	1	1	1	0	1
ENSG00000067704	IARS2	1	1	1	1	0	0
ENSG00000067715	SYT1	0	0	0	1	0	0
ENSG00000067836	ROGDI	1	1	1	1	1	1
ENSG00000067992	PDK3	0	0	1	0	1	1
ENSG00000068001	HYAL2	0	1	1	0	1	1
ENSG00000068024	HDAC4	0	1	0	0	0	0
ENSG00000068028	RASSF1	0	1	1	0	1	1
ENSG00000068079	IFI35	0	0	0	0	1	1
ENSG00000068137	PLEKHH3	1	1	1	1	1	1
ENSG00000068366	ACSL4	1	1	1	1	1	1
ENSG00000068383	INPP5A	1	0	0	1	0	0
ENSG00000068489	PRR11	1	1	1	1	1	1
ENSG00000068724	TTC7A	1	1	1	1	1	1
ENSG00000068831	RASGRP2	0	0	0	1	0	0
ENSG00000068885	IFT80	0	1	0	0	0	0
ENSG00000069329	VPS35	0	0	0	0	0	0
ENSG00000069399	BCL3	0	1	0	0	1	1
ENSG00000069424	KCNAB2	0	1	1	0	1	1
ENSG00000069482	GAL	1	0	0	1	0	0
ENSG00000069493	CLEC2D	0	1	1	0	1	1
ENSG00000069667	RORA	0	0	0	1	0	0
ENSG00000069702	TGFBR3	0	1	0	0	0	0
ENSG00000069849	ATP1B3	1	0	1	1	1	1
ENSG00000069869	NEDD4	0	0	0	0	1	0
ENSG00000069943	PIGB	1	1	1	0	0	0
ENSG00000069956	MAPK6	1	1	1	1	0	1
ENSG00000069966	GNB5	0	0	0	0	1	1
ENSG00000069998	HDHD5	1	1	1	0	0	0
ENSG00000070018	LRP6	0	0	0	0	1	1
ENSG00000070047	PHRF1	0	0	0	0	0	0
ENSG00000070190	DAPP1	1	0	0	1	0	0
ENSG00000070366	SMG6	0	1	0	0	0	0
ENSG00000070371	CLTCL1	0	0	0	1	1	1
ENSG00000070413	DGCR2	1	1	1	0	0	0
ENSG00000070444	MNT	0	1	0	0	1	0
ENSG00000070495	JMJD6	1	0	0	1	0	1
ENSG00000070501	POLB	1	1	1	1	1	1
ENSG00000070540	WIPI1	0	0	0	0	0	0
ENSG00000070614	NDST1	0	1	1	0	0	0
ENSG00000070669	ASNS	0	0	0	1	0	1
ENSG00000070718	AP3M2	1	1	1	1	1	1
ENSG00000070759	TESK2	0	1	1	1	1	1
ENSG00000070808	CAMK2A	0	1	0	0	1	1
ENSG00000070882	OSBPL3	0	0	0	1	1	1
ENSG00000070961	ATP2B1	1	1	1	1	1	1
ENSG00000071051	NCK2	0	1	1	0	1	0
ENSG00000071054	MAP4K4	0	1	0	0	1	0
ENSG00000071073	MGAT4A	1	1	1	1	1	1
ENSG00000071127	WDR1	0	1	1	0	0	0
ENSG00000071205	ARHGAP10	0	1	0	0	0	0
ENSG00000071242	RPS6KA2	0	0	0	0	1	1
ENSG00000071246	VASH1	0	1	1	0	1	1
ENSG00000071282	LMCD1	0	0	0	1	0	0
ENSG00000071564	TCF3	0	1	1	0	1	1
ENSG00000071575	TRIB2	0	0	0	1	0	0
ENSG00000071794	HLTF	1	1	1	1	1	1
ENSG00000071894	CPSF1	0	0	0	1	0	0
ENSG00000071967	CYBRD1	0	0	0	1	1	1
ENSG00000072042	RDH11	0	1	1	0	1	1
ENSG00000072062	PRKACA	0	1	0	0	1	0
ENSG00000072071	ADGRL1	0	1	0	0	1	1
ENSG00000072110	ACTN1	0	0	0	1	0	0
ENSG00000072135	PTPN18	1	1	1	1	1	1
ENSG00000072163	LIMS2	0	1	0	0	0	1
ENSG00000072210	ALDH3A2	0	0	0	0	1	0
ENSG00000072274	TFRC	1	1	1	1	1	1
ENSG00000072364	AFF4	1	1	0	1	0	0
ENSG00000072401	UBE2D1	0	1	1	0	0	0
ENSG00000072422	RHOBTB1	1	1	1	1	1	1
ENSG00000072682	P4HA2	0	0	0	1	0	0
ENSG00000072736	NFATC3	1	1	1	0	1	1
ENSG00000072786	STK10	0	0	0	1	0	0
ENSG00000072818	ACAP1	0	1	0	1	1	1
ENSG00000072954	TMEM38A	0	1	1	1	1	1
ENSG00000073008	PVR	0	1	0	0	1	1
ENSG00000073050	XRCC1	0	1	0	0	1	1
ENSG00000073060	SCARB1	1	1	1	1	1	1
ENSG00000073111	MCM2	0	0	0	0	1	0
ENSG00000073150	PANX2	0	0	0	1	0	0
ENSG00000073331	ALPK1	1	1	1	1	1	1
ENSG00000073417	PDE8A	0	1	1	1	1	1
ENSG00000073464	CLCN4	1	1	1	1	1	1
ENSG00000073605	GSDMB	1	1	1	1	1	1
ENSG00000073712	FERMT2	1	1	1	1	1	1
ENSG00000073737	DHRS9	0	1	1	1	1	1
ENSG00000073756	PTGS2	1	1	1	1	1	1
ENSG00000073803	MAP3K13	0	1	0	0	1	0
ENSG00000073849	ST6GAL1	1	1	1	1	1	1
ENSG00000073861	TBX21	1	0	0	1	1	1
ENSG00000073910	FRY	0	0	0	0	1	0
ENSG00000073921	PICALM	0	0	0	0	0	0
ENSG00000073969	NSF	0	1	0	0	0	0
ENSG00000074071	MRPS34	1	1	1	1	1	0
ENSG00000074181	NOTCH3	0	0	0	1	1	0
ENSG00000074201	CLNS1A	0	0	0	1	0	0
ENSG00000074319	TSG101	0	0	0	0	0	0
ENSG00000074370	ATP2A3	0	1	0	0	1	1
ENSG00000074410	CA12	0	0	0	0	1	1
ENSG00000074621	SLC24A1	0	1	0	1	0	0
ENSG00000074660	SCARF1	1	1	1	1	1	1
ENSG00000074696	HACD3	0	1	0	1	1	1
ENSG00000074706	IPCEF1	0	0	0	1	0	1
ENSG00000074800	ENO1	1	0	0	1	0	0
ENSG00000074855	ANO8	0	0	0	1	1	1
ENSG00000074966	TXK	0	0	1	0	1	1
ENSG00000075213	SEMA3A	0	0	0	0	1	0
ENSG00000075223	SEMA3C	0	1	1	1	1	1
ENSG00000075239	ACAT1	0	0	0	1	0	1
ENSG00000075240	GRAMD4	1	1	1	1	1	1
ENSG00000075275	CELSR1	0	0	0	0	1	1
ENSG00000075303	SLC25A40	0	1	0	0	1	0
ENSG00000075336	TIMM21	0	0	0	0	1	0
ENSG00000075340	ADD2	0	0	0	0	0	1
ENSG00000075391	RASAL2	0	1	0	0	1	0
ENSG00000075399	VPS9D1	0	0	0	0	1	1
ENSG00000075413	MARK3	0	1	0	0	0	0
ENSG00000075420	FNDC3B	1	1	1	1	1	1
ENSG00000075426	FOSL2	1	1	1	1	1	1
ENSG00000075618	FSCN1	0	1	1	1	1	1
ENSG00000075651	PLD1	0	1	1	0	1	1
ENSG00000075826	SEC31B	1	1	1	1	1	1
ENSG00000075856	SART3	0	0	0	0	0	0
ENSG00000075884	ARHGAP15	0	0	0	1	1	1
ENSG00000075945	KIFAP3	0	0	0	1	0	0
ENSG00000075975	MKRN2	0	0	0	0	0	0
ENSG00000076003	MCM6	0	1	1	1	1	1
ENSG00000076043	REXO2	0	0	0	1	1	1
ENSG00000076053	RBM7	0	1	0	0	0	0
ENSG00000076067	RBMS2	0	0	0	1	1	1
ENSG00000076248	UNG	1	1	1	1	1	1
ENSG00000076351	SLC46A1	1	1	1	1	1	1
ENSG00000076382	SPAG5	1	1	1	1	1	1
ENSG00000076554	TPD52	0	1	1	1	1	1
ENSG00000076555	ACACB	1	1	1	1	1	1
ENSG00000076604	TRAF4	1	0	1	1	0	0
ENSG00000076641	PAG1	0	1	1	0	1	1
ENSG00000076716	GPC4	0	1	0	1	0	0
ENSG00000076770	MBNL3	0	0	0	1	1	1
ENSG00000076864	RAP1GAP	0	1	0	0	0	0
ENSG00000077063	CTTNBP2	1	1	1	1	1	1
ENSG00000077150	NFKB2	0	1	1	1	1	1
ENSG00000077152	UBE2T	1	1	1	1	1	1
ENSG00000077157	PPP1R12B	1	1	1	0	1	0
ENSG00000077238	IL4R	0	1	0	0	1	1
ENSG00000077348	EXOSC5	0	0	0	1	1	1
ENSG00000077420	APBB1IP	1	1	1	1	1	1
ENSG00000077522	ACTN2	1	0	0	1	0	0
ENSG00000077585	GPR137B	0	1	1	1	1	1
ENSG00000077684	JADE1	0	1	1	0	1	1
ENSG00000077782	FGFR1	1	0	0	1	0	0
ENSG00000077984	CST7	1	0	1	1	0	0
ENSG00000078043	PIAS2	0	1	0	0	1	1
ENSG00000078053	AMPH	1	1	0	1	1	0
ENSG00000078070	MCCC1	1	1	1	1	0	0
ENSG00000078081	LAMP3	0	1	1	1	1	1
ENSG00000078098	FAP	0	0	0	0	1	1
ENSG00000078269	SYNJ2	1	1	1	1	1	0
ENSG00000078304	PPP2R5C	0	0	0	0	1	0
ENSG00000078399	HOXA9	1	1	1	1	1	1
ENSG00000078401	EDN1	0	1	1	1	1	1
ENSG00000078403	MLLT10	1	1	1	1	0	0
ENSG00000078674	PCM1	0	1	0	0	0	0
ENSG00000078699	CBFA2T2	0	1	1	0	1	0
ENSG00000078804	TP53INP2	1	1	1	1	1	1
ENSG00000079150	FKBP7	0	0	0	0	1	0
ENSG00000079215	SLC1A3	0	1	0	0	1	1
ENSG00000079257	LXN	0	1	0	1	1	1
ENSG00000079263	SP140	0	1	0	0	1	1
ENSG00000079308	TNS1	0	0	1	1	1	0
ENSG00000079332	SAR1A	0	1	0	0	1	1
ENSG00000079337	RAPGEF3	0	1	0	0	1	1
ENSG00000079459	FDFT1	0	0	0	0	1	1
ENSG00000079462	PAFAH1B3	0	0	0	1	1	1
ENSG00000079482	OPHN1	0	0	0	1	1	1
ENSG00000079616	KIF22	1	1	1	1	1	1
ENSG00000079691	CARMIL1	0	0	0	0	1	0
ENSG00000079739	PGM1	0	0	0	0	1	0
ENSG00000079950	STX7	0	1	0	0	0	0
ENSG00000079999	KEAP1	0	0	0	1	0	0
ENSG00000080007	DDX43	1	0	0	0	0	0
ENSG00000080298	RFX3	1	1	1	1	0	1
ENSG00000080345	RIF1	0	1	0	0	0	0
ENSG00000080371	RAB21	0	1	1	0	1	1
ENSG00000080503	SMARCA2	0	1	1	1	1	1
ENSG00000080546	SESN1	1	1	1	0	1	1
ENSG00000080573	COL5A3	1	0	1	0	1	0
ENSG00000080608	PUM3	0	1	1	0	0	1
ENSG00000080815	PSEN1	0	1	1	0	0	0
ENSG00000080819	CPOX	1	1	1	1	1	1
ENSG00000080822	CLDND1	1	1	1	1	1	1
ENSG00000080824	HSP90AA1	1	0	0	1	0	0
ENSG00000080839	RBL1	1	1	1	1	0	0
ENSG00000080947	CROCCP3	1	1	1	0	0	0
ENSG00000081014	AP4E1	0	1	0	0	0	0
ENSG00000081026	MAGI3	0	1	0	0	1	1
ENSG00000081041	CXCL2	1	1	1	1	1	1
ENSG00000081059	TCF7	0	1	0	0	0	0
ENSG00000081177	EXD2	1	1	1	1	1	1
ENSG00000081181	ARG2	0	1	0	0	1	1
ENSG00000081189	MEF2C	0	1	0	1	1	1
ENSG00000081320	STK17B	0	1	1	0	0	0
ENSG00000081386	ZNF510	1	1	1	1	0	0
ENSG00000081913	PHLPP1	1	1	1	0	0	0
ENSG00000081923	ATP8B1	0	1	0	0	1	1
ENSG00000081985	IL12RB2	0	1	0	0	0	0
ENSG00000082014	SMARCD3	0	0	0	1	1	1
ENSG00000082074	FYB1	1	1	1	1	1	1
ENSG00000082146	STRADB	1	0	1	1	0	0
ENSG00000082153	BZW1	1	1	1	1	0	1
ENSG00000082212	ME2	0	0	0	0	0	0
ENSG00000082269	FAM135A	0	1	1	1	1	1
ENSG00000082438	COBLL1	0	1	0	1	0	0
ENSG00000082781	ITGB5	0	0	0	1	1	1
ENSG00000083097	DOP1A	1	1	1	1	0	0
ENSG00000083123	BCKDHB	0	0	0	1	1	1
ENSG00000083290	ULK2	0	1	0	0	1	0
ENSG00000083312	TNPO1	0	0	0	1	0	0
ENSG00000083444	PLOD1	0	1	1	1	1	1
ENSG00000083544	TDRD3	0	1	0	0	1	0
ENSG00000083642	PDS5B	0	1	0	0	0	0
ENSG00000083799	CYLD	0	1	0	0	1	0
ENSG00000083807	SLC27A5	0	0	0	1	1	1
ENSG00000083838	ZNF446	1	1	1	1	0	0
ENSG00000084070	SMAP2	1	1	1	1	0	0
ENSG00000084092	NOA1	1	1	1	1	0	0
ENSG00000084093	REST	0	0	0	0	0	0
ENSG00000084110	HAL	1	1	1	1	1	1
ENSG00000084207	GSTP1	0	0	0	0	1	1
ENSG00000084444	FAM234B	0	1	0	0	0	0
ENSG00000084676	NCOA1	0	0	0	0	0	0
ENSG00000084693	AGBL5	0	1	1	1	1	1
ENSG00000084731	KIF3C	0	1	1	0	1	1
ENSG00000084733	RAB10	0	0	0	1	0	0
ENSG00000084734	GCKR	0	1	0	1	1	1
ENSG00000085063	CD59	0	0	0	0	0	1
ENSG00000085117	CD82	0	1	1	1	1	1
ENSG00000085231	AK6	0	0	0	1	0	1
ENSG00000085365	SCAMP1	0	0	0	0	0	0
ENSG00000085382	HACE1	0	0	0	1	0	0
ENSG00000085415	SEH1L	1	0	0	1	0	0
ENSG00000085491	SLC25A24	0	0	0	0	0	0
ENSG00000085511	MAP3K4	1	1	1	1	1	1
ENSG00000085552	IGSF9	1	0	0	1	0	0
ENSG00000085662	AKR1B1	0	0	0	1	0	0
ENSG00000085719	CPNE3	0	0	0	1	1	1
ENSG00000085733	CTTN	0	0	0	1	1	1
ENSG00000085831	TTC39A	0	1	1	0	1	1
ENSG00000085832	EPS15	0	0	0	1	0	0
ENSG00000085840	ORC1	0	1	0	0	1	1
ENSG00000085871	MGST2	0	0	0	1	1	1
ENSG00000086015	MAST2	0	0	0	0	1	0
ENSG00000086061	DNAJA1	1	1	1	0	1	1
ENSG00000086062	B4GALT1	1	1	1	1	1	1
ENSG00000086065	CHMP5	0	1	0	0	1	1
ENSG00000086232	EIF2AK1	0	0	0	0	0	0
ENSG00000086288	NME8	0	1	1	1	1	1
ENSG00000086289	EPDR1	0	0	0	0	0	1
ENSG00000086300	SNX10	0	1	1	0	1	1
ENSG00000086544	ITPKC	0	1	1	0	1	1
ENSG00000086589	RBM22	0	1	0	0	0	0
ENSG00000087008	ACOX3	0	1	0	1	0	1
ENSG00000087053	MTMR2	0	0	0	0	0	0
ENSG00000087074	PPP1R15A	1	1	1	1	1	1
ENSG00000087076	HSD17B14	0	0	0	0	1	1
ENSG00000087085	ACHE	0	1	0	1	1	0
ENSG00000087086	FTL	0	0	0	0	1	0
ENSG00000087111	PIGS	0	1	1	1	0	0
ENSG00000087253	LPCAT2	0	0	0	0	1	1
ENSG00000087266	SH3BP2	0	0	0	0	0	0
ENSG00000087299	L2HGDH	0	0	0	1	0	0
ENSG00000087301	TXNDC16	0	0	0	0	1	1
ENSG00000087338	GMCL1	1	1	1	1	1	1
ENSG00000087586	AURKA	0	1	1	0	0	0
ENSG00000087589	CASS4	0	1	0	0	1	0
ENSG00000087842	PIR	0	0	0	1	0	0
ENSG00000087884	AAMDC	0	0	0	1	1	1
ENSG00000087903	RFX2	1	1	0	1	0	0
ENSG00000088035	ALG6	0	1	0	1	1	1
ENSG00000088179	PTPN4	0	1	1	1	1	1
ENSG00000088320	REM1	1	1	1	1	1	1
ENSG00000088367	EPB41L1	0	1	0	0	1	1
ENSG00000088448	ANKRD10	1	0	0	0	0	0
ENSG00000088812	ATRN	1	1	1	0	1	0
ENSG00000088826	SMOX	1	1	1	1	1	0
ENSG00000088833	NSFL1C	0	0	0	0	0	0
ENSG00000088836	SLC4A11	0	0	0	0	1	0
ENSG00000088882	CPXM1	0	0	0	0	1	0
ENSG00000088888	MAVS	1	0	1	1	0	0
ENSG00000088970	KIZ	1	1	1	1	1	1
ENSG00000088992	TESC	0	0	0	1	1	1
ENSG00000089006	SNX5	0	0	0	0	1	0
ENSG00000089041	P2RX7	0	1	1	0	1	1
ENSG00000089050	RBBP9	0	1	0	0	1	0
ENSG00000089057	SLC23A2	0	1	1	0	1	1
ENSG00000089060	SLC8B1	0	1	1	0	0	0
ENSG00000089091	DZANK1	0	1	0	0	0	0
ENSG00000089159	PXN	0	1	1	0	1	1
ENSG00000089163	SIRT4	1	1	1	1	1	1
ENSG00000089177	KIF16B	0	1	0	1	1	1
ENSG00000089195	TRMT6	1	1	1	0	0	1
ENSG00000089220	PEBP1	0	0	0	1	1	1
ENSG00000089248	ERP29	0	0	0	1	1	1
ENSG00000089280	FUS	0	0	0	1	0	0
ENSG00000089351	GRAMD1A	0	1	1	1	1	1
ENSG00000089486	CDIP1	1	0	0	1	0	0
ENSG00000089682	RBM41	1	1	1	1	0	0
ENSG00000089692	LAG3	0	0	0	0	1	0
ENSG00000089723	OTUB2	0	1	1	0	1	0
ENSG00000089820	ARHGAP4	0	0	0	1	1	1
ENSG00000089876	DHX32	0	0	0	0	0	0
ENSG00000089916	GPATCH2L	0	0	0	0	0	0
ENSG00000090006	LTBP4	0	0	0	1	1	1
ENSG00000090013	BLVRB	0	0	0	0	1	1
ENSG00000090020	SLC9A1	0	1	1	0	1	1
ENSG00000090104	RGS1	1	1	1	1	1	1
ENSG00000090238	YPEL3	1	1	1	1	1	1
ENSG00000090339	ICAM1	1	1	1	1	1	1
ENSG00000090447	TFAP4	1	1	1	1	1	1
ENSG00000090520	DNAJB11	0	0	1	0	0	1
ENSG00000090621	PABPC4	0	0	0	0	1	0
ENSG00000090661	CERS4	1	0	0	1	1	1
ENSG00000090776	EFNB1	1	1	1	1	0	0
ENSG00000090924	PLEKHG2	1	0	1	1	1	1
ENSG00000091073	DTX2	0	1	1	0	1	1
ENSG00000091106	NLRC4	1	1	1	1	0	0
ENSG00000091129	NRCAM	0	0	0	1	0	0
ENSG00000091136	LAMB1	0	0	0	0	1	1
ENSG00000091140	DLD	0	1	1	1	1	1
ENSG00000091157	WDR7	0	0	0	1	1	1
ENSG00000091317	CMTM6	0	1	1	0	1	1
ENSG00000091409	ITGA6	0	1	0	0	0	0
ENSG00000091436	MAP3K20	0	1	1	0	1	1
ENSG00000091483	FH	0	1	0	0	0	0
ENSG00000091490	SEL1L3	0	0	0	0	0	0
ENSG00000091592	NLRP1	1	1	1	1	1	1
ENSG00000091651	ORC6	0	1	0	1	0	1
ENSG00000091844	RGS17	0	0	0	1	0	0
ENSG00000091947	TMEM101	1	1	1	0	0	0
ENSG00000091972	CD200	0	1	0	0	1	1
ENSG00000092020	PPP2R3C	0	0	0	0	0	0
ENSG00000092036	HAUS4	0	0	0	0	1	1
ENSG00000092051	JPH4	0	0	0	1	1	1
ENSG00000092067	CEBPE	0	1	1	0	1	1
ENSG00000092068	SLC7A8	1	1	1	1	1	1
ENSG00000092094	OSGEP	0	0	0	0	1	0
ENSG00000092148	HECTD1	0	0	0	0	0	0
ENSG00000092199	HNRNPC	0	1	1	0	1	1
ENSG00000092200	RPGRIP1	1	1	0	1	0	0
ENSG00000092295	TGM1	0	0	0	0	1	0
ENSG00000092445	TYRO3	1	0	0	1	0	0
ENSG00000092470	WDR76	1	1	1	1	1	1
ENSG00000092621	PHGDH	0	0	0	0	1	1
ENSG00000092820	EZR	1	0	0	0	0	0
ENSG00000092847	AGO1	0	1	1	1	1	1
ENSG00000092871	RFFL	0	1	0	0	0	0
ENSG00000093134	VNN3	0	1	1	1	1	1
ENSG00000093217	XYLB	0	1	0	1	1	1
ENSG00000094975	SUCO	0	0	0	0	0	0
ENSG00000095002	MSH2	1	1	1	1	1	1
ENSG00000095015	MAP3K1	1	0	0	1	0	0
ENSG00000095209	TMEM38B	0	0	0	1	0	0
ENSG00000095303	PTGS1	0	1	0	0	1	1
ENSG00000095319	NUP188	1	1	1	1	0	1
ENSG00000095321	CRAT	1	1	1	1	1	1
ENSG00000095370	SH2D3C	1	1	1	1	1	1
ENSG00000095383	TBC1D2	0	1	1	0	1	0
ENSG00000095397	WHRN	1	0	0	1	0	0
ENSG00000095585	BLNK	1	1	1	1	1	1
ENSG00000095739	BAMBI	1	1	1	1	1	1
ENSG00000095752	IL11	1	0	0	0	0	0
ENSG00000095794	CREM	1	1	1	1	1	1
ENSG00000095951	HIVEP1	0	1	1	0	1	1
ENSG00000095970	TREM2	0	0	0	0	1	1
ENSG00000096070	BRPF3	0	1	1	1	1	0
ENSG00000096092	TMEM14A	0	0	0	1	1	1
ENSG00000096093	EFHC1	1	1	1	1	0	1
ENSG00000096384	HSP90AB1	1	0	1	1	0	0
ENSG00000096433	ITPR3	0	0	0	1	0	0
ENSG00000096654	ZNF184	1	1	1	0	0	0
ENSG00000096968	JAK2	1	0	0	1	0	0
ENSG00000097007	ABL1	0	1	1	1	1	0
ENSG00000099139	PCSK5	0	0	0	1	0	0
ENSG00000099194	SCD	0	0	0	1	1	0
ENSG00000099204	ABLIM1	0	0	0	1	0	0
ENSG00000099219	ERMP1	0	0	0	1	1	1
ENSG00000099246	RAB18	0	0	0	1	0	0
ENSG00000099250	NRP1	1	0	0	1	0	1
ENSG00000099256	PRTFDC1	0	0	0	1	0	0
ENSG00000099282	TSPAN15	1	1	1	1	1	1
ENSG00000099308	MAST3	1	1	1	1	1	1
ENSG00000099326	MZF1	0	1	0	0	0	0
ENSG00000099330	OCEL1	0	1	0	1	1	1
ENSG00000099331	MYO9B	0	0	0	0	0	0
ENSG00000099337	KCNK6	1	1	1	1	1	0
ENSG00000099365	STX1B	1	0	0	0	0	0
ENSG00000099377	HSD3B7	1	0	0	1	1	0
ENSG00000099625	CBARP	1	1	1	1	0	1
ENSG00000099783	HNRNPM	0	0	0	0	1	1
ENSG00000099785	MARCH2	0	0	0	1	0	0
ENSG00000099795	NDUFB7	0	0	0	0	0	1
ENSG00000099797	TECR	0	0	0	1	1	1
ENSG00000099810	MTAP	1	1	1	1	1	1
ENSG00000099814	CEP170B	1	0	0	1	0	1
ENSG00000099821	POLRMT	0	1	1	0	0	0
ENSG00000099849	RASSF7	1	1	1	1	1	1
ENSG00000099860	GADD45B	1	1	1	1	1	1
ENSG00000099875	MKNK2	0	1	1	0	0	0
ENSG00000099889	ARVCF	1	1	1	1	1	1
ENSG00000099910	KLHL22	0	1	0	0	1	0
ENSG00000099937	SERPIND1	0	0	0	1	1	1
ENSG00000099954	CECR2	1	1	1	1	1	1
ENSG00000099985	OSM	1	1	1	1	1	1
ENSG00000099991	CABIN1	1	1	1	0	0	0
ENSG00000099998	GGT5	0	0	0	0	1	1
ENSG00000100003	SEC14L2	0	0	0	1	0	0
ENSG00000100024	UPB1	0	1	1	1	1	1
ENSG00000100027	YPEL1	0	1	0	0	1	1
ENSG00000100031	GGT1	0	0	0	1	0	0
ENSG00000100036	SLC35E4	0	0	0	0	0	0
ENSG00000100055	CYTH4	0	0	1	0	0	0
ENSG00000100060	MFNG	1	1	1	1	1	1
ENSG00000100065	CARD10	0	0	1	0	0	0
ENSG00000100068	LRP5L	0	1	0	0	0	0
ENSG00000100077	GRK3	0	1	0	1	1	0
ENSG00000100079	LGALS2	0	0	0	1	1	1
ENSG00000100092	SH3BP1	0	1	1	0	1	1
ENSG00000100100	PIK3IP1	1	1	1	1	1	1
ENSG00000100105	PATZ1	1	0	0	1	0	0
ENSG00000100106	TRIOBP	0	1	0	0	0	0
ENSG00000100122	CRYBB1	0	0	0	1	1	1
ENSG00000100139	MICALL1	0	1	1	1	1	1
ENSG00000100147	CCDC134	1	0	0	1	0	0
ENSG00000100150	DEPDC5	0	1	0	0	1	0
ENSG00000100151	PICK1	0	1	0	1	1	0
ENSG00000100167	SEPT3	0	0	0	0	1	1
ENSG00000100181	TPTEP1	0	1	0	1	1	0
ENSG00000100201	DDX17	0	0	0	0	1	0
ENSG00000100211	CBY1	1	1	1	1	0	0
ENSG00000100219	XBP1	0	1	1	0	1	1
ENSG00000100221	JOSD1	1	1	1	1	0	0
ENSG00000100226	GTPBP1	0	1	0	0	1	0
ENSG00000100228	RAB36	1	0	0	1	0	0
ENSG00000100234	TIMP3	1	0	0	1	0	0
ENSG00000100243	CYB5R3	0	0	0	0	1	0
ENSG00000100246	DNAL4	0	1	1	0	0	0
ENSG00000100266	PACSIN2	0	0	0	0	0	0
ENSG00000100271	TTLL1	1	1	1	1	1	1
ENSG00000100276	RASL10A	0	1	0	0	1	0
ENSG00000100280	AP1B1	0	0	0	1	1	1
ENSG00000100284	TOM1	0	1	0	0	1	1
ENSG00000100285	NEFH	0	0	0	0	0	1
ENSG00000100292	HMOX1	0	1	1	1	0	0
ENSG00000100294	MCAT	0	1	0	0	0	0
ENSG00000100297	MCM5	1	1	1	1	1	1
ENSG00000100300	TSPO	0	0	0	0	1	1
ENSG00000100304	TTLL12	1	1	1	1	1	1
ENSG00000100307	CBX7	1	1	1	1	1	1
ENSG00000100311	PDGFB	1	1	1	1	0	0
ENSG00000100319	ZMAT5	1	1	1	1	1	1
ENSG00000100321	SYNGR1	0	0	0	1	1	1
ENSG00000100324	TAB1	1	1	1	1	1	1
ENSG00000100342	APOL1	0	0	0	0	1	1
ENSG00000100347	SAMM50	0	1	0	0	0	0
ENSG00000100350	FOXRED2	1	1	1	1	1	1
ENSG00000100354	TNRC6B	1	1	1	1	1	1
ENSG00000100359	SGSM3	0	0	0	1	0	0
ENSG00000100360	IFT27	0	0	0	1	1	1
ENSG00000100362	PVALB	0	0	0	0	0	1
ENSG00000100364	KIAA0930	1	1	1	0	1	1
ENSG00000100365	NCF4	1	1	0	1	1	1
ENSG00000100376	FAM118A	0	0	0	0	1	0
ENSG00000100379	KCTD17	0	0	0	1	1	1
ENSG00000100385	IL2RB	0	0	0	0	1	0
ENSG00000100413	POLR3H	0	0	0	0	0	0
ENSG00000100417	PMM1	0	1	1	1	1	0
ENSG00000100418	DESI1	0	0	0	1	1	1
ENSG00000100422	CERK	1	1	0	1	1	0
ENSG00000100439	ABHD4	0	0	0	1	1	0
ENSG00000100453	GZMB	0	1	0	0	1	1
ENSG00000100503	NIN	0	0	0	1	0	0
ENSG00000100504	PYGL	0	0	0	1	1	1
ENSG00000100505	TRIM9	1	0	0	1	1	0
ENSG00000100523	DDHD1	1	1	1	1	1	1
ENSG00000100526	CDKN3	0	0	0	1	1	0
ENSG00000100554	ATP6V1D	0	0	0	1	0	0
ENSG00000100558	PLEK2	0	1	0	0	0	0
ENSG00000100564	PIGH	0	0	0	0	0	0
ENSG00000100567	PSMA3	0	1	0	1	1	1
ENSG00000100578	KIAA0586	1	1	1	1	0	0
ENSG00000100580	TMED8	1	1	1	1	1	1
ENSG00000100592	DAAM1	1	0	1	1	1	0
ENSG00000100596	SPTLC2	1	0	0	0	0	0
ENSG00000100600	LGMN	0	0	0	0	1	1
ENSG00000100605	ITPK1	0	0	0	0	1	1
ENSG00000100629	CEP128	0	0	0	0	1	1
ENSG00000100644	HIF1A	1	1	1	0	1	1
ENSG00000100647	SUSD6	0	1	1	1	1	1
ENSG00000100664	EIF5	1	0	0	1	0	0
ENSG00000100678	SLC8A3	0	1	0	0	1	1
ENSG00000100711	ZFYVE21	0	0	0	1	0	0
ENSG00000100714	MTHFD1	0	0	0	1	0	0
ENSG00000100722	ZC3H14	0	1	0	0	0	0
ENSG00000100726	TELO2	0	1	0	0	0	0
ENSG00000100731	PCNX1	0	0	0	0	1	1
ENSG00000100784	RPS6KA5	1	1	1	1	1	1
ENSG00000100802	C14orf93	1	1	1	1	1	1
ENSG00000100814	CCNB1IP1	0	0	0	0	1	1
ENSG00000100823	APEX1	1	1	1	1	0	0
ENSG00000100889	PCK2	1	0	0	1	0	0
ENSG00000100902	PSMA6	0	1	1	1	1	1
ENSG00000100906	NFKBIA	1	1	1	1	1	1
ENSG00000100911	PSME2	0	0	0	0	1	0
ENSG00000100918	REC8	0	0	0	0	1	1
ENSG00000100938	GMPR2	0	1	0	0	1	0
ENSG00000100985	MMP9	1	0	0	1	0	0
ENSG00000100997	ABHD12	0	0	0	1	1	1
ENSG00000101000	PROCR	0	0	0	1	0	1
ENSG00000101003	GINS1	1	1	1	1	1	1
ENSG00000101004	NINL	0	1	1	0	1	1
ENSG00000101017	CD40	0	1	1	1	1	1
ENSG00000101019	UQCC1	0	1	0	0	0	0
ENSG00000101049	SGK2	0	0	1	0	0	0
ENSG00000101052	IFT52	0	0	0	1	0	0
ENSG00000101079	NDRG3	0	0	0	1	1	1
ENSG00000101082	SLA2	0	1	0	0	0	0
ENSG00000101109	STK4	0	0	0	0	0	0
ENSG00000101166	PRELID3B	0	1	0	0	0	1
ENSG00000101187	SLCO4A1	1	1	1	1	1	1
ENSG00000101190	TCFL5	0	1	1	0	1	1
ENSG00000101216	GMEB2	0	1	1	0	0	1
ENSG00000101220	C20orf27	1	1	1	1	1	1
ENSG00000101224	CDC25B	1	1	0	1	1	0
ENSG00000101236	RNF24	0	0	0	0	0	0
ENSG00000101246	ARFRP1	0	0	0	0	1	1
ENSG00000101255	TRIB3	0	0	1	1	0	1
ENSG00000101265	RASSF2	0	1	0	1	1	1
ENSG00000101290	CDS2	0	0	0	0	0	0
ENSG00000101307	SIRPB1	0	0	0	1	1	1
ENSG00000101310	SEC23B	0	0	0	0	1	0
ENSG00000101331	CCM2L	1	1	1	0	1	1
ENSG00000101333	PLCB4	0	1	0	0	1	0
ENSG00000101335	MYL9	1	0	0	1	0	1
ENSG00000101336	HCK	0	0	0	0	1	1
ENSG00000101337	TM9SF4	0	0	0	0	1	1
ENSG00000101346	POFUT1	0	0	0	0	1	1
ENSG00000101347	SAMHD1	0	0	0	1	0	0
ENSG00000101350	KIF3B	0	0	0	0	1	1
ENSG00000101367	MAPRE1	1	1	1	0	0	0
ENSG00000101384	JAG1	1	1	1	1	1	1
ENSG00000101400	SNTA1	0	0	0	0	1	1
ENSG00000101417	PXMP4	1	1	1	1	1	1
ENSG00000101421	CHMP4B	0	1	0	0	1	0
ENSG00000101440	ASIP	0	1	0	0	1	1
ENSG00000101444	AHCY	0	0	0	0	1	0
ENSG00000101457	DNTTIP1	0	0	0	0	0	0
ENSG00000101460	MAP1LC3A	0	1	1	0	1	1
ENSG00000101473	ACOT8	0	0	0	1	0	0
ENSG00000101474	APMAP	0	1	0	1	1	1
ENSG00000101493	ZNF516	0	1	1	0	1	1
ENSG00000101544	ADNP2	1	1	1	1	0	1
ENSG00000101577	LPIN2	0	1	1	0	1	1
ENSG00000101596	SMCHD1	0	0	0	0	0	0
ENSG00000101605	MYOM1	0	1	1	1	1	1
ENSG00000101639	CEP192	0	0	0	0	0	0
ENSG00000101695	RNF125	1	1	1	1	1	1
ENSG00000101773	RBBP8	0	1	0	0	0	0
ENSG00000101782	RIOK3	0	0	0	1	0	0
ENSG00000101849	TBL1X	0	0	0	1	1	1
ENSG00000101868	POLA1	0	0	0	0	1	0
ENSG00000101888	NXT2	0	1	0	0	1	1
ENSG00000101892	ATP1B4	0	0	0	1	0	0
ENSG00000101911	PRPS2	0	0	0	1	1	0
ENSG00000101916	TLR8	1	0	0	1	0	1
ENSG00000101945	SUV39H1	1	0	1	1	0	0
ENSG00000101966	XIAP	0	0	0	1	0	1
ENSG00000101986	ABCD1	0	0	0	1	0	0
ENSG00000101997	CCDC22	0	0	0	0	1	0
ENSG00000102024	PLS3	1	0	0	0	1	0
ENSG00000102032	RENBP	0	1	0	0	0	0
ENSG00000102038	SMARCA1	0	1	0	0	1	1
ENSG00000102078	SLC25A14	0	1	0	0	0	0
ENSG00000102096	PIM2	1	1	1	1	1	1
ENSG00000102119	EMD	1	1	1	1	0	0
ENSG00000102125	TAZ	0	0	0	1	1	1
ENSG00000102144	PGK1	0	0	0	1	0	0
ENSG00000102172	SMS	1	1	1	1	1	1
ENSG00000102174	PHEX	0	0	0	0	1	1
ENSG00000102178	UBL4A	0	1	1	0	1	0
ENSG00000102181	CD99L2	0	0	0	1	0	1
ENSG00000102218	RP2	0	1	0	0	1	0
ENSG00000102221	JADE3	0	1	0	0	0	0
ENSG00000102225	CDK16	0	1	0	0	0	1
ENSG00000102226	USP11	0	1	1	0	1	1
ENSG00000102265	TIMP1	0	0	0	0	0	1
ENSG00000102312	PORCN	0	0	0	1	1	1
ENSG00000102384	CENPI	0	0	0	0	1	1
ENSG00000102393	GLA	1	0	1	1	0	1
ENSG00000102445	RUBCNL	1	1	1	1	1	1
ENSG00000102471	NDFIP2	0	0	0	1	0	0
ENSG00000102524	TNFSF13B	0	1	0	0	0	0
ENSG00000102531	FNDC3A	1	0	1	0	0	0
ENSG00000102543	CDADC1	1	0	0	0	0	0
ENSG00000102554	KLF5	1	1	1	1	0	1
ENSG00000102575	ACP5	0	1	0	1	1	1
ENSG00000102580	DNAJC3	0	1	1	1	1	1
ENSG00000102683	SGCG	0	1	0	0	1	0
ENSG00000102699	PARP4	1	0	0	0	0	0
ENSG00000102755	FLT1	1	1	1	1	1	1
ENSG00000102760	RGCC	1	0	1	1	0	1
ENSG00000102780	DGKH	0	1	0	0	0	1
ENSG00000102781	KATNAL1	0	0	0	0	1	0
ENSG00000102794	ACOD1	0	1	1	0	1	1
ENSG00000102804	TSC22D1	1	1	1	1	1	1
ENSG00000102871	TRADD	0	0	0	0	1	0
ENSG00000102878	HSF4	0	0	0	1	1	0
ENSG00000102879	CORO1A	0	1	0	1	1	1
ENSG00000102882	MAPK3	1	1	1	1	1	1
ENSG00000102886	GDPD3	1	1	1	1	1	1
ENSG00000102893	PHKB	0	0	0	0	1	1
ENSG00000102897	LYRM1	0	1	0	0	1	0
ENSG00000102908	NFAT5	1	1	1	1	1	1
ENSG00000102921	AC026470.1	0	1	1	0	1	1
ENSG00000102962	CCL22	0	0	0	1	1	1
ENSG00000102967	DHODH	0	1	0	1	0	0
ENSG00000102981	PARD6A	0	1	1	1	1	1
ENSG00000102984	ZNF821	0	1	0	0	1	1
ENSG00000103024	NME3	0	0	0	1	1	1
ENSG00000103042	SLC38A7	0	1	0	0	0	0
ENSG00000103043	VAC14	0	0	0	0	1	1
ENSG00000103047	TANGO6	1	1	0	0	0	0
ENSG00000103056	SMPD3	1	1	1	1	1	1
ENSG00000103064	SLC7A6	0	0	0	0	1	0
ENSG00000103066	PLA2G15	1	1	1	0	1	1
ENSG00000103145	HCFC1R1	0	0	0	0	1	1
ENSG00000103160	HSDL1	0	0	0	0	0	0
ENSG00000103168	TAF1C	0	0	0	0	0	0
ENSG00000103174	NAGPA	0	1	0	0	1	0
ENSG00000103187	COTL1	0	0	0	0	1	1
ENSG00000103196	CRISPLD2	0	0	0	1	0	0
ENSG00000103199	ZNF500	1	0	1	1	0	0
ENSG00000103202	NME4	0	0	0	1	1	1
ENSG00000103222	ABCC1	0	0	0	1	0	1
ENSG00000103227	LMF1	0	0	0	1	1	1
ENSG00000103245	CIAO3	1	0	0	0	0	0
ENSG00000103253	HAGHL	0	1	0	1	1	1
ENSG00000103254	FAM173A	0	0	0	1	0	0
ENSG00000103257	SLC7A5	1	1	1	1	1	1
ENSG00000103260	METRN	0	0	0	1	1	1
ENSG00000103313	MEFV	0	1	1	0	1	1
ENSG00000103319	EEF2K	1	0	0	1	1	0
ENSG00000103342	GSPT1	0	0	0	0	0	0
ENSG00000103343	ZNF174	1	1	1	1	0	0
ENSG00000103351	CLUAP1	1	1	1	1	0	1
ENSG00000103365	GGA2	0	1	1	1	1	1
ENSG00000103381	CPPED1	1	1	1	1	1	1
ENSG00000103472	RRN3P2	1	0	0	1	0	0
ENSG00000103479	RBL2	0	0	0	1	1	1
ENSG00000103489	XYLT1	0	0	0	0	1	1
ENSG00000103490	PYCARD	1	1	1	1	1	1
ENSG00000103495	MAZ	0	1	1	0	1	1
ENSG00000103496	STX4	1	0	0	1	0	0
ENSG00000103502	CDIPT	1	1	1	1	1	1
ENSG00000103507	BCKDK	0	0	0	0	0	0
ENSG00000103522	IL21R	1	1	1	1	1	0
ENSG00000103528	SYT17	1	0	0	1	0	0
ENSG00000103540	CCP110	1	1	1	1	0	0
ENSG00000103550	KNOP1	1	0	1	1	1	0
ENSG00000103569	AQP9	1	1	1	1	1	1
ENSG00000103653	CSK	1	1	1	1	1	0
ENSG00000103657	HERC1	0	0	0	0	1	0
ENSG00000103707	MTFMT	1	1	0	0	0	0
ENSG00000103811	CTSH	0	0	0	0	0	0
ENSG00000103855	CD276	1	1	1	1	1	1
ENSG00000103888	CEMIP	0	0	0	1	1	1
ENSG00000103942	HOMER2	0	0	0	0	1	1
ENSG00000103994	ZNF106	0	1	0	0	0	0
ENSG00000103995	CEP152	1	1	1	1	0	0
ENSG00000104043	ATP8B4	1	0	0	1	0	0
ENSG00000104047	DTWD1	0	1	1	1	1	1
ENSG00000104055	TGM5	0	0	0	0	1	1
ENSG00000104067	TJP1	0	0	0	0	1	1
ENSG00000104081	BMF	1	1	1	1	1	1
ENSG00000104112	SCG3	0	1	0	0	1	0
ENSG00000104131	EIF3J	0	1	0	1	0	1
ENSG00000104133	SPG11	0	0	0	1	0	0
ENSG00000104147	OIP5	0	1	0	1	1	1
ENSG00000104213	PDGFRL	0	1	0	0	1	1
ENSG00000104219	ZDHHC2	0	0	0	0	1	0
ENSG00000104228	TRIM35	1	0	0	0	0	0
ENSG00000104231	ZFAND1	0	1	0	1	0	0
ENSG00000104267	CA2	0	1	0	0	1	1
ENSG00000104290	FZD3	0	0	1	0	0	1
ENSG00000104312	RIPK2	1	1	1	1	1	1
ENSG00000104320	NBN	0	1	1	1	1	1
ENSG00000104361	NIPAL2	0	0	0	1	1	1
ENSG00000104368	PLAT	0	1	1	0	1	1
ENSG00000104375	STK3	0	0	0	0	1	0
ENSG00000104412	EMC2	0	0	0	0	0	0
ENSG00000104419	NDRG1	1	0	0	1	0	0
ENSG00000104427	ZC2HC1A	1	0	1	1	1	0
ENSG00000104432	IL7	0	1	1	0	1	1
ENSG00000104447	TRPS1	0	1	0	0	1	1
ENSG00000104450	SPAG1	1	1	1	0	1	1
ENSG00000104497	SNX16	0	0	0	0	0	0
ENSG00000104549	SQLE	1	0	0	1	0	0
ENSG00000104613	INTS10	0	1	1	0	0	0
ENSG00000104635	SLC39A14	0	0	0	1	1	1
ENSG00000104643	MTMR9	0	1	0	0	0	0
ENSG00000104660	LEPROTL1	0	1	0	1	0	1
ENSG00000104687	GSR	0	0	0	1	1	0
ENSG00000104689	TNFRSF10A	0	1	0	1	0	1
ENSG00000104695	PPP2CB	0	1	0	0	0	0
ENSG00000104722	NEFM	0	0	0	1	0	0
ENSG00000104728	ARHGEF10	0	1	1	0	1	0
ENSG00000104738	MCM4	1	1	1	1	1	1
ENSG00000104763	ASAH1	0	0	0	0	1	0
ENSG00000104765	BNIP3L	0	0	0	1	0	0
ENSG00000104783	KCNN4	1	1	1	1	1	1
ENSG00000104808	DHDH	0	0	0	0	1	0
ENSG00000104814	MAP4K1	0	0	0	1	1	1
ENSG00000104823	ECH1	0	0	0	1	1	1
ENSG00000104825	NFKBIB	0	1	1	1	1	1
ENSG00000104835	SARS2	0	1	0	0	0	0
ENSG00000104856	RELB	0	0	1	0	1	0
ENSG00000104863	LIN7B	1	1	1	1	1	1
ENSG00000104881	PPP1R13L	0	1	0	0	0	0
ENSG00000104884	ERCC2	1	1	1	1	1	1
ENSG00000104885	DOT1L	1	1	1	1	1	1
ENSG00000104889	RNASEH2A	1	0	0	1	1	1
ENSG00000104894	CD37	0	0	0	1	1	1
ENSG00000104903	LYL1	1	1	1	1	1	1
ENSG00000104907	TRMT1	0	0	0	1	1	0
ENSG00000104915	STX10	1	1	1	1	1	1
ENSG00000104946	TBC1D17	0	1	1	0	1	1
ENSG00000104951	IL4I1	0	0	0	0	0	0
ENSG00000104972	LILRB1	0	0	0	0	1	1
ENSG00000104974	LILRA1	1	0	0	1	1	0
ENSG00000104976	SNAPC2	0	1	1	0	1	1
ENSG00000104983	CCDC61	0	0	0	1	0	0
ENSG00000104998	IL27RA	0	1	0	0	1	1
ENSG00000105011	ASF1B	1	1	1	1	1	1
ENSG00000105048	TNNT1	0	0	0	1	1	1
ENSG00000105072	C19orf44	1	1	1	1	0	0
ENSG00000105088	OLFM2	0	0	0	1	0	0
ENSG00000105122	RASAL3	0	1	0	0	1	0
ENSG00000105131	EPHX3	0	0	0	0	1	1
ENSG00000105135	ILVBL	0	0	0	0	1	0
ENSG00000105136	ZNF419	1	0	1	0	0	0
ENSG00000105137	SYDE1	0	1	0	0	1	1
ENSG00000105204	DYRK1B	0	0	1	0	0	0
ENSG00000105220	GPI	0	0	0	1	0	0
ENSG00000105227	PRX	1	1	1	0	1	1
ENSG00000105245	NUMBL	0	1	0	1	1	0
ENSG00000105246	EBI3	0	1	1	0	1	1
ENSG00000105254	TBCB	0	0	0	1	0	0
ENSG00000105281	SLC1A5	0	1	1	0	1	1
ENSG00000105327	BBC3	1	0	1	1	1	1
ENSG00000105329	TGFB1	0	0	0	1	0	0
ENSG00000105339	DENND3	0	0	0	0	0	0
ENSG00000105352	CEACAM4	0	0	0	1	1	1
ENSG00000105371	ICAM4	1	1	1	1	0	0
ENSG00000105376	ICAM5	1	0	0	1	0	0
ENSG00000105383	CD33	1	0	1	1	0	0
ENSG00000105401	CDC37	0	0	0	1	0	0
ENSG00000105429	MEGF8	0	0	0	1	1	1
ENSG00000105447	GRWD1	0	1	1	0	0	0
ENSG00000105464	GRIN2D	1	1	1	1	1	1
ENSG00000105472	CLEC11A	0	0	0	1	1	1
ENSG00000105486	LIG1	0	0	0	0	1	1
ENSG00000105501	SIGLEC5	0	0	0	0	1	0
ENSG00000105509	HAS1	1	1	1	1	1	1
ENSG00000105514	RAB3D	1	1	1	1	1	1
ENSG00000105516	DBP	1	1	1	1	1	1
ENSG00000105519	CAPS	1	1	1	1	1	1
ENSG00000105520	PLPPR2	0	0	0	0	1	0
ENSG00000105552	BCAT2	0	1	1	1	1	1
ENSG00000105559	PLEKHA4	0	1	0	0	1	1
ENSG00000105607	GCDH	0	0	0	1	0	0
ENSG00000105609	LILRB5	0	0	0	1	1	1
ENSG00000105610	KLF1	1	1	1	1	1	1
ENSG00000105612	DNASE2	1	1	1	1	1	1
ENSG00000105639	JAK3	0	0	0	0	1	1
ENSG00000105643	ARRDC2	0	1	1	0	1	1
ENSG00000105649	RAB3A	1	1	1	1	1	1
ENSG00000105655	ISYNA1	0	0	0	1	0	1
ENSG00000105656	ELL	0	1	0	1	1	1
ENSG00000105672	ETV2	0	0	0	0	1	0
ENSG00000105695	MAG	0	1	0	1	1	1
ENSG00000105697	HAMP	0	0	0	0	0	1
ENSG00000105699	LSR	0	0	0	0	1	0
ENSG00000105707	HPN	0	1	1	1	1	1
ENSG00000105711	SCN1B	1	1	1	1	1	1
ENSG00000105717	PBX4	1	1	1	1	1	1
ENSG00000105722	ERF	0	1	0	0	0	0
ENSG00000105738	SIPA1L3	0	0	0	1	1	1
ENSG00000105750	ZNF85	0	0	0	1	0	1
ENSG00000105771	SMG9	0	1	1	1	1	1
ENSG00000105808	RASA4	0	1	0	0	1	0
ENSG00000105810	CDK6	0	0	0	0	1	0
ENSG00000105825	TFPI2	0	1	1	1	1	1
ENSG00000105829	BET1	0	1	0	0	0	0
ENSG00000105835	NAMPT	1	1	1	1	1	1
ENSG00000105849	TWISTNB	1	1	1	0	1	1
ENSG00000105851	PIK3CG	1	1	0	1	1	1
ENSG00000105854	PON2	0	0	0	1	1	1
ENSG00000105855	ITGB8	0	1	1	1	1	1
ENSG00000105856	HBP1	0	0	0	0	0	0
ENSG00000105865	DUS4L	0	0	0	1	0	0
ENSG00000105875	WDR91	0	1	1	0	1	1
ENSG00000105889	STEAP1B	0	0	0	0	1	1
ENSG00000105928	GSDME	0	1	0	0	0	0
ENSG00000105939	ZC3HAV1	0	1	1	0	1	0
ENSG00000105948	TTC26	0	1	0	0	1	0
ENSG00000105963	ADAP1	0	0	0	0	0	0
ENSG00000105974	CAV1	0	0	0	1	1	1
ENSG00000105976	MET	1	1	1	1	1	1
ENSG00000105993	DNAJB6	0	1	1	1	1	1
ENSG00000106003	LFNG	0	1	0	0	0	0
ENSG00000106004	HOXA5	0	1	0	0	1	1
ENSG00000106009	BRAT1	1	1	1	1	1	1
ENSG00000106012	IQCE	1	1	1	1	1	1
ENSG00000106018	VIPR2	0	0	0	1	0	0
ENSG00000106034	CPED1	0	0	0	1	1	1
ENSG00000106049	HIBADH	0	1	0	1	1	1
ENSG00000106069	CHN2	0	1	0	1	1	1
ENSG00000106070	GRB10	0	0	0	0	1	0
ENSG00000106077	ABHD11	0	1	0	0	1	0
ENSG00000106089	STX1A	1	0	0	1	1	1
ENSG00000106100	NOD1	1	0	0	1	1	1
ENSG00000106105	GARS	0	0	0	1	0	0
ENSG00000106123	EPHB6	1	1	1	1	1	1
ENSG00000106144	CASP2	1	1	1	1	1	1
ENSG00000106178	CCL24	0	0	0	1	0	0
ENSG00000106211	HSPB1	0	0	0	0	1	1
ENSG00000106258	CYP3A5	0	0	0	0	1	1
ENSG00000106266	SNX8	1	0	0	1	0	0
ENSG00000106268	NUDT1	0	0	0	1	1	1
ENSG00000106290	TAF6	1	1	1	1	0	0
ENSG00000106305	AIMP2	0	0	0	0	0	0
ENSG00000106330	MOSPD3	0	0	0	1	1	1
ENSG00000106341	PPP1R17	1	1	1	0	1	1
ENSG00000106346	USP42	0	1	0	0	0	0
ENSG00000106348	IMPDH1	0	0	0	1	0	0
ENSG00000106351	AGFG2	1	1	1	1	1	1
ENSG00000106366	SERPINE1	1	1	1	1	1	1
ENSG00000106367	AP1S1	0	0	0	0	1	0
ENSG00000106392	C1GALT1	0	0	0	0	0	0
ENSG00000106415	GLCCI1	1	1	1	1	1	1
ENSG00000106460	TMEM106B	1	1	1	1	0	1
ENSG00000106462	EZH2	0	1	1	0	1	1
ENSG00000106477	CEP41	0	1	1	1	1	1
ENSG00000106479	ZNF862	1	1	1	1	1	1
ENSG00000106524	ANKMY2	0	1	1	1	1	1
ENSG00000106560	GIMAP2	1	1	1	1	1	1
ENSG00000106565	TMEM176B	0	0	0	1	0	0
ENSG00000106571	GLI3	1	0	0	1	1	1
ENSG00000106591	MRPL32	0	0	0	0	0	0
ENSG00000106603	COA1	0	1	0	0	1	0
ENSG00000106605	BLVRA	0	1	0	0	1	0
ENSG00000106608	URGCP	0	1	1	0	0	0
ENSG00000106615	RHEB	1	1	1	1	0	0
ENSG00000106617	PRKAG2	1	0	0	1	0	0
ENSG00000106636	YKT6	0	0	0	0	0	0
ENSG00000106665	CLIP2	1	0	1	0	0	0
ENSG00000106683	LIMK1	0	1	0	1	1	0
ENSG00000106692	FKTN	0	1	0	0	1	1
ENSG00000106701	FSD1L	0	1	1	1	1	1
ENSG00000106733	NMRK1	0	0	0	1	0	0
ENSG00000106771	TMEM245	0	1	1	0	1	0
ENSG00000106772	PRUNE2	0	0	0	0	1	1
ENSG00000106780	MEGF9	1	0	1	1	0	0
ENSG00000106785	TRIM14	0	1	0	0	1	1
ENSG00000106789	CORO2A	0	1	1	0	1	1
ENSG00000106799	TGFBR1	0	1	1	0	1	1
ENSG00000106803	SEC61B	0	1	1	0	1	1
ENSG00000106804	C5	1	1	1	1	1	1
ENSG00000106853	PTGR1	0	0	0	1	0	0
ENSG00000106948	AKNA	1	1	1	1	1	1
ENSG00000106952	TNFSF8	0	1	1	0	1	1
ENSG00000106991	ENG	0	1	0	0	0	0
ENSG00000106992	AK1	1	0	0	0	0	0
ENSG00000107020	PLGRKT	0	0	0	0	1	1
ENSG00000107036	RIC1	1	0	1	1	0	0
ENSG00000107099	DOCK8	0	0	0	1	1	0
ENSG00000107104	KANK1	1	1	1	1	1	1
ENSG00000107130	NCS1	1	1	1	1	1	1
ENSG00000107140	TESK1	0	1	1	0	1	0
ENSG00000107201	DDX58	0	1	1	0	1	1
ENSG00000107242	PIP5K1B	0	0	0	1	1	1
ENSG00000107249	GLIS3	1	1	1	1	1	1
ENSG00000107281	NPDC1	0	0	0	0	1	1
ENSG00000107282	APBA1	1	1	1	1	1	1
ENSG00000107331	ABCA2	0	0	0	1	1	1
ENSG00000107338	SHB	0	1	1	0	1	1
ENSG00000107341	UBE2R2	0	1	0	0	0	0
ENSG00000107443	CCNJ	0	1	0	0	0	0
ENSG00000107537	PHYH	0	0	0	1	1	1
ENSG00000107551	RASSF4	0	0	0	1	0	1
ENSG00000107554	DNMBP	1	0	0	0	1	1
ENSG00000107562	CXCL12	0	0	0	1	1	1
ENSG00000107593	PKD2L1	0	1	0	1	1	1
ENSG00000107643	MAPK8	0	0	0	1	0	1
ENSG00000107669	ATE1	1	1	1	0	0	0
ENSG00000107672	NSMCE4A	1	0	0	0	0	0
ENSG00000107719	PALD1	1	1	1	1	1	1
ENSG00000107731	UNC5B	0	1	1	0	1	1
ENSG00000107738	VSIR	1	1	1	1	1	1
ENSG00000107771	CCSER2	0	1	0	0	0	0
ENSG00000107779	BMPR1A	1	1	1	0	1	1
ENSG00000107796	ACTA2	0	0	0	1	1	1
ENSG00000107798	LIPA	0	0	0	0	1	1
ENSG00000107815	TWNK	0	1	1	0	0	0
ENSG00000107816	LZTS2	0	1	1	1	1	1
ENSG00000107819	SFXN3	0	0	0	0	1	0
ENSG00000107821	KAZALD1	0	1	1	1	1	1
ENSG00000107863	ARHGAP21	0	0	0	1	0	0
ENSG00000107872	FBXL15	1	0	0	0	0	0
ENSG00000107874	CUEDC2	0	0	0	1	0	0
ENSG00000107882	SUFU	1	1	1	1	1	1
ENSG00000107902	LHPP	0	0	0	1	1	1
ENSG00000107937	GTPBP4	1	1	1	0	1	1
ENSG00000107954	NEURL1	0	0	0	0	0	1
ENSG00000107957	SH3PXD2A	0	1	0	1	1	1
ENSG00000107960	STN1	1	1	1	1	1	1
ENSG00000107968	MAP3K8	1	1	1	1	1	1
ENSG00000108021	TASOR2	0	1	0	0	0	0
ENSG00000108106	UBE2S	0	0	0	1	0	0
ENSG00000108175	ZMIZ1	0	0	0	1	0	0
ENSG00000108179	PPIF	1	1	1	1	1	1
ENSG00000108219	TSPAN14	0	1	0	0	1	1
ENSG00000108262	GIT1	1	1	1	1	1	1
ENSG00000108306	FBXL20	1	1	1	0	0	0
ENSG00000108312	UBTF	0	1	1	0	0	0
ENSG00000108342	CSF3	0	1	1	1	1	1
ENSG00000108370	RGS9	1	0	0	1	0	0
ENSG00000108384	RAD51C	0	0	0	0	1	0
ENSG00000108387	SEPT4	0	1	0	0	1	0
ENSG00000108389	MTMR4	1	0	0	1	0	0
ENSG00000108395	TRIM37	0	1	0	0	0	0
ENSG00000108405	P2RX1	0	0	0	0	1	0
ENSG00000108439	PNPO	0	1	0	1	1	1
ENSG00000108448	TRIM16L	1	0	0	1	0	0
ENSG00000108468	CBX1	1	1	1	1	1	1
ENSG00000108479	GALK1	0	0	0	1	1	1
ENSG00000108510	MED13	1	1	1	1	0	1
ENSG00000108528	SLC25A11	0	0	0	0	0	0
ENSG00000108551	RASD1	1	0	0	1	0	0
ENSG00000108556	CHRNE	1	0	1	0	0	0
ENSG00000108582	CPD	0	1	0	0	1	1
ENSG00000108639	SYNGR2	0	0	0	0	1	1
ENSG00000108654	DDX5	0	0	0	1	0	0
ENSG00000108671	PSMD11	0	0	0	1	0	1
ENSG00000108688	CCL7	0	0	1	0	0	1
ENSG00000108691	CCL2	0	1	1	1	1	1
ENSG00000108700	CCL8	0	0	1	0	0	1
ENSG00000108702	CCL1	0	1	1	1	0	1
ENSG00000108771	DHX58	0	1	0	0	1	1
ENSG00000108773	KAT2A	1	1	1	1	1	1
ENSG00000108784	NAGLU	0	1	0	0	1	0
ENSG00000108798	ABI3	0	1	1	1	1	1
ENSG00000108799	EZH1	0	1	1	0	0	0
ENSG00000108819	PPP1R9B	1	1	1	1	1	1
ENSG00000108821	COL1A1	0	1	0	1	1	1
ENSG00000108828	VAT1	0	0	0	0	1	1
ENSG00000108829	LRRC59	0	1	1	0	0	1
ENSG00000108840	HDAC5	0	1	1	0	1	1
ENSG00000108846	ABCC3	0	0	0	0	1	1
ENSG00000108861	DUSP3	0	0	0	0	0	0
ENSG00000108932	SLC16A6	1	1	1	1	0	0
ENSG00000108950	FAM20A	0	1	0	0	1	1
ENSG00000108960	MMD	1	0	0	0	0	0
ENSG00000108961	RANGRF	0	1	0	0	1	1
ENSG00000108984	MAP2K6	0	0	0	1	0	0
ENSG00000109046	WSB1	1	0	0	1	0	0
ENSG00000109062	SLC9A3R1	0	1	0	0	1	1
ENSG00000109066	TMEM104	0	1	0	0	1	1
ENSG00000109072	VTN	0	0	0	0	1	0
ENSG00000109079	TNFAIP1	0	1	0	0	0	0
ENSG00000109084	TMEM97	0	1	1	1	1	1
ENSG00000109089	CDR2L	1	1	1	0	1	1
ENSG00000109099	PMP22	1	0	1	0	0	0
ENSG00000109103	UNC119	1	1	0	1	0	0
ENSG00000109107	ALDOC	0	0	0	1	0	0
ENSG00000109118	PHF12	1	0	0	0	0	0
ENSG00000109220	CHIC2	0	1	1	1	0	0
ENSG00000109265	KIAA1211	0	0	0	0	1	1
ENSG00000109320	NFKB1	1	1	1	1	1	1
ENSG00000109321	AREG	1	1	1	1	1	1
ENSG00000109323	MANBA	0	1	0	0	0	0
ENSG00000109339	MAPK10	0	0	0	1	0	0
ENSG00000109436	TBC1D9	0	1	1	0	1	1
ENSG00000109458	GAB1	1	1	1	0	1	0
ENSG00000109501	WFS1	0	1	1	0	1	0
ENSG00000109519	GRPEL1	1	0	0	0	0	0
ENSG00000109606	DHX15	0	1	1	1	0	0
ENSG00000109654	TRIM2	0	0	0	1	1	0
ENSG00000109667	SLC2A9	0	0	0	1	1	1
ENSG00000109685	NSD2	0	0	0	0	1	0
ENSG00000109689	STIM2	0	1	0	0	1	0
ENSG00000109756	RAPGEF2	0	1	1	1	1	1
ENSG00000109762	SNX25	0	0	0	1	0	0
ENSG00000109775	UFSP2	0	0	0	0	0	0
ENSG00000109814	UGDH	0	0	0	1	0	0
ENSG00000109861	CTSC	0	0	0	0	1	0
ENSG00000109881	CCDC34	1	1	1	1	1	1
ENSG00000109911	ELP4	0	1	0	1	0	1
ENSG00000109920	FNBP4	0	0	0	0	0	0
ENSG00000109943	CRTAM	0	1	1	0	1	0
ENSG00000109944	JHY	0	1	0	0	0	0
ENSG00000109971	HSPA8	1	0	0	0	0	0
ENSG00000110002	VWA5A	0	0	0	0	1	1
ENSG00000110011	DNAJC4	0	0	0	0	1	1
ENSG00000110031	LPXN	0	0	0	0	0	0
ENSG00000110042	DTX4	0	0	0	0	0	0
ENSG00000110046	ATG2A	0	0	0	1	0	0
ENSG00000110047	EHD1	1	1	1	1	1	1
ENSG00000110057	UNC93B1	0	0	0	1	0	0
ENSG00000110076	NRXN2	0	0	0	0	1	1
ENSG00000110077	MS4A6A	1	1	1	1	1	1
ENSG00000110079	MS4A4A	0	0	0	0	1	0
ENSG00000110080	ST3GAL4	1	1	1	1	1	1
ENSG00000110090	CPT1A	0	0	0	0	1	0
ENSG00000110092	CCND1	0	0	0	1	1	1
ENSG00000110104	CCDC86	0	0	1	0	0	0
ENSG00000110108	TMEM109	0	0	0	1	0	0
ENSG00000110172	CHORDC1	1	0	0	1	0	0
ENSG00000110203	FOLR3	0	0	0	0	1	1
ENSG00000110218	PANX1	1	1	1	1	1	1
ENSG00000110237	ARHGEF17	1	1	1	0	0	0
ENSG00000110274	CEP164	0	0	0	0	0	0
ENSG00000110315	RNF141	0	1	0	1	1	1
ENSG00000110324	IL10RA	0	1	0	0	0	0
ENSG00000110330	BIRC2	0	1	1	0	1	1
ENSG00000110395	CBL	0	1	0	0	1	0
ENSG00000110422	HIPK3	0	0	0	0	0	0
ENSG00000110435	PDHX	0	1	0	0	1	0
ENSG00000110436	SLC1A2	1	1	1	1	1	1
ENSG00000110442	COMMD9	0	1	0	1	1	0
ENSG00000110455	ACCS	0	0	0	1	1	1
ENSG00000110514	MADD	0	1	0	0	0	0
ENSG00000110583	NAA40	1	1	1	1	1	1
ENSG00000110628	SLC22A18	0	0	0	0	0	1
ENSG00000110660	SLC35F2	1	0	0	1	0	0
ENSG00000110665	C11orf21	1	1	1	1	1	1
ENSG00000110697	PITPNM1	0	1	0	0	0	0
ENSG00000110713	NUP98	0	1	1	0	1	1
ENSG00000110717	NDUFS8	0	0	0	0	1	1
ENSG00000110721	CHKA	1	1	1	1	1	0
ENSG00000110799	VWF	0	0	0	0	1	1
ENSG00000110841	PPFIBP1	0	0	0	1	0	1
ENSG00000110844	PRPF40B	0	0	0	1	1	0
ENSG00000110848	CD69	0	1	1	0	0	1
ENSG00000110852	CLEC2B	0	0	0	0	1	0
ENSG00000110876	SELPLG	1	1	1	1	1	1
ENSG00000110880	CORO1C	0	0	0	0	1	1
ENSG00000110888	CAPRIN2	1	1	1	1	1	1
ENSG00000110906	KCTD10	0	1	0	1	0	0
ENSG00000110911	SLC11A2	0	1	1	0	1	1
ENSG00000110921	MVK	0	1	0	1	1	1
ENSG00000110925	CSRNP2	0	0	0	1	0	0
ENSG00000110934	BIN2	0	0	0	0	0	0
ENSG00000110944	IL23A	0	1	1	1	1	1
ENSG00000110987	BCL7A	0	1	0	0	1	1
ENSG00000111012	CYP27B1	1	1	1	1	1	1
ENSG00000111052	LIN7A	0	1	0	1	1	1
ENSG00000111110	PPM1H	1	0	0	0	0	0
ENSG00000111144	LTA4H	0	0	0	1	1	1
ENSG00000111181	SLC6A12	1	1	1	1	1	1
ENSG00000111186	WNT5B	0	1	1	0	1	1
ENSG00000111196	MAGOHB	0	1	0	0	0	0
ENSG00000111199	TRPV4	0	1	0	0	1	0
ENSG00000111231	GPN3	1	1	1	1	1	1
ENSG00000111247	RAD51AP1	1	1	1	1	1	1
ENSG00000111249	CUX2	0	1	1	0	1	1
ENSG00000111266	DUSP16	0	1	1	0	0	0
ENSG00000111271	ACAD10	0	1	0	1	0	0
ENSG00000111275	ALDH2	0	0	0	1	1	1
ENSG00000111331	OAS3	0	1	0	0	1	1
ENSG00000111335	OAS2	0	1	0	0	1	1
ENSG00000111344	RASAL1	0	1	1	0	1	1
ENSG00000111348	ARHGDIB	0	0	0	1	1	1
ENSG00000111424	VDR	0	0	0	1	0	1
ENSG00000111445	RFC5	1	1	1	1	1	1
ENSG00000111452	ADGRD1	0	1	0	1	1	1
ENSG00000111490	TBC1D30	0	1	1	0	1	1
ENSG00000111530	CAND1	0	0	0	0	0	0
ENSG00000111537	IFNG	0	1	1	1	1	1
ENSG00000111554	MDM1	0	0	0	0	0	1
ENSG00000111602	TIMELESS	1	1	1	1	1	1
ENSG00000111615	KRR1	0	1	0	0	0	1
ENSG00000111639	MRPL51	0	0	0	0	0	0
ENSG00000111640	GAPDH	0	0	0	1	0	0
ENSG00000111644	ACRBP	0	0	0	1	0	0
ENSG00000111653	ING4	1	1	1	0	1	0
ENSG00000111666	CHPT1	0	0	0	1	1	1
ENSG00000111669	TPI1	1	0	0	1	0	0
ENSG00000111670	GNPTAB	1	0	0	0	0	0
ENSG00000111671	SPSB2	1	1	1	0	1	0
ENSG00000111674	ENO2	1	0	0	1	0	0
ENSG00000111676	ATN1	0	0	0	1	0	0
ENSG00000111707	SUDS3	0	1	0	0	0	0
ENSG00000111711	GOLT1B	0	1	1	1	1	1
ENSG00000111716	LDHB	0	0	0	1	1	1
ENSG00000111729	CLEC4A	0	1	0	0	1	0
ENSG00000111732	AICDA	0	0	0	0	1	0
ENSG00000111752	PHC1	0	0	0	0	1	0
ENSG00000111801	BTN3A3	1	0	1	1	0	0
ENSG00000111802	TDP2	1	0	0	1	0	0
ENSG00000111817	DSE	0	1	0	0	1	1
ENSG00000111837	MAK	1	0	0	1	0	0
ENSG00000111843	TMEM14C	0	0	0	1	1	1
ENSG00000111846	GCNT2	1	0	0	0	1	0
ENSG00000111850	SMIM8	0	1	0	1	1	0
ENSG00000111859	NEDD9	1	1	1	1	0	1
ENSG00000111863	ADTRP	0	1	0	0	0	0
ENSG00000111875	ASF1A	0	1	0	0	1	0
ENSG00000111907	TPD52L1	0	0	0	0	1	0
ENSG00000111912	NCOA7	0	1	0	1	0	0
ENSG00000111913	RIPOR2	0	1	1	0	1	1
ENSG00000111961	SASH1	0	1	0	0	0	0
ENSG00000111962	UST	1	1	1	1	1	1
ENSG00000111981	ULBP1	1	0	0	1	0	0
ENSG00000112033	PPARD	1	0	1	1	1	1
ENSG00000112039	FANCE	0	1	1	0	1	0
ENSG00000112062	MAPK14	1	1	1	0	0	0
ENSG00000112078	KCTD20	0	0	0	0	0	0
ENSG00000112079	STK38	1	1	1	1	1	1
ENSG00000112081	SRSF3	0	0	0	1	0	0
ENSG00000112096	SOD2	1	1	1	1	1	1
ENSG00000112110	MRPL18	0	0	0	0	0	0
ENSG00000112118	MCM3	1	1	1	1	1	0
ENSG00000112137	PHACTR1	1	1	1	1	0	1
ENSG00000112139	MDGA1	0	0	0	1	1	1
ENSG00000112144	ICK	1	1	1	1	1	1
ENSG00000112149	CD83	1	1	1	1	1	1
ENSG00000112182	BACH2	1	1	1	1	0	0
ENSG00000112195	TREML2	0	0	0	1	0	0
ENSG00000112210	RAB23	1	1	1	1	1	0
ENSG00000112234	FBXL4	1	1	1	1	0	0
ENSG00000112245	PTP4A1	1	1	1	1	0	0
ENSG00000112294	ALDH5A1	1	1	0	1	1	1
ENSG00000112297	CRYBG1	1	0	0	1	0	0
ENSG00000112299	VNN1	0	0	0	0	1	1
ENSG00000112303	VNN2	0	0	0	1	0	1
ENSG00000112304	ACOT13	0	0	0	0	1	1
ENSG00000112367	FIG4	0	1	0	1	1	1
ENSG00000112378	PERP	0	0	0	1	1	1
ENSG00000112379	ARFGEF3	0	0	0	1	0	0
ENSG00000112394	SLC16A10	1	1	1	1	1	1
ENSG00000112419	PHACTR2	0	0	0	1	0	0
ENSG00000112511	PHF1	0	0	0	1	0	0
ENSG00000112514	CUTA	0	0	0	0	1	1
ENSG00000112561	TFEB	0	1	0	0	1	1
ENSG00000112578	BYSL	1	1	1	1	0	1
ENSG00000112624	BICRAL	1	1	1	1	0	0
ENSG00000112640	PPP2R5D	1	1	1	1	0	0
ENSG00000112651	MRPL2	0	0	0	1	0	0
ENSG00000112659	CUL9	0	1	1	0	1	1
ENSG00000112667	DNPH1	0	0	0	0	1	0
ENSG00000112699	GMDS	0	0	0	1	1	1
ENSG00000112715	VEGFA	1	1	1	1	1	1
ENSG00000112759	SLC29A1	1	1	1	1	1	1
ENSG00000112773	TENT5A	1	0	0	1	1	1
ENSG00000112799	LY86	0	0	0	1	1	1
ENSG00000112818	MEP1A	0	0	0	1	0	0
ENSG00000112851	ERBIN	0	0	0	1	0	0
ENSG00000112874	NUDT12	0	0	1	0	0	0
ENSG00000112877	CEP72	0	1	1	0	0	0
ENSG00000112893	MAN2A1	0	0	0	0	1	0
ENSG00000112941	TENT4A	0	1	0	1	0	0
ENSG00000112972	HMGCS1	0	1	1	0	1	1
ENSG00000112983	BRD8	1	1	1	0	0	0
ENSG00000112992	NNT	0	0	0	1	1	1
ENSG00000113013	HSPA9	1	0	0	1	0	1
ENSG00000113070	HBEGF	1	1	1	1	1	1
ENSG00000113108	APBB3	0	0	0	0	1	0
ENSG00000113119	TMCO6	0	1	0	0	0	0
ENSG00000113140	SPARC	0	0	0	0	1	1
ENSG00000113263	ITK	0	1	0	0	1	0
ENSG00000113269	RNF130	0	0	0	0	1	1
ENSG00000113282	CLINT1	0	1	0	0	0	0
ENSG00000113302	IL12B	0	1	1	0	1	1
ENSG00000113328	CCNG1	1	0	1	1	1	1
ENSG00000113368	LMNB1	0	1	0	0	1	1
ENSG00000113369	ARRDC3	1	0	0	1	0	0
ENSG00000113389	NPR3	1	0	0	1	0	0
ENSG00000113441	LNPEP	1	0	0	1	0	0
ENSG00000113448	PDE4D	1	0	0	1	1	1
ENSG00000113522	RAD50	1	1	1	1	1	1
ENSG00000113532	ST8SIA4	0	1	0	0	0	0
ENSG00000113552	GNPDA1	0	1	1	0	1	1
ENSG00000113555	PCDH12	0	1	0	0	0	0
ENSG00000113580	NR3C1	0	1	1	1	1	1
ENSG00000113583	C5orf15	0	1	0	0	1	1
ENSG00000113600	C9	1	0	0	1	0	0
ENSG00000113615	SEC24A	1	1	0	1	1	1
ENSG00000113621	TXNDC15	0	0	0	0	0	0
ENSG00000113648	H2AFY	0	0	0	0	1	1
ENSG00000113657	DPYSL3	1	1	1	1	1	1
ENSG00000113719	ERGIC1	0	0	0	0	1	0
ENSG00000113721	PDGFRB	0	1	0	1	0	1
ENSG00000113742	CPEB4	1	1	1	1	0	1
ENSG00000113749	HRH2	1	0	1	1	0	0
ENSG00000113758	DBN1	0	0	0	1	0	0
ENSG00000113790	EHHADH	1	1	1	1	0	0
ENSG00000113811	SELENOK	1	1	1	1	1	1
ENSG00000113845	TIMMDC1	0	0	0	0	0	0
ENSG00000113916	BCL6	0	1	1	1	1	1
ENSG00000113966	ARL6	1	1	1	0	0	0
ENSG00000114013	CD86	1	0	0	0	0	0
ENSG00000114019	AMOTL2	0	1	0	0	1	1
ENSG00000114023	FAM162A	0	0	0	0	1	1
ENSG00000114026	OGG1	0	1	1	0	1	1
ENSG00000114030	KPNA1	0	0	0	0	0	0
ENSG00000114107	CEP70	0	0	0	1	0	0
ENSG00000114115	RBP1	0	0	0	0	1	0
ENSG00000114126	TFDP2	0	0	0	0	1	0
ENSG00000114127	XRN1	0	1	0	0	1	1
ENSG00000114251	WNT5A	1	1	1	1	1	1
ENSG00000114268	PFKFB4	0	1	1	0	1	1
ENSG00000114270	COL7A1	0	1	0	1	1	0
ENSG00000114315	HES1	1	1	1	1	1	1
ENSG00000114331	ACAP2	0	1	0	0	0	0
ENSG00000114346	ECT2	1	1	0	0	0	0
ENSG00000114353	GNAI2	0	0	0	1	0	0
ENSG00000114378	HYAL1	0	1	0	0	0	0
ENSG00000114388	NPRL2	1	1	1	1	1	1
ENSG00000114423	CBLB	0	1	0	0	1	1
ENSG00000114446	IFT57	0	0	0	0	0	1
ENSG00000114450	GNB4	0	1	0	0	0	0
ENSG00000114455	HHLA2	0	1	0	0	1	1
ENSG00000114480	GBE1	0	0	0	1	0	0
ENSG00000114529	C3orf52	0	1	1	0	1	1
ENSG00000114541	FRMD4B	0	0	0	0	1	1
ENSG00000114544	SLC41A3	0	0	0	1	1	1
ENSG00000114573	ATP6V1A	0	0	0	0	0	0
ENSG00000114626	ABTB1	0	0	0	0	1	1
ENSG00000114650	SCAP	0	1	1	1	1	1
ENSG00000114698	PLSCR4	0	0	0	0	1	1
ENSG00000114735	HEMK1	0	1	0	0	1	0
ENSG00000114737	CISH	1	1	1	1	0	1
ENSG00000114738	MAPKAPK3	0	1	0	0	1	1
ENSG00000114739	ACVR2B	1	1	1	0	0	0
ENSG00000114770	ABCC5	1	1	1	1	1	1
ENSG00000114779	ABHD14B	0	0	0	1	1	1
ENSG00000114784	EIF1B	1	1	1	1	1	1
ENSG00000114790	ARHGEF26	0	0	0	1	0	0
ENSG00000114796	KLHL24	0	1	1	0	1	1
ENSG00000114853	ZBTB47	1	1	1	1	0	0
ENSG00000114861	FOXP1	0	1	1	0	1	1
ENSG00000114904	NEK4	1	1	1	0	1	1
ENSG00000114988	LMAN2L	0	1	0	0	0	0
ENSG00000115008	IL1A	1	1	1	1	1	1
ENSG00000115009	CCL20	1	1	1	1	1	1
ENSG00000115020	PIKFYVE	0	0	0	1	0	1
ENSG00000115084	SLC35F5	0	1	1	1	0	1
ENSG00000115091	ACTR3	0	0	0	0	0	0
ENSG00000115107	STEAP3	1	0	0	1	1	1
ENSG00000115112	TFCP2L1	1	1	1	1	1	1
ENSG00000115159	GPD2	0	0	0	0	1	0
ENSG00000115163	CENPA	0	0	0	0	1	0
ENSG00000115170	ACVR1	1	0	0	1	0	0
ENSG00000115226	FNDC4	0	1	0	1	1	1
ENSG00000115232	ITGA4	0	0	0	1	1	1
ENSG00000115233	PSMD14	0	0	0	1	0	0
ENSG00000115267	IFIH1	0	1	1	0	1	0
ENSG00000115271	GCA	1	0	0	0	0	0
ENSG00000115286	NDUFS7	0	0	0	1	0	0
ENSG00000115295	CLIP4	0	1	1	0	1	1
ENSG00000115306	SPTBN1	1	1	1	1	1	1
ENSG00000115317	HTRA2	1	1	1	0	0	0
ENSG00000115318	LOXL3	0	0	0	1	1	1
ENSG00000115325	DOK1	1	1	1	1	1	1
ENSG00000115339	GALNT3	0	1	1	0	0	0
ENSG00000115365	LANCL1	1	1	1	1	1	1
ENSG00000115419	GLS	1	1	1	1	1	1
ENSG00000115425	PECR	0	0	0	1	1	1
ENSG00000115457	IGFBP2	0	0	0	1	0	0
ENSG00000115504	EHBP1	0	0	0	1	0	0
ENSG00000115520	COQ10B	1	1	1	1	1	1
ENSG00000115525	ST3GAL5	0	0	0	0	1	0
ENSG00000115541	HSPE1	1	0	0	1	0	0
ENSG00000115548	KDM3A	0	1	1	1	0	0
ENSG00000115590	IL1R2	1	0	0	1	1	0
ENSG00000115594	IL1R1	1	1	0	1	1	0
ENSG00000115598	IL1RL2	1	0	0	1	1	1
ENSG00000115604	IL18R1	1	1	1	1	1	1
ENSG00000115641	FHL2	1	0	0	1	0	0
ENSG00000115648	MLPH	0	0	1	0	1	1
ENSG00000115652	UXS1	0	1	1	1	1	1
ENSG00000115687	PASK	1	0	0	1	1	1
ENSG00000115718	PROC	1	1	1	1	1	1
ENSG00000115738	ID2	1	1	1	1	1	1
ENSG00000115756	HPCAL1	1	1	0	1	1	1
ENSG00000115758	ODC1	1	0	0	1	0	0
ENSG00000115762	PLEKHB2	0	0	0	1	0	0
ENSG00000115825	PRKD3	0	0	0	0	0	0
ENSG00000115840	SLC25A12	0	0	0	1	0	0
ENSG00000115841	RMDN2	1	1	1	0	1	1
ENSG00000115844	DLX2	1	0	0	1	0	0
ENSG00000115884	SDC1	1	1	1	0	1	1
ENSG00000115896	PLCL1	0	0	0	0	1	1
ENSG00000115902	SLC1A4	0	0	0	0	1	0
ENSG00000115904	SOS1	0	0	0	0	0	1
ENSG00000115919	KYNU	1	1	1	1	1	1
ENSG00000115935	WIPF1	0	1	0	0	1	1
ENSG00000115942	ORC2	1	1	1	0	0	0
ENSG00000115946	PNO1	1	1	1	0	0	0
ENSG00000115956	PLEK	1	1	1	1	1	1
ENSG00000115963	RND3	0	0	0	1	0	0
ENSG00000115970	THADA	0	0	0	1	1	1
ENSG00000116005	PCYOX1	1	1	1	1	1	1
ENSG00000116014	KISS1R	0	0	0	0	1	1
ENSG00000116016	EPAS1	0	0	0	0	1	0
ENSG00000116017	ARID3A	0	0	0	0	0	1
ENSG00000116062	MSH6	1	0	0	1	0	0
ENSG00000116127	ALMS1	0	1	1	1	1	1
ENSG00000116133	DHCR24	0	0	0	1	1	1
ENSG00000116161	CACYBP	0	1	0	0	0	0
ENSG00000116171	SCP2	0	0	0	1	1	1
ENSG00000116191	RALGPS2	0	0	1	1	1	0
ENSG00000116198	CEP104	1	1	0	0	0	0
ENSG00000116205	TCEANC2	1	0	0	1	0	0
ENSG00000116213	WRAP73	1	0	0	0	0	0
ENSG00000116237	ICMT	1	1	1	0	0	0
ENSG00000116273	PHF13	0	1	0	0	0	0
ENSG00000116285	ERRFI1	1	0	0	1	0	0
ENSG00000116337	AMPD2	0	1	0	0	1	1
ENSG00000116396	KCNC4	0	1	1	0	1	1
ENSG00000116497	S100PBP	1	1	1	1	1	1
ENSG00000116514	RNF19B	0	1	1	0	1	1
ENSG00000116525	TRIM62	0	1	1	0	0	0
ENSG00000116560	SFPQ	1	1	1	1	1	1
ENSG00000116574	RHOU	0	1	1	1	1	1
ENSG00000116584	ARHGEF2	0	1	0	0	0	0
ENSG00000116586	LAMTOR2	0	0	0	1	1	1
ENSG00000116604	MEF2D	1	0	0	1	0	0
ENSG00000116661	FBXO2	0	0	0	0	1	1
ENSG00000116663	FBXO6	0	1	0	0	1	1
ENSG00000116667	C1orf21	1	1	1	1	1	1
ENSG00000116670	MAD2L2	0	0	0	0	1	1
ENSG00000116675	DNAJC6	0	1	0	1	0	1
ENSG00000116678	LEPR	0	0	0	1	1	1
ENSG00000116679	IVNS1ABP	0	1	0	1	1	1
ENSG00000116685	KIAA2013	1	1	1	0	0	0
ENSG00000116688	MFN2	0	0	0	0	0	0
ENSG00000116691	MIIP	1	0	1	1	0	0
ENSG00000116698	SMG7	0	1	0	0	1	1
ENSG00000116701	NCF2	0	0	0	0	0	0
ENSG00000116711	PLA2G4A	1	1	0	0	1	1
ENSG00000116717	GADD45A	1	1	1	1	1	0
ENSG00000116729	WLS	0	0	0	0	1	1
ENSG00000116731	PRDM2	0	0	0	0	0	0
ENSG00000116741	RGS2	1	0	0	0	1	1
ENSG00000116786	PLEKHM2	0	0	0	0	0	0
ENSG00000116791	CRYZ	0	0	0	1	1	1
ENSG00000116809	ZBTB17	1	1	1	1	1	1
ENSG00000116819	TFAP2E	1	1	1	0	0	0
ENSG00000116830	TTF2	1	0	0	1	1	1
ENSG00000116833	NR5A2	0	0	0	0	1	0
ENSG00000116852	KIF21B	0	0	0	1	0	1
ENSG00000116857	TMEM9	0	0	0	1	1	1
ENSG00000116863	ADPRHL2	0	1	1	0	0	0
ENSG00000116883	AL591845.1	1	0	0	1	0	0
ENSG00000116977	LGALS8	0	1	0	1	0	0
ENSG00000116985	BMP8B	0	0	0	0	1	1
ENSG00000116990	MYCL	1	1	1	1	1	1
ENSG00000116991	SIPA1L2	0	1	1	0	1	1
ENSG00000117000	RLF	1	0	0	1	0	0
ENSG00000117009	KMO	1	1	1	1	1	1
ENSG00000117016	RIMS3	1	1	1	1	1	1
ENSG00000117020	AKT3	0	0	0	0	1	1
ENSG00000117036	ETV3	1	1	1	1	1	1
ENSG00000117054	ACADM	0	0	0	0	1	0
ENSG00000117090	SLAMF1	0	1	1	0	1	1
ENSG00000117091	CD48	0	1	1	0	1	1
ENSG00000117115	PADI2	0	0	0	1	1	1
ENSG00000117143	UAP1	1	1	1	1	0	1
ENSG00000117153	KLHL12	0	0	0	0	0	0
ENSG00000117155	SSX2IP	1	1	1	1	1	1
ENSG00000117226	GBP3	0	1	1	0	1	1
ENSG00000117228	GBP1	0	1	1	0	1	1
ENSG00000117266	CDK18	0	0	0	0	0	1
ENSG00000117280	RAB29	0	0	0	0	0	0
ENSG00000117298	ECE1	1	1	1	1	1	1
ENSG00000117318	ID3	0	1	1	0	1	1
ENSG00000117360	PRPF3	0	1	0	0	1	1
ENSG00000117394	SLC2A1	1	1	1	1	0	1
ENSG00000117407	ARTN	0	0	0	0	1	1
ENSG00000117425	PTCH2	1	1	1	1	1	1
ENSG00000117450	PRDX1	0	0	0	1	0	0
ENSG00000117461	PIK3R3	0	0	0	0	1	0
ENSG00000117475	BLZF1	0	1	1	0	0	0
ENSG00000117479	SLC19A2	1	0	0	1	0	0
ENSG00000117480	FAAH	0	0	0	1	1	1
ENSG00000117481	NSUN4	0	0	0	0	0	0
ENSG00000117500	TMED5	0	0	0	1	0	0
ENSG00000117523	PRRC2C	0	1	0	0	0	1
ENSG00000117525	F3	1	1	1	1	1	1
ENSG00000117528	ABCD3	0	1	0	0	1	1
ENSG00000117533	VAMP4	0	0	0	0	0	0
ENSG00000117543	DPH5	1	1	1	1	1	1
ENSG00000117560	FASLG	0	1	0	0	1	1
ENSG00000117594	HSD11B1	0	0	0	0	1	1
ENSG00000117597	UTP25	0	1	0	0	0	0
ENSG00000117602	RCAN3	1	1	1	0	1	0
ENSG00000117625	RCOR3	1	1	1	1	1	0
ENSG00000117632	STMN1	0	0	0	1	1	1
ENSG00000117643	MAN1C1	1	1	1	1	1	1
ENSG00000117697	NSL1	1	1	1	1	0	0
ENSG00000117707	PROX1	0	1	0	0	0	0
ENSG00000117713	ARID1A	1	1	1	0	0	0
ENSG00000117724	CENPF	0	1	1	0	1	1
ENSG00000117758	STX12	0	1	0	0	1	1
ENSG00000117868	ESYT2	1	0	0	0	0	0
ENSG00000117877	CD3EAP	1	1	1	1	1	1
ENSG00000117899	MESD	0	0	0	0	0	0
ENSG00000117906	RCN2	0	1	0	0	0	0
ENSG00000117984	CTSD	0	0	0	0	1	1
ENSG00000118046	STK11	0	1	0	0	0	0
ENSG00000118137	APOA1	1	0	1	0	0	0
ENSG00000118194	TNNT2	0	0	0	0	1	0
ENSG00000118200	CAMSAP2	0	0	0	1	0	0
ENSG00000118242	MREG	0	1	0	1	0	1
ENSG00000118257	NRP2	0	1	0	1	1	1
ENSG00000118263	KLF7	0	0	0	1	0	0
ENSG00000118308	LRMP	1	1	1	1	1	1
ENSG00000118369	USP35	1	0	1	0	0	0
ENSG00000118412	CASP8AP2	1	0	0	0	0	0
ENSG00000118418	HMGN3	0	0	0	1	1	1
ENSG00000118420	UBE3D	0	1	0	0	1	0
ENSG00000118482	PHF3	1	0	1	0	0	0
ENSG00000118495	PLAGL1	0	1	0	0	0	1
ENSG00000118496	FBXO30	1	0	0	1	0	0
ENSG00000118503	TNFAIP3	1	1	1	1	1	1
ENSG00000118507	AKAP7	0	0	0	1	0	0
ENSG00000118514	ALDH8A1	1	1	1	0	0	0
ENSG00000118515	SGK1	1	1	0	0	1	1
ENSG00000118523	CCN2	0	0	0	0	1	0
ENSG00000118557	PMFBP1	0	1	1	1	1	1
ENSG00000118596	SLC16A7	0	0	0	0	1	1
ENSG00000118640	VAMP8	0	0	0	1	1	1
ENSG00000118655	DCLRE1B	0	0	0	0	1	1
ENSG00000118689	FOXO3	0	1	1	0	1	0
ENSG00000118690	ARMC2	1	1	1	1	1	1
ENSG00000118762	PKD2	1	0	0	1	0	1
ENSG00000118777	ABCG2	0	0	0	1	0	0
ENSG00000118785	SPP1	1	0	1	1	0	1
ENSG00000118849	RARRES1	0	0	0	1	0	0
ENSG00000118855	MFSD1	0	0	0	1	1	1
ENSG00000118922	KLF12	0	0	0	1	1	1
ENSG00000118939	UCHL3	0	0	0	1	1	1
ENSG00000118961	LDAH	0	1	0	0	0	0
ENSG00000118971	CCND2	1	0	1	1	1	1
ENSG00000118976	OTUD4P1	0	1	1	1	1	1
ENSG00000118985	ELL2	1	0	0	1	0	1
ENSG00000118997	DNAH7	0	0	0	0	0	1
ENSG00000119042	SATB2	0	0	0	1	0	0
ENSG00000119048	UBE2B	0	0	0	1	0	0
ENSG00000119138	KLF9	0	1	0	1	1	1
ENSG00000119139	TJP2	0	1	1	0	1	1
ENSG00000119227	PIGZ	0	0	0	1	1	1
ENSG00000119280	C1orf198	0	0	0	1	0	0
ENSG00000119321	FKBP15	0	1	0	0	0	0
ENSG00000119326	CTNNAL1	1	0	1	1	0	0
ENSG00000119333	WDR34	1	1	1	1	1	1
ENSG00000119383	PTPA	1	1	1	1	0	0
ENSG00000119401	TRIM32	1	1	1	1	1	1
ENSG00000119408	NEK6	0	0	0	1	0	1
ENSG00000119431	HDHD3	0	1	0	0	0	0
ENSG00000119457	SLC46A2	1	1	1	1	1	1
ENSG00000119471	HSDL2	0	0	0	1	1	1
ENSG00000119508	NR4A3	1	1	1	1	1	1
ENSG00000119523	ALG2	0	1	1	0	1	1
ENSG00000119535	CSF3R	0	0	0	1	0	0
ENSG00000119638	NEK9	0	1	0	0	0	0
ENSG00000119640	ACYP1	0	1	1	0	1	0
ENSG00000119669	IRF2BPL	0	1	0	0	1	0
ENSG00000119673	ACOT2	0	0	0	0	1	1
ENSG00000119681	LTBP2	0	0	0	0	0	0
ENSG00000119711	ALDH6A1	0	0	0	1	1	1
ENSG00000119725	ZNF410	0	0	1	0	0	0
ENSG00000119729	RHOQ	0	0	0	0	0	1
ENSG00000119772	DNMT3A	0	1	0	0	0	0
ENSG00000119782	FKBP1B	1	0	0	1	1	1
ENSG00000119862	LGALSL	1	1	0	1	1	0
ENSG00000119865	CNRIP1	1	0	0	1	1	0
ENSG00000119866	BCL11A	0	1	1	1	1	1
ENSG00000119899	SLC17A5	0	1	0	0	1	0
ENSG00000119900	OGFRL1	0	1	0	0	0	1
ENSG00000119906	SLF2	0	1	1	0	0	0
ENSG00000119915	ELOVL3	0	0	0	0	1	1
ENSG00000119917	IFIT3	0	1	1	0	0	0
ENSG00000119922	IFIT2	0	1	1	0	0	0
ENSG00000119927	GPAM	1	1	1	1	1	1
ENSG00000119929	CUTC	0	1	0	0	0	0
ENSG00000119950	MXI1	1	1	1	1	1	1
ENSG00000119986	AVPI1	0	1	1	0	1	1
ENSG00000120051	CFAP58	0	0	0	1	1	1
ENSG00000120053	GOT1	1	1	1	1	1	1
ENSG00000120063	GNA13	1	0	0	1	0	0
ENSG00000120129	DUSP1	1	1	1	1	1	1
ENSG00000120162	MOB3B	1	0	1	1	1	1
ENSG00000120217	CD274	1	1	1	1	1	1
ENSG00000120253	NUP43	1	1	1	1	1	1
ENSG00000120256	LRP11	0	1	1	0	1	1
ENSG00000120262	CCDC170	1	1	1	1	0	1
ENSG00000120278	PLEKHG1	0	0	0	0	1	0
ENSG00000120280	CXorf21	0	0	0	0	1	1
ENSG00000120318	ARAP3	0	1	0	1	1	0
ENSG00000120337	TNFSF18	1	1	1	1	0	0
ENSG00000120370	GORAB	0	0	0	0	0	0
ENSG00000120436	GPR31	0	1	0	0	1	1
ENSG00000120437	ACAT2	1	1	1	0	0	0
ENSG00000120438	TCP1	0	0	1	0	0	0
ENSG00000120457	KCNJ5	1	1	1	1	1	1
ENSG00000120519	SLC10A7	0	1	0	0	0	0
ENSG00000120539	MASTL	0	1	1	0	1	1
ENSG00000120594	PLXDC2	0	0	0	1	1	1
ENSG00000120662	MTRF1	0	1	0	0	0	0
ENSG00000120686	UFM1	1	1	1	1	1	1
ENSG00000120694	HSPH1	1	0	1	1	0	0
ENSG00000120696	KBTBD7	1	1	1	1	1	1
ENSG00000120705	ETF1	1	1	1	1	0	1
ENSG00000120708	TGFBI	0	0	0	0	1	0
ENSG00000120709	FAM53C	0	0	0	1	0	0
ENSG00000120733	KDM3B	0	1	0	0	0	0
ENSG00000120738	EGR1	1	0	1	1	0	0
ENSG00000120784	ZFP30	1	1	1	1	1	1
ENSG00000120802	TMPO	0	1	1	0	0	0
ENSG00000120832	MTERF2	0	0	0	1	0	0
ENSG00000120833	SOCS2	0	1	1	1	1	1
ENSG00000120875	DUSP4	1	1	1	1	1	1
ENSG00000120896	SORBS3	1	1	1	0	1	1
ENSG00000120899	PTK2B	0	0	0	0	0	0
ENSG00000120910	PPP3CC	0	1	1	1	1	1
ENSG00000120913	PDLIM2	1	1	1	0	1	1
ENSG00000120925	RNF170	0	1	1	0	0	0
ENSG00000120949	TNFRSF8	0	0	0	0	1	1
ENSG00000121039	RDH10	0	0	0	0	1	1
ENSG00000121057	AKAP1	0	1	0	0	1	0
ENSG00000121060	TRIM25	0	1	1	0	0	0
ENSG00000121101	TEX14	1	1	1	1	0	0
ENSG00000121104	FAM117A	1	0	1	1	0	1
ENSG00000121210	TMEM131L	1	1	0	1	0	0
ENSG00000121236	TRIM6	1	1	0	1	0	0
ENSG00000121274	TENT4B	1	0	0	0	0	0
ENSG00000121281	ADCY7	1	0	1	1	0	1
ENSG00000121310	ECHDC2	1	0	0	0	0	0
ENSG00000121316	PLBD1	0	0	0	1	1	1
ENSG00000121380	BCL2L14	0	1	0	0	1	1
ENSG00000121454	LHX4	1	0	0	0	0	0
ENSG00000121481	RNF2	0	0	0	1	0	0
ENSG00000121552	CSTA	0	1	0	0	1	0
ENSG00000121577	POPDC2	0	1	0	0	1	1
ENSG00000121579	NAA50	1	0	0	1	0	0
ENSG00000121594	CD80	0	1	1	0	1	1
ENSG00000121690	DEPDC7	1	0	1	1	1	1
ENSG00000121691	CAT	0	0	0	1	1	1
ENSG00000121741	ZMYM2	0	1	0	0	0	0
ENSG00000121743	GJA3	1	1	1	0	1	1
ENSG00000121769	FABP3	1	0	0	1	1	0
ENSG00000121775	TMEM39B	1	1	1	1	1	1
ENSG00000121797	CCRL2	1	1	1	1	1	1
ENSG00000121807	CCR2	1	1	1	1	1	1
ENSG00000121851	POLR3GL	1	1	1	1	1	1
ENSG00000121864	ZNF639	1	0	0	0	0	0
ENSG00000121900	TMEM54	0	1	1	0	1	1
ENSG00000121933	TMIGD3	1	1	1	1	1	1
ENSG00000121957	GPSM2	1	1	1	1	1	1
ENSG00000121964	GTDC1	0	0	0	0	1	0
ENSG00000121966	CXCR4	0	1	1	0	1	1
ENSG00000122033	MTIF3	0	1	0	0	0	0
ENSG00000122035	RASL11A	0	1	0	0	0	0
ENSG00000122122	SASH3	1	1	0	1	1	0
ENSG00000122188	LAX1	0	1	0	0	0	0
ENSG00000122223	CD244	0	0	0	1	1	1
ENSG00000122224	LY9	1	1	0	1	1	1
ENSG00000122254	HS3ST2	0	1	1	1	1	1
ENSG00000122257	RBBP6	0	1	0	1	0	0
ENSG00000122335	SERAC1	0	1	0	0	1	1
ENSG00000122359	ANXA11	0	0	0	0	1	0
ENSG00000122378	PRXL2A	0	0	0	0	1	1
ENSG00000122386	ZNF205	1	1	1	1	1	0
ENSG00000122417	ODF2L	0	0	0	0	1	1
ENSG00000122484	RPAP2	0	1	0	0	0	0
ENSG00000122507	BBS9	0	0	0	1	1	1
ENSG00000122547	EEPD1	1	1	1	1	1	1
ENSG00000122566	HNRNPA2B1	0	0	0	0	0	0
ENSG00000122574	WIPF3	1	1	1	1	1	1
ENSG00000122591	FAM126A	0	1	1	0	0	1
ENSG00000122641	INHBA	1	1	1	1	1	1
ENSG00000122642	FKBP9	0	0	0	1	1	1
ENSG00000122643	NT5C3A	0	1	0	0	0	0
ENSG00000122644	ARL4A	1	0	1	1	0	0
ENSG00000122687	MRM2	1	1	1	1	1	1
[truncated: 5,909 more rows]

## Sheet: Figure 1c
Fig. 1c Pathway enrichment analysis by overrepresentation analysis for DEGs of stimulated vs. unstimulated monocytes identified 36 relevant KEGG pathways (full list: Supplementary Data 1).
False discovery rate (FDR)-corrected p-values are indicated.
KEGG_ID	Af 3h	Af 6h	Nm 3h	Nm 6h	Sa 3h	Sa 6h	numSignif	time point	stimulus
HIF-1 signaling pathway	0.028333	0.00748256	0.359916	0.449836	0.0619085	0.110161	2	3h + 6h	A. fumigatus specific
FoxO signaling pathway	0.234045	0.0355348	0.0670382	0.368547	0.141881	0.146071	1	6h	A. fumigatus specific
Tryptophan metabolism	0.885457	0.0289985	0.292487	0.210089	0.850701	0.0593154	1	6h	A. fumigatus specific
Propanoate metabolism	0.444968	0.0118316	0.319003	0.133139	0.864743	0.116647	1	6h	A. fumigatus specific
Focal adhesion	0.876266	0.0244049	0.81331	0.317455	1	0.0891711	1	6h	A. fumigatus specific
Glycolysis / Gluconeogenesis	0.855918	0.0215142	1	0.859431	1	0.938386	1	6h	A. fumigatus specific
Cytosolic DNA-sensing pathway	0.866233	0.745792	0.00482694	0.282596	0.00156398	0.134704	2	3h	bacteria specific
RIG-I-like receptor signaling pathway	0.72736	0.363772	0.0197433	0.200988	0.00621882	0.190797	2	3h	bacteria specific
JAK-STAT signaling pathway	0.600604	0.202461	0.0169478	0.0461701	0.0179404	0.00117789	4	3h + 6h	bacteria specific
Th17 cell differentiation	0.287691	0.0950237	0.239602	0.0368221	0.404913	0.0495989	2	6h	bacteria specific
Amino sugar and nucleotide sugar metabolism	1	0.227612	0.0567717	5.43801e-05	0.864743	0.0282032	2	6h	bacteria specific
Fatty acid elongation	1	0.438446	1	0.00562274	1	0.0477621	2	6h	bacteria specific
TNF signaling pathway	4.8535e-07	2.75566e-06	3.01073e-07	4.14351e-06	2.57341e-09	1.29387e-07	6	3h + 6h	core
IL-17 signaling pathway	0.00136363	0.000913522	0.0049279	0.0217971	1.70131e-05	0.000823726	6	3h + 6h	core
Cytokine-cytokine receptor interaction	0.0292664	0.0151696	0.000203507	7.78788e-06	2.85868e-05	2.75644e-08	6	3h + 6h	core
NOD-like receptor signaling pathway	0.028333	0.00748256	0.000191886	0.00453361	3.24195e-05	0.000823726	6	3h + 6h	core
NF-kappa B signaling pathway	0.0182845	0.0151696	0.000480096	0.000552592	4.12509e-05	0.00503548	6	3h + 6h	core
C-type lectin receptor signaling pathway	0.028333	0.00748256	0.000480096	5.43801e-05	0.0016196	0.000274293	6	3h + 6h	core
Osteoclast differentiation	0.0244591	8.18269e-05	0.0144041	7.78788e-06	0.0137087	3.17155e-06	6	3h + 6h	core
MAPK signaling pathway	0.000125484	0.000350662	0.0162804	0.00454938	0.019186	0.00605716	6	3h + 6h	core
Apoptosis	0.0042383	0.00104727	0.00386545	0.0269068	0.0412947	0.00935816	6	3h + 6h	core
Cellular senescence	0.115978	0.000913522	0.0351472	0.0511122	0.0211893	0.0766991	3	3h + 6h	core
Chemokine signaling pathway	0.760812	0.0117897	0.0679233	0.000125257	0.0228073	0.000230177	4	3h + 6h	core
Valine, leucine and isoleucine degradation	0.444968	0.0118316	0.103861	0.0217971	0.43402	0.0125406	3	6h	core
Hematopoietic cell lineage	0.29691	0.0336539	0.187028	0.00401528	0.677832	0.00684141	3	6h	core
Biosynthesis of unsaturated fatty acids	1	0.0407189	1	0.00186906	1	0.00192336	3	6h	core
Th1 and Th2 cell differentiation	0.876266	0.373808	0.472724	0.0292001	0.544755	0.0506706	1	6h	N. meningitidis specific
Fc gamma R-mediated phagocytosis	0.918264	0.438446	0.580584	0.0439655	0.982755	0.098188	1	6h	N. meningitidis specific
Glycerophospholipid metabolism	0.66219	0.170456	0.505665	0.0239631	1	0.170206	1	6h	N. meningitidis specific
Lysosome	1	0.810135	1	0.0461701	1	0.330649	1	6h	N. meningitidis specific
p53 signaling pathway	0.0527354	0.00748256	0.285998	0.121966	0.00436095	0.0125406	3	3h + 6h	other
Peroxisome	0.468086	0.000206439	0.593268	0.128714	0.30869	0.0468271	2	6h	other
Fructose and mannose metabolism	0.711324	0.0151696	0.356874	0.0461701	0.652363	0.134704	2	6h	other
Rap1 signaling pathway	0.444968	0.0118316	0.402749	0.113473	1	0.0392363	2	6h	other
Glycosaminoglycan biosynthesis	0.098721	0.250527	0.389538	0.148598	0.0473766	0.0615883	1	3h	S. aureus specific
B cell receptor signaling pathway	0.876266	0.610973	0.794377	0.113473	0.710209	0.041125	1	6h	S. aureus specific

## Sheet: Figure 1d
Fig. 1d Log2 of fold-changes (log2FC) of expression for genes encoding glycolysis and tricarboxylic acid (TCA) cycle enzymes.
Significant differential gene expression was detected in at least one condition (is_signif = 1 is significant; = 0 is not significant).
ensembl_ids	gene_symbol	wiki_descr	1_log2FC_af3_vs_cl3	2_log2FC_af6_vs_cl6	3_log2FC_nm3_vs_cl3	4_log2FC_nm6_vs_cl6	5_log2FC_sa3_vs_cl3	6_log2FC_sa6_vs_cl6	is_signif_af3_vs_cl3	is_signif_nm3_vs_cl3	is_signif_sa3_vs_cl3	is_signif_af6_vs_cl6	is_signif_nm6_vs_cl6	is_signif_sa6_vs_cl6
ENSG00000117394	SLC2A1	solute carrier family 2 member 1	4.53435	5.75904	1.08376	0.938556	1.04367	2.11452	1	1	1	1	0	1
ENSG00000156515	HK1	hexokinase 1	-0.246729	-0.284954	-1.15494	-0.730475	-0.778011	-0.589924	0	1	0	0	0	0
ENSG00000159399	HK2	hexokinase 2	1.10361	1.86937	0.576264	1.15112	0.00700384	1.0667	1	0	0	1	1	1
ENSG00000160883	HK3	hexokinase 3	-0.0832589	-0.487999	-0.402875	-1.53315	-0.246674	-0.993659	0	0	0	0	1	0
ENSG00000105220	GPI	glucose-6-phosphate isomerase	0.576443	1.2569	-0.0407903	-0.733121	0.0277835	-0.333827	0	0	0	1	0	0
ENSG00000152556	PFKM	phosphofructokinase, muscle	-0.6028	-1.57019	-0.293551	-1.32459	-0.195421	-1.47723	0	0	0	1	1	1
ENSG00000067057	PFKP	phosphofructokinase, platelet	1.76246	2.8647	1.12599	1.4124	0.734335	1.46455	1	1	0	1	1	1
ENSG00000149925	ALDOA	aldolase, fructose-bisphosphate A	1.00846	1.46479	0.0837188	-0.201476	0.378243	0.22781	1	0	0	1	0	0
ENSG00000109107	ALDOC	aldolase, fructose-bisphosphate C	0.900674	1.1745	0.0931335	-0.706904	0.192414	-0.546969	0	0	0	1	0	0
ENSG00000111669	TPI1	triosephosphate isomerase 1	1.04573	1.61948	-0.0499712	-0.285334	0.267999	0.0887886	1	0	0	1	0	0
ENSG00000111640	GAPDH	glyceraldehyde-3-phosphate dehydrogenase	0.989894	1.67536	0.00367063	-0.123548	0.308745	0.227882	0	0	0	1	0	0
ENSG00000102144	PGK1	phosphoglycerate kinase 1	0.902582	1.43318	0.39651	0.165993	0.573586	0.361105	0	0	0	1	0	0
ENSG00000171314	PGAM1	phosphoglycerate mutase 1	0.667881	1.08185	0.25221	0.643655	0.0930284	0.550723	0	0	0	1	0	0
ENSG00000074800	ENO1	enolase 1	1.04049	1.50156	0.383527	-0.0525688	0.517446	0.062191	1	0	0	1	0	0
ENSG00000111674	ENO2	enolase 2	2.68277	4.08157	-0.511917	-0.889943	0.0704406	0.623056	1	0	0	1	0	0
ENSG00000134333	LDHA	lactate dehydrogenase A	1.98579	2.57979	0.140444	0.443145	0.283431	0.578506	1	0	0	1	0	0
ENSG00000171989	LDHAL6B	lactate dehydrogenase A like 6B	2.9883	2.65784	1.00073	0.13688	0.840252	0.925933	1	1	0	1	0	0
ENSG00000111716	LDHB	lactate dehydrogenase B	-0.10128	-1.19768	-0.0929667	-1.51024	-0.0310832	-1.46241	0	0	0	1	1	1
ENSG00000166796	LDHC	lactate dehydrogenase C	0.994037	1.71539	0.0670952	-0.0718023	0.00696112	-0.0487632	0	0	0	1	0	0
ENSG00000168291	PDHB	pyruvate dehydrogenase E1 beta subunit	-0.996512	-1.01392	-1.53611	-1.34069	-1.19493	-1.29098	0	1	1	1	1	1
ENSG00000091140	DLD	dihydrolipoamide dehydrogenase	0.718913	1.4027	2.0371	1.4923	1.41171	1.49482	0	1	1	1	1	1
ENSG00000138413	IDH1	isocitrate dehydrogenase (NADP(+)) 1, cytosolic	-1.14144	-1.87372	-1.3394	-2.52906	-1.19037	-2.44396	1	1	1	1	1	1
ENSG00000182054	IDH2	isocitrate dehydrogenase (NADP(+)) 2, mitochondrial	-0.773662	-2.20139	-0.83935	-2.65311	-0.818495	-2.60088	0	0	0	1	1	1
ENSG00000172340	SUCLG2	succinate-CoA ligase GDP-forming beta subunit	-0.485228	-1.4975	-0.545256	-1.48759	-0.526591	-1.50783	0	0	0	1	1	1
ENSG00000091483	FH	fumarate hydratase	0.00990209	-0.0318297	1.34864	0.229113	0.881364	0.627173	0	1	0	0	0	0
ENSG00000173599	PC	pyruvate carboxylase	-0.20066	-0.0584895	-0.723955	-0.892867	-0.54574	-1.45584	0	0	0	0	0	1

## Sheet: Figure 2a
Fig. 2a Percentage of response expression quantitative trait loci (reQTLs) from all cis eQTLs in pathogen-exposed monocytes.
Lists of all eQTL and reQTL data are provided in Supplementary Data 2 and Supplementary Data 3, respectively.
Stimulus	time point	eQTL genes	reQTL genes	% reQTL of eQTL
Af	3h	3175	191	6.01575
Af	6h	3439	240	6.97877
Nm	3h	2921	302	10.3389
Nm	6h	3029	350	11.555
Sa	3h	2574	184	7.14841
Sa	6h	3425	262	7.64964

## Sheet: Figure 2b
Fig. 2b Percentage of timepoint-specific reQTLs of all reQTLs in pathogen-exposed monocytes.
Stimulus	time point	reQTL genes	time point-specific genes	% time point-specific reQTL of reQTL
Af	3h	191	19	9.94764
Af	6h	240	28	11.6667
Nm	3h	302	47	15.5629
Nm	6h	350	62	17.7143
Sa	3h	184	24	13.0435
Sa	6h	262	42	16.0305

## Sheet: Figure 2c
Fig. 2c Histograms comparing the gene expression log2FC distribution of all genes (top row) or all DEGs (|log2FC| ≥ 1, bottom row) versus all reQTL-regulated genes after 3h of stimulation
(6h stimulation: Supplementary Fig. 4a). Distribution differences were tested for statistical significance. Two-tailed t-test or Fisher exact test based p‑values are indicated.
The source for Fig. 2c are provided in source_data_Fig2c.tar.gz.
Lists of all DEGs and reQTLs are provided in Supplementary Data 1 and Supplementary Data 3, respectively.

## Sheet: Figure 2d
Fig 2d Principal component analysis of 745 reQTL-regulated genes in monocytes of 215 healthy volunteers after exposure to Af, Nm or Sa for 3h and 6h. Colors indicate stimulus and timepoint. Ctrl: unstimulated.
The source for Fig. 2d are provided in source_data_Fig2d.tar.gz.
List of all reQTL data is provided in Supplementary Data 3.

## Sheet: Figure 2e
Fig 2e Venn diagrams of all reQTL-regulated genes after 3h (left, total of 464 reQTL-regulated genes) and 6h (right, total of 547 reQTL-regulated genes).
ensembl_id	snp_id	cond	time
ENSG00000064687	rs150273444	SA	3h
ENSG00000160179	rs73225405	NM	6h
ENSG00000140526	rs8039709	AF	3h
ENSG00000140526	rs9920012	SA	3h
ENSG00000166016	rs10768053	NM	3h
ENSG00000162390	rs12021573	NM	6h
ENSG00000162390	rs12021573	SA	6h
ENSG00000197142	rs7077060	AF	3h
ENSG00000197142	rs7077060	NM	3h
ENSG00000197142	rs11195949	SA	3h
ENSG00000197142	rs7077060	AF	6h
ENSG00000197142	rs7077060	NM	6h
ENSG00000197142	rs10885346	SA	6h
ENSG00000115091	rs62171767	AF	6h
ENSG00000140955	rs3197188	NM	3h
ENSG00000140955	rs8692	SA	3h
ENSG00000140955	rs4575519	AF	6h
ENSG00000140955	rs4150119	NM	6h
ENSG00000140955	rs4575519	SA	6h
ENSG00000151694	rs113122042	AF	3h
ENSG00000105963	rs62430834	NM	3h
ENSG00000105963	rs62430834	NM	6h
ENSG00000159346	rs12070525	AF	3h
ENSG00000159346	rs12091234	SA	3h
ENSG00000159346	rs6704074	AF	6h
ENSG00000159346	rs4336908	NM	6h
ENSG00000159346	rs6704074	SA	6h
ENSG00000156110	rs2131961	NM	6h
ENSG00000148926	rs2197171	NM	3h
ENSG00000148926	rs11042641	SA	3h
ENSG00000148926	rs189199541	NM	6h
ENSG00000170425	rs8077025	SA	3h
ENSG00000170425	rs1797462	AF	6h
ENSG00000153531	rs7331116	AF	3h
ENSG00000153531	rs7331116	AF	6h
ENSG00000170222	rs2106400	AF	3h
ENSG00000170222	rs66730944	NM	3h
ENSG00000170222	rs1509112	SA	3h
ENSG00000035687	rs4658628	AF	3h
ENSG00000035687	rs4658628	NM	3h
ENSG00000035687	rs10803205	SA	3h
ENSG00000035687	rs4658628	AF	6h
ENSG00000035687	rs10803205	NM	6h
ENSG00000035687	rs4658628	SA	6h
ENSG00000173744	rs6713514	AF	6h
ENSG00000173744	rs56005544	SA	6h
ENSG00000158669	rs62507859	AF	3h
ENSG00000158669	rs62507859	NM	3h
ENSG00000158669	rs62507859	SA	3h
ENSG00000158669	rs35087292	AF	6h
ENSG00000158669	rs62507859	NM	6h
ENSG00000158669	rs62507859	SA	6h
ENSG00000135541	rs11154801	AF	3h
ENSG00000106305	rs10676148	SA	3h
ENSG00000123505	rs7755678	AF	3h
ENSG00000123505	rs9386956	NM	3h
ENSG00000123505	rs9372272	SA	3h
ENSG00000123505	rs7755678	AF	6h
ENSG00000123505	rs1150106	NM	6h
ENSG00000139344	rs7486703	NM	6h
ENSG00000116337	rs12046107	AF	3h
ENSG00000164111	rs7655436	NM	6h
ENSG00000164111	rs71606236	SA	6h
ENSG00000152056	rs642611	NM	3h
ENSG00000152056	rs647138	AF	6h
ENSG00000132842	rs9885073	AF	6h
ENSG00000077420	rs74124007	AF	6h
ENSG00000100823	rs61996768	AF	3h
ENSG00000168374	rs6445918	NM	3h
ENSG00000242247	rs75606876	NM	3h
ENSG00000242247	rs5758965	SA	3h
ENSG00000107863	rs74122904	AF	6h
ENSG00000107863	rs41408444	NM	6h
ENSG00000107863	rs1078552	SA	6h
ENSG00000163219	rs4410322	SA	3h
ENSG00000134909	rs6590370	NM	6h
ENSG00000123329	rs79948748	SA	3h
ENSG00000116584	rs78434573	AF	6h
ENSG00000114790	rs1713808	AF	6h
ENSG00000165801	rs1952151	AF	6h
ENSG00000165801	rs1952151	NM	6h
ENSG00000165801	rs943991	SA	6h
ENSG00000032219	rs1190982	NM	3h
ENSG00000032219	rs4901853	NM	6h
ENSG00000152219	rs1933337	AF	3h
ENSG00000152219	rs200295000	AF	6h
ENSG00000152219	rs200295000	NM	6h
ENSG00000165997	rs11815228	AF	3h
ENSG00000165997	rs7071300	NM	3h
ENSG00000165997	rs142363955	SA	3h
ENSG00000165997	rs34566242	NM	6h
ENSG00000165997	rs10508562	SA	6h
ENSG00000141480	rs28365158	NM	6h
ENSG00000141480	rs140888387	SA	6h
ENSG00000113369	rs78948152	NM	3h
ENSG00000113369	rs78948152	SA	3h
ENSG00000113369	rs4916853	NM	6h
ENSG00000113369	rs13356765	SA	6h
ENSG00000104763	rs3753115	NM	6h
ENSG00000104763	rs2106037	SA	6h
ENSG00000153317	rs7017795	NM	6h
ENSG00000065802	rs508486	NM	3h
ENSG00000065802	rs494819	SA	3h
ENSG00000105011	rs74409269	SA	3h
ENSG00000169136	rs2290775	AF	3h
ENSG00000169136	rs7248744	NM	3h
ENSG00000138363	rs34906748	SA	6h
ENSG00000069849	rs11569235	AF	6h
ENSG00000224004	rs111368121	NM	3h
ENSG00000033627	rs146871023	NM	6h
ENSG00000033627	rs66941552	SA	6h
ENSG00000114573	rs1048892	AF	3h
ENSG00000114573	rs1048892	AF	6h
ENSG00000114573	rs1048892	NM	6h
ENSG00000147416	rs13253037	NM	3h
ENSG00000147416	rs13253037	SA	3h
ENSG00000147416	rs13253037	NM	6h
ENSG00000147416	rs71510685	SA	6h
ENSG00000104043	rs12442280	AF	6h
ENSG00000104043	rs4775852	NM	6h
ENSG00000104043	rs4775852	SA	6h
ENSG00000158470	rs11906348	NM	3h
ENSG00000006453	rs6465674	NM	3h
ENSG00000006453	rs36085425	SA	3h
ENSG00000006453	rs6465665	AF	6h
ENSG00000006453	rs6465665	NM	6h
ENSG00000006453	rs6465665	SA	6h
ENSG00000095739	rs787713	NM	3h
ENSG00000095739	rs1626802	NM	6h
ENSG00000172530	rs59251828	AF	3h
ENSG00000172530	rs59251828	AF	6h
ENSG00000176788	rs2242415	SA	3h
ENSG00000176788	rs2242415	NM	6h
ENSG00000176788	rs2242415	SA	6h
ENSG00000060982	rs75288396	NM	6h
ENSG00000060982	rs10842444	SA	6h
ENSG00000103507	rs2855475	NM	6h
ENSG00000103507	rs11647442	SA	6h
ENSG00000015475	rs738096	SA	3h
ENSG00000015475	rs2098472	SA	6h
ENSG00000110934	rs12582273	NM	3h
ENSG00000110934	rs7138439	SA	6h
ENSG00000104081	rs569539	NM	3h
ENSG00000104081	rs12148376	SA	3h
ENSG00000153162	rs4960348	NM	6h
ENSG00000222009	rs392410	NM	3h
ENSG00000011114	rs35886508	SA	3h
ENSG00000026950	rs1614887	AF	3h
ENSG00000082153	rs61077030	AF	3h
ENSG00000082153	rs61077030	AF	6h
ENSG00000107738	rs41281328	AF	3h
ENSG00000107738	rs41281328	SA	3h
ENSG00000107738	rs41281328	AF	6h
ENSG00000174370	rs3971774	AF	6h
ENSG00000182919	rs688634	AF	6h
ENSG00000130921	rs11614406	NM	3h
ENSG00000235162	rs10861402	NM	6h
ENSG00000128891	rs11629711	AF	3h
ENSG00000128891	rs4924481	SA	3h
ENSG00000178927	rs9907135	NM	3h
ENSG00000185504	rs73999371	NM	3h
ENSG00000160392	rs7260106	NM	3h
ENSG00000160392	rs7260106	SA	3h
ENSG00000160392	rs8110888	SA	6h
ENSG00000106392	rs4720726	NM	3h
ENSG00000197982	rs147552082	AF	3h
ENSG00000197982	rs147552082	NM	3h
ENSG00000197982	rs3891572	SA	3h
ENSG00000142686	rs10908407	AF	3h
ENSG00000205502	rs7173964	NM	3h
ENSG00000205502	rs7167932	SA	3h
ENSG00000205502	rs4502156	AF	6h
ENSG00000205502	rs7178424	NM	6h
ENSG00000205502	rs17271340	SA	6h
ENSG00000171860	rs2072448	NM	3h
ENSG00000171860	rs2072449	NM	6h
ENSG00000171860	rs2072448	SA	6h
ENSG00000181744	rs11914522	NM	6h
ENSG00000185127	rs7761459	AF	6h
ENSG00000185127	rs4236176	NM	6h
ENSG00000185127	rs4716383	SA	6h
ENSG00000146476	rs13202634	NM	3h
ENSG00000146476	rs11371042	SA	3h
ENSG00000146476	rs6933660	AF	6h
ENSG00000146476	rs13215869	NM	6h
ENSG00000111530	rs1500434	NM	3h
ENSG00000111530	rs11176713	NM	6h
ENSG00000111530	rs1027588	SA	6h
ENSG00000204397	rs4106099	AF	6h
ENSG00000137752	rs7934144	AF	6h
ENSG00000003400	rs5837764	AF	3h
ENSG00000129993	rs7186059	AF	6h
ENSG00000120262	rs9397414	AF	6h
ENSG00000198624	rs10476968	NM	6h
ENSG00000160791	rs6808835	NM	3h
ENSG00000160791	rs6808835	NM	6h
ENSG00000160791	rs6808835	SA	6h
ENSG00000121797	rs66928113	AF	6h
ENSG00000163468	rs11264467	AF	6h
ENSG00000163468	rs11264467	SA	6h
ENSG00000135535	rs9487103	AF	6h
ENSG00000120217	rs1411262	NM	6h
ENSG00000196776	rs12486402	NM	6h
ENSG00000196776	rs11709371	SA	6h
ENSG00000196352	rs1572275	AF	3h
ENSG00000196352	rs28738985	NM	3h
ENSG00000196352	rs28738985	SA	3h
ENSG00000196352	rs2802238	AF	6h
ENSG00000196352	rs2017760	NM	6h
ENSG00000196352	rs2782845	SA	6h
ENSG00000085117	rs11038075	NM	6h
ENSG00000114013	rs3833583	AF	3h
ENSG00000114013	rs3833583	AF	6h
ENSG00000158825	rs4655226	NM	6h
ENSG00000158825	rs4655226	SA	6h
ENSG00000170779	rs7144401	NM	6h
ENSG00000101290	rs112581521	SA	6h
ENSG00000170956	rs10419111	SA	6h
ENSG00000203760	rs9388494	AF	3h
ENSG00000203760	rs9388494	NM	3h
ENSG00000203760	rs9398804	SA	3h
ENSG00000203760	rs9388489	AF	6h
ENSG00000203760	rs1844594	NM	6h
ENSG00000203760	rs9388489	SA	6h
ENSG00000110274	rs73010424	NM	3h
ENSG00000110274	rs117683585	NM	6h
ENSG00000110274	rs73010424	SA	6h
ENSG00000174007	rs9875088	NM	6h
ENSG00000174007	rs9840915	SA	6h
ENSG00000101639	rs8088313	NM	3h
ENSG00000101639	rs12955780	SA	3h
ENSG00000101639	rs2902856	AF	6h
ENSG00000101639	rs8088313	NM	6h
ENSG00000101639	rs2902856	SA	6h
ENSG00000011523	rs2723086	NM	6h
ENSG00000011523	rs2540948	SA	6h
ENSG00000172292	rs142696374	AF	6h
ENSG00000172292	rs73026549	NM	6h
ENSG00000003402	rs10203550	AF	3h
ENSG00000003402	rs12693927	SA	3h
ENSG00000003402	rs10203550	AF	6h
ENSG00000183765	rs4820777	AF	3h
ENSG00000255112	rs73409587	AF	3h
ENSG00000255112	rs73409587	NM	3h
ENSG00000255112	rs73409587	SA	3h
ENSG00000255112	rs73409587	AF	6h
ENSG00000182022	rs7092961	SA	6h
ENSG00000131873	rs2412132	NM	3h
ENSG00000131873	rs2412132	NM	6h
ENSG00000131873	rs2412132	SA	6h
ENSG00000080822	rs4857405	NM	3h
ENSG00000110852	rs11053539	AF	6h
ENSG00000113282	rs1894961	AF	3h
ENSG00000113282	rs1186910	NM	3h
ENSG00000113282	rs17054866	SA	3h
ENSG00000106665	rs499453	NM	3h
ENSG00000205057	rs12580883	AF	6h
ENSG00000224821	rs9559809	AF	6h
ENSG00000224821	rs7995370	NM	6h
ENSG00000129083	rs2575839	AF	6h
ENSG00000137449	rs1389999	AF	3h
ENSG00000137449	rs1389999	NM	3h
ENSG00000137449	rs1389999	SA	3h
ENSG00000137449	rs1389999	AF	6h
ENSG00000137449	rs1389999	NM	6h
ENSG00000137449	rs1389999	SA	6h
ENSG00000113742	rs10076158	AF	3h
ENSG00000135678	rs12825037	NM	6h
ENSG00000214078	rs6060624	AF	6h
ENSG00000080819	rs10804679	NM	3h
ENSG00000080819	rs13063161	SA	3h
ENSG00000080819	rs10804679	NM	6h
ENSG00000080819	rs4857406	SA	6h
ENSG00000165934	rs2896197	NM	3h
ENSG00000165934	rs7151027	NM	6h
ENSG00000169372	rs10507026	AF	3h
ENSG00000169372	rs11406954	NM	6h
ENSG00000143162	rs73033858	NM	6h
ENSG00000143162	rs73033858	SA	6h
ENSG00000116791	rs2345435	SA	6h
ENSG00000223518	rs141363056	SA	6h
ENSG00000254598	rs7104778	NM	6h
ENSG00000121552	rs34830005	NM	6h
ENSG00000164932	rs59433874	SA	3h
ENSG00000164733	rs78700274	AF	3h
ENSG00000164733	rs28592224	AF	6h
ENSG00000109861	rs4753395	SA	3h
ENSG00000109861	rs9804609	AF	6h
ENSG00000109861	rs149377250	NM	6h
ENSG00000109861	rs10741423	SA	6h
ENSG00000103811	rs34593439	AF	3h
ENSG00000103811	rs34593439	NM	3h
ENSG00000163131	rs72700881	AF	3h
ENSG00000163131	rs114845445	NM	3h
ENSG00000163131	rs72700881	AF	6h
ENSG00000163131	rs141269296	NM	6h
ENSG00000163131	rs141269296	SA	6h
ENSG00000159348	rs4336908	NM	6h
ENSG00000159348	rs2363772	SA	6h
ENSG00000100243	rs5758875	NM	3h
ENSG00000100243	rs5751342	NM	6h
ENSG00000100243	rs5758875	SA	6h
ENSG00000138061	rs6750047	NM	3h
ENSG00000138061	rs6750047	NM	6h
ENSG00000138061	rs6750047	SA	6h
ENSG00000111012	rs10877013	NM	6h
ENSG00000111012	rs10877013	SA	6h
ENSG00000106258	rs776739	NM	6h
ENSG00000008256	rs6946205	NM	3h
ENSG00000100055	rs3213556	NM	3h
ENSG00000100055	rs3213556	NM	6h
ENSG00000180902	rs73108258	AF	3h
ENSG00000180902	rs73108258	NM	3h
ENSG00000180902	rs73108258	SA	3h
ENSG00000180902	rs73108258	AF	6h
ENSG00000180902	rs73108258	NM	6h
ENSG00000180902	rs73108258	SA	6h
ENSG00000204209	rs3130259	NM	6h
ENSG00000169738	rs28755469	NM	6h
ENSG00000162733	rs10919536	SA	3h
ENSG00000181381	rs9884789	AF	3h
ENSG00000181381	rs9884789	NM	3h
ENSG00000181381	rs12508093	SA	3h
ENSG00000181381	rs10471183	AF	6h
ENSG00000181381	rs9884789	NM	6h
ENSG00000181381	rs12508093	SA	6h
ENSG00000105339	rs7816501	NM	3h
ENSG00000105339	rs7015022	SA	3h
ENSG00000105339	rs7839297	NM	6h
ENSG00000153933	rs7209599	NM	3h
ENSG00000153933	rs7209599	SA	3h
ENSG00000153933	rs7209599	NM	6h
ENSG00000172893	rs142834158	AF	3h
ENSG00000172893	rs142834158	AF	6h
ENSG00000089876	rs12356233	AF	6h
ENSG00000160305	rs68100343	NM	6h
ENSG00000172869	rs1961191	SA	6h
ENSG00000105993	rs145488990	NM	3h
ENSG00000105993	rs151338579	NM	6h
ENSG00000105993	rs151338579	SA	6h
ENSG00000126698	rs12154	AF	3h
ENSG00000126698	rs476843	NM	3h
ENSG00000126698	rs514694	SA	3h
ENSG00000126698	rs476843	AF	6h
ENSG00000126698	rs12154	NM	6h
ENSG00000126698	rs12154	SA	6h
ENSG00000105612	rs7249143	AF	6h
ENSG00000105612	rs2280742	NM	6h
ENSG00000101457	rs390386	NM	3h
ENSG00000156171	rs6670688	AF	3h
ENSG00000156171	rs6670688	NM	3h
ENSG00000156171	rs6680418	SA	3h
ENSG00000133059	rs12026002	NM	3h
ENSG00000133059	rs12026002	SA	3h
ENSG00000133059	rs12038980	NM	6h
ENSG00000133059	rs12026002	SA	6h
ENSG00000091073	rs62475569	NM	3h
ENSG00000091073	rs146145003	SA	3h
ENSG00000091073	rs62475569	NM	6h
ENSG00000091073	rs62475569	SA	6h
ENSG00000110042	rs6591508	NM	3h
ENSG00000110042	rs6591508	SA	3h
ENSG00000110042	rs6591508	NM	6h
ENSG00000110042	rs6591508	SA	6h
ENSG00000111266	rs138511804	AF	3h
ENSG00000111266	rs1019341	NM	3h
ENSG00000111266	rs7967111	SA	3h
ENSG00000111266	rs4763830	AF	6h
ENSG00000111266	rs879445	NM	6h
ENSG00000111266	rs4763829	SA	6h
ENSG00000167065	rs5753247	NM	3h
ENSG00000167065	rs9621047	SA	3h
ENSG00000167065	rs111970091	AF	6h
ENSG00000108861	rs4793033	AF	3h
ENSG00000108861	rs1230397	NM	6h
ENSG00000144597	rs17041143	AF	3h
ENSG00000144597	rs3846127	NM	3h
ENSG00000086232	rs10249759	NM	3h
ENSG00000086232	rs34019419	AF	6h
ENSG00000086232	rs34019419	SA	6h
ENSG00000134759	rs1785925	AF	3h
ENSG00000134759	rs4267398	SA	3h
ENSG00000134759	rs9958282	AF	6h
ENSG00000104412	rs10100704	SA	6h
ENSG00000132199	rs2741186	AF	6h
ENSG00000163378	rs4855544	NM	3h
ENSG00000163378	rs7652918	AF	6h
ENSG00000163378	rs4855544	NM	6h
ENSG00000163378	rs4855544	SA	6h
ENSG00000116016	rs4953335	AF	3h
ENSG00000152223	rs55966192	NM	6h
ENSG00000229153	rs11771145	NM	6h
ENSG00000229153	rs11771145	SA	6h
ENSG00000085832	rs7525814	NM	3h
ENSG00000164308	rs3797796	AF	6h
ENSG00000164308	rs2432141	SA	6h
ENSG00000112851	rs10536958	NM	3h
ENSG00000157557	rs9977672	AF	3h
ENSG00000157557	rs4817986	NM	3h
ENSG00000253831	rs61799663	NM	6h
ENSG00000253831	rs61799663	SA	6h
ENSG00000180104	rs12153091	AF	3h
ENSG00000180104	rs12187440	NM	3h
ENSG00000180104	rs56146525	SA	3h
ENSG00000180104	rs12187440	AF	6h
ENSG00000223496	rs4985407	AF	3h
ENSG00000223496	rs4985407	NM	3h
ENSG00000223496	rs7192268	SA	3h
ENSG00000223496	rs4985407	AF	6h
ENSG00000223496	rs4985407	NM	6h
ENSG00000223496	rs9927553	SA	6h
ENSG00000123737	rs3828485	NM	3h
ENSG00000198734	rs2205896	AF	3h
ENSG00000198734	rs3917782	AF	6h
ENSG00000166801	rs61335766	NM	3h
ENSG00000100376	rs77842489	NM	3h
ENSG00000197798	rs35063253	NM	6h
ENSG00000187741	rs200939653	AF	6h
ENSG00000187741	rs117449907	NM	6h
ENSG00000187741	rs11639788	SA	6h
ENSG00000179115	rs34514965	AF	6h
ENSG00000162897	rs11576146	NM	6h
ENSG00000198019	rs140543819	NM	6h
ENSG00000198019	rs74519654	SA	6h
ENSG00000073712	rs59288703	NM	3h
ENSG00000146192	6-37859362	SA	6h
ENSG00000127951	rs75663027	AF	3h
ENSG00000127951	rs57699570	AF	6h
ENSG00000112367	rs71018349	AF	6h
ENSG00000119321	rs10435864	AF	6h
ENSG00000119321	rs143305502	NM	6h
ENSG00000119321	rs16932083	SA	6h
ENSG00000136068	rs9815266	AF	6h
ENSG00000198468	rs10779589	NM	6h
ENSG00000131781	rs10579069	NM	6h
ENSG00000109920	rs6485795	AF	6h
ENSG00000102531	rs8248	NM	6h
ENSG00000075420	rs6787115	NM	3h
ENSG00000065970	rs2072448	NM	3h
ENSG00000065970	rs2072449	SA	3h
ENSG00000065970	rs2072448	NM	6h
ENSG00000065970	rs2072448	SA	6h
ENSG00000141568	rs12939396	AF	3h
ENSG00000141568	rs148697231	AF	6h
ENSG00000254685	rs11210435	SA	3h
ENSG00000187474	rs10410366	NM	6h
ENSG00000187474	rs1978242	SA	6h
ENSG00000151474	rs4288668	NM	6h
ENSG00000114541	rs12633054	AF	6h
ENSG00000114541	rs56060421	NM	6h
ENSG00000114541	rs56060421	SA	6h
ENSG00000123689	rs7542165	SA	3h
ENSG00000099860	rs34643959	AF	3h
ENSG00000139354	rs496373	NM	6h
ENSG00000139354	rs10860611	SA	6h
ENSG00000135968	rs2577595	AF	3h
ENSG00000135968	rs826677	SA	3h
ENSG00000135968	rs2139809	NM	6h
ENSG00000130513	rs56033872	NM	3h
ENSG00000130513	rs12459566	NM	6h
ENSG00000130513	rs12459566	SA	6h
ENSG00000145990	rs2560776	AF	3h
ENSG00000145990	rs2560776	NM	3h
ENSG00000145990	rs2560776	SA	3h
ENSG00000145990	rs2560776	AF	6h
ENSG00000103365	rs250585	NM	6h
ENSG00000006625	rs55841603	NM	3h
ENSG00000006625	rs1558066	NM	6h
ENSG00000006625	rs62447420	SA	6h
ENSG00000173221	rs7716279	AF	3h
ENSG00000173221	rs7716279	NM	3h
ENSG00000173221	rs41470049	SA	3h
ENSG00000173221	rs41470049	AF	6h
ENSG00000173221	rs41470049	NM	6h
ENSG00000173221	rs41470049	SA	6h
ENSG00000135821	rs113290361	NM	3h
ENSG00000196743	rs153474	NM	6h
ENSG00000060558	rs61758985	NM	3h
ENSG00000147533	rs72643867	NM	3h
ENSG00000147533	rs11785193	SA	3h
ENSG00000147533	rs72643867	NM	6h
ENSG00000147533	rs11785193	SA	6h
ENSG00000120370	rs12755330	SA	3h
ENSG00000185245	rs9905341	NM	3h
ENSG00000185245	rs4790711	SA	3h
ENSG00000185245	rs9905341	AF	6h
ENSG00000185245	rs9905341	NM	6h
ENSG00000185245	rs9905341	SA	6h
ENSG00000089916	rs2121074	AF	3h
ENSG00000089916	rs11159179	AF	6h
ENSG00000115159	rs297582	NM	3h
ENSG00000115159	rs297581	NM	6h
ENSG00000115159	rs297581	SA	6h
ENSG00000169508	rs60579626	NM	3h
ENSG00000169508	rs60579626	NM	6h
ENSG00000120436	rs11759697	NM	6h
ENSG00000139572	rs11451044	NM	3h
ENSG00000139572	rs11451044	SA	3h
ENSG00000139572	rs11451044	NM	6h
ENSG00000139572	rs11451044	SA	6h
ENSG00000233276	rs36093993	NM	6h
ENSG00000233276	rs199933423	SA	6h
ENSG00000166923	rs28663519	AF	3h
ENSG00000166923	rs1554868	NM	3h
ENSG00000166923	rs28663519	AF	6h
ENSG00000166923	rs12902616	SA	6h
ENSG00000167914	rs3859192	AF	6h
ENSG00000167914	rs3907022	NM	6h
ENSG00000167914	rs3859192	SA	6h
ENSG00000103342	rs6498251	AF	3h
ENSG00000103342	rs11544193	AF	6h
ENSG00000165417	rs12372876	SA	3h
ENSG00000249115	rs13345681	SA	3h
ENSG00000113070	rs13153174	NM	6h
ENSG00000105856	rs257385	AF	3h
ENSG00000105856	rs6946931	NM	3h
ENSG00000105856	rs257387	SA	3h
ENSG00000105856	rs257373	AF	6h
ENSG00000105856	rs6946931	NM	6h
ENSG00000105856	rs257377	SA	6h
ENSG00000061273	rs2544026	NM	3h
ENSG00000061273	rs11168250	NM	6h
ENSG00000061273	rs2544026	SA	6h
ENSG00000092148	rs10872849	AF	3h
ENSG00000092148	rs11156660	SA	3h
ENSG00000092148	rs11156660	AF	6h
ENSG00000138411	rs79695855	NM	6h
ENSG00000138411	rs79695855	SA	6h
ENSG00000173706	rs62265662	NM	6h
ENSG00000114315	rs9844422	NM	3h
ENSG00000114315	rs9844422	NM	6h
ENSG00000114315	rs9844422	SA	6h
ENSG00000127946	rs1179630	NM	3h
ENSG00000127946	rs1179630	SA	3h
ENSG00000127946	rs1179630	AF	6h
ENSG00000127946	rs1179630	SA	6h
ENSG00000110422	rs1386183	NM	3h
ENSG00000127124	rs12134879	AF	3h
ENSG00000159399	rs13395967	NM	3h
ENSG00000159399	rs13395967	NM	6h
ENSG00000206503	rs2571382	NM	6h
ENSG00000122566	rs916963	NM	3h
ENSG00000163755	rs11711029	AF	6h
ENSG00000196639	rs347616	NM	3h
ENSG00000125430	rs2199999	SA	3h
ENSG00000099377	rs7294	AF	3h
ENSG00000099377	rs7196726	NM	6h
ENSG00000103160	rs4575519	NM	3h
ENSG00000103160	rs4575519	SA	3h
ENSG00000103160	rs4575519	NM	6h
ENSG00000183935	12-13153388	AF	6h
ENSG00000136273	rs2686828	AF	3h
ENSG00000136273	rs2686828	AF	6h
ENSG00000134330	rs13014291	AF	3h
ENSG00000134330	rs61241039	NM	3h
ENSG00000134330	rs13014291	SA	3h
ENSG00000160223	rs4819388	AF	3h
ENSG00000160223	rs4818888	NM	3h
ENSG00000160223	rs113394976	SA	3h
ENSG00000160223	rs4818888	SA	6h
ENSG00000159110	rs928738	NM	3h
ENSG00000159110	rs2186355	SA	3h
ENSG00000027697	rs6928015	SA	3h
ENSG00000197081	rs75474551	SA	6h
ENSG00000196083	rs6788718	NM	3h
ENSG00000136688	rs7569284	NM	3h
ENSG00000136688	rs4145014	NM	6h
ENSG00000136688	rs4145014	SA	6h
ENSG00000136695	rs7569284	NM	3h
ENSG00000136695	rs7569284	NM	6h
ENSG00000136695	rs990524	SA	6h
ENSG00000104951	rs7248744	AF	3h
ENSG00000104951	rs7248744	AF	6h
ENSG00000104951	rs7248744	NM	6h
ENSG00000104951	rs7248744	SA	6h
ENSG00000132305	rs6740287	NM	3h
ENSG00000177971	rs67079557	AF	3h
ENSG00000177971	rs11072553	NM	3h
ENSG00000177971	rs11072553	SA	3h
ENSG00000177971	rs11072553	AF	6h
ENSG00000177971	rs67079557	SA	6h
ENSG00000203485	rs12147300	NM	6h
ENSG00000203485	rs3922890	SA	6h
ENSG00000168395	rs114826745	AF	3h
ENSG00000125629	rs11681903	AF	3h
ENSG00000125629	rs7349192	AF	6h
ENSG00000171105	rs10420008	AF	6h
ENSG00000164941	rs6989092	NM	3h
ENSG00000151151	rs1199108	NM	3h
ENSG00000151151	rs9731951	SA	6h
ENSG00000065150	rs9517155	NM	3h
ENSG00000065150	rs9517155	SA	3h
ENSG00000065150	rs9517155	AF	6h
ENSG00000065150	rs9517155	NM	6h
ENSG00000065150	rs9517155	SA	6h
ENSG00000144711	rs360830	AF	3h
ENSG00000144711	rs360830	NM	3h
ENSG00000144711	rs360830	SA	3h
ENSG00000144711	rs360830	AF	6h
ENSG00000144711	rs360830	NM	6h
ENSG00000144711	rs360830	SA	6h
ENSG00000136381	rs2938670	SA	6h
ENSG00000119669	rs183266	NM	3h
ENSG00000119669	rs183266	NM	6h
ENSG00000119669	rs183266	SA	6h
ENSG00000185507	rs11502188	AF	3h
ENSG00000185507	rs12286521	AF	6h
ENSG00000140968	rs11117433	NM	3h
ENSG00000140968	rs11117432	NM	6h
ENSG00000140968	rs11117432	SA	6h
ENSG00000172183	rs4932187	AF	3h
ENSG00000172183	rs4932187	AF	6h
ENSG00000063241	rs201971647	NM	3h
ENSG00000182149	rs71384781	NM	3h
ENSG00000138448	rs2682855	AF	6h
ENSG00000140678	rs7190997	NM	3h
ENSG00000140678	rs79258792	NM	6h
ENSG00000116679	rs12025991	NM	3h
ENSG00000116679	rs10911690	SA	3h
ENSG00000116679	rs60061503	NM	6h
ENSG00000116679	rs2073237	SA	6h
ENSG00000101384	rs33940544	NM	3h
ENSG00000101384	rs6074162	SA	3h
ENSG00000162434	rs555038	AF	3h
ENSG00000070495	rs4789346	AF	3h
ENSG00000070495	rs28615790	AF	6h
ENSG00000187486	rs35271178	NM	6h
ENSG00000164626	rs2561404	NM	3h
ENSG00000164626	rs2815125	SA	3h
ENSG00000156113	rs816868	AF	6h
ENSG00000156113	rs816868	NM	6h
ENSG00000156113	rs816868	SA	6h
ENSG00000178695	rs73237497	SA	6h
ENSG00000112078	rs73411054	AF	3h
ENSG00000112078	rs59440875	NM	3h
ENSG00000112078	rs59440875	SA	3h
ENSG00000112078	rs59440875	AF	6h
ENSG00000112078	rs4711450	NM	6h
ENSG00000112078	rs59440875	SA	6h
ENSG00000243335	rs6979167	AF	3h
ENSG00000243335	rs6979167	AF	6h
ENSG00000243335	rs13311501	SA	6h
ENSG00000084444	rs3736209	NM	3h
ENSG00000116852	rs11583140	AF	3h
ENSG00000116852	rs6427870	AF	6h
ENSG00000102554	rs12427900	AF	6h
ENSG00000117153	rs4336908	AF	3h
ENSG00000117153	rs4336908	NM	3h
ENSG00000117153	rs4336908	SA	3h
ENSG00000117153	rs9943282	AF	6h
ENSG00000117153	rs4336908	NM	6h
ENSG00000117153	rs4336908	SA	6h
ENSG00000114796	rs55646463	AF	6h
ENSG00000172578	rs1876702	AF	6h
ENSG00000114030	rs62271965	NM	3h
ENSG00000136167	rs7330090	NM	6h
ENSG00000136167	rs9567627	SA	6h
ENSG00000168675	rs141780431	AF	3h
ENSG00000213625	1-66138105	NM	3h
ENSG00000100079	rs5756736	NM	6h
ENSG00000100079	rs5756736	SA	6h
ENSG00000145685	rs6453393	AF	6h
ENSG00000145685	rs13155116	SA	6h
ENSG00000105486	rs156645	NM	3h
ENSG00000105486	rs175628	AF	6h
ENSG00000105486	rs16981519	NM	6h
ENSG00000105486	rs3730976	SA	6h
ENSG00000104972	rs2363867	AF	6h
ENSG00000104972	rs1985500	NM	6h
ENSG00000131042	rs416867	NM	6h
ENSG00000131042	rs61703366	SA	6h
ENSG00000214894	rs9404969	AF	3h
ENSG00000214894	rs10807072	NM	3h
ENSG00000214894	rs12661690	SA	3h
ENSG00000214894	rs12664556	AF	6h
ENSG00000214894	rs71541425	NM	6h
ENSG00000214894	rs12661690	SA	6h
ENSG00000248360	rs1389999	NM	6h
ENSG00000260032	rs3171389	NM	6h
ENSG00000259330	rs2118960	AF	3h
ENSG00000153395	rs36985	NM	3h
ENSG00000153395	rs36978	SA	6h
ENSG00000175445	rs35806919	SA	6h
ENSG00000270959	rs13321568	AF	6h
ENSG00000110031	rs73485980	AF	3h
ENSG00000110031	rs73485980	NM	3h
ENSG00000110031	rs55641228	NM	6h
ENSG00000147650	rs3110524	SA	3h
ENSG00000175489	rs56033872	SA	3h
ENSG00000175489	rs4808128	NM	6h
ENSG00000175489	rs4808128	SA	6h
ENSG00000129295	rs75359268	NM	6h
ENSG00000197147	rs35181456	SA	3h
ENSG00000197147	rs35176344	NM	6h
ENSG00000130332	rs8103741	NM	6h
ENSG00000226979	rs2239527	SA	3h
ENSG00000226979	rs1800683	NM	6h
ENSG00000226979	rs3130630	SA	6h
ENSG00000119681	rs2196864	NM	6h
ENSG00000079257	rs4680461	AF	3h
ENSG00000143669	rs2273584	AF	6h
ENSG00000178573	rs12924211	NM	3h
ENSG00000178573	rs12924211	NM	6h
ENSG00000196782	rs1531070	NM	6h
ENSG00000112893	rs25915	AF	6h
ENSG00000112893	rs25915	SA	6h
ENSG00000065559	rs7207959	AF	3h
ENSG00000073803	rs9871165	SA	6h
ENSG00000085511	rs6907956	AF	3h
ENSG00000085511	rs6907956	NM	3h
ENSG00000085511	rs78157072	SA	3h
ENSG00000085511	rs1001756	AF	6h
ENSG00000085511	rs78157072	NM	6h
ENSG00000085511	rs6922534	SA	6h
ENSG00000162889	rs4256810	SA	6h
ENSG00000101367	rs13038717	NM	3h
ENSG00000166974	rs7229106	NM	3h
ENSG00000166974	rs58259964	NM	6h
ENSG00000145416	rs6836166	NM	6h
ENSG00000139266	rs11172350	NM	6h
ENSG00000075413	rs12896832	NM	3h
ENSG00000075413	rs11541718	SA	6h
ENSG00000130368	rs10945641	NM	3h
ENSG00000130368	rs220734	SA	3h
ENSG00000130368	rs10945641	NM	6h
ENSG00000130368	rs10945641	SA	6h
ENSG00000120539	rs7080612	AF	3h
ENSG00000120539	rs7080612	NM	3h
ENSG00000120539	rs7080612	SA	3h
ENSG00000120539	rs2368219	AF	6h
ENSG00000134046	rs753864	NM	6h
ENSG00000152601	rs323624	SA	6h
ENSG00000160294	rs60407402	SA	6h
ENSG00000166508	rs2070215	NM	3h
ENSG00000153898	rs12730329	NM	3h
ENSG00000153898	rs60969677	SA	3h
ENSG00000082212	rs34435967	NM	6h
ENSG00000082212	rs2665572	SA	6h
ENSG00000167077	rs132793	AF	3h
ENSG00000167077	rs5758416	SA	3h
ENSG00000117899	rs11853999	AF	3h
ENSG00000117899	rs11853999	AF	6h
ENSG00000206562	rs6793635	NM	6h
ENSG00000168958	rs11306086	SA	6h
ENSG00000116688	rs28718032	AF	3h
ENSG00000116688	rs28718032	SA	3h
ENSG00000116688	rs56243319	AF	6h
ENSG00000133816	rs12797256	NM	6h
ENSG00000253522	rs2431697	SA	3h
ENSG00000253522	rs2431697	SA	6h
ENSG00000075975	rs112706793	NM	3h
ENSG00000196611	rs10791596	AF	3h
ENSG00000196611	rs502174	NM	3h
ENSG00000196611	rs502174	AF	6h
ENSG00000196611	rs502174	NM	6h
ENSG00000196611	rs502174	SA	6h
ENSG00000166670	rs7123658	NM	3h
ENSG00000126005	rs2250205	SA	6h
ENSG00000137673	rs17352599	NM	6h
ENSG00000143158	rs73033858	NM	6h
ENSG00000129255	rs2541012	AF	3h
ENSG00000129255	rs2909417	AF	6h
ENSG00000051825	rs1716178	NM	6h
ENSG00000197965	rs73033858	NM	3h
ENSG00000197965	rs55651707	SA	3h
ENSG00000197965	rs73033858	NM	6h
ENSG00000197965	rs73033858	SA	6h
ENSG00000112110	rs7759086	NM	3h
ENSG00000112110	rs9365097	AF	6h
ENSG00000106591	rs657168	NM	6h
ENSG00000198015	rs1483003	NM	3h
ENSG00000198015	rs1483003	SA	3h
ENSG00000198015	rs1483003	AF	6h
ENSG00000198015	rs1483003	NM	6h
ENSG00000198015	rs1483003	SA	6h
ENSG00000111639	rs36143042	AF	3h
ENSG00000111639	rs11610712	NM	3h
ENSG00000111639	rs11300886	AF	6h
ENSG00000111639	rs9788053	SA	6h
ENSG00000183617	rs12459781	AF	6h
ENSG00000183617	rs2302307	SA	6h
ENSG00000243927	rs722132	NM	6h
ENSG00000243927	rs62226682	SA	6h
ENSG00000125445	rs8067326	SA	6h
ENSG00000166928	rs3829247	AF	3h
ENSG00000166928	rs7128381	NM	3h
ENSG00000166928	rs6591574	SA	3h
ENSG00000166928	rs60334615	AF	6h
ENSG00000166928	rs3829247	NM	6h
ENSG00000166928	rs2233244	SA	6h
ENSG00000166927	rs3829247	AF	3h
ENSG00000166927	rs60334615	NM	3h
ENSG00000166927	rs12573958	SA	3h
ENSG00000166927	rs10792270	AF	6h
ENSG00000166927	rs3829247	NM	6h
ENSG00000166927	rs10792270	SA	6h
ENSG00000095002	rs13012798	AF	6h
ENSG00000095002	rs13012798	NM	6h
ENSG00000095002	rs13408008	SA	6h
ENSG00000116062	rs116221547	NM	3h
ENSG00000149480	rs2516633	NM	3h
ENSG00000177000	rs4073489	NM	3h
ENSG00000177000	rs4073489	NM	6h
ENSG00000087053	rs12803683	NM	3h
ENSG00000013364	rs34222852	AF	6h
ENSG00000145555	rs1106219	AF	3h
ENSG00000145555	rs1106219	AF	6h
ENSG00000176658	rs79957065	NM	6h
ENSG00000099331	rs16981598	AF	3h
ENSG00000099331	rs16981598	AF	6h
ENSG00000172890	rs142834158	AF	6h
ENSG00000141562	rs11077995	NM	3h
ENSG00000141562	rs66471221	SA	6h
ENSG00000104320	rs39767	SA	3h
ENSG00000146918	rs67413039	AF	6h
ENSG00000116701	rs139849426	AF	3h
ENSG00000116701	rs10911365	NM	3h
ENSG00000116701	rs12094036	SA	3h
ENSG00000116701	rs35423398	AF	6h
ENSG00000116701	rs12094036	NM	6h
ENSG00000116701	rs35423398	SA	6h
ENSG00000100365	rs4821544	NM	3h
ENSG00000084676	rs1127568	AF	6h
ENSG00000189430	rs146242389	NM	6h
ENSG00000188211	rs2214286	NM	3h
ENSG00000137806	rs28458941	AF	3h
ENSG00000183648	14-92585332	NM	6h
ENSG00000147684	rs11443180	NM	3h
ENSG00000168653	rs10888632	AF	6h
ENSG00000235568	rs2157294	AF	6h
ENSG00000170322	rs10894158	AF	3h
ENSG00000170322	rs7942161	NM	3h
ENSG00000170322	rs7942161	SA	3h
ENSG00000170322	rs7116648	AF	6h
ENSG00000163293	rs6447614	AF	3h
ENSG00000163293	rs1911669	AF	6h
ENSG00000172548	rs10063083	AF	3h
ENSG00000172548	rs4704864	NM	3h
ENSG00000172548	rs10063083	AF	6h
ENSG00000172548	rs10063083	NM	6h
ENSG00000172548	rs4704864	SA	6h
ENSG00000167034	rs1971376	NM	3h
ENSG00000167034	rs11135766	SA	3h
ENSG00000167034	rs995432	NM	6h
ENSG00000167034	rs1567669	SA	6h
ENSG00000123213	rs40106	AF	6h
ENSG00000123213	rs1734262	NM	6h
ENSG00000123213	rs2707776	SA	6h
ENSG00000084092	rs1038115	AF	3h
ENSG00000106100	rs55740347	NM	3h
ENSG00000106100	rs62447420	NM	6h
ENSG00000106100	rs4720003	SA	6h
ENSG00000134250	rs2793823	NM	3h
ENSG00000215440	rs79830616	SA	3h
ENSG00000113580	rs153521	SA	6h
ENSG00000180530	rs2823158	AF	3h
ENSG00000175352	rs4910200	AF	3h
ENSG00000088833	rs55723936	NM	6h
ENSG00000037474	rs6555404	NM	3h
ENSG00000037474	rs2303710	SA	3h
ENSG00000037474	rs2288445	NM	6h
ENSG00000117481	rs55939860	AF	6h
ENSG00000136159	rs73180389	SA	6h
ENSG00000167005	rs28793026	AF	6h
ENSG00000167693	rs76940687	AF	6h
ENSG00000167693	rs76475328	NM	6h
ENSG00000167693	rs76475328	SA	6h
ENSG00000065154	rs10794194	AF	6h
ENSG00000099330	rs3745163	NM	6h
ENSG00000099330	rs2288544	SA	6h
ENSG00000149635	rs910064	SA	6h
ENSG00000247556	rs55782852	AF	3h
ENSG00000247556	rs28417774	NM	3h
ENSG00000247556	rs7181560	SA	3h
ENSG00000247556	rs55782852	AF	6h
ENSG00000123240	rs57057378	NM	3h
ENSG00000123240	rs57199113	SA	3h
ENSG00000123240	rs57199113	NM	6h
ENSG00000123240	rs57057378	SA	6h
ENSG00000021762	rs11025755	AF	6h
ENSG00000092094	rs938884	NM	6h
ENSG00000165312	rs1398023	AF	3h
ENSG00000165312	rs72788434	NM	3h
ENSG00000165312	rs1398023	SA	3h
ENSG00000165312	rs1398023	AF	6h
ENSG00000165312	rs1398023	SA	6h
ENSG00000164830	rs3110430	AF	3h
ENSG00000164830	rs3110430	NM	3h
ENSG00000164830	rs3110430	SA	3h
ENSG00000164830	rs1580289	AF	6h
ENSG00000164830	rs3110430	NM	6h
ENSG00000164830	rs3110430	SA	6h
ENSG00000100266	rs2010366	NM	3h
ENSG00000100266	rs11336459	AF	6h
ENSG00000100266	rs5751405	NM	6h
ENSG00000100266	rs5759066	SA	6h
ENSG00000168092	rs111765459	NM	3h
ENSG00000180370	rs9849684	NM	6h
ENSG00000145730	rs17155171	AF	6h
ENSG00000121274	rs2356837	AF	3h
ENSG00000121274	rs2356837	AF	6h
ENSG00000112941	rs274680	NM	3h
ENSG00000138801	rs62313427	AF	3h
ENSG00000138801	rs70947091	NM	3h
ENSG00000138801	rs70947091	SA	3h
ENSG00000138801	rs71590193	AF	6h
ENSG00000138801	rs757170	NM	6h
ENSG00000138801	rs2522423	SA	6h
ENSG00000157212	rs11982355	AF	3h
ENSG00000157212	rs11525890	NM	3h
ENSG00000157212	rs61739468	AF	6h
ENSG00000100889	rs8017358	NM	6h
ENSG00000100889	rs8017358	SA	6h
ENSG00000197461	rs112653255	AF	3h
ENSG00000197461	rs112653255	SA	3h
ENSG00000197461	rs9330369	NM	6h
ENSG00000113721	rs4432875	AF	6h
ENSG00000148459	rs2477285	NM	3h
ENSG00000247077	rs10870496	NM	6h
ENSG00000164219	rs267307	NM	3h
ENSG00000169299	rs13109204	AF	6h
ENSG00000169299	rs13122762	NM	6h
ENSG00000112419	rs2180032	AF	6h
ENSG00000129292	rs10101478	NM	3h
ENSG00000129292	rs58985863	SA	3h
ENSG00000129292	rs10097664	NM	6h
ENSG00000129292	rs10101478	SA	6h
ENSG00000010318	rs13091025	SA	3h
ENSG00000181649	rs61871219	AF	3h
ENSG00000181649	rs61871219	AF	6h
ENSG00000070047	rs746708	AF	3h
ENSG00000006576	rs11768004	SA	3h
ENSG00000073921	rs11234556	NM	3h
ENSG00000073921	rs11234556	SA	3h
ENSG00000073921	rs11234556	NM	6h
ENSG00000073921	rs59436865	SA	6h
ENSG00000100564	rs4902498	AF	6h
ENSG00000163964	rs6809954	NM	3h
ENSG00000163964	rs6809954	NM	6h
ENSG00000163964	rs9849684	SA	6h
ENSG00000145675	rs17307254	NM	3h
ENSG00000145675	rs17307254	NM	6h
ENSG00000145675	rs17307254	SA	6h
ENSG00000137193	rs913499	NM	3h
ENSG00000158828	rs116819993	NM	6h
ENSG00000174238	rs201716406	NM	6h
ENSG00000174238	rs139411656	SA	6h
ENSG00000154217	rs1961377	AF	3h
ENSG00000154217	17-65394209	NM	6h
ENSG00000154217	rs11658373	SA	6h
ENSG00000118762	rs10023907	AF	3h
ENSG00000118762	rs10023907	AF	6h
ENSG00000065243	rs17470749	NM	3h
ENSG00000011422	rs344786	AF	3h
ENSG00000011422	rs344776	NM	3h
ENSG00000011422	rs344776	SA	3h
ENSG00000011422	rs344774	NM	6h
ENSG00000182621	rs6055624	AF	6h
ENSG00000075651	rs4894773	AF	6h
ENSG00000115956	rs6546405	NM	3h
ENSG00000169499	rs6995018	NM	3h
ENSG00000169499	rs6995018	SA	3h
ENSG00000169499	rs6995018	AF	6h
ENSG00000169499	rs6995018	NM	6h
ENSG00000169499	rs6995018	SA	6h
ENSG00000116786	rs34958034	NM	3h
ENSG00000004399	rs2811450	NM	3h
ENSG00000004399	rs2811450	NM	6h
ENSG00000180316	rs12201879	NM	3h
ENSG00000180316	rs35494691	SA	3h
ENSG00000180316	rs35494691	AF	6h
ENSG00000180316	rs35494691	NM	6h
ENSG00000180316	rs35494691	SA	6h
ENSG00000135241	rs16872576	AF	3h
ENSG00000135241	rs35245785	NM	3h
ENSG00000135241	rs71568533	SA	3h
ENSG00000135241	rs34493630	AF	6h
ENSG00000135241	rs34493630	NM	6h
ENSG00000135241	rs34493630	SA	6h
ENSG00000139323	rs4842490	NM	3h
ENSG00000139323	rs4842490	NM	6h
ENSG00000139323	rs7975152	SA	6h
ENSG00000100413	rs13056216	AF	3h
ENSG00000100413	rs2009960	NM	3h
ENSG00000100413	rs132903	SA	6h
ENSG00000127948	rs2868173	NM	6h
ENSG00000138777	4-106422383	AF	3h
ENSG00000138777	4-106422383	AF	6h
ENSG00000138777	4-106422383	NM	6h
ENSG00000138777	4-106422383	SA	6h
ENSG00000162407	rs3005884	NM	3h
ENSG00000166387	rs10839797	NM	6h
ENSG00000213639	rs13025377	NM	3h
ENSG00000213639	rs13025377	NM	6h
ENSG00000213639	rs13025377	SA	6h
ENSG00000204619	rs142409385	NM	3h
ENSG00000106341	rs12666349	NM	6h
ENSG00000106341	rs6462292	SA	6h
ENSG00000092020	rs17103120	NM	3h
ENSG00000092020	rs142752974	NM	6h
ENSG00000138814	rs17030831	NM	6h
ENSG00000221823	rs11676702	AF	3h
ENSG00000221823	rs78665953	AF	6h
ENSG00000221823	rs200513900	NM	6h
ENSG00000221823	rs11676702	SA	6h
ENSG00000196850	rs11829321	AF	3h
ENSG00000196850	rs150777041	SA	3h
ENSG00000116731	rs355025	NM	6h
ENSG00000116731	rs355025	SA	6h
ENSG00000181929	rs1138908	AF	3h
ENSG00000166501	rs7193632	AF	6h
ENSG00000027075	rs12890975	NM	3h
ENSG00000027075	rs11158340	NM	6h
ENSG00000027075	rs11158340	SA	6h
ENSG00000115825	rs72795281	SA	3h
ENSG00000196504	rs6746079	AF	3h
ENSG00000196504	rs4267470	NM	3h
ENSG00000204576	rs79948024	NM	3h
ENSG00000125637	rs4145014	NM	6h
ENSG00000143801	rs1295644	NM	3h
ENSG00000143801	rs12401969	NM	6h
ENSG00000143801	rs1295652	SA	6h
ENSG00000041357	rs8042494	NM	3h
ENSG00000041357	rs138804289	AF	6h
ENSG00000152229	rs4890620	NM	6h
ENSG00000169403	rs6598920	NM	3h
ENSG00000169403	rs6598920	NM	6h
ENSG00000171522	rs2202528	NM	3h
ENSG00000171522	rs12186979	SA	3h
ENSG00000120899	rs34511075	NM	3h
ENSG00000120899	rs73223431	AF	6h
ENSG00000120899	rs34511075	NM	6h
ENSG00000112245	rs1711932	AF	3h
ENSG00000112245	rs1711932	NM	3h
ENSG00000112245	rs1711932	SA	3h
ENSG00000183255	rs180314	AF	3h
ENSG00000183255	rs235276	NM	6h
ENSG00000183255	rs235276	SA	6h
ENSG00000099246	rs606448	AF	3h
ENSG00000099246	rs528594	AF	6h
ENSG00000139832	rs7489376	NM	3h
ENSG00000139832	rs7489376	NM	6h
ENSG00000168461	rs6506697	AF	3h
ENSG00000127328	rs12367867	SA	3h
ENSG00000127328	rs11177818	NM	6h
ENSG00000117280	rs708725	NM	3h
ENSG00000136238	rs9374	NM	3h
ENSG00000136238	rs4724798	AF	6h
ENSG00000136238	rs71531384	NM	6h
ENSG00000136238	rs836551	SA	6h
ENSG00000108384	rs2007993	NM	3h
ENSG00000108384	rs34717648	AF	6h
ENSG00000108384	rs34348776	NM	6h
ENSG00000108384	rs12150536	SA	6h
ENSG00000006451	rs4723888	NM	6h
ENSG00000109756	rs79735098	AF	3h
ENSG00000109756	rs62339286	NM	3h
ENSG00000109756	rs11730098	SA	3h
ENSG00000153179	rs1245173	AF	3h
ENSG00000136161	rs41448845	NM	6h
ENSG00000179051	rs12129196	AF	3h
ENSG00000198771	rs73033858	NM	3h
ENSG00000198771	rs73033858	SA	3h
ENSG00000198771	rs73033858	NM	6h
ENSG00000198771	rs73033858	SA	6h
ENSG00000084093	rs13108570	NM	3h
ENSG00000084093	rs7680140	NM	6h
ENSG00000084093	rs13108570	SA	6h
ENSG00000076043	rs148190131	NM	3h
ENSG00000143207	rs12094121	NM	3h
ENSG00000090104	rs1323292	AF	6h
ENSG00000090104	rs7531339	NM	6h
ENSG00000090104	rs2816313	SA	6h
ENSG00000159788	rs13127597	NM	6h
ENSG00000116741	rs10754032	NM	6h
ENSG00000005486	rs4732439	NM	6h
ENSG00000177105	rs962199	NM	6h
ENSG00000177105	rs10767641	SA	6h
ENSG00000119729	rs34235031	AF	3h
ENSG00000116574	rs72750036	AF	6h
ENSG00000080345	rs34379594	NM	6h
ENSG00000137393	rs7764797	NM	3h
ENSG00000168159	rs4436391	NM	3h
ENSG00000168159	rs4436391	AF	6h
ENSG00000168159	rs3795818	SA	6h
ENSG00000034677	rs60698743	NM	3h
ENSG00000101236	rs6139292	NM	3h
ENSG00000101236	rs6084605	NM	6h
ENSG00000101236	rs6139292	SA	6h
ENSG00000238829	rs60192551	SA	3h
ENSG00000124787	rs12525489	AF	3h
ENSG00000241808	rs2408347	SA	3h
ENSG00000141564	rs7213674	AF	3h
ENSG00000167325	rs12806698	AF	3h
ENSG00000137996	rs370439511	AF	3h
ENSG00000137996	rs370439511	NM	3h
ENSG00000137996	rs370439511	SA	3h
ENSG00000137996	rs370439511	NM	6h
ENSG00000137996	rs370439511	SA	6h
ENSG00000125744	rs61393145	NM	3h
ENSG00000159216	rs1003261	NM	6h
ENSG00000160753	rs116114495	SA	3h
ENSG00000163602	rs2118593	AF	3h
ENSG00000100347	rs62228002	SA	6h
ENSG00000161526	rs820157	AF	3h
ENSG00000161526	rs820157	NM	3h
ENSG00000161526	rs820157	NM	6h
ENSG00000075856	rs75617154	SA	3h
ENSG00000182568	rs9847003	AF	3h
ENSG00000182568	rs9861902	AF	6h
ENSG00000085365	rs61330092	NM	3h
ENSG00000085365	rs61330092	SA	3h
ENSG00000085365	rs56363865	NM	6h
ENSG00000085365	rs6863120	SA	6h
ENSG00000166922	rs6494599	AF	3h
ENSG00000166922	rs6494599	AF	6h
ENSG00000140612	rs62021222	AF	6h
ENSG00000091490	rs6831024	NM	6h
ENSG00000187764	rs9410482	AF	3h
ENSG00000187764	rs11265894	AF	6h
ENSG00000021355	rs11755767	NM	6h
ENSG00000021355	rs200239154	SA	6h
ENSG00000124570	rs13218926	NM	6h
ENSG00000124570	rs13218926	SA	6h
ENSG00000106366	rs2070683	NM	3h
ENSG00000106366	rs11178	SA	3h
ENSG00000106366	rs2070682	AF	6h
ENSG00000106366	rs2227673	NM	6h
ENSG00000106366	rs2227662	SA	6h
ENSG00000135919	rs56069968	NM	3h
ENSG00000135919	rs56069968	NM	6h
ENSG00000198879	rs2692793	NM	6h
ENSG00000198879	rs2692795	SA	6h
ENSG00000118515	rs12194295	SA	3h
ENSG00000197860	rs40107	NM	6h
ENSG00000197860	rs252629	SA	6h
ENSG00000087266	rs10001883	AF	3h
ENSG00000087266	rs231333	SA	3h
ENSG00000087266	rs231333	AF	6h
ENSG00000087266	rs28532194	SA	6h
ENSG00000175137	rs9726300	AF	3h
ENSG00000149577	rs4936366	AF	6h
ENSG00000149577	rs1060211	NM	6h
ENSG00000142512	rs60538328	NM	6h
ENSG00000142512	rs58653451	SA	6h
ENSG00000198053	rs761244	NM	3h
ENSG00000198053	rs761244	SA	3h
ENSG00000198053	rs6132109	NM	6h
ENSG00000198053	rs6132109	SA	6h
ENSG00000155926	rs10092556	NM	6h
ENSG00000162723	rs2840584	AF	6h
ENSG00000158296	rs3086595	NM	3h
ENSG00000158296	rs440744	AF	6h
ENSG00000158296	rs3086595	NM	6h
ENSG00000158296	rs3086595	SA	6h
ENSG00000139370	rs11059916	NM	6h
ENSG00000155380	rs2996295	NM	3h
ENSG00000155380	rs10158127	SA	3h
ENSG00000119899	rs4580827	AF	6h
ENSG00000105281	rs8105903	AF	6h
ENSG00000108528	rs8072531	NM	3h
ENSG00000108528	rs12939591	SA	3h
ENSG00000108528	rs9905341	AF	6h
ENSG00000085491	rs828999	NM	3h
ENSG00000085491	rs828999	NM	6h
ENSG00000085491	rs828999	SA	6h
ENSG00000147454	rs10503726	NM	3h
ENSG00000147454	rs7844887	SA	3h
ENSG00000147454	rs7826545	AF	6h
ENSG00000109667	rs12503195	AF	6h
ENSG00000109667	rs2241470	SA	6h
ENSG00000145740	rs201205977	AF	6h
ENSG00000100036	rs9621047	NM	3h
ENSG00000100036	rs9621047	SA	3h
ENSG00000100036	rs5844914	NM	6h
ENSG00000157800	rs1638195	AF	6h
ENSG00000138821	rs7692921	NM	3h
ENSG00000138821	rs7692921	SA	3h
ENSG00000138821	rs7692921	NM	6h
ENSG00000138821	rs2054394	SA	6h
ENSG00000211584	rs11168250	NM	6h
ENSG00000211584	rs73107980	SA	6h
ENSG00000033867	rs9871592	AF	3h
ENSG00000033867	rs9871592	SA	3h
ENSG00000033867	rs62250613	AF	6h
ENSG00000033867	rs9871592	SA	6h
ENSG00000198743	rs62226682	AF	6h
ENSG00000198743	rs722132	NM	6h
ENSG00000198743	rs62226682	SA	6h
ENSG00000176463	rs72754003	NM	3h
ENSG00000176463	rs72751903	NM	6h
ENSG00000176463	rs55671921	SA	6h
ENSG00000166750	rs10853177	NM	3h
ENSG00000149346	rs610568	AF	6h
ENSG00000084070	rs718223	NM	3h
ENSG00000084070	rs442418	NM	6h
ENSG00000084070	rs718223	SA	6h
ENSG00000163029	rs4547532	NM	6h
ENSG00000101596	rs7229070	NM	3h
ENSG00000101596	rs6506024	NM	6h
ENSG00000166002	rs7933953	NM	3h
ENSG00000166002	rs12789912	NM	6h
ENSG00000166002	rs12795164	SA	6h
ENSG00000105771	rs346527	NM	3h
ENSG00000105771	rs2277745	SA	3h
ENSG00000105771	rs2074634	SA	6h
ENSG00000124380	rs13021969	NM	3h
ENSG00000002919	rs1468270	AF	3h
ENSG00000002919	rs6847	NM	3h
ENSG00000002919	rs7209730	SA	3h
ENSG00000002919	rs10775406	AF	6h
ENSG00000002919	rs7209730	NM	6h
ENSG00000002919	rs7209730	SA	6h
ENSG00000104497	rs35723706	AF	3h
ENSG00000104497	rs10110803	NM	3h
ENSG00000104497	rs10958051	SA	3h
ENSG00000104497	rs2600604	NM	6h
ENSG00000104497	rs66690099	SA	6h
ENSG00000130340	rs9458542	NM	6h
ENSG00000130340	rs9458542	SA	6h
ENSG00000120896	rs10107873	NM	6h
ENSG00000115904	rs191635648	NM	3h
ENSG00000115904	rs71439246	NM	6h
ENSG00000115904	rs191635648	SA	6h
ENSG00000198142	rs142180897	AF	6h
ENSG00000042317	rs17772288	SA	3h
ENSG00000196141	rs141893693	AF	3h
ENSG00000065526	rs7537101	AF	3h
ENSG00000065526	rs4661656	SA	3h
ENSG00000144228	rs60212692	AF	3h
ENSG00000157837	rs2393716	AF	3h
ENSG00000171621	rs57533288	AF	3h
ENSG00000171621	rs9442573	SA	3h
ENSG00000111671	rs7316447	SA	3h
ENSG00000100596	rs741850	NM	3h
ENSG00000137767	rs55913172	AF	3h
ENSG00000137767	rs72715005	AF	6h
ENSG00000196935	rs10878092	NM	3h
ENSG00000196935	rs10878092	AF	6h
ENSG00000196935	rs10878092	NM	6h
ENSG00000196935	rs10878092	SA	6h
ENSG00000126091	rs3791075	NM	6h
ENSG00000126091	rs12040333	SA	6h
ENSG00000115525	rs71377051	AF	3h
ENSG00000115525	rs2945826	NM	3h
ENSG00000115525	rs2679712	SA	3h
ENSG00000115525	rs4832219	AF	6h
ENSG00000064225	rs12493830	NM	3h
ENSG00000064225	rs12493830	SA	3h
ENSG00000064225	rs11709315	NM	6h
ENSG00000064225	rs10935473	SA	6h
ENSG00000239445	rs12493830	NM	3h
ENSG00000239445	rs62276455	NM	6h
ENSG00000239445	rs11927405	SA	6h
ENSG00000168610	rs9912773	NM	6h
ENSG00000164647	rs194501	NM	6h
ENSG00000164647	rs60922651	SA	6h
ENSG00000127954	rs77502039	NM	6h
ENSG00000127954	rs10248973	SA	6h
ENSG00000109689	rs13138712	NM	3h
ENSG00000109689	rs13140786	SA	3h
ENSG00000109689	rs35448576	SA	6h
ENSG00000072786	rs6874377	AF	6h
ENSG00000081320	rs2375684	AF	3h
ENSG00000081320	rs36119618	AF	6h
ENSG00000081320	rs10931731	NM	6h
ENSG00000211455	rs841629	NM	6h
ENSG00000211455	rs4397952	SA	6h
ENSG00000101109	rs35969770	AF	3h
ENSG00000101109	rs6130746	SA	3h
ENSG00000094975	rs201134091	AF	3h
ENSG00000094975	rs2239816	NM	3h
ENSG00000094975	rs55696309	AF	6h
ENSG00000103528	rs229009	NM	6h
ENSG00000184292	rs12568356	NM	3h
ENSG00000103168	rs2326166	NM	3h
ENSG00000103168	rs4150119	NM	6h
ENSG00000204267	rs241455	NM	6h
ENSG00000132405	rs10937762	AF	3h
ENSG00000132405	rs10937762	AF	6h
ENSG00000132405	rs10937762	NM	6h
ENSG00000132405	rs10937762	SA	6h
ENSG00000204634	rs11891898	NM	3h
ENSG00000204634	rs11891898	NM	6h
ENSG00000171530	rs75864964	NM	3h
ENSG00000154582	rs6997394	AF	3h
ENSG00000213123	rs6583309	AF	6h
ENSG00000083544	rs4886238	AF	3h
ENSG00000083544	rs4886238	AF	6h
ENSG00000135605	rs13129386	NM	3h
ENSG00000135605	rs12499674	AF	6h
ENSG00000135605	rs7681186	NM	6h
ENSG00000196663	rs117776478	NM	6h
ENSG00000168769	4-106422383	AF	3h
ENSG00000168769	rs6533201	AF	6h
ENSG00000168769	rs6533199	SA	6h
ENSG00000072274	rs76929915	NM	6h
ENSG00000072274	rs58365266	SA	6h
ENSG00000041988	rs2076365	NM	3h
ENSG00000130775	rs11247705	NM	6h
ENSG00000130775	rs12139152	SA	6h
ENSG00000126351	rs883871	AF	6h
ENSG00000145365	rs7699435	AF	3h
ENSG00000145365	rs11940169	AF	6h
ENSG00000113845	rs190748907	SA	6h
ENSG00000166548	rs8049640	NM	6h
ENSG00000174125	rs112889978	NM	3h
ENSG00000174125	rs2101521	SA	3h
ENSG00000184277	rs8024204	AF	3h
ENSG00000133069	rs11240398	NM	3h
ENSG00000133069	rs12026002	NM	6h
ENSG00000133069	rs12744852	SA	6h
ENSG00000100580	rs12897689	NM	3h
ENSG00000100580	14-77874210	SA	6h
ENSG00000110108	rs2023853	AF	6h
ENSG00000213533	rs77572134	SA	6h
ENSG00000189077	rs59882870	SA	3h
ENSG00000189077	rs59882870	AF	6h
ENSG00000189077	rs59882870	SA	6h
ENSG00000152558	rs1574410	NM	6h
ENSG00000205269	rs539160	AF	3h
ENSG00000002933	rs4554383	NM	6h
ENSG00000065600	rs2252044	NM	3h
ENSG00000163900	rs12629864	NM	6h
ENSG00000171729	rs72640791	SA	3h
ENSG00000171729	rs6429732	NM	6h
ENSG00000204178	rs311484	NM	3h
ENSG00000180694	rs34946540	NM	6h
ENSG00000164983	rs10099103	AF	3h
ENSG00000164983	rs13439443	NM	3h
ENSG00000164983	rs10099103	AF	6h
ENSG00000164983	rs55932688	NM	6h
ENSG00000164983	rs10099103	SA	6h
ENSG00000165071	rs2244885	NM	3h
ENSG00000165071	rs57889293	NM	6h
ENSG00000165071	rs10097664	SA	6h
ENSG00000153214	rs4078410	NM	6h
ENSG00000153214	rs4848262	SA	6h
ENSG00000129925	rs763144	AF	3h
ENSG00000175348	rs2568092	AF	3h
ENSG00000128872	15-52094416	NM	6h
ENSG00000128872	rs16964639	SA	6h
ENSG00000138594	rs199974708	NM	3h
ENSG00000120802	rs249833	NM	3h
ENSG00000120802	rs4762206	NM	6h
ENSG00000120802	rs249833	SA	6h
ENSG00000123610	rs4664031	NM	3h
ENSG00000123610	rs3911277	NM	6h
ENSG00000104689	rs13278062	AF	3h
ENSG00000104689	rs13278062	NM	3h
ENSG00000104689	rs13278062	SA	3h
ENSG00000104689	rs13278062	AF	6h
ENSG00000104689	rs13278062	SA	6h
ENSG00000146072	rs761520	NM	6h
ENSG00000146072	rs9463304	SA	6h
ENSG00000079308	rs6712327	NM	6h
ENSG00000136205	rs2941530	NM	3h
ENSG00000164938	rs6471510	NM	3h
ENSG00000169902	7-66027353	AF	6h
ENSG00000169902	rs9791712	NM	6h
ENSG00000009790	rs6540553	NM	6h
ENSG00000227191	rs10252428	NM	6h
ENSG00000122779	rs1552583	AF	3h
ENSG00000122779	rs1552583	NM	3h
ENSG00000122779	rs1552583	AF	6h
ENSG00000234127	rs33959627	AF	6h
ENSG00000234127	rs5875246	NM	6h
ENSG00000130726	rs73068321	NM	3h
ENSG00000155275	rs59570981	AF	6h
ENSG00000142185	rs28636732	AF	6h
ENSG00000142185	21-45789463	SA	6h
ENSG00000074319	rs11606375	AF	3h
ENSG00000074319	rs11606375	NM	3h
ENSG00000074319	rs10832939	SA	3h
ENSG00000158457	rs12667978	NM	3h
ENSG00000158457	rs12667978	NM	6h
ENSG00000011295	rs6502475	AF	6h
ENSG00000198677	rs17084869	NM	6h
ENSG00000135912	rs7586384	NM	3h
ENSG00000135912	rs933994	NM	6h
ENSG00000135912	rs3770219	SA	6h
ENSG00000141540	rs6501705	AF	3h
ENSG00000141540	rs6501705	NM	3h
ENSG00000141540	rs6501705	SA	3h
ENSG00000141540	rs6501705	AF	6h
ENSG00000141540	rs6501705	NM	6h
ENSG00000141540	rs6501705	SA	6h
ENSG00000105849	rs4721820	AF	3h
ENSG00000105849	rs4721820	NM	3h
ENSG00000105849	rs4721820	SA	3h
ENSG00000105849	rs4721820	NM	6h
ENSG00000105849	rs4721821	SA	6h
ENSG00000113621	rs12654977	NM	6h
ENSG00000198431	rs76650917	NM	3h
ENSG00000134882	rs11838461	NM	3h
ENSG00000185262	rs9904681	AF	3h
ENSG00000185262	rs9904681	AF	6h
ENSG00000154127	rs11218771	AF	3h
ENSG00000154127	rs111990272	NM	3h
ENSG00000154127	rs10892886	NM	6h
ENSG00000154127	rs10750222	SA	6h
ENSG00000072401	rs59487059	NM	3h
ENSG00000072401	rs1049432	NM	6h
ENSG00000182247	rs9832445	NM	6h
ENSG00000186591	rs6947553	AF	6h
ENSG00000168246	rs2247647	NM	3h
ENSG00000168246	rs2247647	SA	3h
ENSG00000168246	rs2247647	NM	6h
ENSG00000168246	rs2247647	SA	6h
ENSG00000175567	rs621976	NM	6h
ENSG00000109775	rs12500107	AF	3h
ENSG00000109775	rs3937625	NM	3h
ENSG00000109775	rs12500107	SA	3h
ENSG00000109775	rs12500107	NM	6h
ENSG00000109775	rs3937625	SA	6h
ENSG00000169764	rs6723613	NM	6h
ENSG00000183696	rs2686828	AF	3h
ENSG00000183696	rs939903	NM	3h
ENSG00000183696	rs2686828	SA	3h
ENSG00000183696	rs6968763	NM	6h
ENSG00000135093	rs10850589	NM	3h
ENSG00000135093	rs6606735	SA	3h
ENSG00000111962	rs11155589	AF	6h
ENSG00000111962	rs11155589	SA	6h
ENSG00000117533	rs6685742	SA	6h
ENSG00000071246	rs10483877	AF	3h
ENSG00000071246	rs1077376	NM	6h
ENSG00000071246	rs1077376	SA	6h
ENSG00000125753	rs61393145	NM	3h
ENSG00000165637	rs2395136	NM	3h
ENSG00000165637	rs2395136	SA	3h
ENSG00000111424	rs2239179	NM	3h
ENSG00000111424	rs2239179	NM	6h
ENSG00000112715	rs12199215	NM	6h
ENSG00000112715	rs10948120	SA	6h
ENSG00000154978	rs940633	AF	3h
ENSG00000129003	rs7178424	NM	6h
ENSG00000129003	rs11634163	SA	6h
ENSG00000069329	rs17189741	AF	3h
ENSG00000069329	rs7198951	SA	3h
ENSG00000167987	rs614872	NM	6h
ENSG00000183066	rs11090137	SA	3h
ENSG00000198554	rs11849961	AF	6h
ENSG00000198554	rs11849961	SA	6h
ENSG00000071127	rs73212817	NM	6h
ENSG00000162643	rs625045	NM	6h
ENSG00000105875	rs17808352	SA	3h
ENSG00000105875	rs292589	NM	6h
ENSG00000070540	rs2302784	NM	6h
ENSG00000070540	rs2302784	SA	6h
ENSG00000116213	rs6697769	AF	3h
ENSG00000116213	rs6697769	NM	3h
ENSG00000116213	rs6697769	SA	3h
ENSG00000116213	rs6697769	AF	6h
ENSG00000116213	rs10752739	SA	6h
ENSG00000073050	rs75913969	AF	6h
ENSG00000058799	rs142417977	SA	6h
ENSG00000106636	rs149144486	NM	3h
ENSG00000136758	rs113463284	SA	6h
ENSG00000090238	rs4787491	NM	3h
ENSG00000166793	rs1424753	AF	3h
ENSG00000166793	rs1783981	NM	3h
ENSG00000166793	rs112976685	SA	3h
ENSG00000166793	rs36036499	AF	6h
ENSG00000166793	rs35898776	NM	6h
ENSG00000166793	rs36036499	SA	6h
ENSG00000134308	rs11889675	AF	6h
ENSG00000126804	rs230698	NM	3h
ENSG00000205189	rs11784337	NM	3h
ENSG00000104427	rs2919917	AF	3h
ENSG00000104427	rs4739134	SA	3h
ENSG00000158545	rs7203305	NM	3h
ENSG00000158545	rs7203305	SA	3h
ENSG00000153786	rs9939903	NM	3h
ENSG00000153786	rs6564093	NM	6h
ENSG00000178381	rs11766651	AF	3h
ENSG00000178381	rs10229680	SA	3h
ENSG00000178381	rs7806746	AF	6h
ENSG00000178381	rs10229680	SA	6h
ENSG00000140836	rs7187317	NM	3h
ENSG00000140836	rs11075957	NM	6h
ENSG00000140836	rs11075957	SA	6h
ENSG00000185650	rs12435329	AF	6h
ENSG00000167637	rs2356400	SA	3h
ENSG00000101493	rs12604827	SA	3h
ENSG00000188372	rs10257644	NM	3h
ENSG00000131848	rs8109673	AF	3h
ENSG00000131848	rs8109673	AF	6h
ENSG00000091436	rs7599340	NM	6h
ENSG00000113811	rs9311516	AF	3h
ENSG00000113811	rs709324	SA	3h
ENSG00000113811	rs9822471	AF	6h
ENSG00000170089	rs374050905	AF	6h
ENSG00000179428	rs1800797	NM	3h
ENSG00000179428	rs35081782	SA	3h
ENSG00000179428	rs7787893	NM	6h
ENSG00000179428	rs13311199	SA	6h
ENSG00000206113	rs2269493	AF	3h
ENSG00000218682	rs3769671	NM	6h
ENSG00000224155	rs117649893	AF	3h
ENSG00000225541	rs35345753	SA	6h
ENSG00000236682	rs3738948	SA	3h
ENSG00000236682	rs28807127	NM	6h
ENSG00000237181	rs144615544	AF	6h
ENSG00000237732	rs6436312	NM	3h
ENSG00000242048	rs4530949	NM	3h
ENSG00000246731	rs6501705	AF	3h
ENSG00000246731	rs6501705	NM	3h
ENSG00000246731	rs6501705	SA	3h
ENSG00000246731	rs6501705	AF	6h
ENSG00000246731	rs6501705	NM	6h
ENSG00000246731	rs6501705	SA	6h
ENSG00000248187	rs13134269	AF	6h
ENSG00000256537	rs1047709	AF	3h
ENSG00000256537	rs1047709	NM	3h
ENSG00000256537	rs7488102	SA	3h
ENSG00000256537	rs1047712	AF	6h
ENSG00000256537	rs34272839	NM	6h
ENSG00000260196	rs12791318	NM	3h
ENSG00000263606	18-2376013	AF	3h
ENSG00000264269	rs11082726	AF	3h
ENSG00000264269	rs11082726	AF	6h
ENSG00000264269	rs11082726	NM	6h
ENSG00000264269	rs11082726	SA	6h
ENSG00000270062	rs8009731	SA	3h
ENSG00000270344	rs2230281	NM	3h
ENSG00000270344	rs1492914	NM	6h
ENSG00000272888	rs11074110	NM	3h
ENSG00000273237	rs10235530	SA	3h

## Sheet: Figure 3a
Fig. 3a Violin plots with allele-dependent differences in expression of NOD1 in A. fumigatus (Af), N. meningitidis (Nm) or S. aureus (Sa) stimulated monocytes following 6h treatment. Ctrl: unstimulated.
Distribution of centralized log2 expression is shown for genotypes of indicated single-nucleotide polymorphisms (SNPs).
condition	snp_dis	gene_corr
baseline_6h	0	0.957889
baseline_6h	0	0.756056
baseline_6h	0	0.703215
baseline_6h	0	0.669208
baseline_6h	0	0.494291
baseline_6h	0	0.551109
baseline_6h	0	0.51051
baseline_6h	0	0.816137
baseline_6h	0	0.706603
baseline_6h	0	0.500485
baseline_6h	0	0.878035
baseline_6h	0	0.551576
baseline_6h	0	0.657396
baseline_6h	0	0.432028
baseline_6h	0	0.898596
baseline_6h	0	0.870184
baseline_6h	0	0.65563
baseline_6h	0	0.672006
baseline_6h	1	0.536052
baseline_6h	0	0.833645
baseline_6h	0	0.690305
baseline_6h	1	0.608583
baseline_6h	0	0.646677
baseline_6h	0	0.494028
baseline_6h	0	0.550414
baseline_6h	0	0.813347
baseline_6h	1	0.59421
baseline_6h	1	0.851559
baseline_6h	0	0.470798
baseline_6h	0	0.673195
baseline_6h	1	0.555771
baseline_6h	0	0.491138
baseline_6h	0	0.606398
baseline_6h	0	0.579411
baseline_6h	0	0.498449
baseline_6h	1	0.699864
baseline_6h	0	0.644973
baseline_6h	0	0.584527
baseline_6h	0	0.687943
baseline_6h	0	0.831658
baseline_6h	0	0.667856
baseline_6h	0	0.672091
baseline_6h	0	0.505259
baseline_6h	0	0.880058
baseline_6h	0	0.432192
baseline_6h	0	0.629942
baseline_6h	0	0.871264
baseline_6h	0	0.813853
baseline_6h	0	0.571709
baseline_6h	0	0.737265
baseline_6h	0	0.724565
baseline_6h	1	0.645656
baseline_6h	1	0.610577
baseline_6h	1	0.584408
baseline_6h	0	0.55776
baseline_6h	0	0.724088
baseline_6h	0	0.643655
baseline_6h	0	1.00088
baseline_6h	0	0.663803
baseline_6h	0	0.281277
baseline_6h	2	0.670333
baseline_6h	1	0.535031
baseline_6h	0	0.532872
baseline_6h	1	0.680205
baseline_6h	1	0.710218
baseline_6h	0	1.05313
baseline_6h	0	0.626985
baseline_6h	0	0.590861
baseline_6h	0	0.677396
baseline_6h	1	0.747925
baseline_6h	0	0.670643
baseline_6h	0	0.640708
baseline_6h	0	0.718819
baseline_6h	0	0.543621
baseline_6h	1	0.695466
baseline_6h	2	0.675788
baseline_6h	0	0.641032
baseline_6h	0	0.539039
baseline_6h	0	0.505004
baseline_6h	0	0.750413
baseline_6h	0	0.764286
baseline_6h	0	0.619783
baseline_6h	0	0.632745
baseline_6h	0	0.54467
baseline_6h	0	0.487528
baseline_6h	1	0.644527
baseline_6h	0	0.365168
baseline_6h	0	0.574461
baseline_6h	0	0.695437
baseline_6h	0	0.811282
baseline_6h	0	0.777624
baseline_6h	1	0.404548
baseline_6h	0	0.7744
baseline_6h	0	0.569709
baseline_6h	0	0.561481
baseline_6h	0	0.67789
baseline_6h	0	0.553363
baseline_6h	1	0.722461
baseline_6h	0	0.713372
baseline_6h	0	0.769566
baseline_6h	1	0.452935
baseline_6h	0	0.782931
baseline_6h	0	0.682151
baseline_6h	0	0.599306
baseline_6h	1	0.488931
baseline_6h	0	0.472249
baseline_6h	0	0.598916
baseline_6h	1	0.494209
baseline_6h	0	0.870722
baseline_6h	0	0.801543
baseline_6h	0	0.572004
baseline_6h	1	0.689849
baseline_6h	0	0.562441
baseline_6h	1	0.719882
baseline_6h	0	0.555437
baseline_6h	0	0.682174
baseline_6h	0	0.572989
baseline_6h	1	0.76232
baseline_6h	0	0.810152
baseline_6h	0	0.414689
baseline_6h	0	0.774999
baseline_6h	0	0.401481
baseline_6h	0	1.01194
baseline_6h	0	0.610065
baseline_6h	0	0.684488
baseline_6h	0	0.764367
baseline_6h	0	0.562717
baseline_6h	0	0.602573
baseline_6h	0	0.561962
baseline_6h	0	0.59424
baseline_6h	0	0.518375
baseline_6h	0	0.873707
baseline_6h	0	0.771974
baseline_6h	0	0.76446
baseline_6h	1	0.825913
baseline_6h	2	0.365157
baseline_6h	0	0.791875
baseline_6h	0	0.906439
baseline_6h	1	0.854121
baseline_6h	0	0.610637
baseline_6h	2	0.527807
baseline_6h	1	0.747945
baseline_6h	0	0.501579
baseline_6h	1	0.593357
baseline_6h	0	0.733445
baseline_6h	0	0.647049
baseline_6h	0	0.600789
baseline_6h	1	0.587952
baseline_6h	2	0.536243
baseline_6h	0	0.392739
baseline_6h	1	0.763232
baseline_6h	0	0.551595
baseline_6h	0	0.621352
baseline_6h	0	0.764653
baseline_6h	0	0.729236
baseline_6h	1	0.754761
baseline_6h	1	0.566805
baseline_6h	0	0.605181
baseline_6h	1	0.855946
baseline_6h	1	0.58797
baseline_6h	0	0.522463
baseline_6h	0	0.80364
baseline_6h	0	0.701096
baseline_6h	0	0.422675
baseline_6h	1	0.782314
baseline_6h	0	0.419701
baseline_6h	0	0.451832
baseline_6h	1	0.575985
baseline_6h	0	0.462984
baseline_6h	1	0.715082
baseline_6h	0	0.423507
baseline_6h	0	0.663536
baseline_6h	0	0.754524
baseline_6h	0	0.808818
baseline_6h	0	0.723959
baseline_6h	0	0.894119
baseline_6h	0	0.662292
baseline_6h	0	0.478346
baseline_6h	1	0.364217
baseline_6h	1	0.509922
baseline_6h	1	0.67162
baseline_6h	0	0.680199
baseline_6h	0	0.576918
baseline_6h	0	0.588582
baseline_6h	0	0.776846
baseline_6h	0	0.624016
baseline_6h	0	0.710885
baseline_6h	1	0.777395
baseline_6h	1	0.765017
baseline_6h	1	0.649497
baseline_6h	0	0.702824
baseline_6h	0	0.421132
baseline_6h	0	0.44869
baseline_6h	0	0.669891
baseline_6h	0	0.610867
baseline_6h	1	0.570941
baseline_6h	0	0.808832
baseline_6h	0	0.588674
baseline_6h	0	0.6895
baseline_6h	0	0.848331
baseline_6h	0	0.706642
baseline_6h	1	0.648206
baseline_6h	0	0.637049
baseline_6h	0	0.435554
baseline_6h	0	0.493049
baseline_6h	1	0.753149
Af_6h	0	-0.181443
Af_6h	0	-0.127846
Af_6h	0	-0.773869
Af_6h	0	-0.198347
Af_6h	0	-0.537904
Af_6h	0	-0.400106
Af_6h	0	-0.464452
Af_6h	0	0.0560475
Af_6h	0	-0.353101
Af_6h	0	-0.255719
Af_6h	0	-0.325639
Af_6h	0	-0.0363426
Af_6h	0	-0.226259
Af_6h	0	-0.630656
Af_6h	0	-0.051521
Af_6h	0	-0.125519
Af_6h	0	0.211481
Af_6h	0	-0.483155
Af_6h	1	-0.268745
Af_6h	0	0.0668727
Af_6h	0	-0.0147279
Af_6h	1	-0.513361
Af_6h	0	-0.173498
Af_6h	0	-0.565742
Af_6h	0	-0.303215
Af_6h	0	-0.187659
Af_6h	1	-0.34831
Af_6h	1	-0.0639744
Af_6h	0	-0.248727
Af_6h	0	-0.0844402
Af_6h	1	-0.38223
Af_6h	0	-0.0877645
Af_6h	0	-0.23054
Af_6h	0	-0.0322136
Af_6h	0	-0.326268
Af_6h	1	-0.134599
Af_6h	0	-0.207899
Af_6h	0	-0.346049
Af_6h	0	-0.361033
Af_6h	0	-0.322482
Af_6h	0	-0.501724
Af_6h	0	-0.727817
Af_6h	0	-0.133734
Af_6h	0	-0.181805
Af_6h	0	-0.270376
Af_6h	0	0.155641
Af_6h	0	0.0356953
Af_6h	0	0.222067
Af_6h	0	0.0966235
Af_6h	0	-0.21426
Af_6h	0	-0.21476
Af_6h	1	-0.226674
Af_6h	1	-0.329706
Af_6h	1	-0.829682
Af_6h	0	-0.70357
Af_6h	0	-0.565088
Af_6h	0	-0.00979347
Af_6h	0	-0.559398
Af_6h	0	-0.0526002
Af_6h	0	-0.218366
Af_6h	2	-0.692255
Af_6h	1	0.33163
Af_6h	0	-0.750978
Af_6h	1	-0.0150236
Af_6h	1	0.325712
Af_6h	0	-0.287459
Af_6h	0	-0.36202
Af_6h	0	-0.0194836
Af_6h	1	-0.245508
Af_6h	0	-0.171934
Af_6h	0	-0.286043
Af_6h	1	-0.08884
Af_6h	2	-0.136905
Af_6h	0	-0.254064
Af_6h	0	-0.136871
Af_6h	0	-0.382871
Af_6h	0	-0.359946
Af_6h	0	-0.289408
Af_6h	0	-0.282064
Af_6h	0	-0.514873
Af_6h	0	-0.651979
Af_6h	0	-0.489966
Af_6h	1	-0.100584
Af_6h	0	-0.475753
Af_6h	0	-0.118807
Af_6h	0	-0.124468
Af_6h	0	-0.752481
Af_6h	0	0.0116642
Af_6h	1	0.0814303
Af_6h	0	0.0508711
Af_6h	0	-0.0795844
Af_6h	0	-0.0758532
Af_6h	0	-0.0672969
Af_6h	0	-0.566591
Af_6h	1	-0.0732822
Af_6h	0	-0.199024
Af_6h	0	-0.198182
Af_6h	1	-0.165909
Af_6h	0	0.111342
Af_6h	0	-0.57031
Af_6h	0	-0.130872
Af_6h	1	-0.16408
Af_6h	0	-0.36268
Af_6h	0	-0.337139
Af_6h	1	-0.350488
Af_6h	0	-0.43441
Af_6h	0	-0.125191
Af_6h	0	-0.0753372
Af_6h	1	-0.40874
Af_6h	0	0.0123115
Af_6h	1	-0.1094
Af_6h	0	-0.168751
Af_6h	0	-0.0594814
Af_6h	0	0.0469992
Af_6h	1	0.146261
Af_6h	0	-0.154466
Af_6h	0	-0.42605
Af_6h	0	-0.108201
Af_6h	0	-0.598406
Af_6h	0	0.159926
Af_6h	0	-0.375801
Af_6h	0	-0.493373
Af_6h	0	-0.0307654
Af_6h	0	-0.392789
Af_6h	0	-0.0591887
Af_6h	0	-0.344962
Af_6h	0	-0.172998
Af_6h	0	-0.293194
Af_6h	0	-0.439625
Af_6h	0	0.0706026
Af_6h	1	-0.130137
Af_6h	2	-0.0451878
Af_6h	0	-0.210417
Af_6h	0	-0.100233
Af_6h	1	-0.258967
Af_6h	0	-0.0296639
Af_6h	2	0.0397341
Af_6h	1	-0.216728
Af_6h	0	-0.378843
Af_6h	1	-0.240249
Af_6h	0	-0.240179
Af_6h	0	-0.434333
Af_6h	0	-0.355138
Af_6h	1	0.0640217
Af_6h	2	-0.189542
Af_6h	0	-0.268195
Af_6h	1	-0.187874
Af_6h	0	-0.254842
Af_6h	0	-0.226866
Af_6h	0	-0.0689307
Af_6h	1	-0.196084
Af_6h	1	-0.219383
Af_6h	0	-0.277756
Af_6h	1	-0.00430367
Af_6h	1	0.0223653
Af_6h	0	0.0117019
Af_6h	0	-0.234812
Af_6h	0	-0.0318152
Af_6h	0	-0.228562
Af_6h	1	-0.0581234
Af_6h	0	-0.0627037
Af_6h	0	-0.4346
Af_6h	1	-0.208908
Af_6h	0	-0.386128
Af_6h	1	-0.178726
Af_6h	0	-0.0946907
Af_6h	0	-0.201346
Af_6h	0	-0.308749
Af_6h	0	-0.630723
Af_6h	0	-0.155123
Af_6h	0	-0.199965
Af_6h	0	-0.0429412
Af_6h	0	-0.0407312
Af_6h	1	-0.0763749
Af_6h	1	-0.0569147
Af_6h	1	-0.0842387
Af_6h	0	-0.280782
Af_6h	0	-0.323349
Af_6h	0	-0.162455
Af_6h	0	-0.205857
Af_6h	0	-0.0474006
Af_6h	0	0.183055
Af_6h	1	0.0160763
Af_6h	1	-0.107144
Af_6h	1	-0.472519
Af_6h	0	-0.478353
Af_6h	0	-0.568218
Af_6h	0	0.0610064
Af_6h	0	-0.415207
Af_6h	0	-0.481859
Af_6h	1	-0.307942
Af_6h	0	-0.174026
Af_6h	0	-0.298172
Af_6h	0	-0.137476
Af_6h	0	-0.259267
Af_6h	0	-0.657284
Af_6h	0	-0.109688
Af_6h	0	0.028433
Af_6h	1	-0.00425096
Nm_6h	0	-0.385889
Nm_6h	0	-0.236695
Nm_6h	0	-0.578464
Nm_6h	0	-0.423924
Nm_6h	0	-0.656028
Nm_6h	0	-0.0187112
Nm_6h	0	-0.320185
Nm_6h	0	-0.00608823
Nm_6h	0	-0.589139
Nm_6h	0	-0.27329
Nm_6h	0	-0.42502
Nm_6h	0	-0.536956
Nm_6h	0	-0.447019
Nm_6h	0	-0.152532
Nm_6h	0	-0.454938
Nm_6h	0	-0.337323
Nm_6h	1	0.100148
Nm_6h	0	-0.304598
Nm_6h	0	-0.437221
Nm_6h	1	-0.247353
Nm_6h	0	-0.611053
Nm_6h	0	-0.391501
Nm_6h	0	-0.384821
Nm_6h	1	-0.116337
Nm_6h	1	0.369867
Nm_6h	0	-0.451273
Nm_6h	0	-0.36053
Nm_6h	1	-0.0582051
Nm_6h	0	-0.259529
Nm_6h	0	-0.486639
Nm_6h	0	-0.0072693
Nm_6h	0	-0.193699
Nm_6h	1	0.0216909
Nm_6h	0	-0.130507
Nm_6h	0	-0.393047
Nm_6h	0	-0.162548
Nm_6h	0	-0.33111
Nm_6h	0	-0.800644
Nm_6h	0	-0.231754
Nm_6h	0	-0.671384
Nm_6h	0	-0.280848
Nm_6h	0	-0.359899
Nm_6h	0	-0.256086
Nm_6h	0	-0.234886
Nm_6h	0	-0.223449
Nm_6h	0	-0.163043
Nm_6h	0	-0.378794
Nm_6h	1	-0.0891026
Nm_6h	1	-0.042767
Nm_6h	1	-0.210938
Nm_6h	0	-0.472304
Nm_6h	0	-0.253239
Nm_6h	0	-0.591686
Nm_6h	0	-0.667349
Nm_6h	0	-0.257091
Nm_6h	2	0.146533
Nm_6h	0	-0.578257
Nm_6h	1	-0.0388416
Nm_6h	1	-0.244417
Nm_6h	0	-0.700485
Nm_6h	2	0.223581
Nm_6h	1	-0.0624302
Nm_6h	0	-0.361562
Nm_6h	0	-0.35407
Nm_6h	1	0.162112
Nm_6h	2	0.0802632
Nm_6h	0	0.138632
Nm_6h	0	-0.256211
Nm_6h	0	-0.486272
Nm_6h	0	-0.643898
Nm_6h	0	-0.278585
Nm_6h	0	-0.503541
Nm_6h	1	-0.0938301
Nm_6h	0	-0.0698564
Nm_6h	0	-0.777888
Nm_6h	0	-0.199896
Nm_6h	0	-0.61621
Nm_6h	0	-0.179323
Nm_6h	1	0.00901217
Nm_6h	0	-0.191839
Nm_6h	0	-0.226782
Nm_6h	0	-0.3423
Nm_6h	0	-0.602247
Nm_6h	0	-0.442202
Nm_6h	1	-0.128564
Nm_6h	0	0.00752026
Nm_6h	0	-0.113929
Nm_6h	0	-0.227093
Nm_6h	0	-0.416984
Nm_6h	0	-0.185689
Nm_6h	1	0.00438352
Nm_6h	0	-0.425682
Nm_6h	0	-0.568277
Nm_6h	1	-0.0724684
Nm_6h	0	-0.320008
Nm_6h	0	-0.448486
Nm_6h	0	-0.13188
Nm_6h	1	-0.102275
Nm_6h	0	-0.369872
Nm_6h	1	0.0535729
Nm_6h	0	-0.270251
Nm_6h	0	-0.595322
Nm_6h	0	-0.0456004
Nm_6h	1	0.25913
Nm_6h	0	-0.149438
Nm_6h	0	-0.528299
Nm_6h	0	-0.38614
Nm_6h	0	-0.197191
Nm_6h	0	-0.295559
Nm_6h	0	-0.178019
Nm_6h	0	-0.171412
Nm_6h	0	-0.216679
Nm_6h	0	-0.107482
Nm_6h	0	-0.398859
Nm_6h	0	-0.299727
Nm_6h	0	-0.0605699
Nm_6h	0	-0.948736
Nm_6h	0	-0.395171
Nm_6h	1	0.0517271
Nm_6h	2	0.335935
Nm_6h	0	-0.192217
Nm_6h	0	-0.320217
Nm_6h	1	-0.0408549
Nm_6h	0	-0.176987
Nm_6h	2	0.0785396
Nm_6h	0	-0.560545
Nm_6h	1	-0.084514
Nm_6h	0	-0.367271
Nm_6h	0	-0.0852166
Nm_6h	0	-0.319077
Nm_6h	1	-0.179071
Nm_6h	2	0.0727902
Nm_6h	1	0.0790581
Nm_6h	0	-0.418957
Nm_6h	0	-0.279024
Nm_6h	0	-0.337237
Nm_6h	1	0.154103
Nm_6h	1	0.0270544
Nm_6h	0	-0.29013
Nm_6h	1	-0.0522573
Nm_6h	1	-0.16225
Nm_6h	0	-0.629164
Nm_6h	0	-0.343618
Nm_6h	0	-0.341602
Nm_6h	0	-0.193508
Nm_6h	1	-0.268754
Nm_6h	0	-0.540443
Nm_6h	0	-0.138379
Nm_6h	1	-0.134607
Nm_6h	0	-0.17099
Nm_6h	1	-0.0290977
Nm_6h	0	-0.40596
Nm_6h	0	-0.381493
Nm_6h	0	-0.24707
Nm_6h	0	-0.548829
Nm_6h	0	-0.321976
Nm_6h	1	-0.0126533
Nm_6h	1	-0.0063101
Nm_6h	1	-0.00134039
Nm_6h	0	-0.368502
Nm_6h	0	-0.671817
Nm_6h	0	-0.407115
Nm_6h	0	-0.0632561
Nm_6h	0	-0.0877963
Nm_6h	0	-0.288622
Nm_6h	1	0.236947
Nm_6h	1	-0.326959
Nm_6h	1	-0.244498
Nm_6h	0	-0.348856
Nm_6h	0	-0.309834
Nm_6h	0	-0.432243
Nm_6h	0	-0.319968
Nm_6h	1	-0.0988741
Nm_6h	0	-0.0631292
Nm_6h	0	-0.240042
Nm_6h	0	-0.514339
Nm_6h	0	-0.0873632
Nm_6h	0	-0.132545
Nm_6h	1	0.0340613
Nm_6h	0	-0.212528
Nm_6h	0	-0.175479
Nm_6h	0	-0.571839
Sa_6h	0	-0.377121
Sa_6h	0	-0.258238
Sa_6h	0	-0.62057
Sa_6h	0	-0.416459
Sa_6h	0	-0.415314
Sa_6h	0	-0.276249
Sa_6h	0	-0.357936
Sa_6h	0	-0.231164
Sa_6h	0	-0.510671
Sa_6h	0	-0.46911
Sa_6h	0	-0.435926
Sa_6h	0	-0.553482
Sa_6h	0	-0.42526
Sa_6h	0	-0.58047
Sa_6h	0	-0.221864
Sa_6h	0	-0.210674
Sa_6h	0	-0.125574
Sa_6h	0	-0.38226
Sa_6h	1	-0.204504
Sa_6h	0	-0.426192
Sa_6h	0	-0.640878
Sa_6h	1	-0.332487
Sa_6h	0	-0.487823
Sa_6h	0	-0.61096
Sa_6h	0	-0.693416
Sa_6h	0	-0.608037
Sa_6h	1	-0.338158
Sa_6h	1	0.12076
Sa_6h	0	-0.411369
Sa_6h	0	-0.509315
Sa_6h	1	-0.262335
Sa_6h	0	0.126608
Sa_6h	0	-0.682358
Sa_6h	0	-0.283071
Sa_6h	0	-0.605127
Sa_6h	1	0.200158
Sa_6h	0	-0.169828
Sa_6h	0	-0.193848
Sa_6h	0	-0.306016
Sa_6h	0	-0.9759
Sa_6h	0	-0.329366
Sa_6h	0	-0.600213
Sa_6h	0	-0.250544
Sa_6h	0	-0.656488
Sa_6h	0	-0.541872
Sa_6h	0	-0.350865
Sa_6h	0	-0.241928
Sa_6h	0	-0.365778
Sa_6h	0	-0.473385
Sa_6h	0	-0.368619
Sa_6h	1	0.135878
Sa_6h	1	0.0419287
Sa_6h	1	0.0743108
Sa_6h	0	-0.340458
Sa_6h	0	-0.114932
Sa_6h	0	-0.514121
Sa_6h	0	-0.778858
Sa_6h	0	-0.311368
Sa_6h	0	-0.428518
Sa_6h	2	0.0522626
Sa_6h	1	-0.158799
Sa_6h	0	-0.0648601
Sa_6h	1	-0.311558
Sa_6h	1	-0.13643
Sa_6h	0	-0.644281
Sa_6h	2	-0.434553
Sa_6h	0	-0.287524
Sa_6h	1	0.0456079
Sa_6h	0	-0.202134
Sa_6h	0	-0.87199
Sa_6h	1	-0.0111354
Sa_6h	2	0.201279
Sa_6h	0	-0.116454
Sa_6h	0	-0.579665
Sa_6h	0	-0.496417
Sa_6h	0	-0.340703
Sa_6h	0	-0.504294
Sa_6h	0	-0.207994
Sa_6h	0	-0.532979
Sa_6h	1	-0.275185
Sa_6h	0	-0.356086
Sa_6h	0	-0.629333
Sa_6h	0	-0.29547
Sa_6h	0	-0.607036
Sa_6h	0	-0.35917
Sa_6h	1	-0.173046
Sa_6h	0	-0.0329031
Sa_6h	0	-0.415766
Sa_6h	0	-0.362055
Sa_6h	0	-0.511801
Sa_6h	0	-0.537481
Sa_6h	1	-0.0909145
Sa_6h	0	-0.141934
Sa_6h	0	-0.399879
Sa_6h	1	-0.0373878
Sa_6h	0	-0.254483
Sa_6h	0	-0.497412
Sa_6h	0	-0.527133
Sa_6h	1	-0.239993
Sa_6h	0	-0.546482
Sa_6h	0	-0.360153
Sa_6h	1	-0.393847
Sa_6h	0	-0.37224
Sa_6h	0	-0.172877
Sa_6h	1	-0.110046
Sa_6h	0	-0.405768
Sa_6h	1	-0.138072
Sa_6h	0	-0.448887
Sa_6h	0	-0.314381
Sa_6h	0	-0.304834
Sa_6h	1	-0.118638
Sa_6h	0	-0.343158
Sa_6h	0	-0.491821
Sa_6h	0	-0.435688
Sa_6h	0	-0.478748
Sa_6h	0	-0.140147
Sa_6h	0	-0.407484
Sa_6h	0	-0.226261
Sa_6h	0	-0.373016
Sa_6h	0	-0.383606
Sa_6h	0	-0.603014
Sa_6h	0	-0.304765
Sa_6h	0	-0.750902
Sa_6h	0	-0.446975
Sa_6h	1	0.0412052
Sa_6h	2	0.236949
Sa_6h	0	-0.253582
Sa_6h	0	-0.347678
Sa_6h	1	-0.0745241
Sa_6h	0	-0.256596
Sa_6h	2	0.262347
Sa_6h	1	-0.0863187
Sa_6h	0	-0.545506
Sa_6h	1	-0.181618
Sa_6h	0	-0.482077
Sa_6h	0	-0.0451961
Sa_6h	0	-0.282303
Sa_6h	1	-0.137209
Sa_6h	2	0.00225426
Sa_6h	0	-0.439512
Sa_6h	1	-0.0383331
Sa_6h	0	-0.378821
Sa_6h	0	-0.29991
Sa_6h	0	-0.35333
Sa_6h	1	-0.155552
Sa_6h	1	-0.15969
Sa_6h	0	-0.405564
Sa_6h	1	-0.0923359
Sa_6h	1	-0.0833953
Sa_6h	0	-0.629381
Sa_6h	0	-0.497507
Sa_6h	0	-0.440568
Sa_6h	0	-0.375213
Sa_6h	1	-0.322623
Sa_6h	0	-0.592402
Sa_6h	0	-0.587209
Sa_6h	1	0.0169976
Sa_6h	0	-0.529062
Sa_6h	1	-0.209864
Sa_6h	0	-0.334207
Sa_6h	0	-0.194633
Sa_6h	0	-0.446051
Sa_6h	0	-0.545272
Sa_6h	0	-0.509999
Sa_6h	0	-0.127631
Sa_6h	0	-0.623863
Sa_6h	0	-0.286999
Sa_6h	1	-0.0585742
Sa_6h	1	0.0420554
Sa_6h	1	0.0252095
Sa_6h	0	-0.366829
Sa_6h	0	-0.611726
Sa_6h	0	-0.507093
Sa_6h	0	-0.433826
Sa_6h	0	-0.283853
Sa_6h	0	-0.123807
Sa_6h	1	-0.186254
Sa_6h	1	-0.211838
Sa_6h	1	-0.169801
Sa_6h	0	-0.530704
Sa_6h	0	-0.26312
Sa_6h	0	-0.483767
Sa_6h	0	-0.165448
Sa_6h	0	-0.399052
Sa_6h	1	-0.0778096
Sa_6h	0	-0.315078
Sa_6h	0	-0.607275
Sa_6h	0	-0.617998
Sa_6h	0	-0.382615
Sa_6h	0	-0.146667
Sa_6h	1	-0.26181
Sa_6h	0	-0.531577
Sa_6h	0	-0.507726
Sa_6h	0	-0.354272
Sa_6h	1	-0.314857

[truncated: 19 more sheets: Figure 3b, Figure 3c, Figure 3d, Figure 3e, Figure 4a-c, Figure 4d-f, Figure 5a, Figure 5b, Figure 6a, Figure 6b, Figure 6c, Figure 6d, SFigure 2, SFigure 3, SFigure 4a, SFigure 4b, SFigure 5-8, SFigure 9, SFigure 10]
